# Supplementary material for: Pedigree investigation, clinical characteristics, and prognosis analysis of haematological disease patients with germline TET2 mutation
Source: BMC Cancer. 2022 Mar 12;22:262. doi: 10.1186/s12885-022-09347-0 (PMC8917718; doi:10.1186/s12885-022-09347-0)
Supplement: Supplementary file 3 — Additional file 3. [file 12885_2022_9347_MOESM3_ESM.csv]

Chromosome	Position	rsIDs	Reference	Alternate	Source	Filters - exomes	Filters - genomes	HGVS Consequence	Protein Consequence	Transcript Consequence	VEP Annotation	ClinVar Clinical Significance	Flags	Allele Count	Allele Number	Allele Frequency	Homozygote Count	Hemizygote Count	Allele Count African/African-American	Allele Number African/African-American	Homozygote Count African/African-American	Hemizygote Count African/African-American	Allele Count Latino/Admixed American	Allele Number Latino/Admixed American	Homozygote Count Latino/Admixed American	Hemizygote Count Latino/Admixed American	Allele Count Ashkenazi Jewish	Allele Number Ashkenazi Jewish	Homozygote Count Ashkenazi Jewish	Hemizygote Count Ashkenazi Jewish	Allele Count East Asian	Allele Number East Asian	Homozygote Count East Asian	Hemizygote Count East Asian	Allele Count European (Finnish)	Allele Number European (Finnish)	Homozygote Count European (Finnish)	Hemizygote Count European (Finnish)	Allele Count European (non-Finnish)	Allele Number European (non-Finnish)	Homozygote Count European (non-Finnish)	Hemizygote Count European (non-Finnish)	Allele Count Other	Allele Number Other	Homozygote Count Other	Hemizygote Count Other	Allele Count South Asian	Allele Number South Asian	Homozygote Count South Asian
4	106111558	rs548410171	C	T	gnomAD Genomes	NA	PASS	c.-132C>T		c.-132C>T	5_prime_UTR_variant			5	31394	0.00015927	0	0	5	8714	0	0	0	848	0	0	0	290	0	0	0	1556	0	0	0	3474	0	0	0	15426	0	0	0	1086	0	0	0	0	0
4	106111577	rs995193093	A	G	gnomAD Exomes,gnomAD Genomes	PASS	PASS	c.-113A>G		c.-113A>G	5_prime_UTR_variant			10	159710	0.00006261	0	0	9	14778	0	0	0	24574	0	0	0	8204	0	0	0	11874	0	0	0	8694	0	0	0	64546	0	0	0	5038	0	0	1	22002	0
4	106111581	rs10003850	A	G	gnomAD Exomes,gnomAD Genomes	PASS	PASS	c.-109A>G		c.-109A>G	5_prime_UTR_variant			339	160322	0.00211449	4	0	318	14778	4	0	20	24766	0	0	0	8268	0	0	0	11904	0	0	0	8720	0	0	0	64740	0	0	1	5048	0	0	0	22098	0
4	106111585	rs139706349	C	T	gnomAD Exomes,gnomAD Genomes	PASS	PASS	c.-105C>T		c.-105C>T	5_prime_UTR_variant			88	160584	0.000548	0	0	26	14778	0	0	19	24874	0	0	0	8262	0	0	0	11926	0	0	0	8720	0	0	29	64840	0	0	10	5056	0	0	4	22128	0
4	106111586	rs985677341	G	A	gnomAD Exomes,gnomAD Genomes	PASS	PASS	c.-104G>A		c.-104G>A	5_prime_UTR_variant			13	160750	0.00008087	0	0	1	14778	0	0	0	24876	0	0	0	8280	0	0	0	11920	0	0	0	8748	0	0	10	64928	0	0	2	5064	0	0	0	22156	0
4	106111598	rs1367154659	G	C	gnomAD Exomes	PASS	NA	c.-92G>C		c.-92G>C	5_prime_UTR_variant			3	130230	0.00002304	0	0	0	6076	0	0	3	24252	0	0	0	8060	0	0	0	10420	0	0	0	5332	0	0	0	49766	0	0	0	3990	0	0	0	22334	0
4	106111603	rs1424400370	G	A	gnomAD Exomes	PASS	NA	c.-87G>A		c.-87G>A	5_prime_UTR_variant			1	130224	0.00000768	0	0	0	6064	0	0	0	24240	0	0	0	8072	0	0	0	10414	0	0	0	5346	0	0	1	49766	0	0	0	3988	0	0	0	22334	0
4	106111604	rs1159577247	G	A	gnomAD Exomes	PASS	NA	c.-86G>A		c.-86G>A	5_prime_UTR_variant			1	130260	0.00000768	0	0	0	6068	0	0	0	24234	0	0	0	8082	0	0	1	10418	0	0	0	5348	0	0	0	49776	0	0	0	3994	0	0	0	22340	0
4	106111610	rs1363039563	G	C	gnomAD Exomes	PASS	NA	c.-80G>C		c.-80G>C	5_prime_UTR_variant			1	130254	0.00000768	0	0	0	6046	0	0	0	24224	0	0	0	8086	0	0	0	10414	0	0	0	5358	0	0	1	49798	0	0	0	3992	0	0	0	22336	0
4	106111616	rs547382596	G	A	gnomAD Exomes	PASS	NA	c.-74G>A		c.-74G>A	5_prime_UTR_variant			50	130426	0.00038336	0	0	0	6062	0	0	0	24280	0	0	0	8084	0	0	0	10414	0	0	0	5360	0	0	0	49876	0	0	0	4002	0	0	50	22348	0
4	106111620	rs570483456	A	G	gnomAD Exomes,gnomAD Genomes	PASS	PASS	c.-70A>G		c.-70A>G	5_prime_UTR_variant			15	161896	0.00009265	0	0	13	14788	0	0	1	25134	0	0	0	8376	0	0	1	11982	0	0	0	8838	0	0	0	65326	0	0	0	5094	0	0	0	22358	0
4	106111621	rs539491821	T	C	gnomAD Exomes,gnomAD Genomes	PASS	PASS	c.-69T>C		c.-69T>C	5_prime_UTR_variant			18	161876	0.0001112	0	0	11	14782	0	0	1	25124	0	0	1	8376	0	0	1	11982	0	0	0	8840	0	0	3	65320	0	0	1	5094	0	0	0	22358	0
4	106111625	rs1397487982	A	ACATG	gnomAD Exomes	PASS	NA	c.-64_-61dupCATG		c.-64_-61dupCATG	5_prime_UTR_variant			1	130496	0.00000766	0	0	0	6078	0	0	0	24288	0	0	0	8086	0	0	0	10422	0	0	0	5366	0	0	1	49892	0	0	0	4006	0	0	0	22358	0
4	106111628	rs1207114499	T	C	gnomAD Genomes	NA	PASS	p.Met1?	p.Met1?	c.2T>C	start_lost			5	31386	0.00015931	0	0	0	8708	0	0	0	846	0	0	0	290	0	0	0	1558	0	0	0	3476	0	0	5	15420	0	0	0	1088	0	0	0	0	0
4	106111632	rs1310102705	C	T	gnomAD Exomes	PASS	NA	p.Ile2Ile	p.Ile2Ile	c.6C>T	synonymous_variant			1	130476	0.00000766	0	0	0	6080	0	0	0	24296	0	0	0	8080	0	0	0	10410	0	0	0	5368	0	0	1	49864	0	0	0	4012	0	0	0	22366	0
4	106111644	rs1381827655	G	A	gnomAD Exomes	PASS	NA	c.-47+1G>A		c.-47+1G>A	splice_donor_variant			1	130466	0.00000766	0	0	0	6070	0	0	0	24298	0	0	0	8088	0	0	0	10416	0	0	0	5370	0	0	0	49856	0	0	0	4006	0	0	1	22362	0
4	106111657	rs1030494387	C	T	gnomAD Exomes	PASS	NA	c.-52C>T		c.-52C>T	5_prime_UTR_variant			1	130296	0.00000767	0	0	1	6074	0	0	0	24256	0	0	0	8080	0	0	0	10414	0	0	0	5354	0	0	0	49770	0	0	0	4008	0	0	0	22340	0
4	106111658	rs753071478	T	G	gnomAD Exomes,gnomAD Genomes	PASS	PASS	c.-51T>G		c.-51T>G	5_prime_UTR_variant			6	160850	0.0000373	0	0	1	14776	0	0	0	24804	0	0	0	8300	0	0	0	11936	0	0	0	8810	0	0	5	64990	0	0	0	5078	0	0	0	22156	0
4	106111659	rs569779958	G	A	gnomAD Exomes	PASS	NA	c.-50G>A		c.-50G>A	5_prime_UTR_variant			1	130230	0.00000768	0	0	0	6078	0	0	0	24242	0	0	0	8076	0	0	1	10416	0	0	0	5352	0	0	0	49728	0	0	0	4004	0	0	0	22334	0
4	106111663	rs1260276356	G	A	gnomAD Exomes	PASS	NA	c.-47+1G>A		c.-47+1G>A	splice_donor_variant		lc_lof	4	129898	0.00003079	0	0	0	6070	0	0	4	24152	0	0	0	8052	0	0	0	10402	0	0	0	5340	0	0	0	49618	0	0	0	3994	0	0	0	22270	0
4	106111665	rs1483616883	A	G	gnomAD Exomes	PASS	NA	c.-47+3A>G		c.-47+3A>G	splice_region_variant			1	129952	0.0000077	0	0	0	6074	0	0	0	24170	0	0	0	8050	0	0	0	10398	0	0	0	5342	0	0	0	49632	0	0	0	3988	0	0	1	22298	0
4	106111677	rs923900117	A	T	gnomAD Exomes	PASS	NA	c.-47+34A>T		c.-47+34A>T	intron_variant			1	126896	0.00000788	0	0	0	6016	0	0	0	23180	0	0	0	7830	0	0	0	10230	0	0	0	5262	0	0	0	48808	0	0	0	3908	0	0	1	21662	0
4	106111681	rs1241557021	T	C	gnomAD Exomes	PASS	NA	c.-47+38T>C		c.-47+38T>C	intron_variant			1	124380	0.00000804	0	0	0	5972	0	0	0	22406	0	0	0	7644	0	0	1	10118	0	0	0	5192	0	0	0	48120	0	0	0	3862	0	0	0	21066	0
4	106111681	rs1241557021	T	G	gnomAD Exomes	PASS	NA	c.-47+38T>G		c.-47+38T>G	intron_variant			1	124380	0.00000804	0	0	0	5972	0	0	0	22406	0	0	0	7644	0	0	0	10118	0	0	0	5192	0	0	1	48120	0	0	0	3862	0	0	0	21066	0
4	106111681	rs1241557021	T	A	gnomAD Exomes	PASS	NA	c.-47+38T>A		c.-47+38T>A	intron_variant			1	124380	0.00000804	0	0	0	5972	0	0	0	22406	0	0	0	7644	0	0	0	10118	0	0	0	5192	0	0	0	48120	0	0	0	3862	0	0	1	21066	0
4	106111685	rs1444194342	C	T	gnomAD Genomes	NA	PASS	c.-47+42C>T		c.-47+42C>T	intron_variant			1	31388	0.00003186	0	0	0	8710	0	0	0	846	0	0	0	290	0	0	0	1556	0	0	0	3476	0	0	1	15424	0	0	0	1086	0	0	0	0	0
4	106111685	rs1444194342	C	A	gnomAD Exomes,gnomAD Genomes	PASS	PASS	c.-47+42C>A		c.-47+42C>A	intron_variant			3	155408	0.0000193	0	0	0	14676	0	0	0	23204	0	0	0	7926	0	0	3	11678	0	0	0	8656	0	0	0	63348	0	0	0	4930	0	0	0	20990	0
4	106111686	rs1244704542	A	G	gnomAD Genomes	NA	PASS	c.-47+43A>G		c.-47+43A>G	intron_variant			1	31392	0.00003186	0	0	0	8710	0	0	0	848	0	0	0	290	0	0	0	1556	0	0	0	3476	0	0	1	15426	0	0	0	1086	0	0	0	0	0
4	106111688	rs1179660370	T	C	gnomAD Exomes	PASS	NA	c.-47+45T>C		c.-47+45T>C	intron_variant			1	122616	0.00000816	0	0	0	5936	0	0	0	21928	0	0	0	7486	0	0	0	10058	0	0	0	5120	0	0	0	47568	0	0	0	3802	0	0	1	20718	0
4	106111696	rs1249598851	C	T	gnomAD Genomes	NA	PASS	c.-47+53C>T		c.-47+53C>T	intron_variant			4	31394	0.00012741	0	0	0	8714	0	0	0	848	0	0	0	290	0	0	0	1556	0	0	0	3476	0	0	4	15422	0	0	0	1088	0	0	0	0	0
4	106111698	rs936676656	A	C	gnomAD Genomes	NA	PASS	c.-47+55A>C		c.-47+55A>C	intron_variant			1	31412	0.00003183	0	0	0	8718	0	0	0	848	0	0	0	290	0	0	0	1560	0	0	0	3476	0	0	1	15432	0	0	0	1088	0	0	0	0	0
4	106154982	rs560206045	A	C	gnomAD Genomes	NA	PASS	c.-46-72A>C		c.-46-72A>C	intron_variant			1	26386	0.0000379	0	0	1	6578	0	0	0	742	0	0	0	252	0	0	0	1418	0	0	0	2940	0	0	0	13514	0	0	0	942	0	0	0	0	0
4	106154983	rs532566780	G	A	gnomAD Genomes	NA	PASS	c.-46-71G>A		c.-46-71G>A	intron_variant			26	25400	0.00102362	0	0	25	6292	0	0	1	716	0	0	0	248	0	0	0	1390	0	0	0	2836	0	0	0	13012	0	0	0	906	0	0	0	0	0
4	106154990	rs113330299	TATAG	T	gnomAD Genomes	NA	PASS	c.-46-42_-46-39delTAGA		c.-46-42_-46-39delTAGA	intron_variant			22	30994	0.00070981	0	0	17	8582	0	0	4	838	0	0	0	284	0	0	0	1546	0	0	0	3462	0	0	1	15200	0	0	0	1082	0	0	0	0	0
4	106154990	rs113330299	T	TATAG	gnomAD Genomes	NA	PASS	c.-46-42_-46-39dupTAGA		c.-46-42_-46-39dupTAGA	intron_variant			5380	30994	0.17358198	935	0	3844	8582	819	0	101	838	10	0	13	284	0	0	418	1546	63	0	441	3462	31	0	448	15200	6	0	115	1082	6	0	0	0	0
4	106154990	rs113330299	T	TATAGATAGATAGATAG	gnomAD Genomes	NA	PASS	c.-46-54_-46-39dupTAGATAGATAGATAGA		c.-46-54_-46-39dupTAGATAGATAGATAGA	intron_variant			2	30994	0.00006453	0	0	0	8582	0	0	0	838	0	0	1	284	0	0	0	1546	0	0	0	3462	0	0	1	15200	0	0	0	1082	0	0	0	0	0
4	106154990	rs113330299	TATAGATAG	T	gnomAD Genomes	NA	PASS	c.-46-46_-46-39delTAGATAGA		c.-46-46_-46-39delTAGATAGA	intron_variant			13191	30994	0.4255985	2879	0	2605	8582	366	0	325	838	64	0	124	284	29	0	339	1546	29	0	1534	3462	339	0	7771	15200	1942	0	493	1082	110	0	0	0	0
4	106154990	rs113330299	T	TATAGATAGATAG	gnomAD Genomes	NA	PASS	c.-46-50_-46-39dupTAGATAGATAGA		c.-46-50_-46-39dupTAGATAGATAGA	intron_variant			86	30994	0.00277473	0	0	12	8582	0	0	1	838	0	0	2	284	0	0	0	1546	0	0	10	3462	0	0	60	15200	0	0	1	1082	0	0	0	0	0
4	106154990	rs113330299	T	TATAGATAG	gnomAD Genomes	NA	PASS	c.-46-46_-46-39dupTAGATAGA		c.-46-46_-46-39dupTAGATAGA	intron_variant			391	30994	0.01261534	4	0	77	8582	0	0	12	838	0	0	6	284	0	0	2	1546	0	0	73	3462	1	0	212	15200	3	0	9	1082	0	0	0	0	0
4	106154991	rs58220804	A	ATAGG	gnomAD Genomes	NA	PASS	c.-46-60_-46-59insGTAG		c.-46-60_-46-59insGTAG	intron_variant			10	22338	0.00044767	0	0	10	3104	0	0	0	662	0	0	0	242	0	0	0	898	0	0	0	2578	0	0	0	13994	0	0	0	860	0	0	0	0	0
4	106155006	rs770955578	G	C	gnomAD Exomes	PASS	NA	c.-46-48G>C		c.-46-48G>C	intron_variant			2	95536	0.00002093	0	0	0	7698	0	0	0	12502	0	0	0	2278	0	0	0	9004	0	0	0	7670	0	0	2	45650	0	0	0	2532	0	0	0	8202	0
4	106155011	rs759027462	A	ATAGG	gnomAD Exomes,gnomAD Genomes	PASS	PASS	c.-46-40_-46-39insGTAG		c.-46-40_-46-39insGTAG	intron_variant			6	140280	0.00004277	0	0	6	17492	0	0	0	14764	0	0	0	2828	0	0	0	11430	0	0	0	12542	0	0	0	68262	0	0	0	3838	0	0	0	9124	0
4	106155021	rs1177668835	A	C	gnomAD Genomes	NA	PASS	c.-46-33A>C		c.-46-33A>C	intron_variant			1	31410	0.00003184	0	0	0	8716	0	0	0	848	0	0	1	290	0	0	0	1560	0	0	0	3474	0	0	0	15434	0	0	0	1088	0	0	0	0	0
4	106155022	rs943968316	C	T	gnomAD Exomes,gnomAD Genomes	PASS	PASS	c.-46-32C>T		c.-46-32C>T	intron_variant			2	175024	0.00001143	0	0	0	20062	0	0	0	18196	0	0	0	3624	0	0	0	14400	0	0	0	15550	0	0	2	86372	0	0	0	4498	0	0	0	12322	0
4	106155023	rs774406894	A	G	gnomAD Exomes	PASS	NA	c.-46-31A>G		c.-46-31A>G	intron_variant			1	150586	0.00000664	0	0	0	12174	0	0	0	17934	0	0	0	3482	0	0	0	13370	0	0	0	13062	0	0	1	74076	0	0	0	3568	0	0	0	12920	0
4	106155041	rs1359281399	C	T	gnomAD Exomes	PASS	NA	c.-46-13C>T		c.-46-13C>T	intron_variant			2	187910	0.00001064	0	0	0	14664	0	0	0	20280	0	0	0	5146	0	0	2	15322	0	0	0	16854	0	0	0	92736	0	0	0	4282	0	0	0	18626	0
4	106155044	rs745985001	T	G	gnomAD Exomes	PASS	NA	c.-46-10T>G		c.-46-10T>G	intron_variant			1	193436	0.00000517	0	0	0	14960	0	0	0	20606	0	0	0	5484	0	0	1	15568	0	0	0	17408	0	0	0	95356	0	0	0	4404	0	0	0	19650	0
4	106155044	rs745985001	T	A	gnomAD Exomes	PASS	NA	c.-46-10T>A		c.-46-10T>A	intron_variant			1	193436	0.00000517	0	0	0	14960	0	0	0	20606	0	0	0	5484	0	0	1	15568	0	0	0	17408	0	0	0	95356	0	0	0	4404	0	0	0	19650	0
4	106155049	rs775724916	T	A	gnomAD Exomes	PASS	NA	c.-46-5T>A		c.-46-5T>A	splice_region_variant			1	203042	0.00000493	0	0	0	15230	0	0	1	22504	0	0	0	6236	0	0	0	16060	0	0	0	18400	0	0	0	98646	0	0	0	4688	0	0	0	21278	0
4	106155050	rs761038257	T	A	gnomAD Exomes	PASS	NA	c.-46-4T>A		c.-46-4T>A	splice_region_variant			3	203558	0.00001474	0	0	0	15242	0	0	0	22512	0	0	0	6266	0	0	0	16060	0	0	0	18438	0	0	2	98890	0	0	0	4694	0	0	1	21456	0
4	106155055	rs1446976022	A	C	gnomAD Exomes	PASS	NA	p.Ile7Leu	p.Ile7Leu	c.19A>C	missense_variant			1	207110	0.00000483	0	0	1	15398	0	0	0	22940	0	0	0	6586	0	0	0	16164	0	0	0	18914	0	0	0	100164	0	0	0	4792	0	0	0	22152	0
4	106155059	rs142128221	A	C	gnomAD Exomes,gnomAD Genomes	PASS	PASS	p.Gln8Pro	p.Gln8Pro	c.23A>C	missense_variant			16	244452	0.00006545	0	0	12	24240	0	0	4	25402	0	0	0	7314	0	0	0	18076	0	0	0	22858	0	0	0	117458	0	0	0	6078	0	0	0	23026	0
4	106155060	rs901606519	A	C	gnomAD Exomes	PASS	NA	p.Gln8His	p.Gln8His	c.24A>C	missense_variant			1	213728	0.00000468	0	0	0	15548	0	0	0	24678	0	0	0	7084	0	0	0	16536	0	0	0	19470	0	0	1	102264	0	0	0	5028	0	0	0	23120	0
4	106155062	rs374502587	T	C	gnomAD Exomes,gnomAD Genomes	PASS	PASS	p.Leu9Pro	p.Leu9Pro	c.26T>C	missense_variant			5	246402	0.00002029	0	0	5	24278	0	0	0	25712	0	0	0	7512	0	0	0	18154	0	0	0	23098	0	0	0	118154	0	0	0	6128	0	0	0	23366	0
4	106155066	rs762224280	G	A	gnomAD Exomes	PASS	NA	p.Glu10Glu	p.Glu10Glu	c.30G>A	synonymous_variant			1	221768	0.00000451	0	0	0	15692	0	0	0	26932	0	0	0	7698	0	0	0	16974	0	0	0	20162	0	0	1	104720	0	0	0	5280	0	0	0	24310	0
4	106155066	rs762224280	G	C	gnomAD Exomes	PASS	NA	p.Glu10Asp	p.Glu10Asp	c.30G>C	missense_variant			2	221768	0.00000902	0	0	0	15692	0	0	0	26932	0	0	0	7698	0	0	0	16974	0	0	0	20162	0	0	0	104720	0	0	0	5280	0	0	2	24310	0
4	106155067	rs1313834149	G	C	gnomAD Exomes	PASS	NA	p.Gly11Arg	p.Gly11Arg	c.31G>C	missense_variant			1	222352	0.0000045	0	0	0	15700	0	0	1	27056	0	0	0	7770	0	0	0	16984	0	0	0	20230	0	0	0	104918	0	0	0	5330	0	0	0	24364	0
4	106155069	rs562800316	C	T	gnomAD Exomes	PASS	NA	p.Gly11Gly	p.Gly11Gly	c.33C>T	synonymous_variant			25	221938	0.00011264	0	0	0	15684	0	0	0	26886	0	0	0	7762	0	0	0	16938	0	0	0	20282	0	0	0	104792	0	0	0	5324	0	0	25	24270	0
4	106155072	rs754555616	C	T	gnomAD Exomes	PASS	NA	p.Ser12Ser	p.Ser12Ser	c.36C>T	synonymous_variant			1	226836	0.00000441	0	0	0	15822	0	0	0	28230	0	0	0	8158	0	0	0	17216	0	0	1	20522	0	0	0	106382	0	0	0	5400	0	0	0	25106	0
4	106155076	rs1461050148	G	A	gnomAD Exomes	PASS	NA	p.Val14Met	p.Val14Met	c.40G>A	missense_variant			1	229792	0.00000435	0	0	0	15906	0	0	0	28866	0	0	0	8396	0	0	0	17338	0	0	0	20726	0	0	1	107332	0	0	0	5498	0	0	0	25730	0
4	106155077	rs1199497103	T	C	gnomAD Exomes	PASS	NA	p.Val14Ala	p.Val14Ala	c.41T>C	missense_variant			1	229938	0.00000435	0	0	0	15912	0	0	1	28934	0	0	0	8414	0	0	0	17352	0	0	0	20744	0	0	0	107352	0	0	0	5494	0	0	0	25736	0
4	106155078	rs767237496	G	A	gnomAD Exomes	PASS	NA	p.Val14Val	p.Val14Val	c.42G>A	synonymous_variant			1	230782	0.00000433	0	0	0	15920	0	0	0	29206	0	0	0	8470	0	0	0	17376	0	0	0	20764	0	0	0	107624	0	0	0	5530	0	0	1	25892	0
4	106155083	rs1468899704	G	A	gnomAD Exomes,gnomAD Genomes	PASS	PASS	p.Gly16Asp	p.Gly16Asp	c.47G>A	missense_variant			2	270152	0.0000074	0	0	1	24780	0	0	0	32464	0	0	0	9382	0	0	1	19338	0	0	0	24580	0	0	0	125244	0	0	0	6854	0	0	0	27510	0
4	106155084	rs1177188378	C	T	gnomAD Exomes	PASS	NA	p.Gly16Gly	p.Gly16Gly	c.48C>T	synonymous_variant			1	239562	0.00000417	0	0	0	16090	0	0	0	31986	0	0	0	9152	0	0	0	17842	0	0	0	21116	0	0	1	109930	0	0	0	5792	0	0	0	27654	0
4	106155087	rs752297092	C	T	gnomAD Exomes,gnomAD Genomes	PASS	PASS	p.Pro17Pro	p.Pro17Pro	c.51C>T	synonymous_variant			4	271880	0.00001471	0	0	0	24810	0	0	0	32936	0	0	0	9512	0	0	0	19406	0	0	0	24706	0	0	4	125738	0	0	0	6908	0	0	0	27864	0
4	106155088	rs531872896	G	A	gnomAD Exomes	PASS	NA	p.Glu18Lys	p.Glu18Lys	c.52G>A	missense_variant			11	240972	0.00004565	0	0	0	16104	0	0	0	32074	0	0	0	9314	0	0	0	17842	0	0	1	21268	0	0	2	110474	0	0	0	5838	0	0	8	28058	0
4	106155091	rs1173637548	G	A	gnomAD Exomes	PASS	NA	p.Ala19Thr	p.Ala19Thr	c.55G>A	missense_variant			1	242748	0.00000412	0	0	0	16132	0	0	0	32544	0	0	0	9450	0	0	0	17940	0	0	0	21330	0	0	0	111000	0	0	0	5876	0	0	1	28476	0
4	106155108	rs183431550	G	A	gnomAD Exomes	PASS	NA	p.Gln3Gln	p.Gln3Gln	c.9G>A	synonymous_variant			8	250526	0.00003193	0	0	5	16250	0	0	3	34438	0	0	0	10026	0	0	0	18324	0	0	0	21504	0	0	0	113386	0	0	0	6100	0	0	0	30498	0
4	106155109	rs1465868048	G	T	gnomAD Exomes	PASS	NA	p.Asp4Tyr	p.Asp4Tyr	c.10G>T	missense_variant			1	250698	0.00000399	0	0	0	16256	0	0	0	34484	0	0	0	10040	0	0	0	18326	0	0	0	21510	0	0	1	113448	0	0	0	6100	0	0	0	30534	0
4	106155109	rs1465868048	G	C	gnomAD Exomes	PASS	NA	p.Asp4His	p.Asp4His	c.10G>C	missense_variant			1	250698	0.00000399	0	0	0	16256	0	0	0	34484	0	0	0	10040	0	0	0	18326	0	0	0	21510	0	0	0	113448	0	0	0	6100	0	0	1	30534	0
4	106155112	rs749172180	A	G	gnomAD Exomes	PASS	NA	p.Arg5Gly	p.Arg5Gly	c.13A>G	missense_variant			1	250754	0.00000399	0	0	0	16256	0	0	0	34490	0	0	0	10036	0	0	0	18326	0	0	0	21530	0	0	1	113472	0	0	0	6094	0	0	0	30550	0
4	106155113	rs568091851	G	C	gnomAD Exomes	PASS	NA	p.Arg5Thr	p.Arg5Thr	c.14G>C	missense_variant			1	250800	0.00000399	0	0	0	16254	0	0	0	34510	0	0	0	10042	0	0	1	18324	0	0	0	21526	0	0	0	113488	0	0	0	6096	0	0	0	30560	0
4	106155114	rs200508474	A	G	gnomAD Exomes	PASS	NA	p.Arg5Arg	p.Arg5Arg	c.15A>G	synonymous_variant			19	250872	0.00007574	0	0	0	16256	0	0	0	34514	0	0	0	10046	0	0	0	18328	0	0	0	21546	0	0	18	113518	0	0	1	6102	0	0	0	30562	0
4	106155120	rs1369646936	C	T	gnomAD Exomes	PASS	NA	p.Asn7Asn	p.Asn7Asn	c.21C>T	synonymous_variant			1	250906	0.00000399	0	0	0	16256	0	0	0	34514	0	0	0	10048	0	0	0	18330	0	0	0	21564	0	0	1	113510	0	0	0	6114	0	0	0	30570	0
4	106155121	rs147112198	C	G	gnomAD Exomes,gnomAD Genomes	PASS	PASS	p.His8Asp	p.His8Asp	c.22C>G	missense_variant			63	282302	0.00022317	1	0	61	24968	1	0	2	35368	0	0	0	10340	0	0	0	19890	0	0	0	25036	0	0	0	128920	0	0	0	7204	0	0	0	30576	0
4	106155121	rs147112198	C	T	gnomAD Exomes	PASS	NA	p.His8Tyr	p.His8Tyr	c.22C>T	missense_variant			1	250902	0.00000399	0	0	0	16256	0	0	0	34520	0	0	0	10050	0	0	0	18332	0	0	0	21562	0	0	1	113488	0	0	0	6118	0	0	0	30576	0
4	106155123	rs1281520653	T	C	gnomAD Exomes	PASS	NA	p.His8His	p.His8His	c.24T>C	synonymous_variant			1	251014	0.00000398	0	0	0	16256	0	0	0	34530	0	0	0	10058	0	0	0	18332	0	0	0	21572	0	0	1	113556	0	0	0	6120	0	0	0	30590	0
4	106155124	rs1322914073	G	A	gnomAD Exomes	PASS	NA	p.Val9Ile	p.Val9Ile	c.25G>A	missense_variant			1	250988	0.00000398	0	0	1	16254	0	0	0	34532	0	0	0	10058	0	0	0	18332	0	0	0	21560	0	0	0	113554	0	0	0	6116	0	0	0	30582	0
4	106155130	rs775632921	G	A	gnomAD Exomes	PASS	NA	p.Gly11Ser	p.Gly11Ser	c.31G>A	missense_variant			1	251002	0.00000398	0	0	0	16250	0	0	0	34532	0	0	0	10056	0	0	0	18326	0	0	0	21586	0	0	0	113538	0	0	1	6118	0	0	0	30596	0
4	106155131	rs747188735	G	T	gnomAD Genomes	NA	PASS	p.Gly11Val	p.Gly11Val	c.32G>T	missense_variant			1	31396	0.00003185	0	0	0	8714	0	0	0	848	0	0	0	290	0	0	0	1560	0	0	1	3472	0	0	0	15424	0	0	0	1088	0	0	0	0	0
4	106155136	rs146373819	A	C	gnomAD Exomes,gnomAD Genomes	PASS	PASS	p.Arg13Arg	p.Arg13Arg	c.37A>C	synonymous_variant			195	282458	0.00069037	1	0	175	24966	1	0	6	35382	0	0	0	10356	0	0	0	19890	0	0	0	25078	0	0	4	128980	0	0	3	7206	0	0	7	30600	0
4	106155143	rs1436240000	G	A	gnomAD Exomes	PASS	NA	p.Ser15Asn	p.Ser15Asn	c.44G>A	missense_variant			3	251084	0.00001195	0	0	0	16256	0	0	3	34544	0	0	0	10066	0	0	0	18336	0	0	0	21612	0	0	0	113538	0	0	0	6122	0	0	0	30610	0
4	106155150	rs1204300917	C	T	gnomAD Exomes	PASS	NA	p.Phe17Phe	p.Phe17Phe	c.51C>T	synonymous_variant			1	251094	0.00000398	0	0	0	16256	0	0	0	34532	0	0	0	10064	0	0	0	18330	0	0	0	21622	0	0	1	113554	0	0	0	6124	0	0	0	30612	0
4	106155155	rs1247584944	T	A	gnomAD Exomes	PASS	NA	p.Ile19Lys	p.Ile19Lys	c.56T>A	missense_variant			1	251096	0.00000398	0	0	0	16256	0	0	0	34544	0	0	0	10066	0	0	0	18330	0	0	0	21624	0	0	0	113534	0	0	0	6130	0	0	1	30612	0
4	106155173	rs762289112	G	T	gnomAD Exomes	PASS	NA	p.Cys25Phe	p.Cys25Phe	c.74G>T	missense_variant			3	251050	0.00001195	0	0	1	16254	0	0	0	34538	0	0	0	10066	0	0	0	18328	0	0	1	21630	0	0	1	113500	0	0	0	6124	0	0	0	30610	0
4	106155179	rs765788512	C	G	gnomAD Exomes	PASS	NA	p.Thr27Arg	p.Thr27Arg	c.80C>G	missense_variant			1	251018	0.00000398	0	0	0	16256	0	0	0	34532	0	0	0	10062	0	0	0	18326	0	0	0	21624	0	0	1	113486	0	0	0	6122	0	0	0	30610	0
4	106155182	rs773884315	A	C	gnomAD Exomes	PASS	NA	p.Glu28Ala	p.Glu28Ala	c.83A>C	missense_variant			1	251042	0.00000398	0	0	0	16256	0	0	0	34540	0	0	0	10060	0	0	0	18330	0	0	0	21634	0	0	1	113482	0	0	0	6126	0	0	0	30614	0
4	106155185	rs12498609	C	G	gnomAD Exomes,gnomAD Genomes	PASS	PASS	p.Pro29Arg	p.Pro29Arg	c.86C>G	missense_variant	not provided		17073	282210	0.0604975	954	0	754	24962	11	0	3935	35322	228	0	349	10344	7	0	4076	19864	404	0	1700	25102	63	0	2369	128852	26	0	371	7200	11	0	3519	30564	204
4	106155185	rs12498609	C	T	gnomAD Exomes	PASS	NA	p.Pro29Leu	p.Pro29Leu	c.86C>T	missense_variant			1	250816	0.00000399	0	0	0	16252	0	0	0	34474	0	0	0	10054	0	0	0	18308	0	0	0	21626	0	0	1	113424	0	0	0	6114	0	0	0	30564	0
4	106155188	rs767145286	T	C	gnomAD Exomes,gnomAD Genomes	PASS	PASS	p.Leu30Pro	p.Leu30Pro	c.89T>C	missense_variant			8	282418	0.00002833	0	0	1	24964	0	0	1	35392	0	0	0	10350	0	0	0	19896	0	0	0	25108	0	0	6	128886	0	0	0	7210	0	0	0	30612	0
4	106155194	rs150238743	C	T	gnomAD Exomes,gnomAD Genomes	PASS	PASS	p.Thr32Ile	p.Thr32Ile	c.95C>T	missense_variant			3	282380	0.00001062	0	0	3	24958	0	0	0	35392	0	0	0	10350	0	0	0	19888	0	0	0	25094	0	0	0	128872	0	0	0	7214	0	0	0	30612	0
4	106155199	rs111948941	C	T	gnomAD Exomes,gnomAD Genomes	PASS	PASS	p.Leu34Phe	p.Leu34Phe	c.100C>T	missense_variant	not provided		4333	282396	0.0153437	53	0	90	24972	0	0	256	35394	3	0	452	10350	10	0	0	19888	0	0	493	25102	6	0	2444	128866	27	0	112	7212	0	0	486	30612	7
4	106155211	rs763846739	A	G	gnomAD Exomes	PASS	NA	p.Ser38Gly	p.Ser38Gly	c.112A>G	missense_variant			1	250972	0.00000398	0	0	1	16256	0	0	0	34534	0	0	0	10060	0	0	0	18328	0	0	0	21636	0	0	0	113430	0	0	0	6120	0	0	0	30608	0
4	106155213	rs753552413	C	A	gnomAD Exomes	PASS	NA	p.Ser38Arg	p.Ser38Arg	c.114C>A	missense_variant			1	250940	0.00000399	0	0	0	16254	0	0	0	34530	0	0	0	10058	0	0	0	18334	0	0	0	21636	0	0	1	113404	0	0	0	6120	0	0	0	30604	0
4	106155214	rs757077124	C	T	gnomAD Exomes	PASS	NA	p.Pro39Ser	p.Pro39Ser	c.115C>T	missense_variant			2	250928	0.00000797	0	0	0	16252	0	0	0	34538	0	0	0	10058	0	0	0	18338	0	0	0	21626	0	0	2	113390	0	0	0	6120	0	0	0	30606	0
4	106155215	rs1439284477	C	T	gnomAD Exomes,gnomAD Genomes	PASS	PASS	p.Pro39Leu	p.Pro39Leu	c.116C>T	missense_variant			2	282318	0.00000708	0	0	2	24966	0	0	0	35380	0	0	0	10348	0	0	0	19898	0	0	0	25102	0	0	0	128810	0	0	0	7208	0	0	0	30606	0
4	106155215	rs1439284477	C	CAA	gnomAD Exomes	PASS	NA	p.Leu40AsnfsTer10	p.Leu40AsnfsTer10	c.117_118insAA	frameshift_variant			1	250928	0.00000399	0	0	0	16254	0	0	0	34532	0	0	0	10060	0	0	0	18338	0	0	0	21628	0	0	1	113386	0	0	0	6124	0	0	0	30606	0
4	106155221	rs778756841	C	T	gnomAD Exomes	PASS	NA	p.Pro41Leu	p.Pro41Leu	c.122C>T	missense_variant			1	250900	0.00000399	0	0	0	16256	0	0	0	34524	0	0	0	10058	0	0	0	18336	0	0	0	21626	0	0	0	113384	0	0	0	6114	0	0	1	30602	0
4	106155225	rs745818592	G	C	gnomAD Exomes	PASS	NA	p.Glu42Asp	p.Glu42Asp	c.126G>C	missense_variant			1	250876	0.00000399	0	0	0	16254	0	0	0	34522	0	0	0	10058	0	0	0	18340	0	0	0	21610	0	0	0	113378	0	0	0	6110	0	0	1	30604	0
4	106155226	rs758392177	A	G	gnomAD Exomes	PASS	NA	p.Arg43Gly	p.Arg43Gly	c.127A>G	missense_variant			1	250890	0.00000399	0	0	0	16254	0	0	0	34520	0	0	0	10060	0	0	0	18342	0	0	0	21620	0	0	1	113376	0	0	0	6116	0	0	0	30602	0
4	106155230	rs779997538	C	T	gnomAD Exomes	PASS	NA	p.Ala44Val	p.Ala44Val	c.131C>T	missense_variant			1	250796	0.00000399	0	0	0	16254	0	0	0	34498	0	0	0	10046	0	0	0	18338	0	0	0	21606	0	0	1	113348	0	0	0	6110	0	0	0	30596	0
4	106155236	rs376009634	C	T	gnomAD Exomes	PASS	NA	p.Pro46Leu	p.Pro46Leu	c.137C>T	missense_variant			1	250748	0.00000399	0	0	0	16256	0	0	0	34510	0	0	0	10048	0	0	0	18336	0	0	0	21590	0	0	0	113314	0	0	0	6112	0	0	1	30582	0
4	106155236	rs376009634	C	G	gnomAD Exomes	PASS	NA	p.Pro46Arg	p.Pro46Arg	c.137C>G	missense_variant			3	250748	0.00001196	0	0	0	16256	0	0	0	34510	0	0	0	10048	0	0	0	18336	0	0	0	21590	0	0	3	113314	0	0	0	6112	0	0	0	30582	0
4	106155252	rs768741227	C	A	gnomAD Exomes	PASS	NA	p.Asp51Glu	p.Asp51Glu	c.153C>A	missense_variant			2	250704	0.00000798	0	0	0	16248	0	0	0	34504	0	0	0	10040	0	0	0	18330	0	0	0	21600	0	0	2	113280	0	0	0	6106	0	0	0	30596	0
4	106155262	rs1291107913	C	T	gnomAD Exomes	PASS	NA	p.His55Tyr	p.His55Tyr	c.163C>T	missense_variant			1	250652	0.00000399	0	0	0	16250	0	0	0	34520	0	0	0	10036	0	0	0	18332	0	0	0	21590	0	0	1	113228	0	0	0	6106	0	0	0	30590	0
4	106155263	rs781497651	A	C	gnomAD Exomes	PASS	NA	p.His55Pro	p.His55Pro	c.164A>C	missense_variant			1	250702	0.00000399	0	0	0	16248	0	0	0	34528	0	0	0	10040	0	0	0	18334	0	0	0	21594	0	0	1	113248	0	0	0	6106	0	0	0	30604	0
4	106155263	rs781497651	A	T	gnomAD Genomes	NA	PASS	p.His55Leu	p.His55Leu	c.164A>T	missense_variant			1	31406	0.00003184	0	0	1	8712	0	0	0	848	0	0	0	290	0	0	0	1560	0	0	0	3476	0	0	0	15432	0	0	0	1088	0	0	0	0	0
4	106155264	rs748418305	C	G	gnomAD Exomes	PASS	NA	p.His55Gln	p.His55Gln	c.165C>G	missense_variant			3	250662	0.00001197	0	0	0	16250	0	0	0	34520	0	0	0	10042	0	0	0	18328	0	0	0	21594	0	0	0	113226	0	0	0	6104	0	0	3	30598	0
4	106155266	rs770283635	C	G	gnomAD Exomes	PASS	NA	p.Ser56Cys	p.Ser56Cys	c.167C>G	missense_variant			2	250678	0.00000798	0	0	0	16250	0	0	0	34518	0	0	0	10044	0	0	0	18336	0	0	0	21594	0	0	0	113226	0	0	0	6106	0	0	2	30604	0
4	106155275	rs764640803	GTTA	G	gnomAD Exomes	PASS	NA	p.Tyr61del	p.Tyr61del	c.181_183delTAT	inframe_deletion			2	250688	0.00000798	0	0	0	16246	0	0	0	34526	0	0	0	10044	0	0	0	18332	0	0	0	21596	0	0	2	113234	0	0	0	6108	0	0	0	30602	0
4	106155279	rs773794356	T	C	gnomAD Exomes	PASS	NA	p.Tyr60Tyr	p.Tyr60Tyr	c.180T>C	synonymous_variant			1	250684	0.00000399	0	0	0	16238	0	0	0	34536	0	0	0	10048	0	0	0	18336	0	0	0	21606	0	0	1	113210	0	0	0	6106	0	0	0	30604	0
4	106155284	rs1195219705	G	A	gnomAD Exomes	PASS	NA	p.Gly62Glu	p.Gly62Glu	c.185G>A	missense_variant			1	250682	0.00000399	0	0	0	16240	0	0	0	34546	0	0	0	10052	0	0	0	18330	0	0	1	21600	0	0	0	113208	0	0	0	6108	0	0	0	30598	0
4	106155288	rs763540829	A	G	gnomAD Exomes	PASS	NA	p.Ile63Met	p.Ile63Met	c.189A>G	missense_variant			1	250696	0.00000399	0	0	0	16236	0	0	0	34548	0	0	0	10050	0	0	0	18344	0	0	0	21616	0	0	1	113194	0	0	0	6104	0	0	0	30604	0
4	106155289	rs1474911897	C	A	gnomAD Exomes	PASS	NA	p.Pro64Thr	p.Pro64Thr	c.190C>A	missense_variant			1	250678	0.00000399	0	0	0	16236	0	0	0	34552	0	0	0	10048	0	0	0	18346	0	0	0	21612	0	0	1	113178	0	0	0	6102	0	0	0	30604	0
4	106155291	rs1163478078	C	T	gnomAD Exomes	PASS	NA	p.Pro64Pro	p.Pro64Pro	c.192C>T	synonymous_variant			1	250692	0.00000399	0	0	0	16238	0	0	0	34552	0	0	0	10048	0	0	0	18342	0	0	0	21616	0	0	1	113188	0	0	0	6106	0	0	0	30602	0
4	106155295	rs1415748040	A	T	gnomAD Exomes	PASS	NA	p.Met66Leu	p.Met66Leu	c.196A>T	missense_variant			1	250674	0.00000399	0	0	0	16236	0	0	0	34554	0	0	0	10046	0	0	0	18346	0	0	0	21620	0	0	1	113172	0	0	0	6104	0	0	0	30596	0
4	106155300	rs771632437	G	A	gnomAD Exomes	PASS	NA	p.Lys67Lys	p.Lys67Lys	c.201G>A	synonymous_variant			3	250668	0.00001197	0	0	0	16234	0	0	3	34556	0	0	0	10042	0	0	0	18348	0	0	0	21630	0	0	0	113154	0	0	0	6106	0	0	0	30598	0
4	106155308	rs992161318	A	C	gnomAD Exomes	PASS	NA	p.Gln70Pro	p.Gln70Pro	c.209A>C	missense_variant			1	250608	0.00000399	0	0	0	16224	0	0	0	34542	0	0	0	10042	0	0	0	18350	0	0	0	21632	0	0	1	113114	0	0	0	6102	0	0	0	30602	0
4	106155309	rs1263593550	GA	G	gnomAD Exomes	PASS	NA	p.Asn71IlefsTer4	p.Asn71IlefsTer4	c.212delA	frameshift_variant			1	250568	0.00000399	0	0	0	16222	0	0	0	34546	0	0	0	10040	0	0	0	18348	0	0	0	21626	0	0	1	113088	0	0	0	6100	0	0	0	30598	0
4	106155316	rs368320100	C	CA	gnomAD Exomes	PASS	NA	p.Arg73GlnfsTer5	p.Arg73GlnfsTer5	c.217_218insA	frameshift_variant			1	250524	0.00000399	0	0	0	16218	0	0	0	34546	0	0	1	10030	0	0	0	18350	0	0	0	21638	0	0	0	113038	0	0	0	6100	0	0	0	30604	0
4	106155316	rs368320100	C	T	gnomAD Exomes	PASS	NA	p.Arg73Cys	p.Arg73Cys	c.217C>T	missense_variant			3	250524	0.00001197	0	0	0	16218	0	0	0	34546	0	0	0	10030	0	0	1	18350	0	0	0	21638	0	0	1	113038	0	0	0	6100	0	0	1	30604	0
4	106155317	rs760280015	G	A	gnomAD Exomes	PASS	NA	p.Arg73His	p.Arg73His	c.218G>A	missense_variant			5	250498	0.00001996	0	0	0	16218	0	0	3	34544	0	0	0	10030	0	0	0	18342	0	0	0	21640	0	0	2	113028	0	0	0	6096	0	0	0	30600	0
4	106155319	rs763616316	G	C	gnomAD Exomes	PASS	NA	p.Val74Leu	p.Val74Leu	c.220G>C	missense_variant			1	250504	0.00000399	0	0	0	16212	0	0	0	34550	0	0	0	10034	0	0	0	18350	0	0	0	21640	0	0	1	113016	0	0	0	6102	0	0	0	30600	0
4	106155325	rs538425978	C	T	gnomAD Exomes,gnomAD Genomes	PASS	PASS	p.Pro76Ser	p.Pro76Ser	c.226C>T	missense_variant			2	281892	0.00000709	0	0	2	24908	0	0	0	35410	0	0	0	10320	0	0	0	19912	0	0	0	25116	0	0	0	128434	0	0	0	7188	0	0	0	30604	0
4	106155325	rs538425978	C	G	gnomAD Exomes	PASS	NA	p.Pro76Ala	p.Pro76Ala	c.226C>G	missense_variant			1	250484	0.00000399	0	0	0	16196	0	0	0	34562	0	0	0	10030	0	0	0	18352	0	0	0	21642	0	0	1	112998	0	0	0	6100	0	0	0	30604	0
4	106155338	rs1430358514	A	G	gnomAD Exomes	PASS	NA	p.Gln80Arg	p.Gln80Arg	c.239A>G	missense_variant			1	250340	0.00000399	0	0	0	16190	0	0	0	34562	0	0	0	10024	0	0	0	18340	0	0	0	21642	0	0	1	112888	0	0	0	6090	0	0	0	30604	0
4	106155339	rs1284969452	A	G	gnomAD Exomes	PASS	NA	p.Gln80Gln	p.Gln80Gln	c.240A>G	synonymous_variant			3	250312	0.00001199	0	0	0	16188	0	0	3	34556	0	0	0	10024	0	0	0	18340	0	0	0	21640	0	0	0	112872	0	0	0	6092	0	0	0	30600	0
4	106155341	rs765003037	A	G	gnomAD Exomes	PASS	NA	p.Glu81Gly	p.Glu81Gly	c.242A>G	missense_variant			1	250296	0.000004	0	0	0	16184	0	0	0	34558	0	0	0	10024	0	0	0	18342	0	0	0	21642	0	0	0	112858	0	0	0	6090	0	0	1	30598	0
4	106155341	rs765003037	A	T	gnomAD Exomes	PASS	NA	p.Glu81Val	p.Glu81Val	c.242A>T	missense_variant			1	250296	0.000004	0	0	1	16184	0	0	0	34558	0	0	0	10024	0	0	0	18342	0	0	0	21642	0	0	0	112858	0	0	0	6090	0	0	0	30598	0
4	106155343	rs758303716	A	G	gnomAD Exomes	PASS	NA	p.Ser82Gly	p.Ser82Gly	c.244A>G	missense_variant			1	250266	0.000004	0	0	0	16180	0	0	0	34562	0	0	0	10018	0	0	0	18340	0	0	0	21644	0	0	1	112830	0	0	0	6092	0	0	0	30600	0
4	106155349	rs1291411016	G	A	gnomAD Exomes	PASS	NA	p.Gly84Arg	p.Gly84Arg	c.250G>A	missense_variant			1	250202	0.000004	0	0	0	16180	0	0	1	34560	0	0	0	10012	0	0	0	18344	0	0	0	21642	0	0	0	112772	0	0	0	6096	0	0	0	30596	0
4	106155357	rs1219418862	C	G	gnomAD Exomes	PASS	NA	p.Ser86Ser	p.Ser86Ser	c.258C>G	synonymous_variant			1	250162	0.000004	0	0	0	16162	0	0	0	34554	0	0	0	10018	0	0	1	18336	0	0	0	21638	0	0	0	112764	0	0	0	6094	0	0	0	30596	0
4	106155372	rs780091980	T	C	gnomAD Exomes	PASS	NA	p.Asn91Asn	p.Asn91Asn	c.273T>C	synonymous_variant			1	250256	0.000004	0	0	0	16168	0	0	0	34550	0	0	0	10028	0	0	0	18342	0	0	0	21634	0	0	0	112850	0	0	0	6090	0	0	1	30594	0
4	106155381	rs751546312	A	G	gnomAD Exomes	PASS	NA	p.Ile94Met	p.Ile94Met	c.282A>G	missense_variant			1	250326	0.00000399	0	0	0	16176	0	0	0	34544	0	0	0	10030	0	0	0	18334	0	0	0	21634	0	0	1	112914	0	0	0	6096	0	0	0	30598	0
4	106155385	rs1187881284	C	T	gnomAD Exomes	PASS	NA	p.Arg96Cys	p.Arg96Cys	c.286C>T	missense_variant			2	250312	0.00000799	0	0	0	16180	0	0	1	34544	0	0	0	10028	0	0	0	18334	0	0	0	21620	0	0	0	112918	0	0	0	6092	0	0	1	30596	0
4	106155386	rs1238868376	G	A	gnomAD Exomes	PASS	NA	p.Arg96His	p.Arg96His	c.287G>A	missense_variant			1	250270	0.000004	0	0	0	16176	0	0	0	34534	0	0	0	10024	0	0	0	18328	0	0	0	21616	0	0	1	112908	0	0	0	6088	0	0	0	30596	0
4	106155389	rs750612240	CAGTT	C	gnomAD Exomes	PASS	NA	p.Ser99AsnfsTer13	p.Ser99AsnfsTer13	c.294_297delTAGT	frameshift_variant			1	250292	0.000004	0	0	0	16180	0	0	0	34546	0	0	0	10028	0	0	0	18326	0	0	0	21616	0	0	1	112916	0	0	0	6088	0	0	0	30592	0
4	106155391	rs755113145	G	A	gnomAD Exomes	PASS	NA	p.Val98Ile	p.Val98Ile	c.292G>A	missense_variant			1	250298	0.000004	0	0	0	16178	0	0	0	34540	0	0	0	10034	0	0	1	18328	0	0	0	21610	0	0	0	112926	0	0	0	6086	0	0	0	30596	0
4	106155395	rs1380615225	G	C	gnomAD Exomes	PASS	NA	p.Ser99Thr	p.Ser99Thr	c.296G>C	missense_variant			1	250282	0.000004	0	0	0	16182	0	0	0	34528	0	0	0	10032	0	0	1	18332	0	0	0	21614	0	0	0	112908	0	0	0	6088	0	0	0	30598	0
4	106155395	rs1380615225	G	T	gnomAD Exomes	PASS	NA	p.Ser99Ile	p.Ser99Ile	c.296G>T	missense_variant			1	250282	0.000004	0	0	0	16182	0	0	0	34528	0	0	0	10032	0	0	0	18332	0	0	0	21614	0	0	0	112908	0	0	0	6088	0	0	1	30598	0
4	106155400	rs781201899	CCTT	C	gnomAD Exomes	PASS	NA	p.Ser102del	p.Ser102del	c.304_306delTCT	inframe_deletion			1	250320	0.00000399	0	0	0	16186	0	0	0	34528	0	0	0	10028	0	0	1	18334	0	0	0	21610	0	0	0	112956	0	0	0	6082	0	0	0	30596	0
4	106155400	rs781201899	C	A	gnomAD Exomes	PASS	NA	p.Pro101Thr	p.Pro101Thr	c.301C>A	missense_variant			17	250320	0.00006791	0	0	0	16186	0	0	7	34528	0	0	0	10028	0	0	0	18334	0	0	0	21610	0	0	3	112956	0	0	5	6082	0	0	2	30596	0
4	106155402	rs1382930815	TTC	T	gnomAD Exomes	PASS	NA	p.Ser104TrpfsTer15	p.Ser104TrpfsTer15	c.311_312delCT	frameshift_variant			1	250314	0.00000399	0	0	0	16184	0	0	1	34518	0	0	0	10030	0	0	0	18328	0	0	0	21614	0	0	0	112958	0	0	0	6088	0	0	0	30594	0
4	106155416	rs748392017	T	C	gnomAD Exomes	PASS	NA	p.Leu106Pro	p.Leu106Pro	c.317T>C	missense_variant			1	250320	0.00000399	0	0	0	16152	0	0	0	34506	0	0	0	10034	0	0	0	18326	0	0	0	21614	0	0	1	113006	0	0	0	6090	0	0	0	30592	0
4	106155422	rs149373293	A	T	gnomAD Exomes,gnomAD Genomes	PASS	PASS	p.Gln108Leu	p.Gln108Leu	c.323A>T	missense_variant			14	281740	0.00004969	0	0	0	24854	0	0	0	35356	0	0	0	10322	0	0	0	19876	0	0	0	25088	0	0	14	128480	0	0	0	7178	0	0	0	30586	0
4	106155440	rs1450649265	A	G	gnomAD Exomes	PASS	NA	p.Gln114Arg	p.Gln114Arg	c.341A>G	missense_variant			1	250446	0.00000399	0	0	0	16174	0	0	0	34504	0	0	0	10040	0	0	0	18314	0	0	0	21624	0	0	1	113100	0	0	0	6094	0	0	0	30596	0
4	106155455	rs146311392	A	G	gnomAD Exomes	PASS	NA	p.Asn119Ser	p.Asn119Ser	c.356A>G	missense_variant			2	250538	0.00000798	0	0	0	16190	0	0	2	34530	0	0	0	10054	0	0	0	18302	0	0	0	21634	0	0	0	113126	0	0	0	6102	0	0	0	30600	0
4	106155460	rs1378108063	G	A	gnomAD Exomes	PASS	NA	p.Glu121Lys	p.Glu121Lys	c.361G>A	missense_variant			1	250500	0.00000399	0	0	0	16180	0	0	0	34524	0	0	0	10046	0	0	0	18306	0	0	0	21634	0	0	0	113110	0	0	0	6106	0	0	1	30594	0
4	106155466	rs749710391	C	A	gnomAD Exomes	PASS	NA	p.Arg123Ser	p.Arg123Ser	c.367C>A	missense_variant			1	250448	0.00000399	0	0	0	16190	0	0	0	34518	0	0	0	10044	0	0	1	18300	0	0	0	21638	0	0	0	113062	0	0	0	6104	0	0	0	30592	0
4	106155466	rs749710391	C	G	gnomAD Exomes	PASS	NA	p.Arg123Gly	p.Arg123Gly	c.367C>G	missense_variant			4	250448	0.00001597	0	0	0	16190	0	0	2	34518	0	0	0	10044	0	0	0	18300	0	0	0	21638	0	0	0	113062	0	0	0	6104	0	0	2	30592	0
4	106155466	rs749710391	C	T	gnomAD Exomes,gnomAD Genomes	PASS	PASS	p.Arg123Cys	p.Arg123Cys	c.367C>T	missense_variant			9	281846	0.00003193	0	0	0	24902	0	0	2	35366	0	0	0	10334	0	0	3	19858	0	0	0	25112	0	0	2	128490	0	0	2	7192	0	0	0	30592	0
4	106155467	rs773565437	G	C	gnomAD Exomes	PASS	NA	p.Arg123Pro	p.Arg123Pro	c.368G>C	missense_variant			1	250426	0.00000399	0	0	0	16192	0	0	1	34514	0	0	0	10046	0	0	0	18306	0	0	0	21640	0	0	0	113036	0	0	0	6104	0	0	0	30588	0
4	106155467	rs773565437	G	A	gnomAD Exomes,gnomAD Genomes	PASS	PASS	p.Arg123His	p.Arg123His	c.368G>A	missense_variant			10	281824	0.00003548	1	0	0	24900	0	0	3	35362	1	0	0	10336	0	0	1	19862	0	0	0	25116	0	0	6	128468	0	0	0	7192	0	0	0	30588	0
4	106155471	rs760039735	C	T	gnomAD Exomes	PASS	NA	p.Asn124Asn	p.Asn124Asn	c.372C>T	synonymous_variant			1	250418	0.00000399	0	0	0	16184	0	0	0	34510	0	0	0	10046	0	0	0	18302	0	0	0	21636	0	0	1	113046	0	0	0	6110	0	0	0	30584	0
4	106155471	rs760039735	C	G	gnomAD Exomes	PASS	NA	p.Asn124Lys	p.Asn124Lys	c.372C>G	missense_variant			1	250418	0.00000399	0	0	0	16184	0	0	0	34510	0	0	0	10046	0	0	0	18302	0	0	0	21636	0	0	1	113046	0	0	0	6110	0	0	0	30584	0
4	106155473	rs1200569984	T	C	gnomAD Exomes	PASS	NA	p.Phe125Ser	p.Phe125Ser	c.374T>C	missense_variant			1	250428	0.00000399	0	0	0	16176	0	0	0	34518	0	0	0	10042	0	0	1	18300	0	0	0	21638	0	0	0	113056	0	0	0	6108	0	0	0	30590	0
4	106155474	rs916637514	C	T	gnomAD Exomes	PASS	NA	p.Phe125Phe	p.Phe125Phe	c.375C>T	synonymous_variant			1	250356	0.00000399	0	0	0	16166	0	0	0	34510	0	0	0	10040	0	0	0	18296	0	0	0	21642	0	0	1	113004	0	0	0	6110	0	0	0	30588	0
4	106155475	rs768227565	G	A	gnomAD Exomes,gnomAD Genomes	PASS	PASS	p.Gly126Arg	p.Gly126Arg	c.376G>A	missense_variant			16	281786	0.00005678	0	0	1	24884	0	0	13	35366	0	0	0	10330	0	0	2	19858	0	0	0	25118	0	0	0	128446	0	0	0	7196	0	0	0	30588	0
4	106155479	rs1472264925	T	G	gnomAD Genomes	NA	PASS	p.Val127Gly	p.Val127Gly	c.380T>G	missense_variant			1	31384	0.00003186	0	0	0	8704	0	0	0	848	0	0	0	290	0	0	0	1558	0	0	0	3474	0	0	1	15422	0	0	0	1088	0	0	0	0	0
4	106155480	rs538114458	A	G	gnomAD Exomes	PASS	NA	p.Val127Val	p.Val127Val	c.381A>G	synonymous_variant			14	250382	0.00005591	0	0	0	16176	0	0	0	34498	0	0	0	10040	0	0	0	18304	0	0	0	21642	0	0	0	113026	0	0	0	6110	0	0	14	30586	0
4	106155495	rs761454533	T	C	gnomAD Exomes	PASS	NA	p.Asn132Asn	p.Asn132Asn	c.396T>C	synonymous_variant			1	250360	0.00000399	0	0	0	16168	0	0	0	34508	0	0	0	10042	0	0	0	18292	0	0	0	21646	0	0	1	113012	0	0	0	6106	0	0	0	30586	0
4	106155497	rs764913804	C	T	gnomAD Exomes	PASS	NA	p.Pro133Leu	p.Pro133Leu	c.398C>T	missense_variant			1	250306	0.000004	0	0	0	16162	0	0	0	34504	0	0	0	10044	0	0	0	18292	0	0	0	21640	0	0	0	112978	0	0	0	6098	0	0	1	30588	0
4	106155503	rs750200484	A	T	gnomAD Exomes	PASS	NA	p.Glu135Val	p.Glu135Val	c.404A>T	missense_variant			1	250352	0.00000399	0	0	0	16178	0	0	0	34504	0	0	0	10046	0	0	0	18292	0	0	0	21646	0	0	1	112994	0	0	0	6104	0	0	0	30588	0
4	106155509	rs762762365	G	C	gnomAD Exomes	PASS	NA	p.Ser137Thr	p.Ser137Thr	c.410G>C	missense_variant			3	250348	0.00001198	0	0	0	16174	0	0	0	34506	0	0	0	10042	0	0	0	18288	0	0	0	21642	0	0	3	113000	0	0	0	6106	0	0	0	30590	0
4	106155510	rs1173249032	T	C	gnomAD Exomes,gnomAD Genomes	PASS	PASS	p.Ser137Ser	p.Ser137Ser	c.411T>C	synonymous_variant			4	281760	0.0000142	0	0	0	24894	0	0	0	35354	0	0	0	10332	0	0	4	19848	0	0	0	25118	0	0	0	128438	0	0	0	7190	0	0	0	30586	0
4	106155512	rs138203452	A	T	gnomAD Exomes	PASS	NA	p.Gln138Leu	p.Gln138Leu	c.413A>T	missense_variant			11	250420	0.00004393	0	0	0	16190	0	0	1	34508	0	0	0	10042	0	0	0	18292	0	0	0	21644	0	0	10	113050	0	0	0	6104	0	0	0	30590	0
4	106155513	rs554947036	A	G	gnomAD Exomes	PASS	NA	p.Gln138Gln	p.Gln138Gln	c.414A>G	synonymous_variant			23	250386	0.00009186	0	0	0	16188	0	0	0	34498	0	0	0	10042	0	0	0	18294	0	0	0	21642	0	0	0	113030	0	0	1	6100	0	0	22	30592	0
4	106155516	rs373991633	A	C	gnomAD Exomes,gnomAD Genomes	PASS	PASS	p.Pro139Pro	p.Pro139Pro	c.417A>C	synonymous_variant			4	281796	0.00001419	0	0	1	24896	0	0	3	35346	0	0	0	10328	0	0	0	19854	0	0	0	25120	0	0	0	128474	0	0	0	7186	0	0	0	30592	0
4	106155518	rs1401547490	A	G	gnomAD Exomes	PASS	NA	p.Asn140Ser	p.Asn140Ser	c.419A>G	missense_variant			2	250352	0.00000799	0	0	0	16182	0	0	1	34498	0	0	0	10038	0	0	1	18300	0	0	0	21644	0	0	0	113000	0	0	0	6098	0	0	0	30592	0
4	106155524	rs752891551	C	A	gnomAD Exomes	PASS	NA	p.Ser142Tyr	p.Ser142Tyr	c.425C>A	missense_variant			1	250322	0.00000399	0	0	0	16178	0	0	0	34496	0	0	0	10042	0	0	1	18294	0	0	0	21638	0	0	0	112994	0	0	0	6096	0	0	0	30584	0
4	106155525	rs540228872	C	A	gnomAD Exomes	PASS	NA	p.Ser142Ser	p.Ser142Ser	c.426C>A	synonymous_variant			1	250304	0.000004	0	0	0	16172	0	0	0	34492	0	0	0	10040	0	0	0	18302	0	0	0	21644	0	0	0	112972	0	0	0	6094	0	0	1	30588	0
4	106155525	rs540228872	C	T	gnomAD Exomes,gnomAD Genomes	PASS	PASS	p.Ser142Ser	p.Ser142Ser	c.426C>T	synonymous_variant			10	281700	0.0000355	0	0	0	24880	0	0	0	35340	0	0	0	10330	0	0	0	19858	0	0	1	25120	0	0	8	128402	0	0	0	7182	0	0	1	30588	0
4	106155526	rs749618735	G	A	gnomAD Exomes	PASS	NA	p.Asp143Asn	p.Asp143Asn	c.427G>A	missense_variant			3	250248	0.00001199	0	0	0	16164	0	0	0	34492	0	0	0	10040	0	0	0	18300	0	0	0	21644	0	0	1	112928	0	0	0	6098	0	0	2	30582	0
4	106155528	rs1284711005	T	C	gnomAD Exomes	PASS	NA	p.Asp143Asp	p.Asp143Asp	c.429T>C	synonymous_variant			1	250346	0.00000399	0	0	0	16172	0	0	0	34498	0	0	0	10044	0	0	0	18306	0	0	0	21644	0	0	1	112996	0	0	0	6100	0	0	0	30586	0
4	106155533	rs114619974	G	A	gnomAD Exomes,gnomAD Genomes	PASS	PASS	p.Ser145Asn	p.Ser145Asn	c.434G>A	missense_variant	not provided		198	281706	0.00070286	1	0	194	24866	1	0	2	35338	0	0	0	10334	0	0	0	19866	0	0	0	25118	0	0	0	128408	0	0	2	7186	0	0	0	30590	0
4	106155536	rs1222569758	A	T	gnomAD Exomes	PASS	NA	p.Asp146Val	p.Asp146Val	c.437A>T	missense_variant			1	250284	0.000004	0	0	0	16158	0	0	0	34484	0	0	0	10046	0	0	1	18302	0	0	0	21642	0	0	0	112964	0	0	0	6100	0	0	0	30588	0
4	106155539	rs779231977	A	C	gnomAD Exomes	PASS	NA	p.Lys147Thr	p.Lys147Thr	c.440A>C	missense_variant			1	250316	0.00000399	0	0	0	16166	0	0	0	34484	0	0	0	10044	0	0	0	18308	0	0	0	21644	0	0	0	112986	0	0	0	6098	0	0	1	30586	0
4	106155544	rs746373398	G	T	gnomAD Exomes	PASS	NA	p.Glu149Ter	p.Glu149Ter	c.445G>T	stop_gained			1	250282	0.000004	0	0	0	16158	0	0	0	34486	0	0	0	10046	0	0	0	18298	0	0	0	21642	0	0	1	112972	0	0	0	6094	0	0	0	30586	0
4	106155545	rs947073161	A	T	gnomAD Exomes	PASS	NA	p.Glu149Val	p.Glu149Val	c.446A>T	missense_variant			1	250326	0.00000399	0	0	0	16164	0	0	0	34486	0	0	0	10046	0	0	0	18304	0	0	0	21644	0	0	1	113004	0	0	0	6092	0	0	0	30586	0
4	106155554	rs772521765	G	A	gnomAD Exomes	PASS	NA	p.Ser152Asn	p.Ser152Asn	c.455G>A	missense_variant			2	250248	0.00000799	0	0	1	16170	0	0	0	34482	0	0	0	10044	0	0	0	18302	0	0	0	21634	0	0	0	112940	0	0	0	6096	0	0	1	30580	0
4	106155554	rs772521765	G	C	gnomAD Exomes	PASS	NA	p.Ser152Thr	p.Ser152Thr	c.455G>C	missense_variant			1	250248	0.000004	0	0	0	16170	0	0	1	34482	0	0	0	10044	0	0	0	18302	0	0	0	21634	0	0	0	112940	0	0	0	6096	0	0	0	30580	0
4	106155559	rs1452166356	G	C	gnomAD Exomes	PASS	NA	p.Val154Leu	p.Val154Leu	c.460G>C	missense_variant			1	250180	0.000004	0	0	1	16162	0	0	0	34476	0	0	0	10040	0	0	0	18286	0	0	0	21634	0	0	0	112914	0	0	0	6092	0	0	0	30576	0
4	106155560	rs747709927	T	C	gnomAD Exomes	PASS	NA	p.Val154Ala	p.Val154Ala	c.461T>C	missense_variant			1	250218	0.000004	0	0	1	16160	0	0	0	34476	0	0	0	10042	0	0	0	18292	0	0	0	21628	0	0	0	112954	0	0	0	6092	0	0	0	30574	0
4	106155563	rs544363520	C	T	gnomAD Exomes	PASS	NA	p.Ala155Val	p.Ala155Val	c.464C>T	missense_variant			4	250142	0.00001599	0	0	0	16154	0	0	4	34470	0	0	0	10044	0	0	0	18294	0	0	0	21622	0	0	0	112896	0	0	0	6082	0	0	0	30580	0
4	106155565	rs772885097	C	G	gnomAD Exomes	PASS	NA	p.Gln156Glu	p.Gln156Glu	c.466C>G	missense_variant			1	250072	0.000004	0	0	1	16152	0	0	0	34458	0	0	0	10040	0	0	0	18290	0	0	0	21622	0	0	0	112856	0	0	0	6092	0	0	0	30562	0
4	106155566	rs1408474640	A	G	gnomAD Genomes	NA	PASS	p.Gln156Arg	p.Gln156Arg	c.467A>G	missense_variant			1	31402	0.00003185	0	0	0	8710	0	0	0	848	0	0	0	290	0	0	0	1560	0	0	0	3476	0	0	1	15430	0	0	0	1088	0	0	0	0	0
4	106155567	rs762666692	A	G	gnomAD Genomes	NA	PASS	p.Gln156Gln	p.Gln156Gln	c.468A>G	synonymous_variant			1	31404	0.00003184	0	0	1	8712	0	0	0	848	0	0	0	290	0	0	0	1560	0	0	0	3476	0	0	0	15430	0	0	0	1088	0	0	0	0	0
4	106155577	rs763272294	G	A	gnomAD Exomes	PASS	NA	p.Val160Ile	p.Val160Ile	c.478G>A	missense_variant			10	250046	0.00003999	0	0	0	16156	0	0	0	34446	0	0	0	10032	0	0	0	18292	0	0	0	21616	0	0	0	112856	0	0	0	6082	0	0	10	30566	0
4	106155577	rs763272294	G	T	gnomAD Exomes	PASS	NA	p.Val160Phe	p.Val160Phe	c.478G>T	missense_variant			1	250046	0.000004	0	0	0	16156	0	0	0	34446	0	0	0	10032	0	0	0	18292	0	0	0	21616	0	0	0	112856	0	0	0	6082	0	0	1	30566	0
4	106155584	rs1449245347	A	T	gnomAD Exomes	PASS	NA	p.Asp162Val	p.Asp162Val	c.485A>T	missense_variant			2	250036	0.000008	0	0	0	16162	0	0	0	34458	0	0	0	10032	0	0	2	18292	0	0	0	21612	0	0	0	112838	0	0	0	6080	0	0	0	30562	0
4	106155586	rs774068843	T	C	gnomAD Exomes	PASS	NA	p.Phe163Leu	p.Phe163Leu	c.487T>C	missense_variant			1	249980	0.000004	0	0	0	16168	0	0	0	34438	0	0	0	10028	0	0	0	18294	0	0	0	21616	0	0	0	112802	0	0	0	6076	0	0	1	30558	0
4	106155601	rs1396214027	A	G	gnomAD Exomes	PASS	NA	p.Thr168Ala	p.Thr168Ala	c.502A>G	missense_variant			1	250072	0.000004	0	0	0	16188	0	0	0	34450	0	0	0	10030	0	0	0	18288	0	0	0	21588	0	0	1	112872	0	0	0	6090	0	0	0	30566	0
4	106155605	rs545616524	A	AT	gnomAD Exomes	PASS	NA	p.Asn170Ter	p.Asn170Ter	c.507dupT	frameshift_variant			2	250052	0.000008	0	0	0	16190	0	0	1	34452	0	0	0	10028	0	0	0	18294	0	0	0	21590	0	0	0	112838	0	0	1	6090	0	0	0	30570	0
4	106155605	rs545616524	A	G	gnomAD Exomes	PASS	NA	p.His169Arg	p.His169Arg	c.506A>G	missense_variant			1	250052	0.000004	0	0	0	16190	0	0	1	34452	0	0	0	10028	0	0	0	18294	0	0	0	21590	0	0	0	112838	0	0	0	6090	0	0	0	30570	0
4	106155606	rs752801743	T	C	gnomAD Exomes	PASS	NA	p.His169His	p.His169His	c.507T>C	synonymous_variant			3	250082	0.000012	0	0	0	16182	0	0	0	34458	0	0	0	10026	0	0	0	18294	0	0	0	21590	0	0	0	112862	0	0	0	6092	0	0	3	30578	0
4	106155611	rs1356123196	G	T	gnomAD Genomes	NA	PASS	p.Cys171Phe	p.Cys171Phe	c.512G>T	missense_variant			1	31402	0.00003185	0	0	1	8708	0	0	0	848	0	0	0	290	0	0	0	1558	0	0	0	3476	0	0	0	15436	0	0	0	1086	0	0	0	0	0
4	106155620	rs146031219	C	G	gnomAD Exomes	PASS	NA	p.Pro174Arg	p.Pro174Arg	c.521C>G	missense_variant			1	250054	0.000004	0	0	0	16182	0	0	0	34488	0	0	0	10022	0	0	0	18292	0	0	0	21608	0	0	1	112788	0	0	0	6094	0	0	0	30580	0
4	106155620	rs146031219	C	A	gnomAD Exomes,gnomAD Genomes	PASS	PASS	p.Pro174His	p.Pro174His	c.521C>A	missense_variant	not provided		462	281448	0.00164151	2	0	7	24886	0	0	25	35336	0	0	9	10312	0	0	0	19850	0	0	74	25084	0	0	334	128218	2	0	13	7182	0	0	0	30580	0
4	106155622	rs1343154406	G	A	gnomAD Exomes	PASS	NA	p.Glu175Lys	p.Glu175Lys	c.523G>A	missense_variant			2	250024	0.000008	0	0	0	16174	0	0	2	34488	0	0	0	10026	0	0	0	18294	0	0	0	21604	0	0	0	112768	0	0	0	6094	0	0	0	30576	0
4	106155627	rs531832525	T	A	gnomAD Exomes,gnomAD Genomes	PASS	PASS	p.Asn176Lys	p.Asn176Lys	c.528T>A	missense_variant			8	281468	0.00002842	0	0	8	24880	0	0	0	35338	0	0	0	10316	0	0	0	19862	0	0	0	25078	0	0	0	128236	0	0	0	7180	0	0	0	30578	0
4	106155643	rs757480389	C	G	gnomAD Exomes	PASS	NA	p.Leu182Val	p.Leu182Val	c.544C>G	missense_variant			1	250246	0.000004	0	0	0	16196	0	0	0	34514	0	0	0	10034	0	0	0	18306	0	0	0	21628	0	0	1	112886	0	0	0	6108	0	0	0	30574	0
4	106155647	rs1250614501	A	G	gnomAD Exomes	PASS	NA	p.Asn183Ser	p.Asn183Ser	c.548A>G	missense_variant			2	250294	0.00000799	0	0	0	16200	0	0	1	34524	0	0	0	10036	0	0	0	18306	0	0	0	21624	0	0	1	112914	0	0	0	6108	0	0	0	30582	0
4	106155648	rs1292444639	T	A	gnomAD Exomes	PASS	NA	p.Asn183Lys	p.Asn183Lys	c.549T>A	missense_variant			2	250280	0.00000799	0	0	0	16194	0	0	0	34522	0	0	0	10036	0	0	2	18308	0	0	0	21628	0	0	0	112900	0	0	0	6106	0	0	0	30586	0
4	106155648	rs1292444639	TGA	T	gnomAD Exomes	PASS	NA	p.Glu184AlafsTer7	p.Glu184AlafsTer7	c.551_552delAG	frameshift_variant			1	250280	0.000004	0	0	0	16194	0	0	0	34522	0	0	0	10036	0	0	0	18308	0	0	0	21628	0	0	1	112900	0	0	0	6106	0	0	0	30586	0
4	106155649	rs779333095	G	A	gnomAD Exomes	PASS	NA	p.Glu184Lys	p.Glu184Lys	c.550G>A	missense_variant			1	250258	0.000004	0	0	0	16204	0	0	0	34524	0	0	0	10032	0	0	0	18310	0	0	0	21626	0	0	0	112876	0	0	0	6104	0	0	1	30582	0
4	106155652	rs1224691808	C	T	gnomAD Exomes	PASS	NA	p.Gln185Ter	p.Gln185Ter	c.553C>T	stop_gained			1	250304	0.000004	0	0	0	16202	0	0	0	34532	0	0	0	10032	0	0	0	18310	0	0	0	21636	0	0	1	112902	0	0	0	6102	0	0	0	30588	0
4	106155657	rs1289529567	G	A	gnomAD Exomes	PASS	NA	p.Glu186Glu	p.Glu186Glu	c.558G>A	synonymous_variant			7	250358	0.00002796	0	0	0	16210	0	0	7	34536	0	0	0	10038	0	0	0	18314	0	0	0	21636	0	0	0	112930	0	0	0	6104	0	0	0	30590	0
4	106155662	rs746262060	A	G	gnomAD Exomes,gnomAD Genomes	PASS	PASS	p.Lys188Arg	p.Lys188Arg	c.563A>G	missense_variant			2	281830	0.0000071	0	0	2	24932	0	0	0	35392	0	0	0	10332	0	0	0	19882	0	0	0	25112	0	0	0	128392	0	0	0	7196	0	0	0	30592	0
4	106155663	rs758919932	A	G	gnomAD Exomes	PASS	NA	p.Lys188Lys	p.Lys188Lys	c.564A>G	synonymous_variant			2	250434	0.00000799	0	0	0	16218	0	0	0	34550	0	0	0	10042	0	0	0	18324	0	0	0	21638	0	0	2	112970	0	0	0	6104	0	0	0	30588	0
4	106155673	rs200585520	T	C	gnomAD Exomes,gnomAD Genomes	PASS	PASS	p.Tyr192His	p.Tyr192His	c.574T>C	missense_variant			27	281928	0.00009577	0	0	0	24934	0	0	3	35404	0	0	12	10332	0	0	0	19882	0	0	0	25118	0	0	9	128456	0	0	3	7200	0	0	0	30602	0
4	106155678	rs375932491	T	C	gnomAD Exomes	PASS	NA	p.His193His	p.His193His	c.579T>C	synonymous_variant			2	250572	0.00000798	0	0	2	16232	0	0	0	34558	0	0	0	10044	0	0	0	18328	0	0	0	21642	0	0	0	113058	0	0	0	6108	0	0	0	30602	0
4	106155682	rs769296078	A	G	gnomAD Exomes,gnomAD Genomes	PASS	PASS	p.Lys195Glu	p.Lys195Glu	c.583A>G	missense_variant			3	282060	0.00001064	0	0	3	24950	0	0	0	35406	0	0	0	10338	0	0	0	19900	0	0	0	25116	0	0	0	128550	0	0	0	7200	0	0	0	30600	0
4	106155697	rs769523143	CT	C	gnomAD Exomes	PASS	NA	p.Asn202ThrfsTer5	p.Asn202ThrfsTer5	c.600delT	frameshift_variant			1	250784	0.00000399	0	0	0	16246	0	0	0	34556	0	0	0	10058	0	0	0	18346	0	0	0	21634	0	0	1	113220	0	0	0	6114	0	0	0	30610	0
4	106155704	rs368921964	A	G	gnomAD Exomes	PASS	NA	p.Asn202Ser	p.Asn202Ser	c.605A>G	missense_variant			1	250874	0.00000399	0	0	0	16252	0	0	0	34560	0	0	0	10060	0	0	0	18348	0	0	0	21634	0	0	1	113292	0	0	0	6118	0	0	0	30610	0
4	106155705	rs201865755	C	T	gnomAD Exomes	PASS	NA	p.Asn202Asn	p.Asn202Asn	c.606C>T	synonymous_variant	Benign		606	250854	0.00241575	14	0	0	16254	0	0	2	34560	0	0	0	10056	0	0	0	18350	0	0	0	21628	0	0	0	113280	0	0	11	6120	0	0	593	30606	14
4	106155705	rs201865755	C	G	gnomAD Exomes	PASS	NA	p.Asn202Lys	p.Asn202Lys	c.606C>G	missense_variant			1	250854	0.00000399	0	0	0	16254	0	0	0	34560	0	0	0	10056	0	0	0	18350	0	0	0	21628	0	0	0	113280	0	0	0	6120	0	0	1	30606	0
4	106155709	rs1363449172	G	A	gnomAD Exomes	PASS	NA	p.Ala204Thr	p.Ala204Thr	c.610G>A	missense_variant			1	250876	0.00000399	0	0	0	16252	0	0	0	34568	0	0	0	10060	0	0	0	18346	0	0	0	21634	0	0	1	113286	0	0	0	6118	0	0	0	30612	0
4	106155712	rs1380208291	G	A	gnomAD Exomes	PASS	NA	p.Val205Met	p.Val205Met	c.613G>A	missense_variant			1	250902	0.00000399	0	0	0	16254	0	0	1	34568	0	0	0	10058	0	0	0	18344	0	0	0	21624	0	0	0	113330	0	0	0	6118	0	0	0	30606	0
4	106155714	rs148683200	G	A	gnomAD Exomes,gnomAD Genomes	PASS	PASS	p.Val205Val	p.Val205Val	c.615G>A	synonymous_variant			2	282302	0.00000708	0	0	0	24966	0	0	0	35414	0	0	0	10350	0	0	0	19904	0	0	0	25096	0	0	2	128758	0	0	0	7206	0	0	0	30608	0
4	106155722	rs759298142	C	T	gnomAD Exomes	PASS	NA	p.Pro208Leu	p.Pro208Leu	c.623C>T	missense_variant			1	250936	0.00000399	0	0	0	16256	0	0	0	34568	0	0	0	10058	0	0	0	18346	0	0	0	21612	0	0	0	113368	0	0	0	6120	0	0	1	30608	0
4	106155727	rs775598061	G	T	gnomAD Exomes	PASS	NA	p.Gly210Cys	p.Gly210Cys	c.628G>T	missense_variant			1	250952	0.00000398	0	0	0	16254	0	0	0	34568	0	0	0	10060	0	0	0	18342	0	0	0	21612	0	0	1	113388	0	0	0	6122	0	0	0	30606	0
4	106155733	rs760781212	A	G	gnomAD Exomes	PASS	NA	p.Thr212Ala	p.Thr212Ala	c.634A>G	missense_variant			2	250988	0.00000797	0	0	0	16254	0	0	0	34574	0	0	0	10054	0	0	0	18344	0	0	1	21606	0	0	1	113430	0	0	0	6118	0	0	0	30608	0
4	106155735	rs369549432	A	C	gnomAD Exomes	PASS	NA	p.Thr212Thr	p.Thr212Thr	c.636A>C	synonymous_variant			1	250990	0.00000398	0	0	0	16256	0	0	0	34570	0	0	0	10058	0	0	0	18346	0	0	0	21608	0	0	1	113428	0	0	0	6118	0	0	0	30606	0
4	106155736	rs1486874084	G	A	gnomAD Exomes	PASS	NA	p.Val213Ile	p.Val213Ile	c.637G>A	missense_variant			1	250966	0.00000398	0	0	0	16254	0	0	0	34566	0	0	0	10060	0	0	0	18346	0	0	0	21596	0	0	0	113420	0	0	0	6118	0	0	1	30606	0
4	106155739	rs1203666152	TC	T	gnomAD Genomes	NA	PASS	p.Ser214LeufsTer36	p.Ser214LeufsTer36	c.641delC	frameshift_variant			1	31406	0.00003184	0	0	0	8718	0	0	0	848	0	0	0	290	0	0	1	1556	0	0	0	3476	0	0	0	15430	0	0	0	1088	0	0	0	0	0
4	106155739	rs1203666152	T	A	gnomAD Exomes	PASS	NA	p.Ser214Thr	p.Ser214Thr	c.640T>A	missense_variant			1	250972	0.00000398	0	0	0	16256	0	0	0	34564	0	0	0	10062	0	0	0	18342	0	0	0	21596	0	0	0	113432	0	0	1	6114	0	0	0	30606	0
4	106155742	rs754038383	G	C	gnomAD Exomes	PASS	NA	p.Ala215Pro	p.Ala215Pro	c.643G>C	missense_variant			2	250924	0.00000797	0	0	0	16254	0	0	0	34562	0	0	0	10064	0	0	0	18336	0	0	0	21582	0	0	0	113410	0	0	0	6112	0	0	2	30604	0
4	106155746	rs1445425331	C	G	gnomAD Exomes	PASS	NA	p.Ser216Cys	p.Ser216Cys	c.647C>G	missense_variant			1	250948	0.00000398	0	0	0	16256	0	0	0	34558	0	0	0	10062	0	0	0	18336	0	0	0	21588	0	0	1	113426	0	0	0	6116	0	0	0	30606	0
4	106155748	rs749148733	TC	T	gnomAD Exomes	PASS	NA	p.Val218TrpfsTer32	p.Val218TrpfsTer32	c.651delC	frameshift_variant			2	250926	0.00000797	0	0	0	16256	0	0	0	34560	0	0	0	10062	0	0	0	18340	0	0	0	21572	0	0	2	113420	0	0	0	6114	0	0	0	30602	0
4	106155750	rs142173406	C	T	gnomAD Exomes,gnomAD Genomes	PASS	PASS	p.Ser217Ser	p.Ser217Ser	c.651C>T	synonymous_variant			21	282304	0.00007439	0	0	2	24970	0	0	0	35408	0	0	0	10348	0	0	1	19892	0	0	0	25056	0	0	18	128830	0	0	0	7204	0	0	0	30596	0
4	106155751	rs6843141	G	A	gnomAD Exomes,gnomAD Genomes	PASS	PASS	p.Val218Met	p.Val218Met	c.652G>A	missense_variant	not provided		16112	282280	0.05707808	1313	0	7272	24962	1093	0	770	35402	17	0	516	10348	14	0	1447	19898	51	0	1738	25036	67	0	2908	128830	37	0	292	7202	7	0	1169	30602	27
4	106155751	rs6843141	G	T	gnomAD Exomes	PASS	NA	p.Val218Leu	p.Val218Leu	c.652G>T	missense_variant			10	250900	0.00003986	0	0	0	16256	0	0	0	34556	0	0	0	10058	0	0	1	18342	0	0	0	21562	0	0	0	113410	0	0	0	6114	0	0	9	30602	0
4	106155755	rs1159746761	AAC	A	gnomAD Exomes	PASS	NA	p.His222TrpfsTer2	p.His222TrpfsTer2	c.664_665delCA	frameshift_variant			1	250948	0.00000398	0	0	0	16256	0	0	1	34558	0	0	0	10060	0	0	0	18342	0	0	0	21578	0	0	0	113432	0	0	0	6118	0	0	0	30604	0
4	106155756		A	G	gnomAD Exomes	PASS	NA	p.Glu219Glu	p.Glu219Glu	c.657A>G	synonymous_variant			1	250956	0.00000398	0	0	0	16256	0	0	0	34560	0	0	0	10060	0	0	0	18344	0	0	0	21574	0	0	1	113436	0	0	0	6120	0	0	0	30606	0
4	106155760	rs1346502663	A	G	gnomAD Exomes	PASS	NA	p.Thr221Ala	p.Thr221Ala	c.661A>G	missense_variant			1	250974	0.00000398	0	0	0	16256	0	0	0	34556	0	0	0	10060	0	0	0	18342	0	0	0	21566	0	0	0	113468	0	0	0	6122	0	0	1	30604	0
4	106155761	rs770557964	C	CA	gnomAD Exomes	PASS	NA	p.His222ThrfsTer3	p.His222ThrfsTer3	c.663dupA	frameshift_variant			1	250922	0.00000399	0	0	0	16254	0	0	0	34556	0	0	0	10054	0	0	1	18338	0	0	0	21566	0	0	0	113428	0	0	0	6122	0	0	0	30604	0
4	106155763	rs1374430070	C	T	gnomAD Genomes	NA	PASS	p.His222Tyr	p.His222Tyr	c.664C>T	missense_variant			1	31404	0.00003184	0	0	0	8716	0	0	0	848	0	0	0	290	0	0	0	1556	0	0	0	3476	0	0	1	15430	0	0	0	1088	0	0	0	0	0
4	106155766	rs1287738703	G	C	gnomAD Exomes	PASS	NA	p.Gly223Arg	p.Gly223Arg	c.667G>C	missense_variant			1	250934	0.00000399	0	0	0	16254	0	0	0	34554	0	0	0	10062	0	0	0	18334	0	0	0	21564	0	0	0	113450	0	0	0	6118	0	0	1	30598	0
4	106155768	rs1476626303	T	A	gnomAD Genomes	NA	PASS	p.Gly223Gly	p.Gly223Gly	c.669T>A	synonymous_variant			1	31400	0.00003185	0	0	0	8714	0	0	0	846	0	0	0	290	0	0	0	1556	0	0	0	3476	0	0	1	15430	0	0	0	1088	0	0	0	0	0
4	106155769	rs758723599	GA	G	gnomAD Exomes	PASS	NA	p.Glu224AspfsTer26	p.Glu224AspfsTer26	c.672delA	frameshift_variant			1	250930	0.00000399	0	0	0	16256	0	0	0	34552	0	0	0	10062	0	0	0	18336	0	0	0	21560	0	0	1	113442	0	0	0	6120	0	0	0	30602	0
4	106155769	rs758723599	G	A	gnomAD Exomes	PASS	NA	p.Glu224Lys	p.Glu224Lys	c.670G>A	missense_variant			3	250930	0.00001196	0	0	1	16256	0	0	0	34552	0	0	0	10062	0	0	0	18336	0	0	0	21560	0	0	2	113442	0	0	0	6120	0	0	0	30602	0
4	106155773	rs780475086	T	C	gnomAD Exomes	PASS	NA	p.Leu225Pro	p.Leu225Pro	c.674T>C	missense_variant			1	250938	0.00000399	0	0	0	16256	0	0	0	34548	0	0	0	10058	0	0	0	18334	0	0	0	21572	0	0	1	113456	0	0	0	6120	0	0	0	30594	0
4	106155777	rs752071459	G	A	gnomAD Exomes	PASS	NA	p.Leu226Leu	p.Leu226Leu	c.678G>A	synonymous_variant			2	250910	0.00000797	0	0	0	16254	0	0	0	34540	0	0	0	10058	0	0	0	18330	0	0	0	21568	0	0	2	113452	0	0	0	6116	0	0	0	30592	0
4	106155780	rs755534097	A	G	gnomAD Exomes	PASS	NA	p.Glu227Glu	p.Glu227Glu	c.681A>G	synonymous_variant			3	250958	0.00001195	0	0	0	16256	0	0	3	34544	0	0	0	10052	0	0	0	18334	0	0	0	21574	0	0	0	113484	0	0	0	6116	0	0	0	30598	0
4	106155783	rs777256211	A	G	gnomAD Exomes	PASS	NA	p.Lys228Lys	p.Lys228Lys	c.684A>G	synonymous_variant			1	250982	0.00000398	0	0	0	16252	0	0	0	34542	0	0	0	10060	0	0	0	18330	0	0	0	21590	0	0	1	113496	0	0	0	6114	0	0	0	30598	0
4	106155783	rs777256211	A	C	gnomAD Exomes	PASS	NA	p.Lys228Asn	p.Lys228Asn	c.684A>C	missense_variant			1	250982	0.00000398	0	0	0	16252	0	0	0	34542	0	0	0	10060	0	0	0	18330	0	0	0	21590	0	0	1	113496	0	0	0	6114	0	0	0	30598	0
4	106155787	rs1309034512	C	A	gnomAD Exomes	PASS	NA	p.Leu230Met	p.Leu230Met	c.688C>A	missense_variant			1	250970	0.00000398	0	0	0	16256	0	0	0	34546	0	0	0	10058	0	0	0	18328	0	0	0	21582	0	0	0	113482	0	0	0	6120	0	0	1	30598	0
4	106155793	rs748785984	C	T	gnomAD Exomes	PASS	NA	p.Gln232Ter	p.Gln232Ter	c.694C>T	stop_gained			1	250950	0.00000398	0	0	0	16254	0	0	0	34538	0	0	0	10056	0	0	1	18334	0	0	0	21590	0	0	0	113460	0	0	0	6114	0	0	0	30604	0
4	106155794	rs202024319	A	G	gnomAD Exomes,gnomAD Genomes	PASS	PASS	p.Gln232Arg	p.Gln232Arg	c.695A>G	missense_variant			5	282398	0.00001771	0	0	1	24970	0	0	0	35388	0	0	0	10350	0	0	3	19892	0	0	0	25076	0	0	0	128914	0	0	0	7204	0	0	1	30604	0
4	106155795	rs373275776	A	G	gnomAD Exomes	PASS	NA	p.Gln232Gln	p.Gln232Gln	c.696A>G	synonymous_variant			17	251018	0.00006772	0	0	0	16254	0	0	0	34540	0	0	1	10064	0	0	0	18336	0	0	0	21608	0	0	6	113496	0	0	1	6116	0	0	9	30604	0
4	106155795	rs373275776	ATAT	A	gnomAD Exomes	PASS	NA	p.Tyr234del	p.Tyr234del	c.700_702delTAT	inframe_deletion			1	251018	0.00000398	0	0	0	16254	0	0	0	34540	0	0	0	10064	0	0	0	18336	0	0	0	21608	0	0	1	113496	0	0	0	6116	0	0	0	30604	0
4	106155800	rs745633518	A	G	gnomAD Exomes,gnomAD Genomes	PASS	PASS	p.Tyr234Cys	p.Tyr234Cys	c.701A>G	missense_variant			4	282426	0.00001416	0	0	0	24970	0	0	0	35386	0	0	0	10356	0	0	0	19892	0	0	0	25088	0	0	4	128922	0	0	0	7208	0	0	0	30604	0
4	106155806	rs1461951239	A	G	gnomAD Exomes,gnomAD Genomes	PASS	PASS	p.Asp236Gly	p.Asp236Gly	c.707A>G	missense_variant			2	282410	0.00000708	0	0	0	24968	0	0	0	35382	0	0	0	10356	0	0	2	19894	0	0	0	25086	0	0	0	128918	0	0	0	7204	0	0	0	30602	0
4	106155809		G	A	gnomAD Exomes	PASS	NA	p.Cys237Tyr	p.Cys237Tyr	c.710G>A	missense_variant			1	250984	0.00000398	0	0	0	16254	0	0	0	34536	0	0	0	10062	0	0	0	18332	0	0	0	21600	0	0	0	113478	0	0	0	6116	0	0	1	30606	0
4	106155819	rs1205792605	T	C	gnomAD Exomes	PASS	NA	p.Ile240Ile	p.Ile240Ile	c.720T>C	synonymous_variant			1	250980	0.00000398	0	0	0	16254	0	0	0	34542	0	0	0	10066	0	0	0	18328	0	0	0	21618	0	0	1	113450	0	0	0	6114	0	0	0	30608	0
4	106155821	rs771996203	C	T	gnomAD Exomes	PASS	NA	p.Ala241Val	p.Ala241Val	c.722C>T	missense_variant			7	250920	0.0000279	0	0	0	16252	0	0	1	34540	0	0	0	10068	0	0	0	18328	0	0	0	21592	0	0	2	113422	0	0	0	6114	0	0	4	30604	0
4	106155822	rs534182742	G	A	gnomAD Exomes	PASS	NA	p.Ala241Ala	p.Ala241Ala	c.723G>A	synonymous_variant			7	250918	0.0000279	0	0	0	16254	0	0	0	34540	0	0	1	10068	0	0	1	18322	0	0	0	21594	0	0	5	113426	0	0	0	6112	0	0	0	30602	0
4	106155823	rs760687391	G	A	gnomAD Exomes	PASS	NA	p.Val242Met	p.Val242Met	c.724G>A	missense_variant			1	250912	0.00000399	0	0	0	16254	0	0	0	34534	0	0	0	10068	0	0	0	18324	0	0	0	21602	0	0	0	113416	0	0	0	6110	0	0	1	30604	0
4	106155825	rs768754118	G	A	gnomAD Exomes,gnomAD Genomes	PASS	PASS	p.Val242Val	p.Val242Val	c.726G>A	synonymous_variant			9	282286	0.00003188	0	0	0	24964	0	0	0	35380	0	0	0	10356	0	0	0	19882	0	0	1	25078	0	0	8	128820	0	0	0	7200	0	0	0	30606	0
4	106155834		C	T	gnomAD Genomes	NA	PASS	p.Thr245Thr	p.Thr245Thr	c.735C>T	synonymous_variant			1	31406	0.00003184	0	0	0	8716	0	0	0	848	0	0	0	290	0	0	0	1560	0	0	0	3472	0	0	1	15434	0	0	0	1086	0	0	0	0	0
4	106155837	rs954481381	AT	A	gnomAD Exomes	PASS	NA	p.Ser247LeufsTer3	p.Ser247LeufsTer3	c.739delT	frameshift_variant			1	250938	0.00000399	0	0	0	16254	0	0	0	34532	0	0	0	10066	0	0	1	18326	0	0	0	21626	0	0	0	113412	0	0	0	6114	0	0	0	30608	0
4	106155843	rs377035231	C	A	gnomAD Exomes,gnomAD Genomes	PASS	PASS	p.His248Gln	p.His248Gln	c.744C>A	missense_variant			25	282318	0.00008855	0	0	0	24966	0	0	0	35376	0	0	0	10358	0	0	0	19884	0	0	0	25094	0	0	25	128824	0	0	0	7208	0	0	0	30608	0
4	106155846	rs1345883526	A	G	gnomAD Exomes	PASS	NA	p.Ile249Met	p.Ile249Met	c.747A>G	missense_variant			1	250926	0.00000399	0	0	0	16252	0	0	0	34522	0	0	0	10066	0	0	0	18326	0	0	0	21624	0	0	1	113408	0	0	0	6120	0	0	0	30608	0
4	106155850	rs1395491809	G	A	gnomAD Genomes	NA	PASS	p.Ala251Thr	p.Ala251Thr	c.751G>A	missense_variant		mnv	1	31396	0.00003185	0	0	0	8710	0	0	0	848	0	0	0	290	0	0	0	1560	0	0	0	3474	0	0	1	15426	0	0	0	1088	0	0	0	0	0
4	106155851	rs1332525138	C	T	gnomAD Genomes	NA	PASS	p.Ala251Val	p.Ala251Val	c.752C>T	missense_variant		mnv	1	31402	0.00003185	0	0	0	8712	0	0	0	846	0	0	0	290	0	0	0	1558	0	0	0	3474	0	0	1	15434	0	0	0	1088	0	0	0	0	0
4	106155853	rs1377681856	A	C	gnomAD Exomes	PASS	NA	p.Ile252Leu	p.Ile252Leu	c.754A>C	missense_variant			1	250910	0.00000399	0	0	0	16254	0	0	0	34530	0	0	0	10062	0	0	0	18326	0	0	0	21622	0	0	1	113390	0	0	0	6118	0	0	0	30608	0
4	106155853	rs1377681856	A	G	gnomAD Exomes,gnomAD Genomes	PASS	PASS	p.Ile252Val	p.Ile252Val	c.754A>G	missense_variant			2	282322	0.00000708	0	0	2	24968	0	0	0	35378	0	0	0	10352	0	0	0	19886	0	0	0	25098	0	0	0	128826	0	0	0	7206	0	0	0	30608	0
4	106155855	rs1470787867	TAACA	T	gnomAD Exomes	PASS	NA	p.Asn253ValfsTer39	p.Asn253ValfsTer39	c.757_760delAACA	frameshift_variant			1	250892	0.00000399	0	0	1	16254	0	0	0	34526	0	0	0	10064	0	0	0	18326	0	0	0	21624	0	0	0	113374	0	0	0	6116	0	0	0	30608	0
4	106155862	rs1334256290	C	A	gnomAD Exomes	PASS	NA	p.Gln255Lys	p.Gln255Lys	c.763C>A	missense_variant			1	250856	0.00000399	0	0	0	16254	0	0	0	34520	0	0	0	10064	0	0	0	18320	0	0	0	21614	0	0	1	113362	0	0	0	6114	0	0	0	30608	0
4	106155864	rs761825851	G	A	gnomAD Exomes	PASS	NA	p.Gln255Gln	p.Gln255Gln	c.765G>A	synonymous_variant			3	250800	0.00001196	0	0	0	16254	0	0	0	34516	0	0	0	10062	0	0	0	18320	0	0	0	21610	0	0	3	113326	0	0	0	6110	0	0	0	30602	0
4	106155866	rs765462988	C	T	gnomAD Exomes	PASS	NA	p.Ala256Val	p.Ala256Val	c.767C>T	missense_variant			5	250786	0.00001994	0	0	0	16250	0	0	0	34512	0	0	0	10060	0	0	0	18320	0	0	0	21608	0	0	5	113320	0	0	0	6112	0	0	0	30604	0
4	106155868	rs750618548	A	G	gnomAD Exomes	PASS	NA	p.Thr257Ala	p.Thr257Ala	c.769A>G	missense_variant			1	250804	0.00000399	0	0	0	16254	0	0	0	34514	0	0	0	10062	0	0	0	18314	0	0	0	21608	0	0	1	113336	0	0	0	6112	0	0	0	30604	0
4	106155872	rs763316532	A	T	gnomAD Exomes	PASS	NA	p.Asn258Ile	p.Asn258Ile	c.773A>T	missense_variant			2	250814	0.00000797	0	0	0	16254	0	0	0	34514	0	0	0	10062	0	0	2	18316	0	0	0	21612	0	0	0	113338	0	0	0	6114	0	0	0	30604	0
4	106155876	rs766713781	G	A	gnomAD Exomes,gnomAD Genomes	PASS	PASS	p.Glu259Glu	p.Glu259Glu	c.777G>A	synonymous_variant			13	282148	0.00004608	0	0	0	24964	0	0	0	35344	0	0	0	10352	0	0	13	19874	0	0	0	25078	0	0	0	128738	0	0	0	7200	0	0	0	30598	0
4	106155881	rs751983181	C	T	gnomAD Exomes,gnomAD Genomes	PASS	PASS	p.Ser261Phe	p.Ser261Phe	c.782C>T	missense_variant			2	282120	0.00000709	0	0	0	24958	0	0	0	35340	0	0	0	10352	0	0	0	19868	0	0	0	25086	0	0	2	128726	0	0	0	7200	0	0	0	30590	0
4	106155891	rs1225633482	C	T	gnomAD Exomes	PASS	NA	p.Ile264Ile	p.Ile264Ile	c.792C>T	synonymous_variant			1	250682	0.00000399	0	0	0	16254	0	0	0	34492	0	0	0	10062	0	0	0	18312	0	0	0	21600	0	0	1	113270	0	0	0	6110	0	0	0	30582	0
4	106155892	rs755442762	A	C	gnomAD Exomes	PASS	NA	p.Thr265Pro	p.Thr265Pro	c.793A>C	missense_variant			1	250700	0.00000399	0	0	0	16254	0	0	0	34488	0	0	0	10062	0	0	0	18312	0	0	0	21606	0	0	0	113274	0	0	0	6112	0	0	1	30592	0
4	106155893	rs1323042755	C	T	gnomAD Exomes	PASS	NA	p.Thr265Ile	p.Thr265Ile	c.794C>T	missense_variant			1	250660	0.00000399	0	0	0	16254	0	0	1	34490	0	0	0	10060	0	0	0	18308	0	0	0	21594	0	0	0	113250	0	0	0	6112	0	0	0	30592	0
4	106155895	rs1205663969	C	G	gnomAD Exomes	PASS	NA	p.His266Asp	p.His266Asp	c.796C>G	missense_variant			1	250586	0.00000399	0	0	1	16246	0	0	0	34480	0	0	0	10062	0	0	0	18308	0	0	0	21590	0	0	0	113214	0	0	0	6108	0	0	0	30578	0
4	106155895	rs1205663969	C	T	gnomAD Genomes	NA	PASS	p.His266Tyr	p.His266Tyr	c.796C>T	missense_variant			1	31400	0.00003185	0	0	0	8708	0	0	0	848	0	0	0	290	0	0	1	1558	0	0	0	3476	0	0	0	15434	0	0	0	1086	0	0	0	0	0
4	106155898	rs370173624	C	T	gnomAD Exomes	PASS	NA	p.Pro267Ser	p.Pro267Ser	c.799C>T	missense_variant			4	250534	0.00001597	0	0	0	16250	0	0	0	34478	0	0	0	10052	0	0	0	18310	0	0	0	21594	0	0	4	113170	0	0	0	6106	0	0	0	30574	0
4	106155899	rs767332628	C	T	gnomAD Exomes,gnomAD Genomes	PASS	PASS	p.Pro267Leu	p.Pro267Leu	c.800C>T	missense_variant			5	281926	0.00001774	0	0	0	24962	0	0	0	35324	0	0	0	10348	0	0	0	19868	0	0	0	25068	0	0	0	128584	0	0	2	7196	0	0	3	30576	0
4	106155902	rs756747663	C	G	gnomAD Exomes,gnomAD Genomes	PASS	PASS	p.Ser268Trp	p.Ser268Trp	c.803C>G	missense_variant			4	281936	0.00001419	0	0	0	24964	0	0	0	35324	0	0	0	10344	0	0	0	19868	0	0	0	25070	0	0	3	128602	0	0	0	7194	0	0	1	30570	0
4	106155903	rs374509999	G	A	gnomAD Exomes	PASS	NA	p.Ser268Ser	p.Ser268Ser	c.804G>A	synonymous_variant			7	250452	0.00002795	0	0	0	16244	0	0	0	34472	0	0	0	10060	0	0	4	18308	0	0	0	21560	0	0	2	113116	0	0	1	6110	0	0	0	30582	0
4	106155903	rs374509999	G	T	gnomAD Exomes	PASS	NA	p.Ser268Ser	p.Ser268Ser	c.804G>T	synonymous_variant			1	250452	0.00000399	0	0	0	16244	0	0	0	34472	0	0	0	10060	0	0	0	18308	0	0	0	21560	0	0	0	113116	0	0	0	6110	0	0	1	30582	0
4	106155903	rs374509999	G	C	gnomAD Exomes,gnomAD Genomes	PASS	PASS	p.Ser268Ser	p.Ser268Ser	c.804G>C	synonymous_variant			41	281842	0.00014547	0	0	0	24952	0	0	6	35320	0	0	0	10350	0	0	0	19866	0	0	3	25034	0	0	31	128540	0	0	1	7198	0	0	0	30582	0
4	106155905	rs1173572467	A	G	gnomAD Exomes	PASS	NA	p.His269Arg	p.His269Arg	c.806A>G	missense_variant			1	250560	0.00000399	0	0	0	16250	0	0	0	34482	0	0	0	10060	0	0	0	18310	0	0	0	21596	0	0	0	113176	0	0	0	6112	0	0	1	30574	0
4	106155905	rs1173572467	A	T	gnomAD Exomes	PASS	NA	p.His269Leu	p.His269Leu	c.806A>T	missense_variant			1	250560	0.00000399	0	0	0	16250	0	0	0	34482	0	0	0	10060	0	0	0	18310	0	0	0	21596	0	0	1	113176	0	0	0	6112	0	0	0	30574	0
4	106155911	rs1428208203	C	T	gnomAD Exomes	PASS	NA	p.Ser271Leu	p.Ser271Leu	c.812C>T	missense_variant			1	250358	0.00000399	0	0	0	16242	0	0	1	34462	0	0	0	10046	0	0	0	18308	0	0	0	21564	0	0	0	113064	0	0	0	6104	0	0	0	30568	0
4	106155912	rs1410118709	A	G	gnomAD Exomes	PASS	NA	p.Ser271Ser	p.Ser271Ser	c.813A>G	synonymous_variant			1	250428	0.00000399	0	0	0	16242	0	0	0	34470	0	0	0	10050	0	0	0	18312	0	0	1	21576	0	0	0	113104	0	0	0	6102	0	0	0	30572	0
4	106155914	rs771918929	G	T	gnomAD Exomes	PASS	NA	p.Gly272Val	p.Gly272Val	c.815G>T	missense_variant			1	250380	0.00000399	0	0	0	16246	0	0	0	34470	0	0	0	10042	0	0	1	18310	0	0	0	21580	0	0	0	113062	0	0	0	6100	0	0	0	30570	0
4	106155915	rs766966499	GC	G	gnomAD Exomes	PASS	NA	p.Gln273ArgfsTer20	p.Gln273ArgfsTer20	c.817delC	frameshift_variant			1	250360	0.00000399	0	0	0	16246	0	0	0	34472	0	0	0	10048	0	0	0	18308	0	0	0	21560	0	0	1	113050	0	0	0	6100	0	0	0	30576	0
4	106155921	rs1294015818	C	G	gnomAD Exomes	PASS	NA	p.Ile274Met	p.Ile274Met	c.822C>G	missense_variant			2	250138	0.000008	0	0	0	16244	0	0	1	34450	0	0	0	10026	0	0	0	18302	0	0	0	21546	0	0	1	112912	0	0	0	6094	0	0	0	30564	0
4	106155923	rs1042729299	A	G	gnomAD Exomes,gnomAD Genomes	PASS	PASS	p.Asn275Ser	p.Asn275Ser	c.824A>G	missense_variant			2	281674	0.0000071	0	0	1	24960	0	0	0	35308	0	0	0	10328	0	0	0	19862	0	0	0	25032	0	0	0	128426	0	0	1	7188	0	0	0	30570	0
4	106155924	rs533449541	T	G	gnomAD Exomes	PASS	NA	p.Asn275Lys	p.Asn275Lys	c.825T>G	missense_variant			6	250256	0.00002398	0	0	0	16248	0	0	6	34460	0	0	0	10040	0	0	0	18302	0	0	0	21560	0	0	0	112974	0	0	0	6104	0	0	0	30568	0
4	106155927	rs746851035	C	T	gnomAD Exomes	PASS	NA	p.Ser276Ser	p.Ser276Ser	c.828C>T	synonymous_variant			5	250036	0.00002	0	0	0	16238	0	0	0	34448	0	0	0	10022	0	0	3	18296	0	0	0	21542	0	0	0	112856	0	0	0	6098	0	0	2	30536	0
4	106155928	rs768670105	G	T	gnomAD Exomes	PASS	NA	p.Ala277Ser	p.Ala277Ser	c.829G>T	missense_variant			1	249944	0.000004	0	0	0	16238	0	0	0	34424	0	0	0	10028	0	0	0	18290	0	0	0	21508	0	0	0	112838	0	0	0	6088	0	0	1	30530	0
4	106155928	rs768670105	G	A	gnomAD Exomes,gnomAD Genomes	PASS	PASS	p.Ala277Thr	p.Ala277Thr	c.829G>A	missense_variant			7	281342	0.00002488	0	0	1	24948	0	0	0	35272	0	0	0	10318	0	0	1	19848	0	0	1	24984	0	0	3	128270	0	0	0	7172	0	0	1	30530	0
4	106155930	rs776467845	A	C	gnomAD Exomes,gnomAD Genomes	PASS	PASS	p.Ala277Ala	p.Ala277Ala	c.831A>C	synonymous_variant			7	281542	0.00002486	0	0	5	24944	0	0	2	35294	0	0	0	10328	0	0	0	19856	0	0	0	25030	0	0	0	128344	0	0	0	7176	0	0	0	30570	0
4	106155936	rs376597146	C	A	gnomAD Exomes	PASS	NA	p.Thr279Thr	p.Thr279Thr	c.837C>A	synonymous_variant			1	249994	0.000004	0	0	0	16236	0	0	1	34448	0	0	0	10024	0	0	0	18302	0	0	0	21524	0	0	0	112816	0	0	0	6082	0	0	0	30562	0
4	106155936	rs376597146	C	T	gnomAD Exomes,gnomAD Genomes	PASS	PASS	p.Thr279Thr	p.Thr279Thr	c.837C>T	synonymous_variant			21	281398	0.00007463	0	0	4	24950	0	0	17	35296	0	0	0	10314	0	0	0	19858	0	0	0	24998	0	0	0	128250	0	0	0	7170	0	0	0	30562	0
4	106155938	rs762421227	C	T	gnomAD Exomes	PASS	NA	p.Ser280Phe	p.Ser280Phe	c.839C>T	missense_variant			1	250032	0.000004	0	0	0	16236	0	0	0	34454	0	0	0	10024	0	0	0	18286	0	0	0	21536	0	0	0	112840	0	0	0	6090	0	0	1	30566	0
4	106155938	rs762421227	C	CT	gnomAD Exomes	PASS	NA	p.Asn281Ter	p.Asn281Ter	c.840dupT	frameshift_variant			2	250032	0.000008	0	0	0	16236	0	0	0	34454	0	0	0	10024	0	0	0	18286	0	0	0	21536	0	0	2	112840	0	0	0	6090	0	0	0	30566	0
4	106155945	rs773395186	T	C	gnomAD Exomes	PASS	NA	p.Ser282Ser	p.Ser282Ser	c.846T>C	synonymous_variant			4	249964	0.000016	0	0	0	16232	0	0	0	34458	0	0	0	10024	0	0	0	18298	0	0	0	21536	0	0	0	112774	0	0	0	6084	0	0	4	30558	0
4	106155946	rs1204501987	G	C	gnomAD Exomes	PASS	NA	p.Glu283Gln	p.Glu283Gln	c.847G>C	missense_variant			1	249942	0.000004	0	0	0	16230	0	0	0	34452	0	0	0	10028	0	0	0	18294	0	0	0	21534	0	0	0	112770	0	0	1	6082	0	0	0	30552	0
4	106155948	rs1293173144	G	A	gnomAD Exomes	PASS	NA	p.Glu283Glu	p.Glu283Glu	c.849G>A	synonymous_variant			1	249904	0.000004	0	0	0	16226	0	0	0	34446	0	0	0	10012	0	0	0	18288	0	0	0	21534	0	0	1	112760	0	0	0	6086	0	0	0	30552	0
4	106155954	rs1490973147	T	C	gnomAD Exomes	PASS	NA	p.Pro285Pro	p.Pro285Pro	c.855T>C	synonymous_variant			1	249880	0.000004	0	0	0	16232	0	0	0	34442	0	0	0	10014	0	0	0	18292	0	0	0	21542	0	0	1	112726	0	0	0	6080	0	0	0	30552	0
4	106155957	rs763154189	A	C	gnomAD Exomes,gnomAD Genomes	PASS	PASS	p.Pro286Pro	p.Pro286Pro	c.858A>C	synonymous_variant			17	281366	0.00006042	1	0	0	24946	0	0	0	35312	0	0	0	10312	0	0	16	19850	1	0	0	25034	0	0	0	128176	0	0	1	7164	0	0	0	30572	0
4	106155960	rs1247817772	G	T	gnomAD Genomes	NA	PASS	p.Lys287Asn	p.Lys287Asn	c.861G>T	missense_variant			1	31408	0.00003184	0	0	0	8712	0	0	1	848	0	0	0	290	0	0	0	1558	0	0	0	3476	0	0	0	15436	0	0	0	1088	0	0	0	0	0
4	106155961	rs760095408	C	G	gnomAD Exomes	PASS	NA	p.Pro288Ala	p.Pro288Ala	c.862C>G	missense_variant			1	249782	0.000004	0	0	0	16226	0	0	0	34460	0	0	0	10020	0	0	0	18288	0	0	0	21544	0	0	1	112602	0	0	0	6082	0	0	0	30560	0
4	106155963	rs766623771	A	G	gnomAD Exomes	PASS	NA	p.Pro288Pro	p.Pro288Pro	c.864A>G	synonymous_variant			7	249916	0.00002801	0	0	0	16228	0	0	0	34476	0	0	6	10024	0	0	0	18288	0	0	0	21560	0	0	1	112674	0	0	0	6086	0	0	0	30580	0
4	106155969	rs751895342	A	G	gnomAD Exomes	PASS	NA	p.Ala290Ala	p.Ala290Ala	c.870A>G	synonymous_variant			2	249878	0.000008	0	0	0	16224	0	0	0	34476	0	0	0	10040	0	0	0	18288	0	0	0	21568	0	0	2	112612	0	0	0	6092	0	0	0	30578	0
4	106155972	rs139106828	G	A	gnomAD Exomes	PASS	NA	p.Val291Val	p.Val291Val	c.873G>A	synonymous_variant			1	249846	0.000004	0	0	1	16216	0	0	0	34484	0	0	0	10024	0	0	0	18280	0	0	0	21570	0	0	0	112592	0	0	0	6092	0	0	0	30588	0
4	106155973	rs1163936653	G	A	gnomAD Exomes	PASS	NA	p.Val292Met	p.Val292Met	c.874G>A	missense_variant			2	249926	0.000008	0	0	0	16222	0	0	0	34492	0	0	0	10034	0	0	0	18286	0	0	0	21578	0	0	0	112630	0	0	0	6090	0	0	2	30594	0
4	106155977	rs768027669	G	A	gnomAD Exomes	PASS	NA	p.Ser293Asn	p.Ser293Asn	c.878G>A	missense_variant			3	249840	0.00001201	0	0	0	16224	0	0	0	34478	0	0	0	10032	0	0	0	18276	0	0	0	21578	0	0	0	112570	0	0	0	6096	0	0	3	30586	0
4	106155978	rs1422603971	T	C	gnomAD Exomes	PASS	NA	p.Ser293Ser	p.Ser293Ser	c.879T>C	synonymous_variant	Likely benign		3	249852	0.00001201	0	0	0	16220	0	0	0	34478	0	0	0	10034	0	0	0	18284	0	0	0	21580	0	0	3	112572	0	0	0	6094	0	0	0	30590	0
4	106155979	rs753147592	G	A	gnomAD Exomes	PASS	NA	p.Glu294Lys	p.Glu294Lys	c.880G>A	missense_variant			1	249870	0.000004	0	0	0	16226	0	0	0	34482	0	0	0	10036	0	0	0	18282	0	0	0	21574	0	0	0	112582	0	0	0	6098	0	0	1	30590	0
4	106155982	rs1330587893	G	T	gnomAD Exomes	PASS	NA	p.Ala295Ser	p.Ala295Ser	c.883G>T	missense_variant			1	249832	0.000004	0	0	0	16224	0	0	0	34474	0	0	0	10030	0	0	0	18282	0	0	0	21580	0	0	0	112556	0	0	1	6094	0	0	0	30592	0
4	106155983	rs756732317	C	T	gnomAD Exomes	PASS	NA	p.Ala295Val	p.Ala295Val	c.884C>T	missense_variant			1	249808	0.000004	0	0	0	16218	0	0	0	34476	0	0	0	10026	0	0	0	18282	0	0	0	21570	0	0	0	112550	0	0	0	6096	0	0	1	30590	0
4	106155983	rs756732317	C	G	gnomAD Exomes,gnomAD Genomes	PASS	PASS	p.Ala295Gly	p.Ala295Gly	c.884C>G	missense_variant			2	281210	0.00000711	0	0	0	24932	0	0	0	35324	0	0	0	10316	0	0	2	19836	0	0	0	25046	0	0	0	127984	0	0	0	7182	0	0	0	30590	0
4	106155984	rs1272127118	C	G	gnomAD Exomes	PASS	NA	p.Ala295Ala	p.Ala295Ala	c.885C>G	synonymous_variant			1	249870	0.000004	0	0	0	16224	0	0	0	34474	0	0	0	10032	0	0	0	18286	0	0	0	21578	0	0	1	112590	0	0	0	6098	0	0	0	30588	0
4	106155988	rs749991352	G	T	gnomAD Exomes	PASS	NA	p.Asp297Tyr	p.Asp297Tyr	c.889G>T	missense_variant			2	249734	0.00000801	0	0	0	16214	0	0	2	34472	0	0	0	10028	0	0	0	18286	0	0	0	21590	0	0	0	112458	0	0	0	6090	0	0	0	30596	0
4	106155998	rs587778706	A	G	gnomAD Exomes	PASS	NA	p.Asp300Gly	p.Asp300Gly	c.899A>G	missense_variant	not provided		1	249838	0.000004	0	0	0	16216	0	0	0	34488	0	0	0	10028	0	0	1	18294	0	0	0	21614	0	0	0	112500	0	0	0	6100	0	0	0	30598	0
4	106156005	rs1362239946	T	C	gnomAD Exomes	PASS	NA	p.Asp302Asp	p.Asp302Asp	c.906T>C	synonymous_variant			1	249862	0.000004	0	0	0	16208	0	0	0	34494	0	0	0	10032	0	0	0	18300	0	0	0	21620	0	0	0	112504	0	0	0	6106	0	0	1	30598	0
4	106156006		A	G	gnomAD Exomes	PASS	NA	p.Asn303Asp	p.Asn303Asp	c.907A>G	missense_variant			1	249838	0.000004	0	0	0	16208	0	0	0	34496	0	0	0	10028	0	0	0	18298	0	0	0	21610	0	0	0	112494	0	0	0	6104	0	0	1	30600	0
4	106156014	rs1220891802	TA	T	gnomAD Exomes	PASS	NA	p.Lys306AsnfsTer2	p.Lys306AsnfsTer2	c.918delA	frameshift_variant			1	249826	0.000004	0	0	0	16200	0	0	0	34510	0	0	0	10032	0	0	0	18300	0	0	0	21622	0	0	1	112454	0	0	0	6108	0	0	0	30600	0
4	106156015	rs758101775	A	C	gnomAD Genomes	NA	PASS	p.Lys306Gln	p.Lys306Gln	c.916A>C	missense_variant			1	31400	0.00003185	0	0	1	8712	0	0	0	848	0	0	0	290	0	0	0	1558	0	0	0	3474	0	0	0	15430	0	0	0	1088	0	0	0	0	0
4	106156016	rs779875977	A	G	gnomAD Exomes	PASS	NA	p.Lys306Arg	p.Lys306Arg	c.917A>G	missense_variant			5	249830	0.00002001	0	0	0	16204	0	0	5	34508	0	0	0	10032	0	0	0	18302	0	0	0	21624	0	0	0	112452	0	0	0	6108	0	0	0	30600	0
4	106156018	rs746765039	C	T	gnomAD Exomes	PASS	NA	p.Leu307Leu	p.Leu307Leu	c.919C>T	synonymous_variant			1	249828	0.000004	0	0	0	16200	0	0	0	34516	0	0	0	10032	0	0	0	18296	0	0	0	21616	0	0	0	112458	0	0	0	6108	0	0	1	30602	0
4	106156019	rs145125867	T	G	gnomAD Exomes	PASS	NA	p.Leu307Arg	p.Leu307Arg	c.920T>G	missense_variant	not provided		14	249872	0.00005603	0	0	1	16206	0	0	0	34516	0	0	0	10032	0	0	0	18298	0	0	0	21628	0	0	13	112484	0	0	0	6108	0	0	0	30600	0
4	106156020	rs201520680	A	G	gnomAD Exomes	PASS	NA	p.Leu307Leu	p.Leu307Leu	c.921A>G	synonymous_variant			7	249828	0.00002802	0	0	0	16194	0	0	0	34514	0	0	0	10026	0	0	0	18298	0	0	0	21622	0	0	7	112470	0	0	0	6104	0	0	0	30600	0
4	106156021	rs569067880	G	C	gnomAD Exomes	PASS	NA	p.Ala308Pro	p.Ala308Pro	c.922G>C	missense_variant			1	249790	0.000004	0	0	0	16192	0	0	0	34512	0	0	0	10028	0	0	1	18300	0	0	0	21620	0	0	0	112436	0	0	0	6104	0	0	0	30598	0
4	106156021	rs569067880	G	A	gnomAD Exomes	PASS	NA	p.Ala308Thr	p.Ala308Thr	c.922G>A	missense_variant			1	249790	0.000004	0	0	0	16192	0	0	0	34512	0	0	0	10028	0	0	0	18300	0	0	0	21620	0	0	0	112436	0	0	0	6104	0	0	1	30598	0
4	106156022	rs748019621	C	G	gnomAD Exomes	PASS	NA	p.Ala308Gly	p.Ala308Gly	c.923C>G	missense_variant			1	249848	0.000004	0	0	0	16196	0	0	0	34518	0	0	0	10026	0	0	0	18304	0	0	0	21626	0	0	0	112470	0	0	0	6110	0	0	1	30598	0
4	106156027	rs769835134	A	G	gnomAD Exomes,gnomAD Genomes	PASS	PASS	p.Met310Val	p.Met310Val	c.928A>G	missense_variant			4	281278	0.00001422	0	0	0	24910	0	0	2	35372	0	0	0	10316	0	0	0	19864	0	0	0	25098	0	0	1	127926	0	0	1	7194	0	0	0	30598	0
4	106156030	rs765627452	C	CT	gnomAD Exomes	PASS	NA	p.Asn312LysfsTer19	p.Asn312LysfsTer19	c.932dupT	frameshift_variant			1	249900	0.000004	0	0	0	16190	0	0	0	34520	0	0	0	10024	0	0	0	18312	0	0	0	21628	0	0	1	112532	0	0	0	6100	0	0	0	30594	0
4	106156034	rs773130345	A	T	gnomAD Exomes,gnomAD Genomes	PASS	PASS	p.Asn312Ile	p.Asn312Ile	c.935A>T	missense_variant			2	281386	0.00000711	0	0	0	24906	0	0	2	35376	0	0	0	10320	0	0	0	19872	0	0	0	25112	0	0	0	128010	0	0	0	7192	0	0	0	30598	0
4	106156035	rs749415698	T	C	gnomAD Exomes,gnomAD Genomes	PASS	PASS	p.Asn312Asn	p.Asn312Asn	c.936T>C	synonymous_variant			13	281388	0.0000462	0	0	0	24906	0	0	0	35374	0	0	0	10326	0	0	13	19872	0	0	0	25110	0	0	0	128008	0	0	0	7194	0	0	0	30598	0
4	106156038	rs771091530	C	A	gnomAD Exomes	PASS	NA	p.Thr313Thr	p.Thr313Thr	c.939C>A	synonymous_variant			1	249962	0.000004	0	0	0	16184	0	0	0	34530	0	0	0	10032	0	0	0	18310	0	0	0	21630	0	0	0	112578	0	0	0	6100	0	0	1	30598	0
4	106156040	rs753427166	GT	G	gnomAD Exomes	PASS	NA	p.Ser315ProfsTer32	p.Ser315ProfsTer32	c.943delT	frameshift_variant			1	250002	0.000004	0	0	0	16196	0	0	0	34528	0	0	0	10034	0	0	0	18312	0	0	0	21634	0	0	1	112600	0	0	0	6102	0	0	0	30596	0
4	106156041	rs1343660152	T	C	gnomAD Exomes	PASS	NA	p.Cys314Cys	p.Cys314Cys	c.942T>C	synonymous_variant			1	250052	0.000004	0	0	0	16200	0	0	0	34532	0	0	0	10034	0	0	1	18314	0	0	0	21634	0	0	0	112634	0	0	0	6106	0	0	0	30598	0
4	106156048	rs1434577007	C	T	gnomAD Exomes	PASS	NA	p.Gln317Ter	p.Gln317Ter	c.949C>T	stop_gained			1	250072	0.000004	0	0	0	16190	0	0	0	34526	0	0	0	10026	0	0	1	18312	0	0	0	21638	0	0	0	112678	0	0	0	6106	0	0	0	30596	0
4	106156050	rs1337870077	G	C	gnomAD Exomes	PASS	NA	p.Gln317His	p.Gln317His	c.951G>C	missense_variant			3	250114	0.00001199	0	0	0	16204	0	0	0	34530	0	0	0	10030	0	0	0	18314	0	0	0	21638	0	0	2	112700	0	0	1	6104	0	0	0	30594	0
4	106156057	rs1320922751	GAAC	G	gnomAD Exomes	PASS	NA	p.Gln321del	p.Gln321del	c.962_964delAAC	inframe_deletion	not provided		3	250178	0.00001199	0	0	0	16202	0	0	0	34538	0	0	0	10026	0	0	3	18316	0	0	0	21630	0	0	0	112766	0	0	0	6102	0	0	0	30598	0
4	106156065	rs1387148683	A	G	gnomAD Genomes	NA	PASS	p.Leu322Leu	p.Leu322Leu	c.966A>G	synonymous_variant			1	31414	0.00003183	0	0	0	8716	0	0	0	848	0	0	0	290	0	0	0	1560	0	0	0	3476	0	0	1	15436	0	0	0	1088	0	0	0	0	0
4	106156069	rs759827388	C	A	gnomAD Exomes	PASS	NA	p.Gln324Lys	p.Gln324Lys	c.970C>A	missense_variant			2	250278	0.00000799	0	0	0	16206	0	0	2	34530	0	0	0	10030	0	0	0	18326	0	0	0	21626	0	0	0	112862	0	0	0	6104	0	0	0	30594	0
4	106156071	rs35215495	A	G	gnomAD Exomes,gnomAD Genomes	PASS	PASS	p.Gln324Gln	p.Gln324Gln	c.972A>G	synonymous_variant			633	281760	0.00224659	3	0	0	24930	0	0	1	35378	0	0	0	10326	0	0	0	19882	0	0	474	25108	3	0	146	128348	0	0	12	7192	0	0	0	30596	0
4	106156072	rs1224968086	C	T	gnomAD Exomes	PASS	NA	p.Gln325Ter	p.Gln325Ter	c.973C>T	stop_gained			1	250308	0.000004	0	0	0	16212	0	0	0	34522	0	0	0	10030	0	0	0	18320	0	0	0	21632	0	0	1	112900	0	0	0	6104	0	0	0	30588	0
4	106156077	rs201837804	A	G	gnomAD Exomes,gnomAD Genomes	PASS	PASS	p.Lys326Lys	p.Lys326Lys	c.978A>G	synonymous_variant			33	281792	0.00011711	0	0	2	24932	0	0	2	35382	0	0	3	10326	0	0	0	19878	0	0	0	25110	0	0	25	128376	0	0	1	7192	0	0	0	30596	0
4	106156080	rs548460864	A	C	gnomAD Exomes	PASS	NA	p.Ser327Ser	p.Ser327Ser	c.981A>C	synonymous_variant			1	250370	0.00000399	0	0	1	16222	0	0	0	34522	0	0	0	10038	0	0	0	18314	0	0	0	21622	0	0	0	112950	0	0	0	6108	0	0	0	30594	0
4	106156081	rs749904780	G	A	gnomAD Exomes	PASS	NA	p.Val328Ile	p.Val328Ile	c.982G>A	missense_variant			2	250352	0.00000799	0	0	0	16214	0	0	2	34516	0	0	0	10036	0	0	0	18316	0	0	0	21622	0	0	0	112948	0	0	0	6108	0	0	0	30592	0
4	106156094	rs780360453	G	A	gnomAD Exomes	PASS	NA	p.Cys332Tyr	p.Cys332Tyr	c.995G>A	missense_variant			2	250466	0.00000799	0	0	0	16236	0	0	0	34526	0	0	0	10042	0	0	0	18324	0	0	0	21606	0	0	2	113034	0	0	0	6110	0	0	0	30588	0
4	106156096	rs748698001	C	T	gnomAD Exomes	PASS	NA	p.Pro333Ser	p.Pro333Ser	c.997C>T	missense_variant			1	250440	0.00000399	0	0	0	16228	0	0	0	34522	0	0	0	10036	0	0	1	18322	0	0	0	21594	0	0	0	113054	0	0	0	6108	0	0	0	30576	0
4	106156097	rs758016131	C	T	gnomAD Exomes	PASS	NA	p.Pro333Leu	p.Pro333Leu	c.998C>T	missense_variant			5	250444	0.00001996	0	0	0	16230	0	0	0	34518	0	0	0	10040	0	0	0	18324	0	0	0	21598	0	0	4	113046	0	0	0	6106	0	0	1	30582	0
4	106156102	rs1016301695	C	G	gnomAD Exomes	PASS	NA	p.Pro335Ala	p.Pro335Ala	c.1003C>G	missense_variant			1	250414	0.00000399	0	0	0	16230	0	0	1	34488	0	0	0	10042	0	0	0	18322	0	0	0	21588	0	0	0	113078	0	0	0	6108	0	0	0	30558	0
4	106156114	rs1160386972	A	G	gnomAD Exomes	PASS	NA	p.Asn339Asp	p.Asn339Asp	c.1015A>G	missense_variant			1	250402	0.00000399	0	0	0	16236	0	0	1	34478	0	0	0	10036	0	0	0	18324	0	0	0	21586	0	0	0	113112	0	0	0	6100	0	0	0	30530	0
4	106156117	rs766067124	A	G	gnomAD Exomes	PASS	NA	p.Ile340Val	p.Ile340Val	c.1018A>G	missense_variant			1	250528	0.00000399	0	0	0	16238	0	0	0	34504	0	0	0	10038	0	0	0	18328	0	0	0	21584	0	0	1	113168	0	0	0	6108	0	0	0	30560	0
4	106156118	rs368403190	T	C	gnomAD Exomes,gnomAD Genomes	PASS	PASS	p.Ile340Thr	p.Ile340Thr	c.1019T>C	missense_variant			4	281856	0.00001419	0	0	4	24946	0	0	0	35342	0	0	0	10322	0	0	0	19884	0	0	0	25056	0	0	0	128554	0	0	0	7196	0	0	0	30556	0
4	106156120	rs751272814	C	T	gnomAD Exomes	PASS	NA	p.Gln341Ter	p.Gln341Ter	c.1021C>T	stop_gained			1	250352	0.00000399	0	0	0	16236	0	0	0	34492	0	0	0	10026	0	0	0	18316	0	0	1	21562	0	0	0	113074	0	0	0	6106	0	0	0	30540	0
4	106156130	rs754721324	C	G	gnomAD Exomes	PASS	NA	p.Thr344Arg	p.Thr344Arg	c.1031C>G	missense_variant			1	250484	0.00000399	0	0	0	16244	0	0	0	34508	0	0	0	10032	0	0	0	18326	0	0	0	21570	0	0	1	113132	0	0	0	6110	0	0	0	30562	0
4	106156134	rs1442788766	G	A	gnomAD Genomes	NA	PASS	p.Lys345Lys	p.Lys345Lys	c.1035G>A	synonymous_variant			2	31402	0.00006369	0	0	2	8712	0	0	0	848	0	0	0	290	0	0	0	1558	0	0	0	3476	0	0	0	15432	0	0	0	1086	0	0	0	0	0
4	106156136	rs780841821	T	C	gnomAD Exomes	PASS	NA	p.Leu346Pro	p.Leu346Pro	c.1037T>C	missense_variant			3	250588	0.00001197	0	0	0	16242	0	0	0	34512	0	0	0	10040	0	0	0	18332	0	0	0	21576	0	0	3	113200	0	0	0	6108	0	0	0	30578	0
4	106156138	rs748012727	G	A	gnomAD Exomes	PASS	NA	p.Ala347Thr	p.Ala347Thr	c.1039G>A	missense_variant			1	250582	0.00000399	0	0	0	16240	0	0	1	34516	0	0	0	10046	0	0	0	18336	0	0	0	21578	0	0	0	113184	0	0	0	6106	0	0	0	30576	0
4	106156139	rs755979073	C	T	gnomAD Exomes	PASS	NA	p.Ala347Val	p.Ala347Val	c.1040C>T	missense_variant			6	250464	0.00002396	0	0	0	16240	0	0	2	34504	0	0	0	10020	0	0	0	18330	0	0	0	21574	0	0	1	113134	0	0	0	6102	0	0	3	30560	0
4	106156140	rs113631626	G	A	gnomAD Exomes,gnomAD Genomes	PASS	PASS	p.Ala347Ala	p.Ala347Ala	c.1041G>A	synonymous_variant			54	281974	0.00019151	0	0	15	24946	0	0	12	35368	0	0	0	10330	0	0	3	19894	0	0	1	25058	0	0	20	128614	0	0	2	7192	0	0	1	30572	0
4	106156142	rs1444971720	C	T	gnomAD Exomes	PASS	NA	p.Ser348Phe	p.Ser348Phe	c.1043C>T	missense_variant			1	250636	0.00000399	0	0	0	16240	0	0	0	34528	0	0	0	10042	0	0	0	18336	0	0	0	21586	0	0	1	113236	0	0	0	6100	0	0	0	30568	0
4	106156143	rs370845238	T	C	gnomAD Exomes,gnomAD Genomes	PASS	PASS	p.Ser348Ser	p.Ser348Ser	c.1044T>C	synonymous_variant			5	282050	0.00001773	0	0	5	24954	0	0	0	35374	0	0	0	10326	0	0	0	19898	0	0	0	25062	0	0	0	128668	0	0	0	7190	0	0	0	30578	0
4	106156145	rs1327830318	G	T	gnomAD Exomes	PASS	NA	p.Gly349Val	p.Gly349Val	c.1046G>T	missense_variant			1	250636	0.00000399	0	0	0	16240	0	0	0	34524	0	0	0	10042	0	0	0	18340	0	0	0	21592	0	0	0	113222	0	0	0	6102	0	0	1	30574	0
4	106156159	rs774496399	T	A	gnomAD Exomes	PASS	NA	p.Ser354Thr	p.Ser354Thr	c.1060T>A	missense_variant			1	250782	0.00000399	0	0	0	16248	0	0	0	34540	0	0	0	10052	0	0	0	18348	0	0	0	21614	0	0	1	113276	0	0	0	6108	0	0	0	30596	0
4	106156162	rs746075075	G	T	gnomAD Exomes	PASS	NA	p.Gly355Cys	p.Gly355Cys	c.1063G>T	missense_variant			1	250806	0.00000399	0	0	0	16246	0	0	0	34552	0	0	0	10052	0	0	1	18344	0	0	0	21614	0	0	0	113286	0	0	0	6112	0	0	0	30600	0
4	106156163	rs61744960	G	A	gnomAD Exomes,gnomAD Genomes	PASS	PASS	p.Gly355Asp	p.Gly355Asp	c.1064G>A	missense_variant	not provided		8018	282196	0.02841288	175	0	173	24950	2	0	972	35406	12	0	384	10346	11	0	0	19904	0	0	482	25094	4	0	5214	128696	134	0	251	7200	7	0	542	30600	5
4	106156165	rs775697586	T	G	gnomAD Exomes	PASS	NA	p.Ser356Ala	p.Ser356Ala	c.1066T>G	missense_variant			1	250854	0.00000399	0	0	0	16252	0	0	0	34562	0	0	0	10056	0	0	0	18346	0	0	0	21610	0	0	1	113304	0	0	0	6112	0	0	0	30612	0
4	106156167	rs761124313	C	T	gnomAD Exomes	PASS	NA	p.Ser356Ser	p.Ser356Ser	c.1068C>T	synonymous_variant			1	250846	0.00000399	0	0	0	16252	0	0	0	34560	0	0	0	10060	0	0	0	18348	0	0	0	21614	0	0	0	113294	0	0	0	6112	0	0	1	30606	0
4	106156169	rs1262006922	G	T	gnomAD Genomes	NA	PASS	p.Ser357Ile	p.Ser357Ile	c.1070G>T	missense_variant			1	31406	0.00003184	0	0	0	8716	0	0	0	848	0	0	0	290	0	0	0	1560	0	0	0	3476	0	0	1	15428	0	0	0	1088	0	0	0	0	0
4	106156171	rs764469760	A	G	gnomAD Exomes,gnomAD Genomes	PASS	PASS	p.Ser358Gly	p.Ser358Gly	c.1072A>G	missense_variant			6	282296	0.00002125	0	0	0	24966	0	0	1	35408	0	0	0	10350	0	0	0	19906	0	0	0	25106	0	0	3	128750	0	0	2	7202	0	0	0	30608	0
4	106156172	rs751765190	GC	G	gnomAD Exomes	PASS	NA	p.Ser358ArgfsTer14	p.Ser358ArgfsTer14	c.1074delC	frameshift_variant			1	250882	0.00000399	0	0	0	16250	0	0	0	34558	0	0	0	10060	0	0	0	18344	0	0	0	21632	0	0	1	113318	0	0	0	6110	0	0	0	30610	0
4	106156172	rs751765190	G	T	gnomAD Exomes	PASS	NA	p.Ser358Ile	p.Ser358Ile	c.1073G>T	missense_variant			1	250882	0.00000399	0	0	0	16250	0	0	1	34558	0	0	0	10060	0	0	0	18344	0	0	0	21632	0	0	0	113318	0	0	0	6110	0	0	0	30610	0
4	106156173	rs533523104	C	T	gnomAD Exomes,gnomAD Genomes	PASS	PASS	p.Ser358Ser	p.Ser358Ser	c.1074C>T	synonymous_variant			5	282280	0.00001771	0	0	0	24960	0	0	0	35412	0	0	0	10344	0	0	0	19906	0	0	0	25106	0	0	5	128748	0	0	0	7204	0	0	0	30600	0
4	106156182	rs1265811880	A	G	gnomAD Genomes	NA	PASS	p.Gln361Gln	p.Gln361Gln	c.1083A>G	synonymous_variant			1	31410	0.00003184	0	0	0	8714	0	0	0	848	0	0	0	290	0	0	0	1560	0	0	0	3476	0	0	1	15434	0	0	0	1088	0	0	0	0	0
4	106156184	rs1472293244	C	T	gnomAD Exomes	PASS	NA	p.Ala362Val	p.Ala362Val	c.1085C>T	missense_variant			3	250944	0.00001195	0	0	0	16246	0	0	0	34574	0	0	0	10060	0	0	0	18352	0	0	0	21636	0	0	0	113342	0	0	0	6120	0	0	3	30614	0
4	106156187	rs17253672	C	T	gnomAD Exomes,gnomAD Genomes	PASS	PASS	p.Pro363Leu	p.Pro363Leu	c.1088C>T	missense_variant	not provided		14025	282342	0.0496738	467	0	214	24964	3	0	779	35416	5	0	578	10352	17	0	7	19910	0	0	2793	25114	136	0	7478	128766	226	0	416	7210	7	0	1760	30610	73
4	106156190	rs1431722849	G	A	gnomAD Exomes	PASS	NA	p.Gly364Asp	p.Gly364Asp	c.1091G>A	missense_variant			1	250924	0.00000399	0	0	0	16240	0	0	0	34570	0	0	0	10060	0	0	0	18352	0	0	0	21638	0	0	0	113330	0	0	0	6120	0	0	1	30614	0
4	106156191	rs765976436	T	C	gnomAD Exomes	PASS	NA	p.Gly364Gly	p.Gly364Gly	c.1092T>C	synonymous_variant			1	250968	0.00000398	0	0	0	16244	0	0	0	34568	0	0	0	10062	0	0	0	18354	0	0	0	21640	0	0	1	113364	0	0	0	6120	0	0	0	30616	0
4	106156195	rs1172417123	A	C	gnomAD Exomes	PASS	NA	p.Ser366Arg	p.Ser366Arg	c.1096A>C	missense_variant			1	250956	0.00000398	0	0	0	16246	0	0	0	34572	0	0	0	10066	0	0	0	18346	0	0	0	21640	0	0	1	113350	0	0	0	6122	0	0	0	30614	0
4	106156204	rs150072691	C	T	gnomAD Exomes,gnomAD Genomes	PASS	PASS	p.Arg369Trp	p.Arg369Trp	c.1105C>T	missense_variant			21	282350	0.00007438	0	0	9	24954	0	0	1	35420	0	0	0	10358	0	0	2	19910	0	0	1	25118	0	0	6	128766	0	0	1	7208	0	0	1	30616	0
4	106156205	rs144422103	G	A	gnomAD Exomes	PASS	NA	p.Arg369Gln	p.Arg369Gln	c.1106G>A	missense_variant			2	250938	0.00000797	0	0	0	16244	0	0	0	34570	0	0	0	10070	0	0	0	18348	0	0	0	21642	0	0	2	113332	0	0	0	6120	0	0	0	30612	0
4	106156224	rs201587678	A	C	gnomAD Exomes	PASS	NA	p.Glu375Asp	p.Glu375Asp	c.1125A>C	missense_variant			1	251044	0.00000398	0	0	0	16252	0	0	0	34572	0	0	0	10066	0	0	0	18356	0	0	0	21640	0	0	1	113422	0	0	0	6122	0	0	0	30614	0
4	106156224	rs201587678	A	G	gnomAD Exomes	PASS	NA	p.Glu375Glu	p.Glu375Glu	c.1125A>G	synonymous_variant			1	251044	0.00000398	0	0	0	16252	0	0	0	34572	0	0	0	10066	0	0	0	18356	0	0	0	21640	0	0	0	113422	0	0	0	6122	0	0	1	30614	0
4	106156230	rs367747028	T	C	gnomAD Exomes,gnomAD Genomes	PASS	PASS	p.Asn377Asn	p.Asn377Asn	c.1131T>C	synonymous_variant			2	282394	0.00000708	0	0	2	24960	0	0	0	35420	0	0	0	10358	0	0	0	19914	0	0	0	25114	0	0	0	128808	0	0	0	7208	0	0	0	30612	0
4	106156231	rs748758551	G	C	gnomAD Exomes	PASS	NA	p.Gly378Arg	p.Gly378Arg	c.1132G>C	missense_variant			10	250958	0.00003985	0	0	0	16248	0	0	0	34562	0	0	0	10058	0	0	0	18356	0	0	0	21638	0	0	10	113362	0	0	0	6122	0	0	0	30612	0
4	106156235	rs752383058	C	T	gnomAD Exomes	PASS	NA	p.Ala379Val	p.Ala379Val	c.1136C>T	missense_variant			2	250954	0.00000797	0	0	0	16250	0	0	0	34560	0	0	0	10058	0	0	0	18366	0	0	0	21634	0	0	1	113360	0	0	0	6114	0	0	1	30612	0
4	106156236	rs1251743021	T	G	gnomAD Genomes	NA	PASS	p.Ala379Ala	p.Ala379Ala	c.1137T>G	synonymous_variant			1	31392	0.00003186	0	0	0	8708	0	0	0	848	0	0	0	290	0	0	0	1560	0	0	0	3476	0	0	1	15424	0	0	0	1086	0	0	0	0	0
4	106156246	rs781148281	C	T	gnomAD Exomes	PASS	NA	p.Gln383Ter	p.Gln383Ter	c.1147C>T	stop_gained			1	250928	0.00000399	0	0	0	16252	0	0	0	34558	0	0	0	10062	0	0	0	18362	0	0	0	21628	0	0	1	113340	0	0	0	6120	0	0	0	30606	0
4	106156251	rs1194056200	C	T	gnomAD Exomes	PASS	NA	p.Ser384Ser	p.Ser384Ser	c.1152C>T	synonymous_variant			1	250912	0.00000399	0	0	0	16250	0	0	0	34560	0	0	0	10062	0	0	0	18366	0	0	0	21628	0	0	1	113322	0	0	0	6116	0	0	0	30608	0
4	106156255	rs1163491708	G	C	gnomAD Exomes	PASS	NA	p.Val386Leu	p.Val386Leu	c.1156G>C	missense_variant			1	250840	0.00000399	0	0	0	16252	0	0	0	34544	0	0	1	10060	0	0	0	18362	0	0	0	21620	0	0	0	113286	0	0	0	6118	0	0	0	30598	0
4	106156264	rs143360504	A	G	gnomAD Exomes	PASS	NA	p.Lys389Glu	p.Lys389Glu	c.1165A>G	missense_variant			1	250778	0.00000399	0	0	0	16252	0	0	0	34546	0	0	0	10038	0	0	0	18356	0	0	0	21602	0	0	1	113278	0	0	0	6108	0	0	0	30598	0
4	106156264	rs143360504	A	C	gnomAD Exomes	PASS	NA	p.Lys389Gln	p.Lys389Gln	c.1165A>C	missense_variant			4	250778	0.00001595	0	0	0	16252	0	0	0	34546	0	0	0	10038	0	0	1	18356	0	0	0	21602	0	0	3	113278	0	0	0	6108	0	0	0	30598	0
4	106156266	rs1271123789	G	A	gnomAD Exomes	PASS	NA	p.Lys389Lys	p.Lys389Lys	c.1167G>A	synonymous_variant			1	250604	0.00000399	0	0	1	16254	0	0	0	34528	0	0	0	10018	0	0	0	18354	0	0	0	21574	0	0	0	113184	0	0	0	6108	0	0	0	30584	0
4	106156267	rs1479617288	G	T	gnomAD Exomes	PASS	NA	p.Asp390Tyr	p.Asp390Tyr	c.1168G>T	missense_variant			1	250618	0.00000399	0	0	1	16254	0	0	0	34528	0	0	0	10030	0	0	0	18348	0	0	0	21578	0	0	0	113198	0	0	0	6108	0	0	0	30574	0
4	106156270	rs1198384090	T	G	gnomAD Exomes	PASS	NA	p.Ser391Ala	p.Ser391Ala	c.1171T>G	missense_variant			1	250682	0.00000399	0	0	0	16252	0	0	0	34540	0	0	0	10024	0	0	0	18364	0	0	0	21582	0	0	1	113248	0	0	0	6104	0	0	0	30568	0
4	106156271	rs777619320	C	T	gnomAD Exomes	PASS	NA	p.Ser391Phe	p.Ser391Phe	c.1172C>T	missense_variant			1	250680	0.00000399	0	0	0	16250	0	0	0	34532	0	0	0	10022	0	0	0	18368	0	0	0	21572	0	0	1	113260	0	0	0	6106	0	0	0	30570	0
4	106156275	rs920801160	T	C	gnomAD Exomes	PASS	NA	p.Phe392Phe	p.Phe392Phe	c.1176T>C	synonymous_variant			5	250628	0.00001995	0	0	0	16248	0	0	0	34536	0	0	0	10020	0	0	5	18356	0	0	0	21584	0	0	0	113216	0	0	0	6102	0	0	0	30566	0
4	106156278	rs756043299	TG	T	gnomAD Exomes	PASS	NA	p.Ala394ProfsTer33	p.Ala394ProfsTer33	c.1180delG	frameshift_variant			1	250552	0.00000399	0	0	0	16244	0	0	0	34522	0	0	0	10000	0	0	0	18368	0	0	0	21572	0	0	1	113198	0	0	0	6098	0	0	0	30550	0
4	106156284	rs1197325335	T	TACC	gnomAD Genomes	NA	PASS	p.Thr397dup	p.Thr397dup	c.1188_1190dupCAC	inframe_insertion			1	31388	0.00003186	0	0	0	8704	0	0	0	848	0	0	0	290	0	0	0	1560	0	0	0	3476	0	0	1	15422	0	0	0	1088	0	0	0	0	0
4	106156288	rs924321610	ACAC	A	gnomAD Genomes	NA	PASS	p.Pro401del	p.Pro401del	c.1201_1203delCCA	inframe_deletion			1	31344	0.0000319	0	0	1	8690	0	0	0	848	0	0	0	290	0	0	0	1556	0	0	0	3472	0	0	0	15404	0	0	0	1084	0	0	0	0	0
4	106156288	rs924321610	ACACCAC	A	gnomAD Exomes	PASS	NA	p.Pro400_Pro401del	p.Pro400_Pro401del	c.1198_1203delCCACCA	inframe_deletion			1	250316	0.00000399	0	0	0	16244	0	0	0	34522	0	0	0	9970	0	0	0	18372	0	0	0	21512	0	0	1	113144	0	0	0	6096	0	0	0	30456	0
4	106156288	rs924321610	A	ACAC	gnomAD Exomes	PASS	NA	p.Pro401dup	p.Pro401dup	c.1201_1203dupCCA	inframe_insertion			1	250316	0.00000399	0	0	0	16244	0	0	0	34522	0	0	0	9970	0	0	0	18372	0	0	0	21512	0	0	0	113144	0	0	0	6096	0	0	1	30456	0
4	106156290	rs1370494983	A	G	gnomAD Exomes	PASS	NA	p.Thr397Thr	p.Thr397Thr	c.1191A>G	synonymous_variant			3	250416	0.00001198	0	0	0	16242	0	0	0	34524	0	0	0	9998	0	0	0	18380	0	0	0	21528	0	0	0	113154	0	0	0	6098	0	0	3	30492	0
4	106156292	rs1425785269	C	T	gnomAD Exomes	PASS	NA	p.Pro398Leu	p.Pro398Leu	c.1193C>T	missense_variant			1	250462	0.00000399	0	0	0	16246	0	0	0	34522	0	0	0	9994	0	0	0	18382	0	0	0	21550	0	0	1	113166	0	0	0	6102	0	0	0	30500	0
4	106156294	rs1304494494	C	CCA	gnomAD Exomes	PASS	NA	p.Pro400HisfsTer28	p.Pro400HisfsTer28	c.1197_1198dupAC	frameshift_variant			1	250660	0.00000399	0	0	0	16248	0	0	0	34546	0	0	0	10014	0	0	0	18382	0	0	0	21556	0	0	1	113250	0	0	0	6108	0	0	0	30556	0
4	106156295		C	T	gnomAD Exomes	PASS	NA	p.Pro399Leu	p.Pro399Leu	c.1196C>T	missense_variant			1	250658	0.00000399	0	0	0	16248	0	0	1	34544	0	0	0	10004	0	0	0	18386	0	0	0	21572	0	0	0	113242	0	0	0	6108	0	0	0	30554	0
4	106156300	rs1363167740	C	G	gnomAD Exomes	PASS	NA	p.Pro401Ala	p.Pro401Ala	c.1201C>G	missense_variant			2	250560	0.00000798	0	0	0	16244	0	0	0	34530	0	0	0	10004	0	0	0	18390	0	0	2	21550	0	0	0	113198	0	0	0	6110	0	0	0	30534	0
4	106156303	rs1295819826	T	A	gnomAD Exomes	PASS	NA	p.Ser402Thr	p.Ser402Thr	c.1204T>A	missense_variant			1	250398	0.00000399	0	0	0	16246	0	0	0	34526	0	0	0	9982	0	0	0	18386	0	0	0	21512	0	0	0	113154	0	0	0	6104	0	0	1	30488	0
4	106156304	rs753786411	C	CA	gnomAD Exomes	PASS	NA	p.Gln403ThrfsTer40	p.Gln403ThrfsTer40	c.1206dupA	frameshift_variant			1	250510	0.00000399	0	0	0	16244	0	0	0	34520	0	0	0	10000	0	0	0	18392	0	0	1	21540	0	0	0	113198	0	0	0	6102	0	0	0	30514	0
4	106156304	rs753786411	C	G	gnomAD Exomes	PASS	NA	p.Ser402Ter	p.Ser402Ter	c.1205C>G	stop_gained			1	250510	0.00000399	0	0	0	16244	0	0	1	34520	0	0	0	10000	0	0	0	18392	0	0	0	21540	0	0	0	113198	0	0	0	6102	0	0	0	30514	0
4	106156312	rs749061540	CTTCT	C	gnomAD Exomes	PASS	NA	p.Ser407ProfsTer19	p.Ser407ProfsTer19	c.1218_1221delTTCT	frameshift_variant			1	250408	0.00000399	0	0	1	16244	0	0	0	34514	0	0	0	9978	0	0	0	18386	0	0	0	21518	0	0	0	113200	0	0	0	6100	0	0	0	30468	0
4	106156318	rs1225010408	TC	T	gnomAD Exomes	PASS	NA	p.Ser407PhefsTer20	p.Ser407PhefsTer20	c.1220delC	frameshift_variant			1	250422	0.00000399	0	0	0	16246	0	0	0	34506	0	0	0	9994	0	0	0	18384	0	0	0	21524	0	0	1	113182	0	0	0	6102	0	0	0	30484	0
4	106156323	rs757242713	CCCT	C	gnomAD Exomes	PASS	NA	p.Pro411del	p.Pro411del	c.1232_1234delCTC	inframe_deletion			2	250482	0.00000798	0	0	0	16246	0	0	1	34508	0	0	0	10012	0	0	0	18374	0	0	0	21500	0	0	0	113248	0	0	0	6112	0	0	1	30482	0
4	106156323	rs757242713	C	T	gnomAD Exomes	PASS	NA	p.Pro408Pro	p.Pro408Pro	c.1224C>T	synonymous_variant			3	250482	0.00001198	0	0	0	16246	0	0	0	34508	0	0	0	10012	0	0	0	18374	0	0	0	21500	0	0	3	113248	0	0	0	6112	0	0	0	30482	0
4	106156324	rs930891452	C	T	gnomAD Exomes	PASS	NA	p.Pro409Ser	p.Pro409Ser	c.1225C>T	missense_variant			1	250618	0.00000399	0	0	0	16240	0	0	0	34518	0	0	0	9998	0	0	0	18386	0	0	0	21556	0	0	1	113300	0	0	0	6108	0	0	0	30512	0
4	106156324	rs930891452	C	G	gnomAD Exomes	PASS	NA	p.Pro409Ala	p.Pro409Ala	c.1225C>G	missense_variant			1	250618	0.00000399	0	0	0	16240	0	0	1	34518	0	0	0	9998	0	0	0	18386	0	0	0	21556	0	0	0	113300	0	0	0	6108	0	0	0	30512	0
4	106156328	rs1224621491	C	T	gnomAD Exomes	PASS	NA	p.Pro410Leu	p.Pro410Leu	c.1229C>T	missense_variant			1	250772	0.00000399	0	0	0	16246	0	0	0	34540	0	0	0	10026	0	0	0	18388	0	0	0	21572	0	0	1	113342	0	0	0	6100	0	0	0	30558	0
4	106156332	rs1294089394	T	C	gnomAD Exomes,gnomAD Genomes	PASS	PASS	p.Pro411Pro	p.Pro411Pro	c.1233T>C	synonymous_variant			2	282258	0.00000709	0	0	1	24948	0	0	0	35396	0	0	0	10334	0	0	1	19934	0	0	0	25052	0	0	0	128824	0	0	0	7198	0	0	0	30572	0
4	106156340	rs745528401	AG	A	gnomAD Exomes	PASS	NA	p.Val415PhefsTer12	p.Val415PhefsTer12	c.1243delG	frameshift_variant			1	250972	0.00000398	0	0	0	16238	0	0	0	34550	0	0	0	10052	0	0	0	18370	0	0	0	21602	0	0	1	113462	0	0	0	6116	0	0	0	30582	0
4	106156345	rs745997182	C	T	gnomAD Exomes	PASS	NA	p.Pro416Ser	p.Pro416Ser	c.1246C>T	missense_variant			1	251074	0.00000398	0	0	0	16242	0	0	0	34564	0	0	0	10068	0	0	0	18380	0	0	0	21612	0	0	1	113490	0	0	0	6124	0	0	0	30594	0
4	106156355	rs780355921	C	T	gnomAD Exomes	PASS	NA	p.Pro419Leu	p.Pro419Leu	c.1256C>T	missense_variant			1	251122	0.00000398	0	0	0	16246	0	0	0	34560	0	0	0	10072	0	0	1	18366	0	0	0	21624	0	0	0	113520	0	0	0	6124	0	0	0	30610	0
4	106156358	rs148345467	C	T	gnomAD Exomes	PASS	NA	p.Ser420Leu	p.Ser420Leu	c.1259C>T	missense_variant			1	251130	0.00000398	0	0	0	16248	0	0	0	34560	0	0	0	10072	0	0	0	18368	0	0	0	21624	0	0	1	113526	0	0	0	6122	0	0	0	30610	0
4	106156363	rs1165986811	G	T	gnomAD Exomes	PASS	NA	p.Gly422Ter	p.Gly422Ter	c.1264G>T	stop_gained			1	251114	0.00000398	0	0	0	16252	0	0	0	34542	0	0	0	10072	0	0	0	18360	0	0	0	21624	0	0	1	113536	0	0	0	6118	0	0	0	30610	0
4	106156364	rs1382906693	G	A	gnomAD Exomes	PASS	NA	p.Gly422Glu	p.Gly422Glu	c.1265G>A	missense_variant			1	251108	0.00000398	0	0	0	16252	0	0	0	34546	0	0	0	10068	0	0	0	18356	0	0	0	21620	0	0	1	113538	0	0	0	6122	0	0	0	30606	0
4	106156366	rs1456990525	A	G	gnomAD Exomes	PASS	NA	p.Lys423Glu	p.Lys423Glu	c.1267A>G	missense_variant			3	251182	0.00001194	0	0	0	16248	0	0	0	34554	0	0	0	10074	0	0	0	18364	0	0	0	21634	0	0	2	113568	0	0	0	6126	0	0	1	30614	0
4	106156367	rs769081887	A	G	gnomAD Exomes	PASS	NA	p.Lys423Arg	p.Lys423Arg	c.1268A>G	missense_variant	Uncertain significance		3	251182	0.00001194	0	0	0	16250	0	0	3	34558	0	0	0	10070	0	0	0	18358	0	0	0	21632	0	0	0	113574	0	0	0	6126	0	0	0	30614	0
4	106156370	rs771550348	GC	G	gnomAD Exomes	PASS	NA	p.Ser424ArgfsTer3	p.Ser424ArgfsTer3	c.1272delC	frameshift_variant			1	251180	0.00000398	0	0	0	16248	0	0	0	34554	0	0	1	10072	0	0	0	18358	0	0	0	21634	0	0	0	113574	0	0	0	6126	0	0	0	30614	0
4	106156376	rs1383216136	T	C	gnomAD Exomes	PASS	NA	p.Leu426Pro	p.Leu426Pro	c.1277T>C	missense_variant			2	251230	0.00000796	0	0	0	16250	0	0	0	34564	0	0	0	10074	0	0	0	18354	0	0	0	21640	0	0	1	113604	0	0	0	6130	0	0	1	30614	0
4	106156384	rs201642693	G	A	gnomAD Exomes,gnomAD Genomes	PASS	PASS	p.Gly429Arg	p.Gly429Arg	c.1285G>A	missense_variant	not provided		114	282602	0.00040339	0	0	3	24956	0	0	11	35408	0	0	3	10358	0	0	0	19916	0	0	0	25116	0	0	83	129026	0	0	6	7206	0	0	8	30616	0
4	106156390	rs1312854427	T	G	gnomAD Exomes	PASS	NA	p.Leu431Val	p.Leu431Val	c.1291T>G	missense_variant			1	251234	0.00000398	0	0	0	16252	0	0	0	34566	0	0	0	10066	0	0	0	18356	0	0	0	21644	0	0	1	113608	0	0	0	6126	0	0	0	30616	0
4	106156391	rs770407994	TAGA	T	gnomAD Exomes	PASS	NA	p.Glu433del	p.Glu433del	c.1297_1299delGAA	inframe_deletion			38	251240	0.00015125	0	0	0	16252	0	0	0	34558	0	0	0	10068	0	0	0	18358	0	0	0	21646	0	0	2	113618	0	0	1	6126	0	0	35	30614	0
4	106156393	rs773900811	G	GAAGAACACCACCACTACCCCAACCAA	gnomAD Exomes	PASS	NA	p.Ser441LysfsTer15	p.Ser441LysfsTer15	c.1296_1321dupAGAACACCACCACTACCCCAACCAAA	frameshift_variant			1	251214	0.00000398	0	0	0	16252	0	0	0	34562	0	0	0	10066	0	0	0	18350	0	0	0	21640	0	0	1	113604	0	0	0	6126	0	0	0	30614	0
4	106156396	rs1057403440	G	A	gnomAD Exomes	PASS	NA	p.Glu433Lys	p.Glu433Lys	c.1297G>A	missense_variant			2	251228	0.00000796	0	0	0	16252	0	0	0	34556	0	0	1	10068	0	0	0	18348	0	0	0	21642	0	0	1	113618	0	0	0	6130	0	0	0	30614	0
4	106156398	rs775460827	A	C	gnomAD Exomes	PASS	NA	p.Glu433Asp	p.Glu433Asp	c.1299A>C	missense_variant			20	251250	0.0000796	0	0	0	16252	0	0	12	34560	0	0	0	10066	0	0	0	18356	0	0	3	21642	0	0	3	113628	0	0	1	6130	0	0	1	30616	0
4	106156399	rs142547708	C	T	gnomAD Exomes,gnomAD Genomes	PASS	PASS	p.His434Tyr	p.His434Tyr	c.1300C>T	missense_variant			13	282600	0.000046	0	0	2	24948	0	0	0	35400	0	0	0	10358	0	0	0	19910	0	0	0	25114	0	0	11	129042	0	0	0	7214	0	0	0	30614	0
4	106156401	rs1463157178	C	G	gnomAD Genomes	NA	PASS	p.His434Gln	p.His434Gln	c.1302C>G	missense_variant			1	31394	0.00003185	0	0	1	8702	0	0	0	848	0	0	0	290	0	0	0	1560	0	0	0	3476	0	0	0	15430	0	0	0	1088	0	0	0	0	0
4	106156402	rs1462029603	C	T	gnomAD Exomes	PASS	NA	p.His435Tyr	p.His435Tyr	c.1303C>T	missense_variant			2	251196	0.00000796	0	0	0	16254	0	0	2	34554	0	0	0	10068	0	0	0	18354	0	0	0	21638	0	0	0	113592	0	0	0	6126	0	0	0	30610	0
4	106156405	rs1254726433	C	G	gnomAD Exomes	PASS	NA	p.His436Asp	p.His436Asp	c.1306C>G	missense_variant			1	251190	0.00000398	0	0	0	16252	0	0	0	34552	0	0	0	10066	0	0	0	18356	0	0	0	21640	0	0	0	113584	0	0	1	6126	0	0	0	30614	0
4	106156411	rs759106664	C	T	gnomAD Exomes	PASS	NA	p.Pro438Ser	p.Pro438Ser	c.1312C>T	missense_variant			11	251196	0.00004379	0	0	0	16256	0	0	11	34552	0	0	0	10064	0	0	0	18356	0	0	0	21640	0	0	0	113586	0	0	0	6128	0	0	0	30614	0
4	106156414	rs372190231	A	G	gnomAD Exomes,gnomAD Genomes	PASS	PASS	p.Asn439Asp	p.Asn439Asp	c.1315A>G	missense_variant			5	282586	0.00001769	0	0	5	24954	0	0	0	35398	0	0	0	10356	0	0	0	19912	0	0	0	25116	0	0	0	129024	0	0	0	7214	0	0	0	30612	0
4	106156425	rs1157923481	C	T	gnomAD Exomes	PASS	NA	p.Asn442Asn	p.Asn442Asn	c.1326C>T	synonymous_variant			1	251142	0.00000398	0	0	0	16256	0	0	1	34542	0	0	0	10068	0	0	0	18352	0	0	0	21640	0	0	0	113542	0	0	0	6126	0	0	0	30616	0
4	106156428	rs999684061	A	G	gnomAD Exomes	PASS	NA	p.Thr443Thr	p.Thr443Thr	c.1329A>G	synonymous_variant			1	251104	0.00000398	0	0	0	16256	0	0	0	34536	0	0	0	10070	0	0	0	18348	0	0	0	21636	0	0	0	113512	0	0	0	6130	0	0	1	30616	0
4	106156430	rs752397883	C	T	gnomAD Exomes,gnomAD Genomes	PASS	PASS	p.Thr444Ile	p.Thr444Ile	c.1331C>T	missense_variant			7	282496	0.00002478	0	0	0	24964	0	0	0	35386	0	0	0	10358	0	0	7	19906	0	0	0	25110	0	0	0	128942	0	0	0	7214	0	0	0	30616	0
4	106156434	rs1378371420	T	C	gnomAD Exomes	PASS	NA	p.Leu445Leu	p.Leu445Leu	c.1335T>C	synonymous_variant			1	251064	0.00000398	0	0	0	16256	0	0	0	34540	0	0	0	10066	0	0	1	18348	0	0	0	21628	0	0	0	113492	0	0	0	6120	0	0	0	30614	0
4	106156434	rs1378371420	T	G	gnomAD Exomes	PASS	NA	p.Leu445Leu	p.Leu445Leu	c.1335T>G	synonymous_variant			1	251064	0.00000398	0	0	0	16256	0	0	0	34540	0	0	0	10066	0	0	0	18348	0	0	0	21628	0	0	1	113492	0	0	0	6120	0	0	0	30614	0
4	106156438	rs1385026818	AG	A	gnomAD Genomes	NA	PASS	p.Glu448LysfsTer2	p.Glu448LysfsTer2	c.1342delG	frameshift_variant			1	31404	0.00003184	0	0	0	8712	0	0	0	848	0	0	1	290	0	0	0	1560	0	0	0	3476	0	0	0	15430	0	0	0	1088	0	0	0	0	0
4	106156439	rs1391887746	G	GGGAAGTGAAAATAGAGGGTAAACC	gnomAD Exomes	PASS	NA	p.Val449_Glu456dup	p.Val449_Glu456dup	c.1341_1364dupGGAAGTGAAAATAGAGGGTAAACC	inframe_insertion			2	251026	0.00000797	0	0	0	16254	0	0	0	34540	0	0	0	10066	0	0	0	18342	0	0	0	21628	0	0	2	113462	0	0	0	6118	0	0	0	30616	0
4	106156443	rs763862886	A	G	gnomAD Exomes	PASS	NA	p.Glu448Glu	p.Glu448Glu	c.1344A>G	synonymous_variant			1	251060	0.00000398	0	0	0	16256	0	0	0	34544	0	0	0	10066	0	0	0	18344	0	0	0	21632	0	0	1	113482	0	0	0	6122	0	0	0	30614	0
4	106156445	rs753698541	T	C	gnomAD Exomes	PASS	NA	p.Val449Ala	p.Val449Ala	c.1346T>C	missense_variant			3	251026	0.00001195	0	0	0	16256	0	0	0	34534	0	0	0	10068	0	0	0	18342	0	0	0	21622	0	0	3	113470	0	0	0	6120	0	0	0	30614	0
4	106156446	rs757165115	G	A	gnomAD Exomes	PASS	NA	p.Val449Val	p.Val449Val	c.1347G>A	synonymous_variant			1	250986	0.00000398	0	0	0	16254	0	0	1	34528	0	0	0	10058	0	0	0	18340	0	0	0	21616	0	0	0	113454	0	0	0	6120	0	0	0	30616	0
4	106156451	rs751750479	TA	T	gnomAD Exomes	PASS	NA	p.Ile451MetfsTer35	p.Ile451MetfsTer35	c.1353delA	frameshift_variant			1	251020	0.00000398	0	0	0	16254	0	0	1	34530	0	0	0	10062	0	0	0	18350	0	0	0	21618	0	0	0	113470	0	0	0	6122	0	0	0	30614	0
4	106156454	rs778844658	A	C	gnomAD Exomes,gnomAD Genomes	PASS	PASS	p.Glu452Ala	p.Glu452Ala	c.1355A>C	missense_variant			11	282404	0.00003895	0	0	0	24962	0	0	0	35384	0	0	0	10354	0	0	0	19912	0	0	0	25082	0	0	11	128894	0	0	0	7206	0	0	0	30610	0
4	106156456	rs1483246312	G	A	gnomAD Exomes	PASS	NA	p.Gly453Ser	p.Gly453Ser	c.1357G>A	missense_variant			2	250958	0.00000797	0	0	0	16252	0	0	0	34526	0	0	0	10062	0	0	0	18344	0	0	0	21604	0	0	0	113442	0	0	1	6118	0	0	1	30610	0
4	106156459	rs1178249268	A	G	gnomAD Exomes	PASS	NA	p.Lys454Glu	p.Lys454Glu	c.1360A>G	missense_variant			1	250968	0.00000398	0	0	0	16254	0	0	0	34528	0	0	0	10064	0	0	0	18348	0	0	0	21598	0	0	0	113452	0	0	0	6118	0	0	1	30606	0
4	106156469	rs750431395	C	T	gnomAD Exomes	PASS	NA	p.Ala457Val	p.Ala457Val	c.1370C>T	missense_variant			1	250886	0.00000399	0	0	0	16256	0	0	0	34534	0	0	0	10054	0	0	0	18354	0	0	0	21598	0	0	0	113380	0	0	0	6114	0	0	1	30596	0
4	106156470	rs1350611099	A	T	gnomAD Genomes	NA	PASS	p.Ala457Ala	p.Ala457Ala	c.1371A>T	synonymous_variant			1	31350	0.0000319	0	0	0	8682	0	0	0	848	0	0	0	290	0	0	0	1558	0	0	0	3474	0	0	1	15412	0	0	0	1086	0	0	0	0	0
4	106156478	rs376570662	C	T	gnomAD Exomes,gnomAD Genomes	PASS	PASS	p.Ser460Phe	p.Ser460Phe	c.1379C>T	missense_variant	not provided		37	282248	0.00013109	0	0	1	24956	0	0	0	35390	0	0	0	10344	0	0	2	19910	0	0	0	25070	0	0	34	128782	0	0	0	7198	0	0	0	30598	0
4	106156485	rs747244398	T	C	gnomAD Exomes,gnomAD Genomes	PASS	PASS	p.Ser462Ser	p.Ser462Ser	c.1386T>C	synonymous_variant			20	282198	0.00007087	0	0	1	24936	0	0	7	35394	0	0	0	10348	0	0	0	19912	0	0	0	25076	0	0	9	128732	0	0	0	7200	0	0	3	30600	0
4	106156488	rs769070866	T	C	gnomAD Exomes	PASS	NA	p.Pro463Pro	p.Pro463Pro	c.1389T>C	synonymous_variant			2	250846	0.00000797	0	0	0	16256	0	0	0	34548	0	0	0	10058	0	0	0	18358	0	0	0	21592	0	0	2	113316	0	0	0	6114	0	0	0	30604	0
4	106156494	rs145700876	A	G	gnomAD Exomes,gnomAD Genomes	PASS	PASS	p.Pro465Pro	p.Pro465Pro	c.1395A>G	synonymous_variant			54	282258	0.00019131	0	0	50	24954	0	0	2	35404	0	0	0	10352	0	0	0	19926	0	0	0	25074	0	0	0	128738	0	0	1	7202	0	0	1	30608	0
4	106156497	rs748568083	T	C	gnomAD Exomes	PASS	NA	p.Ser466Ser	p.Ser466Ser	c.1398T>C	synonymous_variant			2	250840	0.00000797	0	0	0	16254	0	0	0	34556	0	0	0	10060	0	0	1	18364	0	0	0	21596	0	0	1	113286	0	0	0	6114	0	0	0	30610	0
4	106156511	rs1371030127	G	C	gnomAD Exomes	PASS	NA	p.Ser471Thr	p.Ser471Thr	c.1412G>C	missense_variant			1	250828	0.00000399	0	0	1	16254	0	0	0	34560	0	0	0	10056	0	0	0	18372	0	0	0	21602	0	0	0	113262	0	0	0	6112	0	0	0	30610	0
4	106156512	rs770373456	C	A	gnomAD Exomes	PASS	NA	p.Ser471Arg	p.Ser471Arg	c.1413C>A	missense_variant			1	250842	0.00000399	0	0	0	16254	0	0	0	34564	0	0	0	10058	0	0	0	18376	0	0	0	21598	0	0	0	113268	0	0	0	6116	0	0	1	30608	0
4	106156512	rs770373456	C	T	gnomAD Exomes,gnomAD Genomes	PASS	PASS	p.Ser471Ser	p.Ser471Ser	c.1413C>T	synonymous_variant			4	282248	0.00001417	0	0	0	24966	0	0	0	35412	0	0	0	10348	0	0	0	19936	0	0	0	25074	0	0	4	128700	0	0	0	7204	0	0	0	30608	0
4	106156513	rs201255815	C	G	gnomAD Exomes	PASS	NA	p.Pro472Ala	p.Pro472Ala	c.1414C>G	missense_variant			1	250848	0.00000399	0	0	0	16254	0	0	0	34566	0	0	0	10060	0	0	0	18374	0	0	0	21602	0	0	1	113268	0	0	0	6116	0	0	0	30608	0
4	106156516	rs1346403235	TC	T	gnomAD Exomes	PASS	NA	p.Ser473PhefsTer13	p.Ser473PhefsTer13	c.1418delC	frameshift_variant			1	250858	0.00000399	0	0	0	16254	0	0	0	34566	0	0	0	10060	0	0	0	18372	0	0	0	21606	0	0	1	113276	0	0	0	6114	0	0	0	30610	0
4	106156519	rs758902447	C	T	gnomAD Exomes	PASS	NA	p.Pro474Ser	p.Pro474Ser	c.1420C>T	missense_variant			3	250862	0.00001196	0	0	0	16254	0	0	0	34562	0	0	0	10060	0	0	0	18370	0	0	0	21616	0	0	3	113272	0	0	0	6118	0	0	0	30610	0
4	106156520	rs202152392	C	T	gnomAD Exomes,gnomAD Genomes	PASS	PASS	p.Pro474Leu	p.Pro474Leu	c.1421C>T	missense_variant			11	282236	0.00003897	0	0	0	24960	0	0	0	35414	0	0	0	10346	0	0	0	19938	0	0	0	25088	0	0	11	128676	0	0	0	7204	0	0	0	30610	0
4	106156521	rs774920451	G	A	gnomAD Exomes,gnomAD Genomes	PASS	PASS	p.Pro474Pro	p.Pro474Pro	c.1422G>A	synonymous_variant			13	282190	0.00004607	0	0	1	24962	0	0	0	35406	0	0	0	10348	0	0	7	19928	0	0	0	25088	0	0	5	128644	0	0	0	7204	0	0	0	30610	0
4	106156521	rs774920451	G	T	gnomAD Exomes	PASS	NA	p.Pro474Pro	p.Pro474Pro	c.1422G>T	synonymous_variant			2	250792	0.00000797	0	0	0	16254	0	0	0	34558	0	0	0	10058	0	0	0	18368	0	0	0	21614	0	0	0	113212	0	0	0	6118	0	0	2	30610	0
4	106156522	rs1205599634	A	G	gnomAD Exomes	PASS	NA	p.Met475Val	p.Met475Val	c.1423A>G	missense_variant			1	250854	0.00000399	0	0	0	16254	0	0	1	34562	0	0	0	10060	0	0	0	18376	0	0	0	21622	0	0	0	113252	0	0	0	6118	0	0	0	30610	0
4	106156525	rs763786936	C	A	gnomAD Exomes	PASS	NA	p.Leu476Ile	p.Leu476Ile	c.1426C>A	missense_variant			1	250856	0.00000399	0	0	0	16254	0	0	0	34568	0	0	0	10062	0	0	0	18378	0	0	0	21618	0	0	1	113250	0	0	0	6118	0	0	0	30608	0
4	106156530	rs776362232	T	C	gnomAD Exomes	PASS	NA	p.Ser477Ser	p.Ser477Ser	c.1431T>C	synonymous_variant			1	250850	0.00000399	0	0	0	16252	0	0	0	34568	0	0	0	10062	0	0	0	18378	0	0	0	21624	0	0	1	113234	0	0	0	6120	0	0	0	30612	0
4	106156532	rs1203826340	A	C	gnomAD Exomes	PASS	NA	p.Glu478Ala	p.Glu478Ala	c.1433A>C	missense_variant			1	250832	0.00000399	0	0	0	16252	0	0	1	34568	0	0	0	10058	0	0	0	18380	0	0	0	21622	0	0	0	113224	0	0	0	6116	0	0	0	30612	0
4	106156534	rs1268965598	A	G	gnomAD Exomes	PASS	NA	p.Arg479Gly	p.Arg479Gly	c.1435A>G	missense_variant			1	250812	0.00000399	0	0	0	16252	0	0	0	34568	0	0	0	10058	0	0	0	18376	0	0	0	21626	0	0	0	113202	0	0	0	6116	0	0	1	30614	0
4	106156536	rs759684389	GC	G	gnomAD Exomes	PASS	NA	p.Pro480LeufsTer6	p.Pro480LeufsTer6	c.1439delC	frameshift_variant			1	250826	0.00000399	0	0	0	16252	0	0	0	34566	0	0	1	10060	0	0	0	18378	0	0	0	21632	0	0	0	113206	0	0	0	6118	0	0	0	30614	0
4	106156544	rs373454995	A	G	gnomAD Exomes	PASS	NA	p.Asn482Ser	p.Asn482Ser	c.1445A>G	missense_variant			1	250822	0.00000399	0	0	1	16252	0	0	0	34568	0	0	0	10054	0	0	0	18376	0	0	0	21634	0	0	0	113206	0	0	0	6120	0	0	0	30612	0
4	106156548	rs1189073744	T	C	gnomAD Exomes	PASS	NA	p.Asn483Asn	p.Asn483Asn	c.1449T>C	synonymous_variant			1	250818	0.00000399	0	0	0	16248	0	0	0	34568	0	0	0	10052	0	0	1	18382	0	0	0	21642	0	0	0	113196	0	0	0	6118	0	0	0	30612	0
4	106156549	rs765094615	T	C	gnomAD Exomes	PASS	NA	p.Cys484Arg	p.Cys484Arg	c.1450T>C	missense_variant			4	250816	0.00001595	0	0	0	16250	0	0	4	34568	0	0	0	10052	0	0	0	18376	0	0	0	21642	0	0	0	113204	0	0	0	6112	0	0	0	30612	0
4	106156550	rs750391694	G	C	gnomAD Genomes	NA	PASS	p.Cys484Ser	p.Cys484Ser	c.1451G>C	missense_variant			1	31398	0.00003185	0	0	1	8714	0	0	0	848	0	0	0	290	0	0	0	1558	0	0	0	3474	0	0	0	15430	0	0	0	1084	0	0	0	0	0
4	106156550	rs750391694	G	T	gnomAD Exomes	PASS	NA	p.Cys484Phe	p.Cys484Phe	c.1451G>T	missense_variant			6	250798	0.00002392	0	0	0	16250	0	0	0	34564	0	0	0	10046	0	0	0	18378	0	0	0	21642	0	0	0	113188	0	0	0	6116	0	0	6	30614	0
4	106156552	rs1172216828	G	T	gnomAD Exomes	PASS	NA	p.Val485Leu	p.Val485Leu	c.1453G>T	missense_variant			3	250802	0.00001196	0	0	0	16250	0	0	0	34568	0	0	0	10048	0	0	3	18374	0	0	0	21642	0	0	0	113190	0	0	0	6116	0	0	0	30614	0
4	106156557		C	G	gnomAD Exomes	PASS	NA	p.Asn486Lys	p.Asn486Lys	c.1458C>G	missense_variant			3	250766	0.00001196	0	0	0	16250	0	0	0	34566	0	0	0	10054	0	0	0	18368	0	0	0	21640	0	0	0	113164	0	0	0	6112	0	0	3	30612	0
4	106156562	rs758328975	A	G	gnomAD Exomes	PASS	NA	p.Asn488Ser	p.Asn488Ser	c.1463A>G	missense_variant			2	250770	0.00000798	0	0	0	16252	0	0	0	34568	0	0	0	10050	0	0	0	18374	0	0	0	21644	0	0	2	113158	0	0	0	6112	0	0	0	30612	0
4	106156562	rs758328975	A	T	gnomAD Exomes	PASS	NA	p.Asn488Ile	p.Asn488Ile	c.1463A>T	missense_variant			1	250770	0.00000399	0	0	0	16252	0	0	1	34568	0	0	0	10050	0	0	0	18374	0	0	0	21644	0	0	0	113158	0	0	0	6112	0	0	0	30612	0
4	106156566	rs766479823	C	T	gnomAD Exomes	PASS	NA	p.Asp489Asp	p.Asp489Asp	c.1467C>T	synonymous_variant			2	250746	0.00000798	0	0	0	16250	0	0	0	34568	0	0	0	10048	0	0	0	18378	0	0	0	21636	0	0	2	113140	0	0	0	6114	0	0	0	30612	0
4	106156570	rs1035436942	C	T	gnomAD Exomes	PASS	NA	p.Gln491Ter	p.Gln491Ter	c.1471C>T	stop_gained			1	250726	0.00000399	0	0	0	16250	0	0	0	34564	0	0	0	10050	0	0	0	18374	0	0	0	21638	0	0	0	113126	0	0	0	6112	0	0	1	30612	0
4	106156581	rs1273320098	G	C	gnomAD Exomes	PASS	NA	p.Gly494Gly	p.Gly494Gly	c.1482G>C	synonymous_variant			1	250604	0.00000399	0	0	0	16242	0	0	0	34562	0	0	0	10052	0	0	0	18366	0	0	0	21638	0	0	1	113022	0	0	0	6112	0	0	0	30610	0
4	106156584	rs774761313	A	G	gnomAD Exomes	PASS	NA	p.Thr495Thr	p.Thr495Thr	c.1485A>G	synonymous_variant			1	250632	0.00000399	0	0	0	16242	0	0	0	34560	0	0	0	10048	0	0	0	18366	0	0	0	21636	0	0	1	113054	0	0	0	6114	0	0	0	30612	0
4	106156585	rs575447827	A	G	gnomAD Exomes	PASS	NA	p.Met496Val	p.Met496Val	c.1486A>G	missense_variant			3	250616	0.00001197	0	0	0	16242	0	0	2	34560	0	0	0	10048	0	0	0	18366	0	0	0	21642	0	0	1	113034	0	0	0	6112	0	0	0	30612	0
4	106156588	rs972594430	A	T	gnomAD Exomes	PASS	NA	p.Thr497Ser	p.Thr497Ser	c.1489A>T	missense_variant			1	250610	0.00000399	0	0	0	16244	0	0	0	34558	0	0	0	10044	0	0	0	18368	0	0	0	21638	0	0	1	113036	0	0	0	6112	0	0	0	30610	0
4	106156589	rs1491192957	C	T	gnomAD Exomes	PASS	NA	p.Thr497Ile	p.Thr497Ile	c.1490C>T	missense_variant			1	250594	0.00000399	0	0	0	16246	0	0	0	34554	0	0	0	10044	0	0	0	18366	0	0	0	21640	0	0	1	113026	0	0	0	6112	0	0	0	30606	0
4	106156599	rs1490692006	G	C	gnomAD Exomes	PASS	NA	p.Leu500Phe	p.Leu500Phe	c.1500G>C	missense_variant			1	250530	0.00000399	0	0	0	16244	0	0	0	34550	0	0	0	10042	0	0	1	18358	0	0	0	21640	0	0	0	112966	0	0	0	6118	0	0	0	30612	0
4	106156600	rs1218684490	T	G	gnomAD Exomes	PASS	NA	p.Cys501Gly	p.Cys501Gly	c.1501T>G	missense_variant			1	250542	0.00000399	0	0	0	16244	0	0	0	34548	0	0	0	10042	0	0	0	18362	0	0	0	21640	0	0	1	112980	0	0	0	6116	0	0	0	30610	0
4	106156604	rs781583168	C	G	gnomAD Exomes	PASS	NA	p.Ser502Cys	p.Ser502Cys	c.1505C>G	missense_variant			2	250518	0.00000798	0	0	0	16240	0	0	1	34542	0	0	0	10044	0	0	0	18362	0	0	0	21640	0	0	1	112960	0	0	0	6116	0	0	0	30614	0
4	106156606	rs1188062738	G	A	gnomAD Exomes	PASS	NA	p.Glu503Lys	p.Glu503Lys	c.1507G>A	missense_variant			1	250486	0.00000399	0	0	0	16244	0	0	0	34544	0	0	0	10042	0	0	0	18358	0	0	0	21638	0	0	0	112936	0	0	0	6114	0	0	1	30610	0
4	106156610	rs1448830927	A	G	gnomAD Exomes	PASS	NA	p.Lys504Arg	p.Lys504Arg	c.1511A>G	missense_variant			1	250486	0.00000399	0	0	0	16248	0	0	0	34536	0	0	0	10044	0	0	0	18358	0	0	0	21636	0	0	0	112940	0	0	0	6112	0	0	1	30612	0
4	106156613	rs757026658	CA	C	gnomAD Exomes	PASS	NA	p.Arg506AspfsTer27	p.Arg506AspfsTer27	c.1516delA	frameshift_variant			1	250484	0.00000399	0	0	0	16250	0	0	0	34532	0	0	0	10042	0	0	0	18360	0	0	0	21632	0	0	1	112944	0	0	0	6110	0	0	0	30614	0
4	106156615	rs1253249127	AG	A	gnomAD Genomes	NA	PASS	p.Arg506AsnfsTer27	p.Arg506AsnfsTer27	c.1517delG	frameshift_variant			1	31406	0.00003184	0	0	0	8714	0	0	0	848	0	0	0	290	0	0	0	1560	0	0	1	3476	0	0	0	15430	0	0	0	1088	0	0	0	0	0
4	106156616	rs748482038	G	A	gnomAD Exomes	PASS	NA	p.Arg506Lys	p.Arg506Lys	c.1517G>A	missense_variant			6	250484	0.00002395	0	0	0	16250	0	0	0	34534	0	0	0	10040	0	0	5	18358	0	0	0	21636	0	0	0	112944	0	0	1	6112	0	0	0	30610	0
4	106156616	rs748482038	G	T	gnomAD Exomes	PASS	NA	p.Arg506Ile	p.Arg506Ile	c.1517G>T	missense_variant			1	250484	0.00000399	0	0	0	16250	0	0	0	34534	0	0	0	10040	0	0	0	18358	0	0	0	21636	0	0	1	112944	0	0	0	6112	0	0	0	30610	0
4	106156619	rs562016464	C	G	gnomAD Exomes	PASS	NA	p.Pro507Arg	p.Pro507Arg	c.1520C>G	missense_variant			23	250504	0.00009181	2	0	0	16244	0	0	0	34534	0	0	0	10044	0	0	0	18362	0	0	0	21630	0	0	0	112962	0	0	0	6114	0	0	23	30614	2
4	106156622	rs749787289	T	A	gnomAD Exomes,gnomAD Genomes	PASS	PASS	p.Met508Lys	p.Met508Lys	c.1523T>A	missense_variant			6	281896	0.00002128	0	0	4	24946	0	0	2	35378	0	0	0	10340	0	0	0	19918	0	0	0	25108	0	0	0	128396	0	0	0	7200	0	0	0	30610	0
4	106156625	rs771408533	C	G	gnomAD Exomes	PASS	NA	p.Ser509Ter	p.Ser509Ter	c.1526C>G	stop_gained			2	250520	0.00000798	0	0	0	16254	0	0	1	34532	0	0	0	10050	0	0	0	18360	0	0	1	21624	0	0	0	112976	0	0	0	6110	0	0	0	30614	0
4	106156625	rs771408533	C	A	gnomAD Exomes	PASS	NA	p.Ser509Ter	p.Ser509Ter	c.1526C>A	stop_gained			1	250520	0.00000399	0	0	0	16254	0	0	0	34532	0	0	0	10050	0	0	0	18360	0	0	0	21624	0	0	1	112976	0	0	0	6110	0	0	0	30614	0
4	106156636	rs775034088	A	T	gnomAD Exomes	PASS	NA	p.Lys513Ter	p.Lys513Ter	c.1537A>T	stop_gained			1	250604	0.00000399	0	0	0	16256	0	0	0	34538	0	0	0	10048	0	0	0	18360	0	0	0	21630	0	0	1	113046	0	0	0	6112	0	0	0	30614	0
4	106156636	rs775034088	A	C	gnomAD Exomes	PASS	NA	p.Lys513Gln	p.Lys513Gln	c.1537A>C	missense_variant			1	250604	0.00000399	0	0	0	16256	0	0	0	34538	0	0	0	10048	0	0	1	18360	0	0	0	21630	0	0	0	113046	0	0	0	6112	0	0	0	30614	0
4	106156638	rs745455191	G	A	gnomAD Exomes	PASS	NA	p.Lys513Lys	p.Lys513Lys	c.1539G>A	synonymous_variant			1	250558	0.00000399	0	0	0	16248	0	0	0	34534	0	0	0	10048	0	0	0	18360	0	0	0	21628	0	0	1	113016	0	0	0	6110	0	0	0	30614	0
4	106156638	rs745455191	GCAT	G	gnomAD Exomes	PASS	NA	p.His514del	p.His514del	c.1540_1542delCAT	inframe_deletion			1	250558	0.00000399	0	0	1	16248	0	0	0	34534	0	0	0	10048	0	0	0	18360	0	0	0	21628	0	0	0	113016	0	0	0	6110	0	0	0	30614	0
4	106156639	rs746523679	C	T	gnomAD Exomes	PASS	NA	p.His514Tyr	p.His514Tyr	c.1540C>T	missense_variant			1	250580	0.00000399	0	0	1	16250	0	0	0	34534	0	0	0	10050	0	0	0	18362	0	0	0	21632	0	0	0	113032	0	0	0	6108	0	0	0	30612	0
4	106156640	rs768257548	A	G	gnomAD Exomes,gnomAD Genomes	PASS	PASS	p.His514Arg	p.His514Arg	c.1541A>G	missense_variant			3	281996	0.00001064	0	0	1	24968	0	0	0	35386	0	0	0	10336	0	0	0	19916	0	0	0	25104	0	0	2	128472	0	0	0	7202	0	0	0	30612	0
4	106156648	rs776272021	C	T	gnomAD Exomes	PASS	NA	p.Pro517Ser	p.Pro517Ser	c.1549C>T	missense_variant			2	250608	0.00000798	0	0	0	16252	0	0	0	34522	0	0	0	10046	0	0	0	18360	0	0	0	21630	0	0	2	113068	0	0	0	6116	0	0	0	30614	0
4	106156650	rs890730281	A	G	gnomAD Exomes	PASS	NA	p.Pro517Pro	p.Pro517Pro	c.1551A>G	synonymous_variant			2	250638	0.00000798	0	0	0	16250	0	0	0	34528	0	0	0	10048	0	0	0	18362	0	0	0	21630	0	0	2	113088	0	0	0	6118	0	0	0	30614	0
4	106156652	rs1217454144	T	G	gnomAD Exomes	PASS	NA	p.Ile518Ser	p.Ile518Ser	c.1553T>G	missense_variant			1	250630	0.00000399	0	0	0	16250	0	0	0	34528	0	0	0	10046	0	0	0	18364	0	0	0	21630	0	0	0	113084	0	0	0	6116	0	0	1	30612	0
4	106156654	rs771616966	T	TA	gnomAD Exomes	PASS	NA	p.Phe519TyrfsTer3	p.Phe519TyrfsTer3	c.1555_1556insA	frameshift_variant			1	250660	0.00000399	0	0	0	16252	0	0	0	34530	0	0	0	10050	0	0	0	18360	0	0	0	21630	0	0	0	113104	0	0	1	6120	0	0	0	30614	0
4	106156654	rs771616966	T	C	gnomAD Exomes	PASS	NA	p.Phe519Leu	p.Phe519Leu	c.1555T>C	missense_variant			1	250660	0.00000399	0	0	0	16252	0	0	0	34530	0	0	0	10050	0	0	0	18360	0	0	0	21630	0	0	1	113104	0	0	0	6120	0	0	0	30614	0
4	106156658	rs761540635	G	A	gnomAD Exomes	PASS	NA	p.Gly520Asp	p.Gly520Asp	c.1559G>A	missense_variant			1	250618	0.00000399	0	0	0	16252	0	0	1	34524	0	0	0	10050	0	0	0	18362	0	0	0	21626	0	0	0	113074	0	0	0	6118	0	0	0	30612	0
4	106156660	rs1464290568	A	G	gnomAD Exomes	PASS	NA	p.Ser521Gly	p.Ser521Gly	c.1561A>G	missense_variant			1	250662	0.00000399	0	0	0	16254	0	0	0	34530	0	0	0	10046	0	0	0	18360	0	0	0	21638	0	0	1	113100	0	0	0	6120	0	0	0	30614	0
4	106156661	rs765006851	G	A	gnomAD Exomes	PASS	NA	p.Ser521Asn	p.Ser521Asn	c.1562G>A	missense_variant			1	250646	0.00000399	0	0	1	16254	0	0	0	34528	0	0	0	10046	0	0	0	18358	0	0	0	21636	0	0	0	113092	0	0	0	6120	0	0	0	30612	0
4	106156665	rs1244894731	TGGAGA	T	gnomAD Exomes	PASS	NA	p.Gly523AlafsTer42	p.Gly523AlafsTer42	c.1568_1572delGAGAG	frameshift_variant			1	250718	0.00000399	0	0	0	16252	0	0	0	34538	0	0	0	10052	0	0	0	18364	0	0	0	21638	0	0	1	113140	0	0	0	6122	0	0	0	30612	0
4	106156671	rs1471734269	G	A	gnomAD Exomes	PASS	NA	p.Glu524Glu	p.Glu524Glu	c.1572G>A	synonymous_variant			1	250736	0.00000399	0	0	0	16252	0	0	1	34532	0	0	0	10050	0	0	0	18362	0	0	0	21638	0	0	0	113166	0	0	0	6124	0	0	0	30612	0
4	106156672	rs1161592925	C	G	gnomAD Exomes	PASS	NA	p.Leu525Val	p.Leu525Val	c.1573C>G	missense_variant			3	250734	0.00001196	0	0	0	16254	0	0	3	34534	0	0	0	10052	0	0	0	18358	0	0	0	21638	0	0	0	113160	0	0	0	6124	0	0	0	30614	0
4	106156674	rs1409764650	A	G	gnomAD Genomes	NA	PASS	p.Leu525Leu	p.Leu525Leu	c.1575A>G	synonymous_variant			2	31406	0.00006368	0	0	2	8716	0	0	0	848	0	0	0	290	0	0	0	1560	0	0	0	3474	0	0	0	15432	0	0	0	1086	0	0	0	0	0
4	106156677	rs772950301	G	A	gnomAD Exomes	PASS	NA	p.Gln526Gln	p.Gln526Gln	c.1578G>A	synonymous_variant			1	250740	0.00000399	0	0	0	16252	0	0	0	34532	0	0	0	10052	0	0	0	18364	0	0	0	21636	0	0	1	113170	0	0	0	6122	0	0	0	30612	0
4	106156689	rs1401545720	G	A	gnomAD Exomes	PASS	NA	p.Gln530Gln	p.Gln530Gln	c.1590G>A	synonymous_variant			3	250776	0.00001196	0	0	0	16248	0	0	3	34534	0	0	0	10056	0	0	0	18360	0	0	0	21644	0	0	0	113194	0	0	0	6126	0	0	0	30614	0
4	106156693	rs138270459	T	G	gnomAD Exomes	PASS	NA	p.Leu532Val	p.Leu532Val	c.1594T>G	missense_variant			1	250796	0.00000399	0	0	0	16248	0	0	0	34542	0	0	0	10054	0	0	0	18354	0	0	0	21644	0	0	1	113214	0	0	0	6126	0	0	0	30614	0
4	106156693	rs138270459	T	C	gnomAD Exomes,gnomAD Genomes	PASS	PASS	p.Leu532Leu	p.Leu532Leu	c.1594T>C	synonymous_variant			17	282174	0.00006025	1	0	17	24954	1	0	0	35390	0	0	0	10344	0	0	0	19914	0	0	0	25118	0	0	0	128626	0	0	0	7214	0	0	0	30614	0
4	106156697	rs755137065	T	C	gnomAD Exomes,gnomAD Genomes	PASS	PASS	p.Met533Thr	p.Met533Thr	c.1598T>C	missense_variant			12	282220	0.00004252	0	0	0	24958	0	0	7	35382	0	0	0	10344	0	0	0	19920	0	0	0	25118	0	0	3	128672	0	0	2	7212	0	0	0	30614	0
4	106156698	rs767778868	G	A	gnomAD Exomes	PASS	NA	p.Met533Ile	p.Met533Ile	c.1599G>A	missense_variant			10	250826	0.00003987	0	0	0	16252	0	0	0	34536	0	0	0	10054	0	0	0	18358	0	0	0	21646	0	0	10	113240	0	0	0	6126	0	0	0	30614	0
4	106156701	rs752979628	A	G	gnomAD Exomes	PASS	NA	p.Arg534Arg	p.Arg534Arg	c.1602A>G	synonymous_variant			1	250882	0.00000399	0	0	0	16254	0	0	0	34548	0	0	0	10054	0	0	0	18364	0	0	0	21646	0	0	1	113272	0	0	0	6128	0	0	0	30616	0
4	106156704	rs756460904	C	G	gnomAD Exomes	PASS	NA	p.Asn535Lys	p.Asn535Lys	c.1605C>G	missense_variant			1	250862	0.00000399	0	0	0	16254	0	0	0	34538	0	0	0	10056	0	0	0	18364	0	0	0	21646	0	0	1	113264	0	0	0	6126	0	0	0	30614	0
4	106156705	rs1446446784	A	T	gnomAD Exomes	PASS	NA	p.Lys536Ter	p.Lys536Ter	c.1606A>T	stop_gained			1	250880	0.00000399	0	0	0	16254	0	0	0	34544	0	0	1	10056	0	0	0	18364	0	0	0	21648	0	0	0	113276	0	0	0	6126	0	0	0	30612	0
4	106156710	rs1350736036	G	A	gnomAD Exomes	PASS	NA	p.Glu537Glu	p.Glu537Glu	c.1611G>A	synonymous_variant			1	250862	0.00000399	0	0	0	16252	0	0	0	34540	0	0	0	10052	0	0	0	18362	0	0	0	21646	0	0	1	113274	0	0	0	6126	0	0	0	30610	0
4	106156722	rs778195625	G	T	gnomAD Exomes	PASS	NA	p.Leu541Leu	p.Leu541Leu	c.1623G>T	synonymous_variant			1	250970	0.00000398	0	0	0	16254	0	0	0	34550	0	0	0	10060	0	0	0	18366	0	0	0	21646	0	0	1	113354	0	0	0	6128	0	0	0	30612	0
4	106156724	rs749653927	A	C	gnomAD Exomes	PASS	NA	p.Lys542Thr	p.Lys542Thr	c.1625A>C	missense_variant			3	251004	0.00001195	0	0	0	16254	0	0	3	34550	0	0	0	10064	0	0	0	18360	0	0	0	21648	0	0	0	113388	0	0	0	6128	0	0	0	30612	0
4	106156724	rs749653927	A	G	gnomAD Exomes	PASS	NA	p.Lys542Arg	p.Lys542Arg	c.1625A>G	missense_variant			1	251004	0.00000398	0	0	0	16254	0	0	0	34550	0	0	0	10064	0	0	1	18360	0	0	0	21648	0	0	0	113388	0	0	0	6128	0	0	0	30612	0
4	106156725	rs757734801	G	T	gnomAD Exomes	PASS	NA	p.Lys542Asn	p.Lys542Asn	c.1626G>T	missense_variant			1	250988	0.00000398	0	0	0	16252	0	0	0	34554	0	0	0	10064	0	0	0	18360	0	0	0	21648	0	0	1	113370	0	0	0	6126	0	0	0	30614	0
4	106156726	rs779319880	G	C	gnomAD Exomes	PASS	NA	p.Gly543Arg	p.Gly543Arg	c.1627G>C	missense_variant			1	250986	0.00000398	0	0	0	16254	0	0	0	34550	0	0	0	10060	0	0	0	18364	0	0	0	21648	0	0	1	113370	0	0	0	6126	0	0	0	30614	0
4	106156727	rs992525506	G	A	gnomAD Exomes	PASS	NA	p.Gly543Asp	p.Gly543Asp	c.1628G>A	missense_variant			1	250970	0.00000398	0	0	0	16252	0	0	0	34552	0	0	0	10060	0	0	0	18364	0	0	0	21646	0	0	1	113356	0	0	0	6124	0	0	0	30616	0
4	106156729	rs1440692352	C	T	gnomAD Exomes	PASS	NA	p.Arg544Ter	p.Arg544Ter	c.1630C>T	stop_gained			3	250992	0.00001195	0	0	0	16252	0	0	1	34554	0	0	0	10060	0	0	0	18362	0	0	0	21648	0	0	2	113376	0	0	0	6126	0	0	0	30614	0
4	106156730	rs1186716961	G	A	gnomAD Exomes	PASS	NA	p.Arg544Gln	p.Arg544Gln	c.1631G>A	missense_variant			1	250996	0.00000398	0	0	0	16254	0	0	0	34554	0	0	0	10064	0	0	0	18370	0	0	0	21640	0	0	1	113374	0	0	0	6126	0	0	0	30614	0
4	106156735	rs746451522	A	G	gnomAD Exomes	PASS	NA	p.Lys546Glu	p.Lys546Glu	c.1636A>G	missense_variant			1	251098	0.00000398	0	0	0	16256	0	0	1	34560	0	0	0	10066	0	0	0	18374	0	0	0	21648	0	0	0	113452	0	0	0	6128	0	0	0	30614	0
4	106156743	rs768169533	A	G	gnomAD Exomes	PASS	NA	p.Gln548Gln	p.Gln548Gln	c.1644A>G	synonymous_variant			1	251114	0.00000398	0	0	0	16254	0	0	0	34562	0	0	0	10066	0	0	1	18376	0	0	0	21648	0	0	0	113466	0	0	0	6126	0	0	0	30616	0
4	106156747	rs572712965	C	T	gnomAD Exomes	PASS	NA	p.Arg550Ter	p.Arg550Ter	c.1648C>T	stop_gained			3	251050	0.00001195	0	0	0	16254	0	0	1	34556	0	0	0	10064	0	0	0	18368	0	0	0	21638	0	0	2	113428	0	0	0	6126	0	0	0	30616	0
4	106156747	rs572712965	C	A	gnomAD Exomes	PASS	NA	p.Arg550Arg	p.Arg550Arg	c.1648C>A	synonymous_variant			3	251050	0.00001195	0	0	0	16254	0	0	3	34556	0	0	0	10064	0	0	0	18368	0	0	0	21638	0	0	0	113428	0	0	0	6126	0	0	0	30616	0
4	106156748	rs769376786	G	A	gnomAD Exomes,gnomAD Genomes	PASS	PASS	p.Arg550Gln	p.Arg550Gln	c.1649G>A	missense_variant			8	282486	0.00002832	0	0	0	24968	0	0	0	35410	0	0	0	10354	0	0	8	19936	0	0	0	25120	0	0	0	128878	0	0	0	7208	0	0	0	30612	0
4	106156750	rs1177676963	G	T	gnomAD Exomes	PASS	NA	p.Asp551Tyr	p.Asp551Tyr	c.1651G>T	missense_variant			1	251072	0.00000398	0	0	1	16254	0	0	0	34558	0	0	0	10064	0	0	0	18376	0	0	0	21642	0	0	0	113438	0	0	0	6126	0	0	0	30614	0
4	106156750	rs1177676963	G	A	gnomAD Exomes	PASS	NA	p.Asp551Asn	p.Asp551Asn	c.1651G>A	missense_variant			1	251072	0.00000398	0	0	0	16254	0	0	0	34558	0	0	0	10064	0	0	0	18376	0	0	0	21642	0	0	1	113438	0	0	0	6126	0	0	0	30614	0
4	106156751	rs773040955	A	C	gnomAD Exomes,gnomAD Genomes	PASS	PASS	p.Asp551Ala	p.Asp551Ala	c.1652A>C	missense_variant			3	282506	0.00001062	0	0	2	24968	0	0	1	35410	0	0	0	10354	0	0	0	19938	0	0	0	25118	0	0	0	128896	0	0	0	7210	0	0	0	30612	0
4	106156752	rs762675529	T	C	gnomAD Exomes	PASS	NA	p.Asp551Asp	p.Asp551Asp	c.1653T>C	synonymous_variant			1	251104	0.00000398	0	0	0	16254	0	0	0	34566	0	0	0	10066	0	0	0	18378	0	0	0	21642	0	0	0	113464	0	0	0	6124	0	0	1	30610	0
4	106156756	rs770857460	G	A	gnomAD Exomes	PASS	NA	p.Val553Met	p.Val553Met	c.1657G>A	missense_variant			2	251132	0.00000796	0	0	0	16254	0	0	0	34566	0	0	0	10068	0	0	0	18380	0	0	0	21642	0	0	1	113486	0	0	1	6124	0	0	0	30612	0
4	106156759	rs910774264	C	T	gnomAD Genomes	NA	PASS	p.Pro554Ser	p.Pro554Ser	c.1660C>T	missense_variant			1	31384	0.00003186	0	0	1	8708	0	0	0	844	0	0	0	290	0	0	0	1560	0	0	0	3476	0	0	0	15418	0	0	0	1088	0	0	0	0	0
4	106156762	rs774158688	C	G	gnomAD Exomes	PASS	NA	p.Pro555Ala	p.Pro555Ala	c.1663C>G	missense_variant			2	251190	0.00000796	0	0	0	16254	0	0	0	34570	0	0	0	10068	0	0	0	18384	0	0	0	21638	0	0	0	113540	0	0	0	6128	0	0	2	30608	0
4	106156762	rs774158688	C	T	gnomAD Exomes	PASS	NA	p.Pro555Ser	p.Pro555Ser	c.1663C>T	missense_variant			1	251190	0.00000398	0	0	0	16254	0	0	1	34570	0	0	0	10068	0	0	0	18384	0	0	0	21638	0	0	0	113540	0	0	0	6128	0	0	0	30608	0
4	106156763	rs201433011	C	T	gnomAD Exomes	PASS	NA	p.Pro555Leu	p.Pro555Leu	c.1664C>T	missense_variant			1	251188	0.00000398	0	0	0	16254	0	0	0	34568	0	0	0	10070	0	0	1	18388	0	0	0	21638	0	0	0	113538	0	0	0	6122	0	0	0	30610	0
4	106156769	rs760948878	A	G	gnomAD Exomes	PASS	NA	p.Gln557Arg	p.Gln557Arg	c.1670A>G	missense_variant			1	251278	0.00000398	0	0	0	16254	0	0	0	34576	0	0	0	10074	0	0	0	18388	0	0	0	21638	0	0	1	113614	0	0	0	6126	0	0	0	30608	0
4	106156776	rs1276436893	T	A	gnomAD Exomes	PASS	NA	p.Tyr559Ter	p.Tyr559Ter	c.1677T>A	stop_gained			1	251294	0.00000398	0	0	0	16254	0	0	0	34568	0	0	0	10076	0	0	1	18386	0	0	0	21622	0	0	0	113654	0	0	0	6126	0	0	0	30608	0
4	106156791	rs773810711	G	T	gnomAD Exomes	PASS	NA	p.Trp564Cys	p.Trp564Cys	c.1692G>T	missense_variant			1	251286	0.00000398	0	0	0	16254	0	0	0	34564	0	0	0	10074	0	0	0	18388	0	0	0	21618	0	0	0	113650	0	0	1	6128	0	0	0	30610	0
4	106156791	rs773810711	GATTGA	G	gnomAD Exomes	PASS	NA	p.Leu567GlyfsTer14	p.Leu567GlyfsTer14	c.1699_1703delTTGAA	frameshift_variant			3	251286	0.00001194	0	0	0	16254	0	0	0	34564	0	0	0	10074	0	0	0	18388	0	0	1	21618	0	0	1	113650	0	0	0	6128	0	0	1	30610	0
4	106156793	rs1342587562	T	C	gnomAD Exomes	PASS	NA	p.Ile565Thr	p.Ile565Thr	c.1694T>C	missense_variant			1	251304	0.00000398	0	0	0	16254	0	0	0	34568	0	0	0	10074	0	0	0	18386	0	0	0	21618	0	0	1	113668	0	0	0	6128	0	0	0	30608	0
4	106156794	rs1199619016	T	G	gnomAD Exomes	PASS	NA	p.Ile565Met	p.Ile565Met	c.1695T>G	missense_variant			1	251304	0.00000398	0	0	0	16254	0	0	0	34570	0	0	0	10072	0	0	0	18388	0	0	0	21620	0	0	0	113662	0	0	0	6128	0	0	1	30610	0
4	106156799	rs533215340	T	C	gnomAD Exomes	PASS	NA	p.Leu567Ser	p.Leu567Ser	c.1700T>C	missense_variant			1	251276	0.00000398	0	0	0	16248	0	0	0	34570	0	0	0	10072	0	0	1	18388	0	0	0	21616	0	0	0	113646	0	0	0	6126	0	0	0	30610	0
4	106156804	rs1273672389	G	A	gnomAD Exomes	PASS	NA	p.Ala569Thr	p.Ala569Thr	c.1705G>A	missense_variant			2	251250	0.00000796	0	0	0	16240	0	0	2	34558	0	0	0	10070	0	0	0	18388	0	0	0	21616	0	0	0	113648	0	0	0	6128	0	0	0	30602	0
4	106156806	rs754192447	C	A	gnomAD Exomes	PASS	NA	p.Ala569Ala	p.Ala569Ala	c.1707C>A	synonymous_variant			1	251238	0.00000398	0	0	0	16246	0	0	0	34562	0	0	0	10070	0	0	0	18384	0	0	0	21616	0	0	0	113632	0	0	0	6126	0	0	1	30602	0
4	106156806	rs754192447	C	T	gnomAD Exomes	PASS	NA	p.Ala569Ala	p.Ala569Ala	c.1707C>T	synonymous_variant			2	251238	0.00000796	0	0	0	16246	0	0	0	34562	0	0	0	10070	0	0	0	18384	0	0	0	21616	0	0	0	113632	0	0	0	6126	0	0	2	30602	0
4	106156807	rs779420187	C	T	gnomAD Exomes	PASS	NA	p.Pro570Ser	p.Pro570Ser	c.1708C>T	missense_variant			1	251242	0.00000398	0	0	0	16246	0	0	0	34556	0	0	0	10064	0	0	0	18384	0	0	0	21618	0	0	0	113646	0	0	0	6126	0	0	1	30602	0
4	106156808	rs1249697091	CT	C	gnomAD Exomes	PASS	NA	p.Arg571ValfsTer9	p.Arg571ValfsTer9	c.1710delT	frameshift_variant			1	251226	0.00000398	0	0	0	16248	0	0	0	34558	0	0	0	10064	0	0	0	18382	0	0	0	21612	0	0	0	113630	0	0	0	6126	0	0	1	30606	0
4	106156810	rs1472426057	C	T	gnomAD Exomes	PASS	NA	p.Arg571Cys	p.Arg571Cys	c.1711C>T	missense_variant			3	251242	0.00001194	0	0	0	16246	0	0	2	34558	0	0	0	10068	0	0	0	18380	0	0	0	21610	0	0	0	113652	0	0	0	6124	0	0	1	30604	0
4	106156811	rs146049881	G	A	gnomAD Exomes,gnomAD Genomes	PASS	PASS	p.Arg571His	p.Arg571His	c.1712G>A	missense_variant			10	282636	0.00003538	0	0	4	24960	0	0	2	35410	0	0	0	10358	0	0	2	19936	0	0	0	25090	0	0	2	129058	0	0	0	7216	0	0	0	30608	0
4	106156815	rs758973712	T	G	gnomAD Exomes	PASS	NA	p.Phe572Leu	p.Phe572Leu	c.1716T>G	missense_variant			2	251272	0.00000796	0	0	0	16250	0	0	0	34560	0	0	0	10072	0	0	0	18380	0	0	0	21620	0	0	2	113654	0	0	0	6124	0	0	0	30612	0
4	106156818	rs780652622	C	A	gnomAD Exomes,gnomAD Genomes	PASS	PASS	p.His573Gln	p.His573Gln	c.1719C>A	missense_variant			3	282650	0.00001061	0	0	3	24960	0	0	0	35410	0	0	0	10362	0	0	0	19938	0	0	0	25094	0	0	0	129066	0	0	0	7212	0	0	0	30608	0
4	106156819		C	T	gnomAD Exomes	PASS	NA	p.Gln574Ter	p.Gln574Ter	c.1720C>T	stop_gained			1	251256	0.00000398	0	0	0	16252	0	0	0	34560	0	0	0	10074	0	0	0	18380	0	0	0	21610	0	0	1	113650	0	0	0	6128	0	0	0	30602	0
4	106156822	rs1172291517	G	A	gnomAD Exomes	PASS	NA	p.Ala575Thr	p.Ala575Thr	c.1723G>A	missense_variant			2	251266	0.00000796	0	0	0	16250	0	0	0	34562	0	0	0	10070	0	0	1	18378	0	0	0	21622	0	0	1	113652	0	0	0	6126	0	0	0	30606	0
4	106156823	rs199640757	C	G	gnomAD Genomes	NA	PASS	p.Ala575Gly	p.Ala575Gly	c.1724C>G	missense_variant			2	31396	0.0000637	0	0	2	8710	0	0	0	848	0	0	0	290	0	0	0	1558	0	0	0	3476	0	0	0	15428	0	0	0	1086	0	0	0	0	0
4	106156823	rs199640757	C	T	gnomAD Exomes,gnomAD Genomes	PASS	PASS	p.Ala575Val	p.Ala575Val	c.1724C>T	missense_variant	not provided		28	282646	0.00009906	0	0	5	24958	0	0	1	35406	0	0	0	10356	0	0	1	19934	0	0	0	25088	0	0	20	129086	0	0	1	7214	0	0	0	30604	0
4	106156824	rs769442121	G	C	gnomAD Genomes	NA	PASS	p.Ala575Ala	p.Ala575Ala	c.1725G>C	synonymous_variant			1	31390	0.00003186	0	0	0	8704	0	0	0	848	0	0	0	290	0	0	0	1560	0	0	0	3476	0	0	1	15426	0	0	0	1086	0	0	0	0	0
4	106156824	rs769442121	G	A	gnomAD Exomes	PASS	NA	p.Ala575Ala	p.Ala575Ala	c.1725G>A	synonymous_variant			1	251268	0.00000398	0	0	0	16252	0	0	0	34562	0	0	0	10072	0	0	0	18376	0	0	0	21622	0	0	0	113650	0	0	0	6126	0	0	1	30608	0
4	106156825	rs1305714370	G	T	gnomAD Exomes	PASS	NA	p.Glu576Ter	p.Glu576Ter	c.1726G>T	stop_gained			1	251270	0.00000398	0	0	1	16254	0	0	0	34562	0	0	0	10072	0	0	0	18374	0	0	0	21618	0	0	0	113658	0	0	0	6126	0	0	0	30606	0
4	106156830	rs777318127	C	G	gnomAD Exomes	PASS	NA	p.Ser577Ser	p.Ser577Ser	c.1731C>G	synonymous_variant			1	251268	0.00000398	0	0	0	16254	0	0	0	34558	0	0	0	10074	0	0	0	18374	0	0	0	21626	0	0	0	113648	0	0	1	6128	0	0	0	30606	0
4	106156832	rs373355753	A	G	gnomAD Exomes,gnomAD Genomes	PASS	PASS	p.His578Arg	p.His578Arg	c.1733A>G	missense_variant			4	282704	0.00001415	0	0	3	24968	0	0	1	35410	0	0	0	10366	0	0	0	19930	0	0	0	25098	0	0	0	129102	0	0	0	7222	0	0	0	30608	0
4	106156840	rs560827535	C	T	gnomAD Exomes	PASS	NA	p.Arg581Cys	p.Arg581Cys	c.1741C>T	missense_variant			8	251288	0.00003184	0	0	0	16256	0	0	1	34576	0	0	0	10078	0	0	1	18370	0	0	0	21628	0	0	2	113646	0	0	0	6126	0	0	4	30608	0
4	106156841	rs531508917	G	A	gnomAD Exomes,gnomAD Genomes	PASS	PASS	p.Arg581His	p.Arg581His	c.1742G>A	missense_variant			7	282658	0.00002476	0	0	2	24966	0	0	2	35418	0	0	0	10364	0	0	0	19928	0	0	0	25106	0	0	2	129052	0	0	1	7216	0	0	0	30608	0
4	106156844	rs587778705	A	G	gnomAD Exomes	PASS	NA	p.Asn582Ser	p.Asn582Ser	c.1745A>G	missense_variant	not provided		2	251264	0.00000796	0	0	0	16256	0	0	0	34570	0	0	0	10078	0	0	1	18370	0	0	0	21624	0	0	1	113628	0	0	0	6130	0	0	0	30608	0
4	106156851	rs1344309178	A	G	gnomAD Exomes	PASS	NA	p.Ala584Ala	p.Ala584Ala	c.1752A>G	synonymous_variant			1	251226	0.00000398	0	0	0	16256	0	0	0	34562	0	0	0	10070	0	0	0	18370	0	0	0	21640	0	0	1	113592	0	0	0	6130	0	0	0	30606	0
4	106156860	rs775689727	A	G	gnomAD Exomes	PASS	NA	p.Pro587Pro	p.Pro587Pro	c.1761A>G	synonymous_variant			3	251244	0.00001194	0	0	0	16256	0	0	1	34566	0	0	0	10072	0	0	0	18368	0	0	0	21640	0	0	2	113602	0	0	0	6130	0	0	0	30610	0
4	106156860	rs775689727	A	ATCAATTCT	gnomAD Exomes	PASS	NA	p.Tyr592PhefsTer12	p.Tyr592PhefsTer12	c.1765_1772dupATTCTTCA	frameshift_variant			1	251244	0.00000398	0	0	0	16256	0	0	0	34566	0	0	1	10072	0	0	0	18368	0	0	0	21640	0	0	0	113602	0	0	0	6130	0	0	0	30610	0
4	106156864	rs760701125	A	G	gnomAD Exomes,gnomAD Genomes	PASS	PASS	p.Ile589Val	p.Ile589Val	c.1765A>G	missense_variant			6	282598	0.00002123	0	0	0	24968	0	0	4	35406	0	0	0	10364	0	0	0	19920	0	0	0	25104	0	0	1	129014	0	0	0	7210	0	0	1	30612	0
4	106156871	rs192777485	A	G	gnomAD Exomes	PASS	NA	p.Gln591Arg	p.Gln591Arg	c.1772A>G	missense_variant			2	251224	0.00000796	0	0	0	16256	0	0	2	34562	0	0	0	10070	0	0	0	18356	0	0	0	21644	0	0	0	113598	0	0	0	6126	0	0	0	30612	0
4	106156883	rs1051802873	A	G	gnomAD Genomes	NA	PASS	p.Asn595Ser	p.Asn595Ser	c.1784A>G	missense_variant			1	31392	0.00003186	0	0	0	8710	0	0	0	848	0	0	0	290	0	0	0	1556	0	0	0	3476	0	0	1	15426	0	0	0	1086	0	0	0	0	0
4	106156888	rs754021481	T	C	gnomAD Exomes	PASS	NA	p.Ser597Pro	p.Ser597Pro	c.1789T>C	missense_variant			2	251186	0.00000796	0	0	0	16256	0	0	0	34562	0	0	0	10072	0	0	0	18364	0	0	0	21646	0	0	1	113540	0	0	1	6130	0	0	0	30616	0
4	106156891	rs1223259761	A	C	gnomAD Exomes	PASS	NA	p.Asn598His	p.Asn598His	c.1792A>C	missense_variant			1	251142	0.00000398	0	0	0	16256	0	0	0	34558	0	0	0	10070	0	0	0	18356	0	0	0	21644	0	0	1	113516	0	0	0	6128	0	0	0	30614	0
4	106156893	rs1269738916	T	A	gnomAD Exomes	PASS	NA	p.Asn598Lys	p.Asn598Lys	c.1794T>A	missense_variant			1	251094	0.00000398	0	0	0	16256	0	0	0	34554	0	0	0	10066	0	0	0	18356	0	0	0	21646	0	0	1	113478	0	0	0	6122	0	0	0	30616	0
4	106156895	rs762155825	A	G	gnomAD Exomes	PASS	NA	p.Gln599Arg	p.Gln599Arg	c.1796A>G	missense_variant			6	251104	0.00002389	0	0	0	16256	0	0	0	34550	0	0	0	10068	0	0	6	18354	0	0	0	21646	0	0	0	113492	0	0	0	6124	0	0	0	30614	0
4	106156896	rs765517582	A	G	gnomAD Genomes	NA	PASS	p.Gln599Gln	p.Gln599Gln	c.1797A>G	synonymous_variant			1	31406	0.00003184	0	0	1	8714	0	0	0	848	0	0	0	290	0	0	0	1560	0	0	0	3476	0	0	0	15430	0	0	0	1088	0	0	0	0	0
4	106156896	rs765517582	A	T	gnomAD Exomes	PASS	NA	p.Gln599His	p.Gln599His	c.1797A>T	missense_variant			1	251092	0.00000398	0	0	0	16254	0	0	0	34548	0	0	0	10070	0	0	1	18356	0	0	0	21642	0	0	0	113486	0	0	0	6124	0	0	0	30612	0
4	106156904	rs568199594	C	G	gnomAD Exomes	PASS	NA	p.Ser602Cys	p.Ser602Cys	c.1805C>G	missense_variant			1	251086	0.00000398	0	0	0	16254	0	0	1	34558	0	0	0	10062	0	0	0	18354	0	0	0	21644	0	0	0	113484	0	0	0	6120	0	0	0	30610	0
4	106156907	rs1167234311	A	G	gnomAD Exomes	PASS	NA	p.Lys603Arg	p.Lys603Arg	c.1808A>G	missense_variant			1	251092	0.00000398	0	0	0	16254	0	0	1	34546	0	0	0	10064	0	0	0	18356	0	0	0	21644	0	0	0	113490	0	0	0	6124	0	0	0	30614	0
4	106156912	rs758883766	T	C	gnomAD Exomes	PASS	NA	p.Tyr605His	p.Tyr605His	c.1813T>C	missense_variant			1	251034	0.00000398	0	0	0	16254	0	0	0	34552	0	0	0	10062	0	0	0	18352	0	0	0	21642	0	0	0	113446	0	0	0	6118	0	0	1	30608	0
4	106156918	rs587778708	G	A	gnomAD Genomes	NA	PASS	p.Gly607Arg	p.Gly607Arg	c.1819G>A	missense_variant	not provided		1	31402	0.00003185	0	0	0	8712	0	0	0	848	0	0	0	290	0	0	0	1560	0	0	0	3476	0	0	1	15428	0	0	0	1088	0	0	0	0	0
4	106156920	rs1205023035	A	G	gnomAD Genomes	NA	PASS	p.Gly607Gly	p.Gly607Gly	c.1821A>G	synonymous_variant			1	31390	0.00003186	0	0	1	8704	0	0	0	846	0	0	0	290	0	0	0	1560	0	0	0	3476	0	0	0	15426	0	0	0	1088	0	0	0	0	0
4	106156925	rs780565031	C	G	gnomAD Exomes	PASS	NA	p.Ser609Cys	p.Ser609Cys	c.1826C>G	missense_variant			7	250970	0.00002789	0	0	0	16254	0	0	0	34530	0	0	0	10060	0	0	7	18352	0	0	0	21642	0	0	0	113398	0	0	0	6122	0	0	0	30612	0
4	106156928	rs1294707846	A	G	gnomAD Exomes	PASS	NA	p.Asn610Ser	p.Asn610Ser	c.1829A>G	missense_variant			1	250984	0.00000398	0	0	0	16254	0	0	0	34528	0	0	0	10060	0	0	0	18348	0	0	0	21638	0	0	1	113420	0	0	0	6124	0	0	0	30612	0
4	106156933	rs1388148871	C	G	gnomAD Exomes	PASS	NA	p.Pro612Ala	p.Pro612Ala	c.1834C>G	missense_variant			1	250920	0.00000399	0	0	0	16256	0	0	0	34528	0	0	0	10060	0	0	0	18344	0	0	0	21638	0	0	1	113368	0	0	0	6114	0	0	0	30612	0
4	106156935	rs752159166	T	TG	gnomAD Exomes	PASS	NA	p.Leu615AlafsTer23	p.Leu615AlafsTer23	c.1842dupG	frameshift_variant			1	250846	0.00000399	0	0	0	16254	0	0	0	34514	0	0	1	10056	0	0	0	18342	0	0	0	21636	0	0	0	113320	0	0	0	6116	0	0	0	30608	0
4	106156935	rs752159166	T	G	gnomAD Exomes	PASS	NA	p.Pro612Pro	p.Pro612Pro	c.1836T>G	synonymous_variant			2	250846	0.00000797	0	0	0	16254	0	0	0	34514	0	0	0	10056	0	0	0	18342	0	0	0	21636	0	0	2	113320	0	0	0	6116	0	0	0	30608	0
4	106156941	rs755580531	G	C	gnomAD Exomes	PASS	NA	p.Gly614Gly	p.Gly614Gly	c.1842G>C	synonymous_variant			1	250810	0.00000399	0	0	0	16252	0	0	0	34504	0	0	0	10048	0	0	0	18334	0	0	0	21632	0	0	1	113316	0	0	0	6116	0	0	0	30608	0
4	106156946	rs777423547	C	T	gnomAD Exomes	PASS	NA	p.Pro616Leu	p.Pro616Leu	c.1847C>T	missense_variant			1	250830	0.00000399	0	0	0	16254	0	0	0	34500	0	0	0	10052	0	0	0	18328	0	0	0	21614	0	0	1	113354	0	0	0	6122	0	0	0	30606	0
4	106156949	rs1367059281	G	A	gnomAD Exomes	PASS	NA	p.Arg617Lys	p.Arg617Lys	c.1850G>A	missense_variant			1	250842	0.00000399	0	0	0	16254	0	0	1	34496	0	0	0	10054	0	0	0	18334	0	0	0	21612	0	0	0	113362	0	0	0	6120	0	0	0	30610	0
4	106156953	rs138665881	A	G	gnomAD Exomes,gnomAD Genomes	PASS	PASS	p.Gln618Gln	p.Gln618Gln	c.1854A>G	synonymous_variant			29	282264	0.00010274	0	0	0	24962	0	0	2	35352	0	0	0	10346	0	0	0	19888	0	0	1	25088	0	0	23	128814	0	0	1	7206	0	0	2	30608	0
4	106156956	rs375186873	T	C	gnomAD Exomes,gnomAD Genomes	PASS	PASS	p.Ala619Ala	p.Ala619Ala	c.1857T>C	synonymous_variant			32	282202	0.00011339	0	0	0	24964	0	0	0	35340	0	0	0	10338	0	0	0	19884	0	0	25	25086	0	0	6	128776	0	0	1	7204	0	0	0	30610	0
4	106156957	rs778817838	T	C	gnomAD Exomes	PASS	NA	p.Tyr620His	p.Tyr620His	c.1858T>C	missense_variant			1	250810	0.00000399	0	0	0	16252	0	0	0	34498	0	0	0	10050	0	0	0	18330	0	0	0	21610	0	0	1	113346	0	0	0	6116	0	0	0	30608	0
4	106156959	rs745705515	C	T	gnomAD Exomes	PASS	NA	p.Tyr620Tyr	p.Tyr620Tyr	c.1860C>T	synonymous_variant			1	250816	0.00000399	0	0	0	16252	0	0	0	34496	0	0	0	10048	0	0	0	18324	0	0	0	21622	0	0	1	113352	0	0	0	6112	0	0	0	30610	0
4	106156963	rs1267284740	C	T	gnomAD Exomes	PASS	NA	p.Gln622Ter	p.Gln622Ter	c.1864C>T	stop_gained			1	250820	0.00000399	0	0	0	16254	0	0	0	34488	0	0	0	10052	0	0	0	18314	0	0	0	21618	0	0	1	113368	0	0	0	6114	0	0	0	30612	0
4	106156970	rs1354596667	C	T	gnomAD Exomes	PASS	NA	p.Thr624Ile	p.Thr624Ile	c.1871C>T	missense_variant			1	250868	0.00000399	0	0	0	16254	0	0	0	34486	0	0	0	10050	0	0	0	18312	0	0	0	21614	0	0	0	113424	0	0	0	6120	0	0	1	30608	0
4	106156972	rs1209432639	A	G	gnomAD Exomes	PASS	NA	p.Thr625Ala	p.Thr625Ala	c.1873A>G	missense_variant			1	250860	0.00000399	0	0	0	16252	0	0	1	34474	0	0	0	10050	0	0	0	18312	0	0	0	21612	0	0	0	113434	0	0	0	6116	0	0	0	30610	0
4	106156973	rs772086157	C	T	gnomAD Exomes,gnomAD Genomes	PASS	PASS	p.Thr625Ile	p.Thr625Ile	c.1874C>T	missense_variant			11	282214	0.00003898	0	0	0	24958	0	0	5	35316	0	0	0	10344	0	0	0	19868	0	0	0	25082	0	0	4	128832	0	0	2	7206	0	0	0	30608	0
4	106156983	rs35695427	G	A	gnomAD Exomes,gnomAD Genomes	PASS	PASS	p.Glu628Glu	p.Glu628Glu	c.1884G>A	synonymous_variant	Benign		1505	282082	0.00533533	46	0	1355	24940	45	0	108	35294	1	0	0	10344	0	0	0	19856	0	0	0	25076	0	0	18	128768	0	0	20	7198	0	0	4	30606	0
4	106156986	rs747054238	C	G	gnomAD Exomes	PASS	NA	p.His629Gln	p.His629Gln	c.1887C>G	missense_variant			1	250724	0.00000399	0	0	0	16244	0	0	0	34454	0	0	0	10060	0	0	0	18294	0	0	0	21610	0	0	1	113344	0	0	0	6112	0	0	0	30606	0
4	106156995	rs547423401	A	G	gnomAD Exomes	PASS	NA	p.Gln632Gln	p.Gln632Gln	c.1896A>G	synonymous_variant			3	250726	0.00001197	0	0	0	16244	0	0	0	34452	0	0	0	10062	0	0	1	18280	0	0	0	21600	0	0	0	113376	0	0	0	6110	0	0	2	30602	0
4	106156996	rs374789850	A	T	gnomAD Exomes	PASS	NA	p.Met633Leu	p.Met633Leu	c.1897A>T	missense_variant			3	250742	0.00001196	0	0	0	16246	0	0	0	34458	0	0	0	10064	0	0	0	18292	0	0	0	21610	0	0	3	113364	0	0	0	6110	0	0	0	30598	0
4	106156997	rs761911902	T	C	gnomAD Exomes	PASS	NA	p.Met633Thr	p.Met633Thr	c.1898T>C	missense_variant			1	250718	0.00000399	0	0	0	16244	0	0	0	34452	0	0	0	10062	0	0	0	18286	0	0	0	21612	0	0	1	113360	0	0	0	6110	0	0	0	30592	0
4	106156998	rs765495785	G	A	gnomAD Exomes,gnomAD Genomes	PASS	PASS	p.Met633Ile	p.Met633Ile	c.1899G>A	missense_variant			3	282064	0.00001064	0	0	0	24952	0	0	0	35294	0	0	0	10348	0	0	0	19842	0	0	0	25086	0	0	3	128750	0	0	0	7194	0	0	0	30598	0
4	106157003	rs962385281	A	G	gnomAD Exomes	PASS	NA	p.Gln635Arg	p.Gln635Arg	c.1904A>G	missense_variant			3	250676	0.00001197	0	0	0	16244	0	0	0	34456	0	0	0	10064	0	0	0	18268	0	0	0	21602	0	0	3	113344	0	0	0	6108	0	0	0	30590	0
4	106157006	rs773520187	T	C	gnomAD Exomes,gnomAD Genomes	PASS	PASS	p.Val636Ala	p.Val636Ala	c.1907T>C	missense_variant			4	282078	0.00001418	0	0	0	24954	0	0	0	35292	0	0	0	10358	0	0	0	19830	0	0	0	25084	0	0	4	128776	0	0	0	7190	0	0	0	30594	0
4	106157010	rs763342759	A	G	gnomAD Exomes	PASS	NA	p.Glu637Glu	p.Glu637Glu	c.1911A>G	synonymous_variant			2	250702	0.00000798	0	0	0	16244	0	0	0	34442	0	0	0	10066	0	0	0	18272	0	0	0	21620	0	0	2	113366	0	0	0	6102	0	0	0	30590	0
4	106157023	rs147591998	C	T	gnomAD Exomes	PASS	NA	p.Gln642Ter	p.Gln642Ter	c.1924C>T	stop_gained			1	250638	0.00000399	0	0	0	16234	0	0	0	34446	0	0	0	10068	0	0	0	18282	0	0	0	21616	0	0	0	113302	0	0	0	6104	0	0	1	30586	0
4	106157027	rs1455445779	C	G	gnomAD Exomes	PASS	NA	p.Ser643Cys	p.Ser643Cys	c.1928C>G	missense_variant			1	250702	0.00000399	0	0	0	16230	0	0	1	34468	0	0	0	10062	0	0	0	18274	0	0	0	21622	0	0	0	113362	0	0	0	6104	0	0	0	30580	0
4	106157029	rs752071309	C	T	gnomAD Exomes	PASS	NA	p.Gln644Ter	p.Gln644Ter	c.1930C>T	stop_gained			1	250732	0.00000399	0	0	0	16238	0	0	0	34466	0	0	0	10066	0	0	0	18280	0	0	0	21618	0	0	1	113378	0	0	0	6102	0	0	0	30584	0
4	106157032	rs755563828	G	C	gnomAD Exomes	PASS	NA	p.Gly645Arg	p.Gly645Arg	c.1933G>C	missense_variant			1	250752	0.00000399	0	0	0	16240	0	0	0	34470	0	0	0	10066	0	0	0	18286	0	0	0	21626	0	0	1	113376	0	0	0	6108	0	0	0	30580	0
4	106157037	rs1390490363	A	G	gnomAD Genomes	NA	PASS	p.Thr646Thr	p.Thr646Thr	c.1938A>G	synonymous_variant			1	31410	0.00003184	0	0	0	8718	0	0	0	848	0	0	0	290	0	0	1	1560	0	0	0	3476	0	0	0	15430	0	0	0	1088	0	0	0	0	0
4	106157039	rs763505294	T	C	gnomAD Exomes,gnomAD Genomes	PASS	PASS	p.Val647Ala	p.Val647Ala	c.1940T>C	missense_variant			4	282264	0.00001417	0	0	0	24960	0	0	0	35320	0	0	0	10350	0	0	4	19852	0	0	0	25096	0	0	0	128882	0	0	0	7204	0	0	0	30600	0
4	106157043	rs1314988626	C	A	gnomAD Exomes	PASS	NA	p.Asp648Glu	p.Asp648Glu	c.1944C>A	missense_variant			2	250884	0.00000797	0	0	0	16238	0	0	0	34482	0	0	1	10064	0	0	0	18296	0	0	0	21622	0	0	1	113470	0	0	0	6116	0	0	0	30596	0
4	106157044	rs1338753304	C	G	gnomAD Exomes	PASS	NA	p.Gln649Glu	p.Gln649Glu	c.1945C>G	missense_variant			3	250894	0.00001196	0	0	0	16246	0	0	0	34492	0	0	0	10062	0	0	0	18292	0	0	0	21620	0	0	0	113464	0	0	0	6118	0	0	3	30600	0
4	106157047	rs753427942	C	T	gnomAD Exomes	PASS	NA	p.His650Tyr	p.His650Tyr	c.1948C>T	missense_variant			3	250934	0.00001196	0	0	0	16248	0	0	0	34494	0	0	0	10066	0	0	0	18302	0	0	0	21618	0	0	0	113492	0	0	0	6116	0	0	3	30598	0
4	106157050	rs756837362	C	T	gnomAD Exomes	PASS	NA	p.Leu651Phe	p.Leu651Phe	c.1951C>T	missense_variant			2	250976	0.00000797	1	0	0	16244	0	0	0	34502	0	0	0	10064	0	0	0	18300	0	0	0	21634	0	0	0	113502	0	0	0	6120	0	0	2	30610	1
4	106157053	rs778729965	C	T	gnomAD Exomes	PASS	NA	p.Gln652Ter	p.Gln652Ter	c.1954C>T	stop_gained			2	250980	0.00000797	0	0	0	16244	0	0	0	34502	0	0	0	10070	0	0	0	18296	0	0	0	21634	0	0	2	113506	0	0	0	6122	0	0	0	30606	0
4	106157055	rs745592812	G	C	gnomAD Exomes	PASS	NA	p.Gln652His	p.Gln652His	c.1956G>C	missense_variant			2	250954	0.00000797	0	0	0	16252	0	0	0	34502	0	0	0	10066	0	0	2	18298	0	0	0	21630	0	0	0	113474	0	0	0	6118	0	0	0	30614	0
4	106157055	rs745592812	G	A	gnomAD Exomes	PASS	NA	p.Gln652Gln	p.Gln652Gln	c.1956G>A	synonymous_variant			1	250954	0.00000398	0	0	0	16252	0	0	0	34502	0	0	0	10066	0	0	0	18298	0	0	0	21630	0	0	0	113474	0	0	0	6118	0	0	1	30614	0
4	106157066	rs1188767381	C	G	gnomAD Exomes	PASS	NA	p.Pro656Arg	p.Pro656Arg	c.1967C>G	missense_variant			1	251114	0.00000398	0	0	1	16254	0	0	0	34530	0	0	0	10068	0	0	0	18328	0	0	0	21638	0	0	0	113560	0	0	0	6126	0	0	0	30610	0
4	106157068	rs780053949	T	G	gnomAD Exomes	PASS	NA	p.Ser657Ala	p.Ser657Ala	c.1969T>G	missense_variant			1	251104	0.00000398	0	0	0	16254	0	0	0	34530	0	0	0	10070	0	0	0	18320	0	0	0	21642	0	0	1	113558	0	0	0	6122	0	0	0	30608	0
4	106157071	rs746918138	C	T	gnomAD Exomes	PASS	NA	p.His658Tyr	p.His658Tyr	c.1972C>T	missense_variant			3	251126	0.00001195	0	0	0	16252	0	0	0	34540	0	0	0	10070	0	0	3	18330	0	0	0	21644	0	0	0	113552	0	0	0	6126	0	0	0	30612	0
4	106157074	rs1031359466	C	G	gnomAD Exomes	PASS	NA	p.Gln659Glu	p.Gln659Glu	c.1975C>G	missense_variant			1	251104	0.00000398	0	0	0	16250	0	0	0	34538	0	0	0	10068	0	0	0	18330	0	0	0	21644	0	0	1	113538	0	0	0	6130	0	0	0	30606	0
4	106157075	rs148452509	A	G	gnomAD Exomes	PASS	NA	p.Gln659Arg	p.Gln659Arg	c.1976A>G	missense_variant			6	251126	0.00002389	0	0	0	16256	0	0	0	34538	0	0	1	10068	0	0	0	18328	0	0	0	21646	0	0	5	113550	0	0	0	6130	0	0	0	30610	0
4	106157079	rs1166590266	G	A	gnomAD Exomes	PASS	NA	p.Val660Val	p.Val660Val	c.1980G>A	synonymous_variant			2	251090	0.00000797	0	0	0	16256	0	0	0	34536	0	0	0	10066	0	0	0	18328	0	0	0	21644	0	0	1	113522	0	0	0	6130	0	0	1	30608	0
4	106157079	rs1166590266	GCACTT	G	gnomAD Exomes	PASS	NA	p.His661LeufsTer18	p.His661LeufsTer18	c.1982_1986delACTTC	frameshift_variant			1	251090	0.00000398	0	0	0	16256	0	0	0	34536	0	0	0	10066	0	0	0	18328	0	0	0	21644	0	0	1	113522	0	0	0	6130	0	0	0	30608	0
4	106157080	rs776554884	C	G	gnomAD Exomes	PASS	NA	p.His661Asp	p.His661Asp	c.1981C>G	missense_variant			1	251146	0.00000398	0	0	0	16256	0	0	0	34540	0	0	0	10070	0	0	0	18332	0	0	0	21646	0	0	1	113566	0	0	0	6128	0	0	0	30608	0
4	106157083	rs767612577	TTC	T	gnomAD Exomes	PASS	NA	p.Ser663GlnfsTer17	p.Ser663GlnfsTer17	c.1987_1988delTC	frameshift_variant			1	251170	0.00000398	0	0	0	16256	0	0	0	34544	0	0	0	10070	0	0	0	18338	0	0	0	21648	0	0	1	113576	0	0	0	6126	0	0	0	30612	0
4	106157085	rs748286282	C	G	gnomAD Exomes	PASS	NA	p.Phe662Leu	p.Phe662Leu	c.1986C>G	missense_variant			2	251176	0.00000796	0	0	0	16256	0	0	0	34548	0	0	0	10068	0	0	0	18342	0	0	0	21646	0	0	2	113574	0	0	0	6130	0	0	0	30612	0
4	106157086	rs769968591	T	C	gnomAD Exomes	PASS	NA	p.Ser663Pro	p.Ser663Pro	c.1987T>C	missense_variant			2	251168	0.00000796	0	0	0	16256	0	0	0	34544	0	0	0	10068	0	0	0	18342	0	0	0	21646	0	0	2	113570	0	0	0	6130	0	0	0	30612	0
4	106157089	rs539056326	A	G	gnomAD Exomes	PASS	NA	p.Lys664Glu	p.Lys664Glu	c.1990A>G	missense_variant			3	251186	0.00001194	0	0	2	16256	0	0	1	34552	0	0	0	10072	0	0	0	18344	0	0	0	21646	0	0	0	113576	0	0	0	6128	0	0	0	30612	0
4	106157098	rs763242683	C	T	gnomAD Exomes	PASS	NA	p.His667Tyr	p.His667Tyr	c.1999C>T	missense_variant			1	251222	0.00000398	0	0	0	16256	0	0	0	34560	0	0	0	10070	0	0	0	18348	0	0	0	21646	0	0	0	113602	0	0	0	6126	0	0	1	30614	0
4	106157105	rs766713576	C	T	gnomAD Exomes	PASS	NA	p.Pro669Leu	p.Pro669Leu	c.2006C>T	missense_variant			2	251238	0.00000796	0	0	0	16256	0	0	0	34568	0	0	0	10068	0	0	0	18354	0	0	0	21648	0	0	2	113600	0	0	0	6130	0	0	0	30614	0
4	106157111	rs1395531891	C	G	gnomAD Exomes	PASS	NA	p.Ala671Gly	p.Ala671Gly	c.2012C>G	missense_variant			1	251232	0.00000398	0	0	0	16256	0	0	1	34574	0	0	0	10066	0	0	0	18360	0	0	0	21648	0	0	0	113586	0	0	0	6128	0	0	0	30614	0
4	106157112	rs952141389	T	A	gnomAD Exomes	PASS	NA	p.Ala671Ala	p.Ala671Ala	c.2013T>A	synonymous_variant			3	251256	0.00001194	0	0	0	16256	0	0	3	34570	0	0	0	10068	0	0	0	18358	0	0	0	21648	0	0	0	113614	0	0	0	6128	0	0	0	30614	0
4	106157119	rs1352624446	C	T	gnomAD Exomes	PASS	NA	p.Gln674Ter	p.Gln674Ter	c.2020C>T	stop_gained			1	251296	0.00000398	0	0	0	16256	0	0	0	34574	0	0	0	10068	0	0	0	18366	0	0	1	21648	0	0	0	113642	0	0	0	6130	0	0	0	30612	0
4	106157124	rs774843998	A	C	gnomAD Exomes	PASS	NA	p.Ser675Ser	p.Ser675Ser	c.2025A>C	synonymous_variant			1	251324	0.00000398	0	0	0	16256	0	0	0	34576	0	0	0	10072	0	0	0	18368	0	0	0	21648	0	0	0	113662	0	0	0	6128	0	0	1	30614	0
4	106157126	rs1376801393	T	C	gnomAD Genomes	NA	PASS	p.Leu676Pro	p.Leu676Pro	c.2027T>C	missense_variant			1	31400	0.00003185	0	0	1	8708	0	0	0	848	0	0	0	290	0	0	0	1560	0	0	0	3476	0	0	0	15430	0	0	0	1088	0	0	0	0	0
4	106157129	rs1313129706	GT	G	gnomAD Exomes	PASS	NA	p.Cys677TrpfsTer23	p.Cys677TrpfsTer23	c.2031delT	frameshift_variant			1	251318	0.00000398	0	0	0	16256	0	0	0	34580	0	0	0	10070	0	0	0	18366	0	0	0	21648	0	0	1	113650	0	0	0	6134	0	0	0	30614	0
4	106157138	rs759927654	G	T	gnomAD Exomes,gnomAD Genomes	PASS	PASS	p.Arg680Ile	p.Arg680Ile	c.2039G>T	missense_variant			52	282736	0.00018392	0	0	0	24962	0	0	52	35428	0	0	0	10362	0	0	0	19926	0	0	0	25122	0	0	0	129104	0	0	0	7218	0	0	0	30614	0
4	106157139	rs768117415	A	G	gnomAD Exomes	PASS	NA	p.Arg680Arg	p.Arg680Arg	c.2040A>G	synonymous_variant			3	251354	0.00001194	0	0	0	16256	0	0	2	34580	0	0	0	10072	0	0	0	18372	0	0	0	21646	0	0	1	113682	0	0	0	6132	0	0	0	30614	0
4	106157139	rs768117415	A	T	gnomAD Exomes	PASS	NA	p.Arg680Ser	p.Arg680Ser	c.2040A>T	missense_variant			2	251354	0.00000796	0	0	0	16256	0	0	0	34580	0	0	0	10072	0	0	1	18372	0	0	0	21646	0	0	1	113682	0	0	0	6132	0	0	0	30614	0
4	106157140	rs111584768	T	G	gnomAD Exomes	PASS	NA	p.Phe681Val	p.Phe681Val	c.2041T>G	missense_variant			1	251342	0.00000398	0	0	0	16256	0	0	0	34580	0	0	0	10074	0	0	0	18368	0	0	0	21646	0	0	1	113676	0	0	0	6128	0	0	0	30614	0
4	106157143	rs753237619	C	T	gnomAD Exomes	PASS	NA	p.His682Tyr	p.His682Tyr	c.2044C>T	missense_variant			1	251376	0.00000398	0	0	0	16256	0	0	0	34582	0	0	0	10074	0	0	0	18370	0	0	0	21648	0	0	0	113696	0	0	1	6136	0	0	0	30614	0
4	106157149	rs1205320001	C	T	gnomAD Exomes	PASS	NA	p.Gln684Ter	p.Gln684Ter	c.2050C>T	stop_gained			1	251348	0.00000398	0	0	0	16256	0	0	0	34572	0	0	0	10074	0	0	0	18370	0	0	1	21648	0	0	0	113678	0	0	0	6136	0	0	0	30614	0
4	106157153	rs1253332561	A	G	gnomAD Exomes	PASS	NA	p.Gln685Arg	p.Gln685Arg	c.2054A>G	missense_variant			4	251356	0.00001591	0	0	0	16256	0	0	3	34574	0	0	0	10074	0	0	0	18370	0	0	0	21648	0	0	0	113686	0	0	0	6134	0	0	1	30614	0
4	106157158	rs1301965093	G	A	gnomAD Genomes	NA	PASS	p.Ala687Thr	p.Ala687Thr	c.2059G>A	missense_variant			1	31394	0.00003185	0	0	0	8706	0	0	0	848	0	0	0	290	0	0	0	1560	0	0	0	3474	0	0	1	15428	0	0	0	1088	0	0	0	0	0
4	106157159	rs756859365	C	T	gnomAD Exomes	PASS	NA	p.Ala687Val	p.Ala687Val	c.2060C>T	missense_variant			2	251350	0.00000796	0	0	0	16256	0	0	0	34572	0	0	0	10074	0	0	2	18368	0	0	0	21648	0	0	0	113678	0	0	0	6140	0	0	0	30614	0
4	106157160	rs910721924	A	G	gnomAD Genomes	NA	PASS	p.Ala687Ala	p.Ala687Ala	c.2061A>G	synonymous_variant			1	31404	0.00003184	0	0	1	8710	0	0	0	848	0	0	0	290	0	0	0	1558	0	0	0	3476	0	0	0	15434	0	0	0	1088	0	0	0	0	0
4	106157164	rs182380481	T	TCCCAAACTGAAAAACTTATGTCCCCG	gnomAD Exomes	PASS	NA	p.Val698ProfsTer11	p.Val698ProfsTer11	c.2090_2091insGCCCAAACTGAAAAACTTATGTCCCC	frameshift_variant			1	251360	0.00000398	0	0	0	16256	0	0	1	34578	0	0	0	10078	0	0	0	18362	0	0	0	21648	0	0	0	113688	0	0	0	6140	0	0	0	30610	0
4	106157164	rs182380481	T	G	gnomAD Exomes,gnomAD Genomes	PASS	PASS	p.Ser689Ala	p.Ser689Ala	c.2065T>G	missense_variant			4	282748	0.00001415	0	0	0	24966	0	0	1	35426	0	0	0	10368	0	0	0	19920	0	0	0	25124	0	0	3	129106	0	0	0	7228	0	0	0	30610	0
4	106157166	rs1425374131	C	T	gnomAD Exomes	PASS	NA	p.Ser689Ser	p.Ser689Ser	c.2067C>T	synonymous_variant			1	251348	0.00000398	0	0	0	16254	0	0	0	34576	0	0	0	10072	0	0	0	18368	0	0	0	21648	0	0	1	113678	0	0	0	6138	0	0	0	30614	0
4	106157167	rs1434717937	C	T	gnomAD Exomes	PASS	NA	p.Gln690Ter	p.Gln690Ter	c.2068C>T	stop_gained			1	251354	0.00000398	0	0	0	16256	0	0	1	34576	0	0	0	10072	0	0	0	18368	0	0	0	21648	0	0	0	113678	0	0	0	6140	0	0	0	30616	0
4	106157169	rs758193572	A	G	gnomAD Exomes	PASS	NA	p.Gln690Gln	p.Gln690Gln	c.2070A>G	synonymous_variant			1	251338	0.00000398	0	0	0	16254	0	0	1	34570	0	0	0	10070	0	0	0	18370	0	0	0	21646	0	0	0	113676	0	0	0	6136	0	0	0	30616	0
4	106157170	rs1377014086	A	T	gnomAD Exomes	PASS	NA	p.Thr691Ser	p.Thr691Ser	c.2071A>T	missense_variant			1	251338	0.00000398	0	0	0	16254	0	0	1	34574	0	0	0	10072	0	0	0	18368	0	0	0	21646	0	0	0	113674	0	0	0	6134	0	0	0	30616	0
4	106157176	rs1308784638	A	C	gnomAD Exomes	PASS	NA	p.Lys693Gln	p.Lys693Gln	c.2077A>C	missense_variant			1	251318	0.00000398	0	0	0	16252	0	0	0	34572	0	0	0	10072	0	0	0	18368	0	0	0	21648	0	0	0	113660	0	0	0	6130	0	0	1	30616	0
4	106157176	rs1308784638	A	G	gnomAD Exomes	PASS	NA	p.Lys693Glu	p.Lys693Glu	c.2077A>G	missense_variant			1	251318	0.00000398	0	0	0	16252	0	0	0	34572	0	0	0	10072	0	0	0	18368	0	0	0	21648	0	0	1	113660	0	0	0	6130	0	0	0	30616	0
4	106157178	rs1300303832	A	G	gnomAD Exomes	PASS	NA	p.Lys693Lys	p.Lys693Lys	c.2079A>G	synonymous_variant			1	251308	0.00000398	0	0	0	16250	0	0	0	34570	0	0	0	10070	0	0	0	18358	0	0	0	21646	0	0	1	113668	0	0	0	6130	0	0	0	30616	0
4	106157178	rs1300303832	A	C	gnomAD Genomes	NA	PASS	p.Lys693Asn	p.Lys693Asn	c.2079A>C	missense_variant			1	31392	0.00003186	0	0	0	8710	0	0	0	848	0	0	0	290	0	0	1	1560	0	0	0	3474	0	0	0	15422	0	0	0	1088	0	0	0	0	0
4	106157181	rs764180165	TA	T	gnomAD Exomes	PASS	NA	p.Met695CysfsTer5	p.Met695CysfsTer5	c.2083delA	frameshift_variant			1	251326	0.00000398	0	0	0	16250	0	0	0	34572	0	0	0	10074	0	0	0	18360	0	0	0	21646	0	0	1	113672	0	0	0	6136	0	0	0	30616	0
4	106157183	rs1408289708	T	C	gnomAD Exomes	PASS	NA	p.Met695Thr	p.Met695Thr	c.2084T>C	missense_variant			1	251300	0.00000398	0	0	0	16252	0	0	0	34572	0	0	0	10072	0	0	1	18362	0	0	0	21646	0	0	0	113648	0	0	0	6132	0	0	0	30616	0
4	106157183	rs1408289708	T	G	gnomAD Exomes	PASS	NA	p.Met695Arg	p.Met695Arg	c.2084T>G	missense_variant			1	251300	0.00000398	0	0	0	16252	0	0	0	34572	0	0	0	10072	0	0	0	18362	0	0	0	21646	0	0	1	113648	0	0	0	6132	0	0	0	30616	0
4	106157190	rs1307685848	A	G	gnomAD Exomes	PASS	NA	p.Pro697Pro	p.Pro697Pro	c.2091A>G	synonymous_variant			3	251324	0.00001194	0	0	0	16250	0	0	0	34574	0	0	0	10072	0	0	2	18366	0	0	0	21648	0	0	0	113662	0	0	1	6136	0	0	0	30616	0
4	106157195	rs1368527826	TGAAACAGCACTTGAATC	T	gnomAD Exomes	PASS	NA	p.Lys700ThrfsTer6	p.Lys700ThrfsTer6	c.2097_2113delGAAACAGCACTTGAATC	frameshift_variant			1	251300	0.00000398	0	0	0	16250	0	0	0	34574	0	0	0	10070	0	0	0	18370	0	0	0	21648	0	0	1	113644	0	0	0	6128	0	0	0	30616	0
4	106157198	rs779965990	A	T	gnomAD Exomes	PASS	NA	p.Lys700Ile	p.Lys700Ile	c.2099A>T	missense_variant			1	251298	0.00000398	0	0	0	16252	0	0	1	34570	0	0	0	10070	0	0	0	18366	0	0	0	21648	0	0	0	113650	0	0	0	6126	0	0	0	30616	0
4	106157204	rs751422792	A	T	gnomAD Exomes	PASS	NA	p.His702Leu	p.His702Leu	c.2105A>T	missense_variant			9	251308	0.00003581	0	0	0	16254	0	0	0	34572	0	0	0	10072	0	0	0	18362	0	0	0	21648	0	0	0	113650	0	0	0	6134	0	0	9	30616	0
4	106157204	rs751422792	A	G	gnomAD Exomes	PASS	NA	p.His702Arg	p.His702Arg	c.2105A>G	missense_variant			1	251308	0.00000398	0	0	0	16254	0	0	0	34572	0	0	0	10072	0	0	0	18362	0	0	0	21648	0	0	1	113650	0	0	0	6134	0	0	0	30616	0
4	106157208	rs781224980	G	C	gnomAD Exomes	PASS	NA	p.Leu703Phe	p.Leu703Phe	c.2109G>C	missense_variant			1	251296	0.00000398	0	0	0	16252	0	0	0	34574	0	0	0	10070	0	0	0	18364	0	0	0	21644	0	0	1	113644	0	0	0	6132	0	0	0	30616	0
4	106157213	rs1481799639	A	AACAGGCTTCAGAG	gnomAD Exomes	PASS	NA	p.Glu711GlyfsTer5	p.Glu711GlyfsTer5	c.2117_2129dupAGGCTTCAGAGAC	frameshift_variant			1	251292	0.00000398	0	0	0	16254	0	0	0	34568	0	0	0	10070	0	0	0	18364	0	0	0	21646	0	0	1	113638	0	0	0	6136	0	0	0	30616	0
4	106157218	rs769871345	G	T	gnomAD Exomes	PASS	NA	p.Ala707Ser	p.Ala707Ser	c.2119G>T	missense_variant			5	251238	0.0000199	0	0	0	16256	0	0	0	34564	0	0	0	10068	0	0	0	18364	0	0	0	21644	0	0	1	113594	0	0	0	6132	0	0	4	30616	0
4	106157221	rs1489225564	T	G	gnomAD Exomes	PASS	NA	p.Ser708Ala	p.Ser708Ala	c.2122T>G	missense_variant			1	251232	0.00000398	0	0	0	16256	0	0	1	34558	0	0	0	10070	0	0	0	18364	0	0	0	21646	0	0	0	113590	0	0	0	6134	0	0	0	30614	0
4	106157229	rs777885189	T	C	gnomAD Exomes	PASS	NA	p.Thr710Thr	p.Thr710Thr	c.2130T>C	synonymous_variant			1	251214	0.00000398	0	0	0	16256	0	0	0	34562	0	0	0	10066	0	0	0	18370	0	0	0	21644	0	0	0	113572	0	0	0	6128	0	0	1	30616	0
4	106157232	rs1273067037	G	A	gnomAD Exomes,gnomAD Genomes	PASS	PASS	p.Glu711Glu	p.Glu711Glu	c.2133G>A	synonymous_variant			3	282576	0.00001062	0	0	3	24966	0	0	0	35404	0	0	0	10354	0	0	0	19922	0	0	0	25120	0	0	0	128978	0	0	0	7216	0	0	0	30616	0
4	106157233	rs1314085251	C	G	gnomAD Genomes	NA	PASS	p.Pro712Ala	p.Pro712Ala	c.2134C>G	missense_variant			1	31408	0.00003184	0	0	1	8712	0	0	0	848	0	0	0	290	0	0	0	1560	0	0	0	3476	0	0	0	15434	0	0	0	1088	0	0	0	0	0
4	106157234	rs749505482	C	T	gnomAD Exomes	PASS	NA	p.Pro712Leu	p.Pro712Leu	c.2135C>T	missense_variant			1	251174	0.00000398	0	0	0	16256	0	0	0	34560	0	0	0	10060	0	0	0	18372	0	0	0	21646	0	0	1	113534	0	0	0	6130	0	0	0	30616	0
4	106157242	rs375016935	A	G	gnomAD Exomes	PASS	NA	p.Asn715Asp	p.Asn715Asp	c.2143A>G	missense_variant			2	251168	0.00000796	0	0	0	16256	0	0	0	34552	0	0	0	10064	0	0	0	18364	0	0	0	21644	0	0	2	113546	0	0	0	6126	0	0	0	30616	0
4	106157243	rs774556296	A	G	gnomAD Exomes	PASS	NA	p.Asn715Ser	p.Asn715Ser	c.2144A>G	missense_variant			1	251168	0.00000398	0	0	0	16256	0	0	0	34562	0	0	0	10064	0	0	0	18368	0	0	0	21644	0	0	1	113530	0	0	0	6128	0	0	0	30616	0
4	106157245	rs753716661	TC	T	gnomAD Exomes	PASS	NA	p.Ser716TyrfsTer35	p.Ser716TyrfsTer35	c.2147delC	frameshift_variant			1	251142	0.00000398	0	0	0	16256	0	0	0	34566	0	0	0	10066	0	0	0	18374	0	0	0	21642	0	0	1	113496	0	0	0	6128	0	0	0	30614	0
4	106157246	rs1169754208	C	T	gnomAD Exomes	PASS	NA	p.Ser716Leu	p.Ser716Leu	c.2147C>T	missense_variant			1	251128	0.00000398	0	0	0	16256	0	0	0	34558	0	0	0	10064	0	0	0	18366	0	0	0	21642	0	0	1	113500	0	0	0	6128	0	0	0	30614	0
4	106157250	rs1350742838	C	T	gnomAD Exomes	PASS	NA	p.His717His	p.His717His	c.2151C>T	synonymous_variant			1	251106	0.00000398	0	0	0	16254	0	0	0	34558	0	0	0	10064	0	0	0	18370	0	0	0	21642	0	0	1	113478	0	0	0	6126	0	0	0	30614	0
4	106157257	rs1438864948	CA	C	gnomAD Exomes	PASS	NA	p.Gln720HisfsTer31	p.Gln720HisfsTer31	c.2160delA	frameshift_variant			1	250978	0.00000398	0	0	0	16254	0	0	1	34554	0	0	0	10062	0	0	0	18378	0	0	0	21642	0	0	0	113354	0	0	0	6120	0	0	0	30614	0
4	106157258	rs919320943	A	C	gnomAD Exomes	PASS	NA	p.Gln720Pro	p.Gln720Pro	c.2159A>C	missense_variant			1	251016	0.00000398	0	0	0	16254	0	0	0	34558	0	0	0	10064	0	0	0	18374	0	0	0	21644	0	0	1	113388	0	0	0	6120	0	0	0	30614	0
4	106157260	rs1367316522	C	A	gnomAD Exomes,gnomAD Genomes	PASS	PASS	p.His721Asn	p.His721Asn	c.2161C>A	missense_variant			2	282372	0.00000708	0	0	0	24966	0	0	2	35398	0	0	0	10348	0	0	0	19938	0	0	0	25120	0	0	0	128778	0	0	0	7208	0	0	0	30616	0
4	106157267	rs759967244	C	G	gnomAD Exomes	PASS	NA	p.Pro723Arg	p.Pro723Arg	c.2168C>G	missense_variant			1	250926	0.00000399	0	0	0	16254	0	0	0	34560	0	0	0	10050	0	0	0	18380	0	0	0	21642	0	0	0	113302	0	0	0	6122	0	0	1	30616	0
4	106157267	rs759967244	C	T	gnomAD Exomes	PASS	NA	p.Pro723Leu	p.Pro723Leu	c.2168C>T	missense_variant			1	250926	0.00000399	0	0	0	16254	0	0	0	34560	0	0	0	10050	0	0	1	18380	0	0	0	21642	0	0	0	113302	0	0	0	6122	0	0	0	30616	0
4	106157272	rs772418047	A	C	gnomAD Exomes	PASS	NA	p.Lys725Gln	p.Lys725Gln	c.2173A>C	missense_variant			1	250910	0.00000399	0	0	0	16252	0	0	0	34560	0	0	0	10052	0	0	0	18378	0	0	0	21640	0	0	1	113294	0	0	0	6122	0	0	0	30612	0
4	106157274	rs765283744	A	G	gnomAD Exomes	PASS	NA	p.Lys725Lys	p.Lys725Lys	c.2175A>G	synonymous_variant			1	250872	0.00000399	0	0	0	16252	0	0	0	34548	0	0	0	10056	0	0	0	18374	0	0	1	21644	0	0	0	113262	0	0	0	6122	0	0	0	30614	0
4	106157278	rs760672360	G	T	gnomAD Exomes	PASS	NA	p.Ala727Ser	p.Ala727Ser	c.2179G>T	missense_variant			2	250742	0.00000798	0	0	0	16250	0	0	0	34548	0	0	0	10048	0	0	0	18378	0	0	0	21630	0	0	2	113166	0	0	0	6118	0	0	0	30604	0
4	106157278	rs760672360	G	A	gnomAD Genomes	NA	PASS	p.Ala727Thr	p.Ala727Thr	c.2179G>A	missense_variant			1	31398	0.00003185	0	0	1	8710	0	0	0	848	0	0	0	290	0	0	0	1560	0	0	0	3472	0	0	0	15432	0	0	0	1086	0	0	0	0	0
4	106157280	rs776077460	A	G	gnomAD Exomes	PASS	NA	p.Ala727Ala	p.Ala727Ala	c.2181A>G	synonymous_variant			4	250772	0.00001595	0	0	0	16252	0	0	0	34548	0	0	0	10050	0	0	0	18376	0	0	0	21636	0	0	4	113186	0	0	0	6116	0	0	0	30608	0
4	106157288	rs761323551	C	G	gnomAD Exomes,gnomAD Genomes	PASS	PASS	p.Thr730Arg	p.Thr730Arg	c.2189C>G	missense_variant			4	282140	0.00001418	0	0	0	24966	0	0	0	35394	0	0	0	10342	0	0	0	19940	0	0	0	25110	0	0	4	128572	0	0	0	7206	0	0	0	30610	0
4	106157292	rs764836737	A	G	gnomAD Exomes	PASS	NA	p.Gln731Gln	p.Gln731Gln	c.2193A>G	synonymous_variant			2	250660	0.00000798	0	0	0	16250	0	0	0	34560	0	0	0	10050	0	0	0	18368	0	0	0	21630	0	0	1	113076	0	0	0	6116	0	0	1	30610	0
4	106157293	rs199638510	C	G	gnomAD Exomes	PASS	NA	p.Pro732Ala	p.Pro732Ala	c.2194C>G	missense_variant			2	250666	0.00000798	0	0	0	16248	0	0	0	34552	0	0	0	10050	0	0	0	18374	0	0	0	21628	0	0	2	113086	0	0	0	6116	0	0	0	30612	0
4	106157298	rs145194380	C	T	gnomAD Exomes,gnomAD Genomes	PASS	PASS	p.Ser733Ser	p.Ser733Ser	c.2199C>T	synonymous_variant			10	282010	0.00003546	0	0	10	24964	0	0	0	35396	0	0	0	10338	0	0	0	19926	0	0	0	25106	0	0	0	128468	0	0	0	7200	0	0	0	30612	0
4	106157300	rs751276254	A	G	gnomAD Exomes,gnomAD Genomes	PASS	PASS	p.Gln734Arg	p.Gln734Arg	c.2201A>G	missense_variant			2	282018	0.00000709	0	0	2	24962	0	0	0	35400	0	0	0	10342	0	0	0	19930	0	0	0	25104	0	0	0	128464	0	0	0	7204	0	0	0	30612	0
4	106157301	rs1414580960	G	C	gnomAD Exomes	PASS	NA	p.Gln734His	p.Gln734His	c.2202G>C	missense_variant			1	250564	0.00000399	0	0	0	16250	0	0	1	34542	0	0	0	10046	0	0	0	18366	0	0	0	21630	0	0	0	113010	0	0	0	6112	0	0	0	30608	0
4	106157302	rs754811304	A	C	gnomAD Exomes	PASS	NA	p.Ser735Arg	p.Ser735Arg	c.2203A>C	missense_variant			4	250638	0.00001596	0	0	0	16248	0	0	4	34540	0	0	0	10052	0	0	0	18370	0	0	0	21638	0	0	0	113064	0	0	0	6116	0	0	0	30610	0
4	106157303	rs1039232794	G	A	gnomAD Genomes	NA	PASS	p.Ser735Asn	p.Ser735Asn	c.2204G>A	missense_variant			1	31394	0.00003185	0	0	1	8712	0	0	0	848	0	0	0	290	0	0	0	1558	0	0	0	3474	0	0	0	15424	0	0	0	1088	0	0	0	0	0
4	106157312	rs750167695	TC	T	gnomAD Exomes	PASS	NA	p.Pro739LeufsTer12	p.Pro739LeufsTer12	c.2216delC	frameshift_variant			1	250590	0.00000399	0	0	0	16252	0	0	1	34546	0	0	0	10050	0	0	0	18364	0	0	0	21630	0	0	0	113028	0	0	0	6114	0	0	0	30606	0
4	106157322	rs373838974	C	T	gnomAD Exomes	PASS	NA	p.Asn741Asn	p.Asn741Asn	c.2223C>T	synonymous_variant			4	250650	0.00001596	0	0	1	16244	0	0	0	34550	0	0	0	10052	0	0	0	18364	0	0	0	21634	0	0	3	113076	0	0	0	6116	0	0	0	30614	0
4	106157326	rs1322900367	C	A	gnomAD Exomes	PASS	NA	p.Gln743Lys	p.Gln743Lys	c.2227C>A	missense_variant			1	250562	0.00000399	0	0	0	16240	0	0	0	34538	0	0	0	10052	0	0	0	18360	0	0	0	21622	0	0	1	113024	0	0	0	6114	0	0	0	30612	0
4	106157329	rs1363720470	C	T	gnomAD Exomes	PASS	NA	p.Gln744Ter	p.Gln744Ter	c.2230C>T	stop_gained			1	250640	0.00000399	0	0	0	16242	0	0	0	34544	0	0	1	10058	0	0	0	18352	0	0	0	21630	0	0	0	113080	0	0	0	6120	0	0	0	30614	0
4	106157332	rs779818541	CAG	C	gnomAD Exomes	PASS	NA	p.Gln745ProfsTer8	p.Gln745ProfsTer8	c.2234_2235delAG	frameshift_variant			1	250590	0.00000399	0	0	0	16238	0	0	0	34538	0	0	0	10056	0	0	0	18352	0	0	0	21630	0	0	1	113050	0	0	0	6116	0	0	0	30610	0
4	106157337	rs372862373	A	G	gnomAD Exomes,gnomAD Genomes	PASS	PASS	p.Gln746Gln	p.Gln746Gln	c.2238A>G	synonymous_variant			13	282036	0.00004609	0	0	0	24958	0	0	0	35378	0	0	0	10344	0	0	0	19896	0	0	0	25110	0	0	10	128536	0	0	1	7206	0	0	2	30608	0
4	106157341	rs771091424	T	A	gnomAD Exomes	PASS	NA	p.Leu748Ile	p.Leu748Ile	c.2242T>A	missense_variant			1	250514	0.00000399	0	0	1	16234	0	0	0	34530	0	0	0	10050	0	0	0	18328	0	0	0	21624	0	0	0	113026	0	0	0	6114	0	0	0	30608	0
4	106157359	rs1210417590	G	A	gnomAD Exomes	PASS	NA	p.Glu754Lys	p.Glu754Lys	c.2260G>A	missense_variant			1	250396	0.00000399	0	0	0	16208	0	0	1	34516	0	0	0	10044	0	0	0	18318	0	0	0	21636	0	0	0	112962	0	0	0	6112	0	0	0	30600	0
4	106157362	rs1266000368	G	GA	gnomAD Exomes	PASS	NA	p.Ile756AsnfsTer13	p.Ile756AsnfsTer13	c.2266dupA	frameshift_variant			1	250348	0.00000399	0	0	0	16192	0	0	0	34520	0	0	0	10042	0	0	0	18316	0	0	0	21636	0	0	1	112938	0	0	0	6106	0	0	0	30598	0
4	106157365	rs779226820	A	C	gnomAD Exomes	PASS	NA	p.Ile756Leu	p.Ile756Leu	c.2266A>C	missense_variant			1	250454	0.00000399	0	0	0	16200	0	0	0	34530	0	0	0	10044	0	0	0	18322	0	0	0	21648	0	0	0	112998	0	0	0	6110	0	0	1	30602	0
4	106157367	rs754483815	AC	A	gnomAD Exomes	PASS	NA	p.Leu757SerfsTer56	p.Leu757SerfsTer56	c.2269delC	frameshift_variant			1	250306	0.000004	0	0	0	16190	0	0	0	34524	0	0	0	10040	0	0	0	18316	0	0	0	21644	0	0	1	112886	0	0	0	6108	0	0	0	30598	0
4	106157370	rs1180118336	C	T	gnomAD Exomes	PASS	NA	p.Leu757Leu	p.Leu757Leu	c.2271C>T	synonymous_variant			1	250280	0.000004	0	0	0	16174	0	0	0	34530	0	0	0	10038	0	0	0	18306	0	0	0	21640	0	0	1	112898	0	0	0	6102	0	0	0	30592	0
4	106157371	rs746152042	C	G	gnomAD Exomes	PASS	NA	p.Gln758Glu	p.Gln758Glu	c.2272C>G	missense_variant			1	250260	0.000004	0	0	0	16172	0	0	1	34522	0	0	0	10040	0	0	0	18318	0	0	0	21644	0	0	0	112866	0	0	0	6102	0	0	0	30596	0
4	106157371	rs746152042	C	T	gnomAD Exomes	PASS	NA	p.Gln758Ter	p.Gln758Ter	c.2272C>T	stop_gained			1	250260	0.000004	0	0	0	16172	0	0	0	34522	0	0	0	10040	0	0	0	18318	0	0	0	21644	0	0	0	112866	0	0	0	6102	0	0	1	30596	0
4	106157374	rs775785560	A	C	gnomAD Exomes	PASS	NA	p.Thr759Pro	p.Thr759Pro	c.2275A>C	missense_variant			2	250274	0.00000799	0	0	0	16146	0	0	0	34526	0	0	0	10044	0	0	0	18324	0	0	0	21646	0	0	2	112888	0	0	0	6102	0	0	0	30598	0
4	106157379	rs1161909991	T	C	gnomAD Exomes	PASS	NA	p.Phe760Phe	p.Phe760Phe	c.2280T>C	synonymous_variant			1	250258	0.000004	0	0	0	16112	0	0	0	34534	0	0	0	10044	0	0	1	18322	0	0	0	21646	0	0	0	112900	0	0	0	6100	0	0	0	30600	0
4	106157381	rs200327850	C	T	gnomAD Exomes	PASS	NA	p.Pro761Leu	p.Pro761Leu	c.2282C>T	missense_variant			11	250174	0.00004397	0	0	0	16072	0	0	0	34530	0	0	0	10040	0	0	8	18320	0	0	0	21642	0	0	0	112880	0	0	0	6094	0	0	3	30596	0
4	106157384	rs780857558	A	AC	gnomAD Exomes	PASS	NA	p.Gln764ProfsTer5	p.Gln764ProfsTer5	c.2290dupC	frameshift_variant			1	250174	0.000004	0	0	0	16052	0	0	0	34528	0	0	1	10042	0	0	0	18316	0	0	0	21642	0	0	0	112900	0	0	0	6100	0	0	0	30594	0
4	106157385	rs769338467	C	A	gnomAD Exomes	PASS	NA	p.His762Gln	p.His762Gln	c.2286C>A	missense_variant			2	250158	0.00000799	0	0	0	16044	0	0	0	34532	0	0	0	10040	0	0	1	18318	0	0	0	21644	0	0	1	112890	0	0	0	6096	0	0	0	30594	0
4	106157385	rs769338467	C	G	gnomAD Exomes	PASS	NA	p.His762Gln	p.His762Gln	c.2286C>G	missense_variant			1	250158	0.000004	0	0	0	16044	0	0	0	34532	0	0	0	10040	0	0	0	18318	0	0	0	21644	0	0	1	112890	0	0	0	6096	0	0	0	30594	0
4	106157387	rs772802291	C	G	gnomAD Exomes,gnomAD Genomes	PASS	PASS	p.Pro763Arg	p.Pro763Arg	c.2288C>G	missense_variant			5	281560	0.00001776	0	0	0	24716	0	0	0	35394	0	0	0	10328	0	0	0	19878	0	0	5	25120	0	0	0	128344	0	0	0	7184	0	0	0	30596	0
4	106157389	rs762586325	C	G	gnomAD Exomes	PASS	NA	p.Gln764Glu	p.Gln764Glu	c.2290C>G	missense_variant			1	250142	0.000004	0	0	1	15994	0	0	0	34536	0	0	0	10038	0	0	0	18318	0	0	0	21646	0	0	0	112920	0	0	0	6094	0	0	0	30596	0
4	106157389	rs762586325	C	A	gnomAD Exomes	PASS	NA	p.Gln764Lys	p.Gln764Lys	c.2290C>A	missense_variant			4	250142	0.00001599	0	0	0	15994	0	0	0	34536	0	0	0	10038	0	0	0	18318	0	0	0	21646	0	0	0	112920	0	0	0	6094	0	0	4	30596	0
4	106157398	rs147167901	A	G	gnomAD Exomes,gnomAD Genomes	PASS	PASS	p.Asn767Asp	p.Asn767Asp	c.2299A>G	missense_variant			150	281440	0.00053297	1	0	140	24624	1	0	6	35382	0	0	0	10324	0	0	0	19876	0	0	0	25124	0	0	1	128340	0	0	2	7170	0	0	1	30600	0
4	106157399	rs1286275438	A	G	gnomAD Exomes	PASS	NA	p.Asn767Ser	p.Asn767Ser	c.2300A>G	missense_variant			1	250024	0.000004	0	0	0	15894	0	0	0	34540	0	0	0	10036	0	0	0	18320	0	0	0	21646	0	0	0	112904	0	0	0	6084	0	0	1	30600	0
4	106157401	rs1396808968	G	A	gnomAD Genomes	NA	PASS	p.Asp768Asn	p.Asp768Asn	c.2302G>A	missense_variant			1	31400	0.00003185	0	0	1	8716	0	0	0	848	0	0	0	290	0	0	0	1560	0	0	0	3474	0	0	0	15424	0	0	0	1088	0	0	0	0	0
4	106157403	rs1328245135	TC	T	gnomAD Exomes	PASS	NA	p.Gln769SerfsTer44	p.Gln769SerfsTer44	c.2305delC	frameshift_variant			1	249910	0.000004	0	0	0	15872	0	0	0	34528	0	0	0	10034	0	0	0	18314	0	0	0	21642	0	0	1	112844	0	0	0	6080	0	0	0	30596	0
4	106157405	rs1414601315	A	C	gnomAD Genomes	NA	PASS	p.Gln769Pro	p.Gln769Pro	c.2306A>C	missense_variant			1	31414	0.00003183	0	0	1	8718	0	0	0	848	0	0	0	290	0	0	0	1560	0	0	0	3476	0	0	0	15434	0	0	0	1088	0	0	0	0	0
4	106157406	rs897757913	G	T	gnomAD Exomes	PASS	NA	p.Gln769His	p.Gln769His	c.2307G>T	missense_variant			1	249816	0.000004	0	0	0	15832	0	0	0	34524	0	0	0	10028	0	0	1	18310	0	0	0	21646	0	0	0	112808	0	0	0	6076	0	0	0	30592	0
4	106157411	rs759172915	G	A	gnomAD Exomes	PASS	NA	p.Arg771Lys	p.Arg771Lys	c.2312G>A	missense_variant			1	249778	0.000004	0	0	0	15808	0	0	0	34526	0	0	0	10030	0	0	0	18310	0	0	0	21644	0	0	1	112786	0	0	0	6076	0	0	0	30598	0
4	106157412	rs767344054	AG	A	gnomAD Exomes	PASS	NA	p.Glu772LysfsTer41	p.Glu772LysfsTer41	c.2314delG	frameshift_variant			1	249842	0.000004	0	0	0	15824	0	0	0	34530	0	0	0	10032	0	0	0	18308	0	0	0	21644	0	0	0	112832	0	0	0	6074	0	0	1	30598	0
4	106157412	rs767344054	A	G	gnomAD Exomes	PASS	NA	p.Arg771Arg	p.Arg771Arg	c.2313A>G	synonymous_variant			3	249842	0.00001201	0	0	0	15824	0	0	0	34530	0	0	0	10032	0	0	0	18308	0	0	0	21644	0	0	0	112832	0	0	0	6074	0	0	3	30598	0
4	106157418	rs752531433	A	C	gnomAD Exomes,gnomAD Genomes	PASS	PASS	p.Gly773Gly	p.Gly773Gly	c.2319A>C	synonymous_variant			2	281200	0.00000711	0	0	0	24510	0	0	0	35376	0	0	0	10326	0	0	0	19868	0	0	0	25122	0	0	2	128240	0	0	0	7158	0	0	0	30600	0
4	106157419	rs756025246	T	C	gnomAD Exomes	PASS	NA	p.Ser774Pro	p.Ser774Pro	c.2320T>C	missense_variant			2	249756	0.00000801	0	0	0	15790	0	0	0	34522	0	0	0	10032	0	0	0	18310	0	0	0	21646	0	0	2	112784	0	0	0	6072	0	0	0	30600	0
4	106157421	rs764042701	A	T	gnomAD Exomes	PASS	NA	p.Ser774Ser	p.Ser774Ser	c.2322A>T	synonymous_variant			1	249770	0.000004	0	0	0	15802	0	0	1	34520	0	0	0	10030	0	0	0	18314	0	0	0	21646	0	0	0	112784	0	0	0	6074	0	0	0	30600	0
4	106157421	rs764042701	A	G	gnomAD Exomes	PASS	NA	p.Ser774Ser	p.Ser774Ser	c.2322A>G	synonymous_variant			1	249770	0.000004	0	0	0	15802	0	0	0	34520	0	0	0	10030	0	0	0	18314	0	0	0	21646	0	0	1	112784	0	0	0	6074	0	0	0	30600	0
4	106157429	rs1409973317	G	C	gnomAD Exomes	PASS	NA	p.Gly777Ala	p.Gly777Ala	c.2330G>C	missense_variant			1	249576	0.00000401	0	0	0	15708	0	0	0	34532	0	0	0	10024	0	0	0	18304	0	0	0	21646	0	0	1	112700	0	0	0	6064	0	0	0	30598	0
4	106157431	rs1469979109	C	T	gnomAD Exomes	PASS	NA	p.Gln778Ter	p.Gln778Ter	c.2332C>T	stop_gained			1	249598	0.00000401	0	0	0	15706	0	0	1	34536	0	0	0	10022	0	0	0	18304	0	0	0	21646	0	0	0	112720	0	0	0	6068	0	0	0	30596	0
4	106157432	rs753876237	A	G	gnomAD Exomes	PASS	NA	p.Gln778Arg	p.Gln778Arg	c.2333A>G	missense_variant			1	249576	0.00000401	0	0	0	15692	0	0	0	34528	0	0	0	10022	0	0	0	18304	0	0	0	21646	0	0	0	112732	0	0	0	6062	0	0	1	30590	0
4	106157442	rs535617897	G	A	gnomAD Exomes,gnomAD Genomes	PASS	PASS	p.Val781Val	p.Val781Val	c.2343G>A	synonymous_variant			6	280776	0.00002137	0	0	6	24348	0	0	0	35354	0	0	0	10312	0	0	0	19870	0	0	0	25120	0	0	0	128032	0	0	0	7146	0	0	0	30594	0
4	106157450	rs1320783863	G	T	gnomAD Genomes	NA	PASS	p.Cys784Phe	p.Cys784Phe	c.2351G>T	missense_variant			1	31398	0.00003185	0	0	0	8712	0	0	0	848	0	0	0	290	0	0	0	1560	0	0	0	3474	0	0	1	15426	0	0	0	1088	0	0	0	0	0
4	106157456	rs375761343	A	G	gnomAD Exomes,gnomAD Genomes	PASS	PASS	p.His786Arg	p.His786Arg	c.2357A>G	missense_variant			2	280522	0.00000713	0	0	1	24304	0	0	1	35356	0	0	0	10302	0	0	0	19848	0	0	0	25120	0	0	0	127856	0	0	0	7146	0	0	0	30590	0
4	106157469	rs758586811	G	A	gnomAD Exomes	PASS	NA	p.Gln790Gln	p.Gln790Gln	c.2370G>A	synonymous_variant			2	248872	0.00000804	0	0	0	15562	0	0	1	34496	0	0	0	10000	0	0	0	18292	0	0	0	21642	0	0	1	112256	0	0	0	6050	0	0	0	30574	0
4	106157480	rs1334737410	C	G	gnomAD Exomes	PASS	NA	p.Ser794Ter	p.Ser794Ter	c.2381C>G	stop_gained			1	248692	0.00000402	0	0	0	15556	0	0	0	34494	0	0	0	9992	0	0	0	18286	0	0	0	21638	0	0	1	112114	0	0	0	6046	0	0	0	30566	0
4	106157482	rs75547081	AGC	A	gnomAD Genomes	NA	PASS	p.Ser795ArgfsTer6	p.Ser795ArgfsTer6	c.2385_2386delCG	frameshift_variant			1	31410	0.00003184	0	0	0	8712	0	0	0	848	0	0	0	290	0	0	0	1560	0	0	0	3476	0	0	1	15436	0	0	0	1088	0	0	0	0	0
4	106157484	rs112576862	C	T	gnomAD Exomes,gnomAD Genomes	PASS	PASS	p.Ser795Ser	p.Ser795Ser	c.2385C>T	synonymous_variant			33	280026	0.00011785	0	0	27	24266	0	0	3	35332	0	0	0	10280	0	0	0	19838	0	0	0	25118	0	0	1	127488	0	0	1	7134	0	0	1	30570	0
4	106157485	rs747398674	G	A	gnomAD Exomes,gnomAD Genomes	PASS	PASS	p.Glu796Lys	p.Glu796Lys	c.2386G>A	missense_variant			3	280068	0.00001071	0	0	1	24292	0	0	0	35330	0	0	0	10284	0	0	0	19848	0	0	0	25116	0	0	2	127496	0	0	0	7134	0	0	0	30568	0
4	106157490	rs144220888	C	T	gnomAD Exomes,gnomAD Genomes	PASS	PASS	p.Phe797Phe	p.Phe797Phe	c.2391C>T	synonymous_variant			13	279994	0.00004643	0	0	7	24278	0	0	0	35318	0	0	0	10286	0	0	1	19846	0	0	1	25114	0	0	3	127456	0	0	0	7130	0	0	1	30566	0
4	106157491	rs777279382	G	A	gnomAD Exomes	PASS	NA	p.Glu798Lys	p.Glu798Lys	c.2392G>A	missense_variant			1	248586	0.00000402	0	0	0	15558	0	0	0	34474	0	0	0	10000	0	0	0	18290	0	0	0	21642	0	0	1	112014	0	0	0	6044	0	0	0	30564	0
4	106157497	rs748745799	C	T	gnomAD Exomes,gnomAD Genomes	PASS	PASS	p.His800Tyr	p.His800Tyr	c.2398C>T	missense_variant			4	279974	0.00001429	0	0	4	24292	0	0	0	35324	0	0	0	10288	0	0	0	19850	0	0	0	25122	0	0	0	127404	0	0	0	7134	0	0	0	30560	0
4	106157497	rs748745799	C	A	gnomAD Exomes	PASS	NA	p.His800Asn	p.His800Asn	c.2398C>A	missense_variant			1	248576	0.00000402	0	0	0	15588	0	0	0	34476	0	0	0	9998	0	0	0	18292	0	0	0	21646	0	0	1	111970	0	0	0	6046	0	0	0	30560	0
4	106157504	rs774973037	TC	T	gnomAD Exomes	PASS	NA	p.Gln803LysfsTer10	p.Gln803LysfsTer10	c.2407delC	frameshift_variant			1	248616	0.00000402	0	0	0	15634	0	0	0	34480	0	0	0	9994	0	0	0	18298	0	0	0	21648	0	0	0	111958	0	0	1	6042	0	0	0	30562	0
4	106157505	rs773803364	C	T	gnomAD Exomes	PASS	NA	p.Val802Val	p.Val802Val	c.2406C>T	synonymous_variant			1	248594	0.00000402	0	0	0	15636	0	0	0	34478	0	0	0	9994	0	0	0	18296	0	0	0	21648	0	0	1	111942	0	0	0	6038	0	0	0	30562	0
4	106157506	rs368508787	C	T	gnomAD Exomes	PASS	NA	p.Gln803Ter	p.Gln803Ter	c.2407C>T	stop_gained			1	248590	0.00000402	0	0	0	15642	0	0	0	34476	0	0	0	9996	0	0	0	18294	0	0	0	21640	0	0	0	111942	0	0	1	6036	0	0	0	30564	0
4	106157508		A	C	gnomAD Exomes	PASS	NA	p.Gln803His	p.Gln803His	c.2409A>C	missense_variant			1	248602	0.00000402	0	0	0	15646	0	0	1	34478	0	0	0	9992	0	0	0	18292	0	0	0	21648	0	0	0	111946	0	0	0	6036	0	0	0	30564	0
4	106157510		T	C	gnomAD Exomes	PASS	NA	p.Met804Thr	p.Met804Thr	c.2411T>C	missense_variant			1	248598	0.00000402	0	0	0	15654	0	0	0	34480	0	0	0	9988	0	0	0	18296	0	0	0	21648	0	0	1	111932	0	0	0	6036	0	0	0	30564	0
4	106157512	rs1173584293	G	C	gnomAD Exomes	PASS	NA	p.Gly805Arg	p.Gly805Arg	c.2413G>C	missense_variant			1	248558	0.00000402	0	0	0	15672	0	0	0	34470	0	0	0	9992	0	0	0	18286	0	0	0	21648	0	0	1	111896	0	0	0	6036	0	0	0	30558	0
4	106157514	rs759199253	A	C	gnomAD Exomes	PASS	NA	p.Gly805Gly	p.Gly805Gly	c.2415A>C	synonymous_variant			1	248632	0.00000402	0	0	0	15690	0	0	0	34482	0	0	0	9992	0	0	0	18292	0	0	0	21648	0	0	1	111930	0	0	0	6040	0	0	0	30558	0
4	106157520	rs1431107332	G	A	gnomAD Exomes	PASS	NA	p.Glu807Glu	p.Glu807Glu	c.2421G>A	synonymous_variant			2	248698	0.00000804	0	0	0	15764	0	0	0	34480	0	0	0	9996	0	0	0	18288	0	0	0	21648	0	0	2	111922	0	0	0	6046	0	0	0	30554	0
4	106157521	rs1166110321	G	A	gnomAD Exomes	PASS	NA	p.Glu808Lys	p.Glu808Lys	c.2422G>A	missense_variant			1	248658	0.00000402	0	0	0	15760	0	0	0	34478	0	0	0	9994	0	0	0	18290	0	0	0	21648	0	0	1	111888	0	0	0	6046	0	0	0	30554	0
4	106157527	rs1386986367	C	T	gnomAD Exomes,gnomAD Genomes	PASS	PASS	p.Gln810Ter	p.Gln810Ter	c.2428C>T	stop_gained			2	280126	0.00000714	0	0	0	24548	0	0	0	35324	0	0	0	10286	0	0	0	19854	0	0	0	25118	0	0	2	127312	0	0	0	7142	0	0	0	30542	0
4	106157528	rs28555446	A	C	gnomAD Exomes,gnomAD Genomes	PASS	PASS	p.Gln810Pro	p.Gln810Pro	c.2429A>C	missense_variant			4	280198	0.00001428	0	0	4	24570	0	0	0	35324	0	0	0	10286	0	0	0	19854	0	0	0	25122	0	0	0	127358	0	0	0	7136	0	0	0	30548	0
4	106157528	rs28555446	A	G	gnomAD Exomes,gnomAD Genomes	PASS	PASS	p.Gln810Arg	p.Gln810Arg	c.2429A>G	missense_variant	not provided		224	280198	0.00079943	0	0	176	24570	0	0	37	35324	0	0	0	10286	0	0	3	19854	0	0	0	25122	0	0	4	127358	0	0	3	7136	0	0	1	30548	0
4	106157536	rs1329116428	A	G	gnomAD Exomes	PASS	NA	p.Asn813Asp	p.Asn813Asp	c.2437A>G	missense_variant			1	248854	0.00000402	0	0	0	15892	0	0	0	34472	0	0	0	9994	0	0	0	18290	0	0	0	21646	0	0	0	111956	0	0	0	6048	0	0	1	30556	0
4	106157539	rs192553789	C	T	gnomAD Exomes,gnomAD Genomes	PASS	PASS	p.Arg814Cys	p.Arg814Cys	c.2440C>T	missense_variant	not provided		171	280288	0.00061009	3	0	1	24640	0	0	1	35312	0	0	0	10286	0	0	156	19852	3	0	0	25116	0	0	1	127392	0	0	3	7138	0	0	9	30552	0
4	106157539	rs192553789	CG	C	gnomAD Exomes	PASS	NA	p.Arg814LeufsTer10	p.Arg814LeufsTer10	c.2441delG	frameshift_variant			1	248898	0.00000402	0	0	0	15930	0	0	0	34466	0	0	0	9996	0	0	0	18294	0	0	0	21642	0	0	1	111968	0	0	0	6050	0	0	0	30552	0
4	106157540	rs140017616	G	A	gnomAD Exomes,gnomAD Genomes	PASS	PASS	p.Arg814His	p.Arg814His	c.2441G>A	missense_variant			29	280326	0.00010345	0	0	1	24652	0	0	1	35318	0	0	0	10290	0	0	0	19846	0	0	0	25118	0	0	27	127404	0	0	0	7140	0	0	0	30558	0
4	106157542	rs763952927	A	T	gnomAD Exomes	PASS	NA	p.Arg815Ter	p.Arg815Ter	c.2443A>T	stop_gained			1	249056	0.00000402	0	0	0	15974	0	0	0	34478	0	0	0	10002	0	0	0	18300	0	0	1	21644	0	0	0	112034	0	0	0	6062	0	0	0	30562	0
4	106157546	rs775641220	AT	A	gnomAD Exomes	PASS	NA	p.Ser817ProfsTer7	p.Ser817ProfsTer7	c.2449delT	frameshift_variant			1	249158	0.00000401	0	0	0	15996	0	0	0	34484	0	0	0	10006	0	0	0	18300	0	0	0	21648	0	0	1	112096	0	0	0	6068	0	0	0	30560	0
4	106157548	rs753786455	T	A	gnomAD Exomes	PASS	NA	p.Ser817Thr	p.Ser817Thr	c.2449T>A	missense_variant			1	249214	0.00000401	0	0	0	16000	0	0	0	34484	0	0	0	10008	0	0	0	18306	0	0	0	21644	0	0	1	112142	0	0	0	6074	0	0	0	30556	0
4	106157550	rs1249679548	C	A	gnomAD Exomes	PASS	NA	p.Ser817Ser	p.Ser817Ser	c.2451C>A	synonymous_variant			1	249250	0.00000401	0	0	0	16010	0	0	1	34488	0	0	0	10008	0	0	0	18300	0	0	0	21646	0	0	0	112166	0	0	0	6072	0	0	0	30560	0
4	106157551	rs757207662	CCT	C	gnomAD Exomes	PASS	NA	p.Pro818LeufsTer2	p.Pro818LeufsTer2	c.2453_2454delCT	frameshift_variant			1	249304	0.00000401	0	0	0	16018	0	0	0	34490	0	0	0	10004	0	0	0	18294	0	0	0	21644	0	0	1	112220	0	0	0	6072	0	0	0	30562	0
4	106157555	rs765328645	A	G	gnomAD Exomes	PASS	NA	p.Tyr819Cys	p.Tyr819Cys	c.2456A>G	missense_variant			1	249418	0.00000401	0	0	0	16044	0	0	0	34490	0	0	0	10010	0	0	0	18298	0	0	0	21644	0	0	0	112294	0	0	0	6072	0	0	1	30566	0
4	106157566	rs1478333026	A	G	gnomAD Genomes	NA	PASS	p.Met823Val	p.Met823Val	c.2467A>G	missense_variant			1	31410	0.00003184	0	0	0	8718	0	0	0	848	0	0	0	290	0	0	0	1560	0	0	0	3474	0	0	1	15432	0	0	0	1088	0	0	0	0	0
4	106157570	rs760899224	A	AATCAAGTGCATGC	gnomAD Exomes	PASS	NA	p.Lys829IlefsTer21	p.Lys829IlefsTer21	c.2473_2485dupTCAAGTGCATGCA	frameshift_variant			1	249708	0.000004	0	0	0	16108	0	0	0	34504	0	0	0	10022	0	0	0	18306	0	0	0	21644	0	0	1	112468	0	0	0	6088	0	0	0	30568	0
4	106157578	rs1451864894	G	A	gnomAD Exomes	PASS	NA	p.Ala827Thr	p.Ala827Thr	c.2479G>A	missense_variant			1	249764	0.000004	0	0	0	16134	0	0	0	34498	0	0	0	10024	0	0	0	18316	0	0	0	21642	0	0	0	112496	0	0	1	6090	0	0	0	30564	0
4	106157583	rs914950397	C	T	gnomAD Exomes	PASS	NA	p.Cys828Cys	p.Cys828Cys	c.2484C>T	synonymous_variant			1	249872	0.000004	0	0	0	16156	0	0	0	34506	0	0	0	10028	0	0	0	18314	0	0	0	21642	0	0	1	112562	0	0	0	6094	0	0	0	30570	0
4	106157588	rs764091851	T	C	gnomAD Exomes	PASS	NA	p.Ile830Thr	p.Ile830Thr	c.2489T>C	missense_variant			1	249964	0.000004	0	0	0	16154	0	0	0	34516	0	0	0	10030	0	0	0	18320	0	0	0	21642	0	0	0	112634	0	0	0	6096	0	0	1	30572	0
4	106157588	rs764091851	T	TA	gnomAD Exomes	PASS	NA	p.Gln831ThrfsTer15	p.Gln831ThrfsTer15	c.2490dupA	frameshift_variant			1	249964	0.000004	0	0	0	16154	0	0	0	34516	0	0	0	10030	0	0	0	18320	0	0	0	21642	0	0	1	112634	0	0	0	6096	0	0	0	30572	0
4	106157591	rs750516397	A	G	gnomAD Exomes	PASS	NA	p.Gln831Arg	p.Gln831Arg	c.2492A>G	missense_variant			1	250000	0.000004	0	0	0	16170	0	0	0	34516	0	0	0	10032	0	0	1	18320	0	0	0	21642	0	0	0	112648	0	0	0	6092	0	0	0	30580	0
4	106157593	rs758594621	G	A	gnomAD Exomes,gnomAD Genomes	PASS	PASS	p.Val832Ile	p.Val832Ile	c.2494G>A	missense_variant			5	281444	0.00001777	0	0	4	24878	0	0	1	35364	0	0	0	10328	0	0	0	19880	0	0	0	25120	0	0	0	128114	0	0	0	7180	0	0	0	30580	0
4	106157600	rs780451113	G	A	gnomAD Exomes	PASS	NA	p.Cys834Tyr	p.Cys834Tyr	c.2501G>A	missense_variant			1	250154	0.000004	0	0	0	16184	0	0	0	34522	0	0	0	10038	0	0	0	18324	0	0	0	21644	0	0	1	112756	0	0	0	6096	0	0	0	30590	0
4	106157604	rs1422505025	A	G	gnomAD Genomes	NA	PASS	p.Ser835Ser	p.Ser835Ser	c.2505A>G	synonymous_variant			1	31402	0.00003185	0	0	0	8708	0	0	1	848	0	0	0	290	0	0	0	1560	0	0	0	3476	0	0	0	15432	0	0	0	1088	0	0	0	0	0
4	106157608	rs762007395	AAT	A	gnomAD Exomes	PASS	NA	p.His839ProfsTer6	p.His839ProfsTer6	c.2511_2512delTA	frameshift_variant			1	250312	0.000004	0	0	0	16198	0	0	0	34530	0	0	0	10038	0	0	0	18328	0	0	0	21640	0	0	1	112886	0	0	0	6098	0	0	0	30594	0
4	106157609	rs747307117	A	G	gnomAD Exomes	PASS	NA	p.Asn837Ser	p.Asn837Ser	c.2510A>G	missense_variant			1	250318	0.00000399	0	0	1	16194	0	0	0	34528	0	0	0	10040	0	0	0	18328	0	0	0	21646	0	0	0	112888	0	0	0	6100	0	0	0	30594	0
4	106157610	rs755404521	T	A	gnomAD Exomes	PASS	NA	p.Asn837Lys	p.Asn837Lys	c.2511T>A	missense_variant			4	250296	0.00001598	0	0	0	16196	0	0	0	34528	0	0	0	10038	0	0	0	18328	0	0	0	21642	0	0	4	112872	0	0	0	6098	0	0	0	30594	0
4	106157617	rs1053213074	C	G	gnomAD Exomes	PASS	NA	p.Leu840Val	p.Leu840Val	c.2518C>G	missense_variant			1	250376	0.00000399	0	0	1	16216	0	0	0	34536	0	0	0	10042	0	0	0	18328	0	0	0	21642	0	0	0	112928	0	0	0	6092	0	0	0	30592	0
4	106157620	rs781726202	G	A	gnomAD Exomes	PASS	NA	p.Val841Ile	p.Val841Ile	c.2521G>A	missense_variant			1	250388	0.00000399	0	0	0	16216	0	0	0	34530	0	0	0	10046	0	0	0	18330	0	0	0	21644	0	0	1	112936	0	0	0	6090	0	0	0	30596	0
4	106157625	rs201849292	A	G	gnomAD Exomes	PASS	NA	p.Ser842Ser	p.Ser842Ser	c.2526A>G	synonymous_variant			16	250374	0.0000639	0	0	0	16212	0	0	16	34534	0	0	0	10046	0	0	0	18334	0	0	0	21648	0	0	0	112908	0	0	0	6098	0	0	0	30594	0
4	106157626	rs1245559140	G	T	gnomAD Exomes	PASS	NA	p.Glu843Ter	p.Glu843Ter	c.2527G>T	stop_gained			1	250400	0.00000399	0	0	0	16214	0	0	0	34534	0	0	0	10048	0	0	0	18338	0	0	0	21648	0	0	0	112926	0	0	0	6098	0	0	1	30594	0
4	106157628	rs1286177642	G	T	gnomAD Exomes	PASS	NA	p.Glu843Asp	p.Glu843Asp	c.2529G>T	missense_variant			1	250432	0.00000399	0	0	0	16220	0	0	0	34542	0	0	0	10052	0	0	0	18344	0	0	0	21646	0	0	0	112940	0	0	0	6096	0	0	1	30592	0
4	106157638	rs770247649	C	G	gnomAD Genomes	NA	PASS	p.Gln847Glu	p.Gln847Glu	c.2539C>G	missense_variant			1	31372	0.00003188	0	0	0	8700	0	0	0	848	0	0	0	290	0	0	0	1558	0	0	0	3470	0	0	0	15420	0	0	1	1086	0	0	0	0	0
4	106157639	rs764850624	A	G	gnomAD Exomes	PASS	NA	p.Gln847Arg	p.Gln847Arg	c.2540A>G	missense_variant			1	250514	0.00000399	0	0	0	16228	0	0	0	34546	0	0	0	10048	0	0	0	18340	0	0	0	21644	0	0	1	113018	0	0	0	6100	0	0	0	30590	0
4	106157648	rs369370690	A	T	gnomAD Exomes	PASS	NA	p.His850Leu	p.His850Leu	c.2549A>T	missense_variant			1	250588	0.00000399	0	0	0	16234	0	0	0	34546	0	0	0	10048	0	0	0	18346	0	0	0	21646	0	0	1	113066	0	0	0	6102	0	0	0	30600	0
4	106157648	rs369370690	A	G	gnomAD Exomes,gnomAD Genomes	PASS	PASS	p.His850Arg	p.His850Arg	c.2549A>G	missense_variant	not provided		3	281994	0.00001064	0	0	0	24948	0	0	0	35394	0	0	0	10338	0	0	0	19904	0	0	0	25122	0	0	3	128498	0	0	0	7190	0	0	0	30600	0
4	106157650	rs750148768	C	T	gnomAD Exomes	PASS	NA	p.Pro851Ser	p.Pro851Ser	c.2551C>T	missense_variant			12	250592	0.00004789	0	0	1	16234	0	0	1	34548	0	0	0	10048	0	0	0	18342	0	0	0	21646	0	0	9	113070	0	0	1	6104	0	0	0	30600	0
4	106157671	rs760404462	A	G	gnomAD Exomes	PASS	NA	p.Lys858Glu	p.Lys858Glu	c.2572A>G	missense_variant			4	250678	0.00001596	0	0	0	16242	0	0	0	34542	0	0	0	10050	0	0	0	18348	0	0	0	21646	0	0	4	113136	0	0	0	6110	0	0	0	30604	0
4	106157677	rs1423923476	CAA	C	gnomAD Genomes	NA	PASS	p.Asn861LeufsTer10	p.Asn861LeufsTer10	c.2581_2582delAA	frameshift_variant			1	31390	0.00003186	0	0	0	8704	0	0	0	848	0	0	0	290	0	0	0	1558	0	0	1	3474	0	0	0	15428	0	0	0	1088	0	0	0	0	0
4	106157677	rs1423923476	CA	C	gnomAD Exomes	PASS	NA	p.Asn861ThrfsTer12	p.Asn861ThrfsTer12	c.2582delA	frameshift_variant			1	250672	0.00000399	0	0	0	16246	0	0	0	34532	0	0	0	10050	0	0	0	18340	0	0	0	21648	0	0	1	113136	0	0	0	6114	0	0	0	30606	0
4	106157682	rs1318962219	C	CT	gnomAD Genomes	NA	PASS	p.Leu862PhefsTer10	p.Leu862PhefsTer10	c.2585dupT	frameshift_variant			1	31402	0.00003185	0	0	0	8710	0	0	0	848	0	0	0	290	0	0	0	1558	0	0	1	3476	0	0	0	15432	0	0	0	1088	0	0	0	0	0
4	106157684	rs113316326	T	TG	gnomAD Exomes	PASS	NA	p.His863AlafsTer9	p.His863AlafsTer9	c.2586dupG	frameshift_variant			1	250694	0.00000399	0	0	0	16246	0	0	0	34528	0	0	0	10056	0	0	0	18328	0	0	1	21642	0	0	0	113172	0	0	0	6114	0	0	0	30608	0
4	106157692	rs763872760	A	G	gnomAD Exomes	PASS	NA	p.Met865Val	p.Met865Val	c.2593A>G	missense_variant			2	250772	0.00000798	0	0	0	16244	0	0	0	34536	0	0	0	10060	0	0	0	18328	0	0	0	21642	0	0	2	113234	0	0	0	6116	0	0	0	30612	0
4	106157693	rs1159720228	T	C	gnomAD Exomes	PASS	NA	p.Met865Thr	p.Met865Thr	c.2594T>C	missense_variant			1	250760	0.00000399	0	0	0	16246	0	0	1	34536	0	0	0	10056	0	0	0	18326	0	0	0	21642	0	0	0	113228	0	0	0	6116	0	0	0	30610	0
4	106157697	rs1288245308	A	G	gnomAD Exomes	PASS	NA	p.Gln866Gln	p.Gln866Gln	c.2598A>G	synonymous_variant			1	250768	0.00000399	0	0	0	16250	0	0	0	34522	0	0	0	10058	0	0	0	18320	0	0	0	21644	0	0	1	113244	0	0	0	6118	0	0	0	30612	0
4	106157698	rs144386291	T	C	gnomAD Exomes,gnomAD Genomes	PASS	PASS	p.Tyr867His	p.Tyr867His	c.2599T>C	missense_variant	Benign		2013	282176	0.00713385	8	0	47	24966	0	0	223	35372	0	0	77	10350	0	0	0	19878	0	0	48	25116	0	0	1502	128676	8	0	60	7206	0	0	56	30612	0
4	106157699	rs765107506	A	C	gnomAD Exomes	PASS	NA	p.Tyr867Ser	p.Tyr867Ser	c.2600A>C	missense_variant			1	250766	0.00000399	0	0	0	16252	0	0	0	34518	0	0	0	10058	0	0	0	18320	0	0	0	21642	0	0	0	113246	0	0	0	6118	0	0	1	30612	0
4	106157699	rs765107506	A	G	gnomAD Exomes	PASS	NA	p.Tyr867Cys	p.Tyr867Cys	c.2600A>G	missense_variant			3	250766	0.00001196	0	0	0	16252	0	0	0	34518	0	0	0	10058	0	0	0	18320	0	0	0	21642	0	0	0	113246	0	0	0	6118	0	0	3	30612	0
4	106157700	rs145844118	T	G	gnomAD Exomes	PASS	NA	p.Tyr867Ter	p.Tyr867Ter	c.2601T>G	stop_gained			1	250770	0.00000399	0	0	0	16252	0	0	0	34518	0	0	0	10058	0	0	0	18320	0	0	0	21642	0	0	1	113252	0	0	0	6118	0	0	0	30610	0
4	106157703	rs147836249	T	G	gnomAD Exomes,gnomAD Genomes	PASS	PASS	p.Phe868Leu	p.Phe868Leu	c.2604T>G	missense_variant	not provided		666	282190	0.00236011	6	0	8	24962	0	0	81	35368	1	0	0	10348	0	0	251	19878	3	0	243	25118	2	0	62	128698	0	0	11	7206	0	0	10	30612	0
4	106157708	rs145766469	A	G	gnomAD Exomes,gnomAD Genomes	PASS	PASS	p.Asn870Ser	p.Asn870Ser	c.2609A>G	missense_variant			6	282208	0.00002126	0	0	6	24968	0	0	0	35364	0	0	0	10350	0	0	0	19878	0	0	0	25122	0	0	0	128708	0	0	0	7206	0	0	0	30612	0
4	106157711	rs1365636726	A	G	gnomAD Genomes	NA	PASS	p.Asn871Ser	p.Asn871Ser	c.2612A>G	missense_variant			1	31396	0.00003185	0	0	0	8714	0	0	0	848	0	0	0	290	0	0	1	1558	0	0	0	3474	0	0	0	15424	0	0	0	1088	0	0	0	0	0
4	106157712	rs1289425813	T	C	gnomAD Exomes	PASS	NA	p.Asn871Asn	p.Asn871Asn	c.2613T>C	synonymous_variant			2	250832	0.00000797	0	0	0	16252	0	0	0	34522	0	0	0	10062	0	0	0	18316	0	0	0	21644	0	0	2	113306	0	0	0	6118	0	0	0	30612	0
4	106157715	rs1331685011	G	C	gnomAD Exomes	PASS	NA	p.Val872Val	p.Val872Val	c.2616G>C	synonymous_variant			1	250824	0.00000399	0	0	0	16250	0	0	0	34524	0	0	0	10062	0	0	0	18312	0	0	0	21642	0	0	1	113300	0	0	0	6120	0	0	0	30614	0
4	106157716	rs1016637304	A	C	gnomAD Genomes	NA	PASS	p.Ile873Leu	p.Ile873Leu	c.2617A>C	missense_variant			1	31394	0.00003185	0	0	1	8710	0	0	0	848	0	0	0	290	0	0	0	1558	0	0	0	3476	0	0	0	15424	0	0	0	1088	0	0	0	0	0
4	106157717	rs755322818	TC	T	gnomAD Exomes	PASS	NA	p.Pro874GlnfsTer47	p.Pro874GlnfsTer47	c.2621delC	frameshift_variant			1	250838	0.00000399	0	0	0	16252	0	0	0	34518	0	0	0	10064	0	0	0	18312	0	0	0	21642	0	0	1	113316	0	0	0	6120	0	0	0	30614	0
4	106157717	rs755322818	T	C	gnomAD Exomes	PASS	NA	p.Ile873Thr	p.Ile873Thr	c.2618T>C	missense_variant			1	250838	0.00000399	0	0	0	16252	0	0	0	34518	0	0	0	10064	0	0	0	18312	0	0	0	21642	0	0	1	113316	0	0	0	6120	0	0	0	30614	0
4	106157729	rs750024433	A	G	gnomAD Exomes	PASS	NA	p.Asp877Gly	p.Asp877Gly	c.2630A>G	missense_variant			13	250852	0.00005182	0	0	0	16256	0	0	9	34514	0	0	0	10068	0	0	0	18322	0	0	0	21640	0	0	0	113318	0	0	0	6120	0	0	4	30614	0
4	106157729	rs750024433	ATCT	A	gnomAD Exomes	PASS	NA	p.Leu879del	p.Leu879del	c.2636_2638delTTC	inframe_deletion			1	250852	0.00000399	0	0	0	16256	0	0	1	34514	0	0	0	10068	0	0	0	18322	0	0	0	21640	0	0	0	113318	0	0	0	6120	0	0	0	30614	0
4	106157730	rs962619810	TC	T	gnomAD Exomes	PASS	NA	p.Leu878PhefsTer43	p.Leu878PhefsTer43	c.2632delC	frameshift_variant			1	250846	0.00000399	0	0	0	16256	0	0	1	34518	0	0	0	10060	0	0	0	18322	0	0	0	21638	0	0	0	113318	0	0	0	6120	0	0	0	30614	0
4	106157730	rs962619810	T	A	gnomAD Exomes,gnomAD Genomes	PASS	PASS	p.Asp877Glu	p.Asp877Glu	c.2631T>A	missense_variant			3	282248	0.00001063	0	0	0	24966	0	0	0	35366	0	0	0	10350	0	0	0	19882	0	0	0	25114	0	0	3	128748	0	0	0	7208	0	0	0	30614	0
4	106157731	rs1007585037	C	G	gnomAD Exomes	PASS	NA	p.Leu878Val	p.Leu878Val	c.2632C>G	missense_variant			1	250830	0.00000399	0	0	0	16256	0	0	1	34514	0	0	0	10064	0	0	0	18318	0	0	0	21636	0	0	0	113308	0	0	0	6120	0	0	0	30614	0
4	106157732	rs753055492	T	A	gnomAD Exomes	PASS	NA	p.Leu878His	p.Leu878His	c.2633T>A	missense_variant			2	250842	0.00000797	0	0	0	16256	0	0	1	34518	0	0	0	10064	0	0	0	18320	0	0	0	21640	0	0	0	113312	0	0	0	6118	0	0	1	30614	0
4	106157738	rs373659652	A	G	gnomAD Exomes,gnomAD Genomes	PASS	PASS	p.His880Arg	p.His880Arg	c.2639A>G	missense_variant			11	282238	0.00003897	0	0	9	24970	0	0	1	35362	0	0	0	10350	0	0	0	19880	0	0	0	25116	0	0	0	128742	0	0	1	7206	0	0	0	30612	0
4	106157740	rs140387350	A	T	gnomAD Exomes	PASS	NA	p.Arg881Trp	p.Arg881Trp	c.2641A>T	missense_variant			1	250802	0.00000399	0	0	1	16254	0	0	0	34512	0	0	0	10056	0	0	0	18316	0	0	0	21640	0	0	0	113292	0	0	0	6118	0	0	0	30614	0
4	106157742	rs1485165780	G	A	gnomAD Exomes	PASS	NA	p.Arg881Arg	p.Arg881Arg	c.2643G>A	synonymous_variant			1	250788	0.00000399	0	0	0	16254	0	0	0	34502	0	0	0	10060	0	0	0	18316	0	0	0	21636	0	0	0	113288	0	0	1	6118	0	0	0	30614	0
4	106157744	rs745318734	G	A	gnomAD Exomes	PASS	NA	p.Cys882Tyr	p.Cys882Tyr	c.2645G>A	missense_variant			3	250774	0.00001196	0	0	0	16254	0	0	0	34506	0	0	0	10060	0	0	0	18316	0	0	0	21640	0	0	3	113264	0	0	0	6122	0	0	0	30612	0
4	106157754	rs771585805	A	C	gnomAD Exomes	PASS	NA	p.Glu885Asp	p.Glu885Asp	c.2655A>C	missense_variant			1	250810	0.00000399	0	0	0	16252	0	0	0	34514	0	0	0	10060	0	0	0	18320	0	0	0	21638	0	0	0	113292	0	0	0	6122	0	0	1	30612	0
4	106157755	rs779597205	C	T	gnomAD Exomes	PASS	NA	p.Gln886Ter	p.Gln886Ter	c.2656C>T	stop_gained			1	250796	0.00000399	0	0	1	16252	0	0	0	34514	0	0	0	10058	0	0	0	18316	0	0	0	21634	0	0	0	113284	0	0	0	6124	0	0	0	30614	0
4	106157761	rs746633394	C	T	gnomAD Exomes	PASS	NA	p.Gln888Ter	p.Gln888Ter	c.2662C>T	stop_gained			1	250742	0.00000399	0	0	0	16250	0	0	0	34502	0	0	0	10060	0	0	0	18310	0	0	0	21640	0	0	1	113254	0	0	0	6118	0	0	0	30608	0
4	106157766	rs776360253	G	A	gnomAD Exomes,gnomAD Genomes	PASS	PASS	p.Lys889Lys	p.Lys889Lys	c.2667G>A	synonymous_variant			7	282154	0.00002481	0	0	6	24962	0	0	1	35352	0	0	0	10350	0	0	0	19874	0	0	0	25114	0	0	0	128688	0	0	0	7200	0	0	0	30614	0
4	106157768	rs150378522	C	T	gnomAD Exomes,gnomAD Genomes	PASS	PASS	p.Ser890Leu	p.Ser890Leu	c.2669C>T	missense_variant			11	282140	0.00003899	0	0	10	24958	0	0	1	35350	0	0	0	10352	0	0	0	19872	0	0	0	25108	0	0	0	128690	0	0	0	7198	0	0	0	30612	0
4	106157773	rs1373684909	C	G	gnomAD Exomes	PASS	NA	p.Gln892Glu	p.Gln892Glu	c.2674C>G	missense_variant		mnv	1	250732	0.00000399	0	0	0	16248	0	0	0	34496	0	0	0	10062	0	0	0	18312	0	0	0	21632	0	0	1	113252	0	0	0	6116	0	0	0	30614	0
4	106157774	rs1414195059	A	C	gnomAD Exomes	PASS	NA	p.Gln892Pro	p.Gln892Pro	c.2675A>C	missense_variant		mnv	1	250738	0.00000399	0	0	0	16250	0	0	0	34494	0	0	0	10060	0	0	0	18314	0	0	0	21636	0	0	1	113254	0	0	0	6116	0	0	0	30614	0
4	106157782	rs368719525	G	A	gnomAD Exomes,gnomAD Genomes	PASS	PASS	p.Val895Ile	p.Val895Ile	c.2683G>A	missense_variant			7	282042	0.00002482	0	0	5	24958	0	0	2	35326	0	0	0	10344	0	0	0	19868	0	0	0	25108	0	0	0	128626	0	0	0	7204	0	0	0	30608	0
4	106157782	rs368719525	G	T	gnomAD Exomes	PASS	NA	p.Val895Phe	p.Val895Phe	c.2683G>T	missense_variant			1	250634	0.00000399	0	0	1	16246	0	0	0	34478	0	0	0	10054	0	0	0	18308	0	0	0	21632	0	0	0	113192	0	0	0	6116	0	0	0	30608	0
4	106157787	rs775791927	A	G	gnomAD Exomes,gnomAD Genomes	PASS	PASS	p.Leu896Leu	p.Leu896Leu	c.2688A>G	synonymous_variant			50	282036	0.00017728	0	0	0	24960	0	0	0	35318	0	0	0	10348	0	0	0	19866	0	0	50	25112	0	0	0	128614	0	0	0	7206	0	0	0	30612	0
4	106157789	rs956487472	A	G	gnomAD Exomes	PASS	NA	p.Gln897Arg	p.Gln897Arg	c.2690A>G	missense_variant			1	250584	0.00000399	0	0	0	16238	0	0	0	34468	0	0	0	10054	0	0	0	18306	0	0	0	21638	0	0	1	113156	0	0	0	6118	0	0	0	30606	0
4	106157795	rs763161917	A	G	gnomAD Exomes	PASS	NA	p.Tyr899Cys	p.Tyr899Cys	c.2696A>G	missense_variant			10	250528	0.00003992	0	0	0	16242	0	0	0	34464	0	0	0	10058	0	0	0	18308	0	0	1	21634	0	0	8	113102	0	0	1	6114	0	0	0	30606	0
4	106157797	rs751733239	A	G	gnomAD Exomes	PASS	NA	p.Lys900Glu	p.Lys900Glu	c.2698A>G	missense_variant			1	250522	0.00000399	0	0	0	16242	0	0	0	34466	0	0	0	10056	0	0	0	18312	0	0	0	21634	0	0	1	113094	0	0	0	6110	0	0	0	30608	0
4	106157802	rs767877746	T	G	gnomAD Exomes	PASS	NA	p.Asn901Lys	p.Asn901Lys	c.2703T>G	missense_variant			2	250552	0.00000798	0	0	0	16244	0	0	0	34470	0	0	0	10054	0	0	2	18316	0	0	0	21638	0	0	0	113108	0	0	0	6114	0	0	0	30608	0
4	106157802	rs767877746	T	C	gnomAD Exomes	PASS	NA	p.Asn901Asn	p.Asn901Asn	c.2703T>C	synonymous_variant			3	250552	0.00001197	0	0	0	16244	0	0	0	34470	0	0	0	10054	0	0	0	18316	0	0	0	21638	0	0	0	113108	0	0	0	6114	0	0	3	30608	0
4	106157807	rs754676177	AC	A	gnomAD Exomes	PASS	NA	p.Gln904LysfsTer17	p.Gln904LysfsTer17	c.2710delC	frameshift_variant			1	250572	0.00000399	0	0	0	16250	0	0	0	34472	0	0	0	10054	0	0	0	18318	0	0	0	21642	0	0	1	113112	0	0	0	6116	0	0	0	30608	0
4	106157812	rs756441585	G	T	gnomAD Exomes	PASS	NA	p.Asp905Tyr	p.Asp905Tyr	c.2713G>T	missense_variant			4	250536	0.00001597	0	0	0	16248	0	0	2	34476	0	0	0	10048	0	0	0	18322	0	0	0	21640	0	0	2	113080	0	0	0	6112	0	0	0	30610	0
4	106157815	rs1176472600	A	G	gnomAD Exomes	PASS	NA	p.Met906Val	p.Met906Val	c.2716A>G	missense_variant			1	250534	0.00000399	0	0	0	16250	0	0	0	34478	0	0	0	10050	0	0	0	18316	0	0	0	21632	0	0	1	113092	0	0	0	6110	0	0	0	30606	0
4	106157816	rs778285933	T	G	gnomAD Genomes	NA	PASS	p.Met906Arg	p.Met906Arg	c.2717T>G	missense_variant			1	31408	0.00003184	0	0	1	8714	0	0	0	848	0	0	0	290	0	0	0	1558	0	0	0	3476	0	0	0	15434	0	0	0	1088	0	0	0	0	0
4	106157816	rs778285933	T	C	gnomAD Exomes	PASS	NA	p.Met906Thr	p.Met906Thr	c.2717T>C	missense_variant			3	250550	0.00001197	0	0	1	16246	0	0	0	34482	0	0	0	10050	0	0	0	18316	0	0	0	21634	0	0	2	113096	0	0	0	6114	0	0	0	30612	0
4	106157817	rs1434886136	G	A	gnomAD Exomes	PASS	NA	p.Met906Ile	p.Met906Ile	c.2718G>A	missense_variant			1	250508	0.00000399	0	0	0	16240	0	0	0	34480	0	0	1	10050	0	0	0	18318	0	0	0	21632	0	0	0	113066	0	0	0	6112	0	0	0	30610	0
4	106157819	rs1171711487	C	G	gnomAD Exomes	PASS	NA	p.Ser907Cys	p.Ser907Cys	c.2720C>G	missense_variant			1	250550	0.00000399	0	0	0	16242	0	0	0	34484	0	0	0	10052	0	0	0	18320	0	0	0	21638	0	0	1	113086	0	0	0	6116	0	0	0	30612	0
4	106157824	rs754287180	C	T	gnomAD Exomes	PASS	NA	p.Gln909Ter	p.Gln909Ter	c.2725C>T	stop_gained			2	250512	0.00000798	0	0	0	16244	0	0	0	34482	0	0	0	10052	0	0	0	18318	0	0	0	21632	0	0	1	113062	0	0	0	6114	0	0	1	30608	0
4	106157831	rs201304554	C	A	gnomAD Exomes	PASS	NA	p.Ala911Asp	p.Ala911Asp	c.2732C>A	missense_variant			70	250556	0.00027938	1	0	0	16248	0	0	69	34490	1	0	0	10050	0	0	0	18322	0	0	0	21632	0	0	0	113088	0	0	1	6112	0	0	0	30614	0
4	106157834	rs4145756	C	T	gnomAD Exomes	PASS	NA	p.Ala912Val	p.Ala912Val	c.2735C>T	missense_variant			21	250544	0.00008382	0	0	0	16248	0	0	16	34496	0	0	0	10050	0	0	0	18328	0	0	0	21640	0	0	1	113068	0	0	0	6108	0	0	4	30606	0
4	106157835	rs746543401	G	T	gnomAD Genomes	NA	PASS	p.Ala912Ala	p.Ala912Ala	c.2736G>T	synonymous_variant			1	31398	0.00003185	0	0	1	8702	0	0	0	848	0	0	0	290	0	0	0	1560	0	0	0	3476	0	0	0	15434	0	0	0	1088	0	0	0	0	0
4	106157835	rs746543401	G	A	gnomAD Exomes	PASS	NA	p.Ala912Ala	p.Ala912Ala	c.2736G>A	synonymous_variant			10	250516	0.00003992	0	0	0	16248	0	0	3	34490	0	0	0	10050	0	0	1	18328	0	0	0	21634	0	0	4	113050	0	0	0	6112	0	0	2	30604	0
4	106157838	rs768255373	A	G	gnomAD Exomes	PASS	NA	p.Gln913Gln	p.Gln913Gln	c.2739A>G	synonymous_variant			1	250614	0.00000399	0	0	0	16250	0	0	0	34502	0	0	0	10052	0	0	0	18332	0	0	0	21638	0	0	0	113112	0	0	0	6114	0	0	1	30614	0
4	106157842	rs779248677	G	GCT	gnomAD Exomes	PASS	NA	p.Gln916LeufsTer6	p.Gln916LeufsTer6	c.2745_2746dupTC	frameshift_variant			1	250612	0.00000399	0	0	0	16252	0	0	0	34504	0	0	0	10050	0	0	0	18332	0	0	0	21640	0	0	1	113110	0	0	0	6116	0	0	0	30608	0
4	106157855	rs747915959	A	G	gnomAD Exomes	PASS	NA	p.Tyr919Cys	p.Tyr919Cys	c.2756A>G	missense_variant			1	250682	0.00000399	0	0	0	16252	0	0	0	34516	0	0	0	10048	0	0	0	18338	0	0	0	21646	0	0	0	113156	0	0	0	6114	0	0	1	30612	0
4	106157860	rs527534443	A	G	gnomAD Exomes,gnomAD Genomes	PASS	PASS	p.Ile921Val	p.Ile921Val	c.2761A>G	missense_variant			5	282074	0.00001773	0	0	0	24966	0	0	2	35358	0	0	0	10344	0	0	0	19898	0	0	0	25120	0	0	2	128578	0	0	1	7202	0	0	0	30608	0
4	106157869	rs1265614268	C	G	gnomAD Exomes	PASS	NA	p.His924Asp	p.His924Asp	c.2770C>G	missense_variant			1	250708	0.00000399	0	0	0	16252	0	0	0	34514	0	0	0	10054	0	0	0	18342	0	0	0	21644	0	0	1	113174	0	0	0	6116	0	0	0	30612	0
4	106157870	rs34485921	A	C	gnomAD Exomes	PASS	NA	p.His924Pro	p.His924Pro	c.2771A>C	missense_variant			1	250726	0.00000399	0	0	0	16254	0	0	0	34518	0	0	0	10054	0	0	0	18344	0	0	0	21646	0	0	0	113180	0	0	1	6120	0	0	0	30610	0
4	106157870	rs34485921	A	G	gnomAD Exomes,gnomAD Genomes	PASS	PASS	p.His924Arg	p.His924Arg	c.2771A>G	missense_variant	Benign		652	282120	0.00231107	10	0	608	24964	10	0	37	35366	0	0	0	10344	0	0	0	19902	0	0	0	25120	0	0	3	128606	0	0	4	7208	0	0	0	30610	0
4	106157875	rs1416476695	A	G	gnomAD Genomes	NA	PASS	p.Asn926Asp	p.Asn926Asp	c.2776A>G	missense_variant			1	31398	0.00003185	0	0	0	8714	0	0	0	846	0	0	0	290	0	0	0	1560	0	0	0	3476	0	0	1	15424	0	0	0	1088	0	0	0	0	0
4	106157876	rs373958593	A	C	gnomAD Exomes	PASS	NA	p.Asn926Thr	p.Asn926Thr	c.2777A>C	missense_variant			1	250734	0.00000399	0	0	0	16254	0	0	0	34514	0	0	0	10052	0	0	0	18342	0	0	0	21648	0	0	1	113194	0	0	0	6118	0	0	0	30612	0
4	106157878	rs771044092	G	A	gnomAD Exomes	PASS	NA	p.Val927Ile	p.Val927Ile	c.2779G>A	missense_variant			3	250684	0.00001197	0	0	0	16254	0	0	3	34508	0	0	0	10052	0	0	0	18340	0	0	0	21642	0	0	0	113156	0	0	0	6118	0	0	0	30614	0
4	106157882	rs774526495	T	C	gnomAD Exomes	PASS	NA	p.Phe928Ser	p.Phe928Ser	c.2783T>C	missense_variant			2	250718	0.00000798	0	0	0	16254	0	0	2	34514	0	0	0	10052	0	0	0	18338	0	0	0	21646	0	0	0	113182	0	0	0	6118	0	0	0	30614	0
4	106157883	rs138128844	T	C	gnomAD Exomes	PASS	NA	p.Phe928Phe	p.Phe928Phe	c.2784T>C	synonymous_variant			20	250720	0.00007977	0	0	0	16254	0	0	0	34516	0	0	0	10052	0	0	1	18342	0	0	0	21646	0	0	0	113178	0	0	0	6118	0	0	19	30614	0
4	106157887	rs1189370814	G	T	gnomAD Exomes	PASS	NA	p.Val930Leu	p.Val930Leu	c.2788G>T	missense_variant			1	250704	0.00000399	0	0	0	16252	0	0	1	34512	0	0	0	10056	0	0	0	18350	0	0	0	21646	0	0	0	113158	0	0	0	6116	0	0	0	30614	0
4	106157892	rs767783254	T	C	gnomAD Exomes	PASS	NA	p.Pro931Pro	p.Pro931Pro	c.2793T>C	synonymous_variant			2	250700	0.00000798	0	0	0	16250	0	0	0	34512	0	0	0	10054	0	0	2	18346	0	0	0	21646	0	0	0	113162	0	0	0	6118	0	0	0	30612	0
4	106157900	rs1406291692	G	A	gnomAD Genomes	NA	PASS	p.Gly934Glu	p.Gly934Glu	c.2801G>A	missense_variant			1	31404	0.00003184	0	0	0	8716	0	0	0	848	0	0	0	290	0	0	0	1558	0	0	0	3474	0	0	1	15430	0	0	0	1088	0	0	0	0	0
4	106157902	rs1408485379	G	GGAA	gnomAD Exomes	PASS	NA	p.Gly935_Ser936insArg	p.Gly935_Ser936insArg	c.2805_2807dupAAG	inframe_insertion			1	250718	0.00000399	0	0	0	16254	0	0	0	34518	0	0	0	10052	0	0	1	18350	0	0	0	21646	0	0	0	113174	0	0	0	6114	0	0	0	30610	0
4	106157903	rs775589418	G	A	gnomAD Exomes	PASS	NA	p.Gly935Glu	p.Gly935Glu	c.2804G>A	missense_variant			1	250692	0.00000399	0	0	0	16254	0	0	0	34506	0	0	0	10054	0	0	0	18348	0	0	0	21646	0	0	0	113158	0	0	0	6116	0	0	1	30610	0
4	106157903	rs775589418	G	T	gnomAD Exomes	PASS	NA	p.Gly935Val	p.Gly935Val	c.2804G>T	missense_variant			2	250692	0.00000798	0	0	2	16254	0	0	0	34506	0	0	0	10054	0	0	0	18348	0	0	0	21646	0	0	0	113158	0	0	0	6116	0	0	0	30610	0
4	106157908	rs761016112	C	G	gnomAD Exomes	PASS	NA	p.His937Asp	p.His937Asp	c.2809C>G	missense_variant			1	250736	0.00000399	0	0	0	16254	0	0	0	34516	0	0	0	10052	0	0	0	18352	0	0	0	21648	0	0	1	113186	0	0	0	6118	0	0	0	30610	0
4	106157908	rs761016112	C	A	gnomAD Exomes	PASS	NA	p.His937Asn	p.His937Asn	c.2809C>A	missense_variant			1	250736	0.00000399	0	0	0	16254	0	0	0	34516	0	0	0	10052	0	0	0	18352	0	0	0	21648	0	0	1	113186	0	0	0	6118	0	0	0	30610	0
4	106157920	rs532738858	C	T	gnomAD Exomes	PASS	NA	p.Pro941Ser	p.Pro941Ser	c.2821C>T	missense_variant			3	250736	0.00001196	0	0	3	16254	0	0	0	34514	0	0	0	10050	0	0	0	18354	0	0	0	21648	0	0	0	113190	0	0	0	6114	0	0	0	30612	0
4	106157921	rs754278380	C	T	gnomAD Exomes	PASS	NA	p.Pro941Leu	p.Pro941Leu	c.2822C>T	missense_variant			1	250744	0.00000399	0	0	0	16254	0	0	0	34514	0	0	0	10050	0	0	0	18350	0	0	0	21648	0	0	0	113200	0	0	0	6114	0	0	1	30614	0
4	106157926	rs1048995426	CAGA	C	gnomAD Exomes	PASS	NA	p.Lys944del	p.Lys944del	c.2830_2832delAAG	inframe_deletion			2	250762	0.00000798	0	0	0	16252	0	0	0	34520	0	0	0	10052	0	0	2	18350	0	0	0	21646	0	0	0	113208	0	0	0	6120	0	0	0	30614	0
4	106157926	rs1048995426	C	T	gnomAD Exomes	PASS	NA	p.Gln943Ter	p.Gln943Ter	c.2827C>T	stop_gained			1	250762	0.00000399	0	0	0	16252	0	0	0	34520	0	0	1	10052	0	0	0	18350	0	0	0	21646	0	0	0	113208	0	0	0	6120	0	0	0	30614	0
4	106157926	rs1048995426	C	A	gnomAD Genomes	NA	PASS	p.Gln943Lys	p.Gln943Lys	c.2827C>A	missense_variant			1	31394	0.00003185	0	0	0	8706	0	0	0	846	0	0	0	290	0	0	0	1556	0	0	0	3476	0	0	1	15432	0	0	0	1088	0	0	0	0	0
4	106157928	rs757712638	G	A	gnomAD Exomes	PASS	NA	p.Gln943Gln	p.Gln943Gln	c.2829G>A	synonymous_variant			1	250782	0.00000399	0	0	0	16250	0	0	0	34522	0	0	0	10056	0	0	0	18352	0	0	0	21648	0	0	1	113224	0	0	0	6120	0	0	0	30610	0
4	106157935	rs765763602	A	C	gnomAD Exomes	PASS	NA	p.Thr946Pro	p.Thr946Pro	c.2836A>C	missense_variant			1	250830	0.00000399	0	0	0	16248	0	0	0	34536	0	0	0	10054	0	0	1	18352	0	0	0	21648	0	0	0	113260	0	0	0	6120	0	0	0	30612	0
4	106157936	rs1359281257	C	T	gnomAD Exomes,gnomAD Genomes	PASS	PASS	p.Thr946Ile	p.Thr946Ile	c.2837C>T	missense_variant			2	282236	0.00000709	0	0	0	24956	0	0	1	35384	0	0	0	10344	0	0	0	19912	0	0	1	25124	0	0	0	128694	0	0	0	7208	0	0	0	30614	0
4	106157938	rs925994003	CAAA	C	gnomAD Exomes	PASS	NA	p.Lys948del	p.Lys948del	c.2841_2843delAAA	inframe_deletion			1	250850	0.00000399	0	0	0	16252	0	0	0	34540	0	0	0	10054	0	0	0	18358	0	0	0	21646	0	0	1	113264	0	0	0	6122	0	0	0	30614	0
4	106157945	rs778464072	A	G	gnomAD Exomes,gnomAD Genomes	PASS	PASS	p.His949Arg	p.His949Arg	c.2846A>G	missense_variant			6	282280	0.00002126	0	0	1	24966	0	0	0	35384	0	0	0	10346	0	0	0	19910	0	0	0	25120	0	0	4	128724	0	0	1	7216	0	0	0	30614	0
4	106157950	rs754494797	G	A	gnomAD Exomes	PASS	NA	p.Ala951Thr	p.Ala951Thr	c.2851G>A	missense_variant			1	250924	0.00000399	0	0	0	16254	0	0	1	34544	0	0	0	10060	0	0	0	18362	0	0	0	21648	0	0	0	113318	0	0	0	6124	0	0	0	30614	0
4	106157952	rs936004453	T	G	gnomAD Exomes	PASS	NA	p.Ala951Ala	p.Ala951Ala	c.2853T>G	synonymous_variant			1	250940	0.00000399	0	0	0	16254	0	0	0	34552	0	0	0	10060	0	0	0	18356	0	0	0	21646	0	0	1	113334	0	0	0	6126	0	0	0	30612	0
4	106157953	rs780809582	C	T	gnomAD Exomes,gnomAD Genomes	PASS	PASS	p.Leu952Leu	p.Leu952Leu	c.2854C>T	synonymous_variant			20	282336	0.00007084	0	0	1	24962	0	0	0	35394	0	0	0	10350	0	0	0	19920	0	0	0	25120	0	0	0	128764	0	0	0	7212	0	0	19	30614	0
4	106157954	rs1465323126	T	C	gnomAD Exomes	PASS	NA	p.Leu952Pro	p.Leu952Pro	c.2855T>C	missense_variant			1	250942	0.00000398	0	0	0	16254	0	0	0	34542	0	0	0	10060	0	0	0	18368	0	0	0	21648	0	0	1	113328	0	0	0	6128	0	0	0	30614	0
4	106157957	rs747747352	G	A	gnomAD Exomes	PASS	NA	p.Arg953Lys	p.Arg953Lys	c.2858G>A	missense_variant			1	250958	0.00000398	0	0	1	16254	0	0	0	34550	0	0	0	10060	0	0	0	18368	0	0	0	21646	0	0	0	113342	0	0	0	6124	0	0	0	30614	0
4	106157958	rs1240238671	G	A	gnomAD Exomes	PASS	NA	p.Arg953Arg	p.Arg953Arg	c.2859G>A	synonymous_variant			1	250972	0.00000398	0	0	0	16254	0	0	0	34554	0	0	0	10060	0	0	0	18368	0	0	0	21648	0	0	1	113348	0	0	0	6126	0	0	0	30614	0
4	106157959	rs1474467610	TGGCATCTC	T	gnomAD Exomes	PASS	NA	p.Trp954PhefsTer15	p.Trp954PhefsTer15	c.2861_2868delGGCATCTC	frameshift_variant			1	250972	0.00000398	0	0	0	16254	0	0	0	34552	0	0	0	10060	0	0	0	18366	0	0	0	21648	0	0	1	113352	0	0	0	6126	0	0	0	30614	0
4	106157966	rs755826909	T	C	gnomAD Exomes	PASS	NA	p.Leu956Pro	p.Leu956Pro	c.2867T>C	missense_variant			1	250994	0.00000398	0	0	0	16254	0	0	0	34554	0	0	0	10060	0	0	1	18362	0	0	0	21646	0	0	0	113378	0	0	0	6124	0	0	0	30616	0
4	106157966	rs755826909	T	G	gnomAD Exomes	PASS	NA	p.Leu956Arg	p.Leu956Arg	c.2867T>G	missense_variant			1	250994	0.00000398	0	0	0	16254	0	0	0	34554	0	0	0	10060	0	0	0	18362	0	0	0	21646	0	0	0	113378	0	0	0	6124	0	0	1	30616	0
4	106157967	rs1414867073	C	G	gnomAD Exomes	PASS	NA	p.Leu956Leu	p.Leu956Leu	c.2868C>G	synonymous_variant			1	250986	0.00000398	0	0	0	16252	0	0	0	34546	0	0	0	10062	0	0	0	18362	0	0	0	21646	0	0	1	113378	0	0	0	6124	0	0	0	30616	0
4	106157970	rs777412322	A	C	gnomAD Genomes	NA	PASS	p.Leu957Phe	p.Leu957Phe	c.2871A>C	missense_variant			1	31402	0.00003185	0	0	0	8712	0	0	0	846	0	0	0	290	0	0	0	1558	0	0	0	3476	0	0	1	15432	0	0	0	1088	0	0	0	0	0
4	106157970	rs777412322	A	G	gnomAD Exomes	PASS	NA	p.Leu957Leu	p.Leu957Leu	c.2871A>G	synonymous_variant			1	251030	0.00000398	0	0	0	16254	0	0	0	34552	0	0	0	10062	0	0	0	18366	0	0	0	21646	0	0	1	113412	0	0	0	6126	0	0	0	30612	0
4	106157970	rs777412322	AC	A	gnomAD Exomes	PASS	NA	p.Gln958ArgfsTer49	p.Gln958ArgfsTer49	c.2872delC	frameshift_variant			1	251030	0.00000398	0	0	0	16254	0	0	0	34552	0	0	0	10062	0	0	0	18366	0	0	0	21646	0	0	1	113412	0	0	0	6126	0	0	0	30612	0
4	106157971	rs749121114	C	T	gnomAD Exomes,gnomAD Genomes	PASS	PASS	p.Gln958Ter	p.Gln958Ter	c.2872C>T	stop_gained			4	282402	0.00001416	0	0	0	24966	0	0	1	35398	0	0	1	10354	0	0	0	19924	0	0	0	25120	0	0	2	128814	0	0	0	7212	0	0	0	30614	0
4	106157972	rs1394175048	A	T	gnomAD Exomes	PASS	NA	p.Gln958Leu	p.Gln958Leu	c.2873A>T	missense_variant			1	251014	0.00000398	0	0	0	16254	0	0	0	34554	0	0	0	10062	0	0	0	18366	0	0	1	21646	0	0	0	113392	0	0	0	6128	0	0	0	30612	0
4	106157972	rs1394175048	A	G	gnomAD Exomes	PASS	NA	p.Gln958Arg	p.Gln958Arg	c.2873A>G	missense_variant			1	251014	0.00000398	0	0	0	16254	0	0	0	34554	0	0	0	10062	0	0	0	18366	0	0	0	21646	0	0	1	113392	0	0	0	6128	0	0	0	30612	0
4	106157973		GA	G	gnomAD Exomes	PASS	NA	p.Lys959SerfsTer48	p.Lys959SerfsTer48	c.2876delA	frameshift_variant			1	250994	0.00000398	0	0	0	16254	0	0	0	34554	0	0	0	10062	0	0	0	18364	0	0	1	21646	0	0	0	113370	0	0	0	6130	0	0	0	30614	0
4	106157982	rs901885579	ACAG	A	gnomAD Exomes	PASS	NA	p.Gln964del	p.Gln964del	c.2889_2891delGCA	inframe_deletion			1	251054	0.00000398	0	0	0	16254	0	0	0	34556	0	0	0	10066	0	0	0	18364	0	0	0	21644	0	0	1	113430	0	0	0	6126	0	0	0	30614	0
4	106157983	rs745887194	C	T	gnomAD Exomes	PASS	NA	p.Gln962Ter	p.Gln962Ter	c.2884C>T	stop_gained			2	251056	0.00000797	0	0	0	16254	0	0	0	34558	0	0	0	10066	0	0	2	18368	0	0	0	21646	0	0	0	113424	0	0	0	6126	0	0	0	30614	0
4	106157993	rs772034024	C	T	gnomAD Exomes	PASS	NA	p.Thr965Ile	p.Thr965Ile	c.2894C>T	missense_variant			2	251112	0.00000796	0	0	0	16256	0	0	0	34558	0	0	0	10070	0	0	0	18366	0	0	0	21646	0	0	2	113472	0	0	0	6128	0	0	0	30616	0
4	106158001	rs775705395	C	A	gnomAD Exomes	PASS	NA	p.Pro968Thr	p.Pro968Thr	c.2902C>A	missense_variant			1	251136	0.00000398	0	0	0	16256	0	0	0	34562	0	0	0	10066	0	0	0	18378	0	0	0	21640	0	0	0	113490	0	0	0	6128	0	0	1	30616	0
4	106158003	rs143250929	C	T	gnomAD Exomes	PASS	NA	p.Pro968Pro	p.Pro968Pro	c.2904C>T	synonymous_variant			1	251124	0.00000398	0	0	1	16256	0	0	0	34556	0	0	0	10064	0	0	0	18372	0	0	0	21646	0	0	0	113490	0	0	0	6128	0	0	0	30612	0
4	106158004	rs764399725	C	G	gnomAD Exomes	PASS	NA	p.Gln969Glu	p.Gln969Glu	c.2905C>G	missense_variant			1	251132	0.00000398	0	0	0	16256	0	0	0	34550	0	0	0	10068	0	0	0	18370	0	0	0	21646	0	0	1	113500	0	0	0	6126	0	0	0	30616	0
4	106158014	rs1229928086	C	T	gnomAD Exomes	PASS	NA	p.Ser972Phe	p.Ser972Phe	c.2915C>T	missense_variant			1	251142	0.00000398	0	0	0	16256	0	0	1	34550	0	0	0	10064	0	0	0	18376	0	0	0	21644	0	0	0	113510	0	0	0	6130	0	0	0	30612	0
4	106158020	rs1215236521	A	G	gnomAD Exomes	PASS	NA	p.His974Arg	p.His974Arg	c.2921A>G	missense_variant			1	251158	0.00000398	0	0	0	16256	0	0	0	34546	0	0	0	10064	0	0	0	18374	0	0	0	21642	0	0	1	113534	0	0	0	6128	0	0	0	30614	0
4	106158021	rs1238092093	T	C	gnomAD Exomes	PASS	NA	p.His974His	p.His974His	c.2922T>C	synonymous_variant			1	251152	0.00000398	0	0	0	16256	0	0	0	34540	0	0	0	10062	0	0	0	18374	0	0	0	21638	0	0	1	113540	0	0	0	6128	0	0	0	30614	0
4	106158022	rs1486803971	A	G	gnomAD Exomes	PASS	NA	p.Ser975Gly	p.Ser975Gly	c.2923A>G	missense_variant			1	251156	0.00000398	0	0	0	16256	0	0	0	34544	0	0	0	10064	0	0	0	18374	0	0	1	21638	0	0	0	113540	0	0	0	6126	0	0	0	30614	0
4	106158024	rs549381081	T	G	gnomAD Exomes	PASS	NA	p.Ser975Arg	p.Ser975Arg	c.2925T>G	missense_variant			1	251150	0.00000398	0	0	0	16256	0	0	0	34542	0	0	0	10064	0	0	0	18372	0	0	0	21644	0	0	0	113534	0	0	0	6128	0	0	1	30610	0
4	106158033	rs569345364	C	T	gnomAD Exomes	PASS	NA	p.His978His	p.His978His	c.2934C>T	synonymous_variant			1	251112	0.00000398	0	0	1	16256	0	0	0	34540	0	0	0	10064	0	0	0	18368	0	0	0	21642	0	0	0	113500	0	0	0	6128	0	0	0	30614	0
4	106158039	rs1286144146	A	G	gnomAD Genomes	NA	PASS	p.Pro980Pro	p.Pro980Pro	c.2940A>G	synonymous_variant			1	31402	0.00003185	0	0	0	8712	0	0	0	848	0	0	0	290	0	0	0	1556	0	0	0	3476	0	0	1	15432	0	0	0	1088	0	0	0	0	0
4	106158040	rs750914858	A	G	gnomAD Exomes	PASS	NA	p.Ile981Val	p.Ile981Val	c.2941A>G	missense_variant			5	251114	0.00001991	0	0	0	16254	0	0	4	34542	0	0	0	10066	0	0	0	18362	0	0	0	21640	0	0	0	113506	0	0	0	6130	0	0	1	30614	0
4	106158048	rs758967278	G	A	gnomAD Exomes	PASS	NA	p.Val983Val	p.Val983Val	c.2949G>A	synonymous_variant			2	251038	0.00000797	0	0	0	16252	0	0	1	34532	0	0	0	10064	0	0	1	18354	0	0	0	21642	0	0	0	113456	0	0	0	6126	0	0	0	30612	0
4	106158053	rs1176209879	C	G	gnomAD Exomes	PASS	NA	p.Pro985Arg	p.Pro985Arg	c.2954C>G	missense_variant			1	251016	0.00000398	0	0	0	16256	0	0	0	34528	0	0	0	10068	0	0	1	18354	0	0	0	21642	0	0	0	113428	0	0	0	6128	0	0	0	30612	0
4	106158059	rs766903162	G	A	gnomAD Exomes	PASS	NA	p.Cys987Tyr	p.Cys987Tyr	c.2960G>A	missense_variant			5	250974	0.00001992	0	0	0	16254	0	0	4	34524	0	0	0	10066	0	0	0	18342	0	0	0	21642	0	0	1	113408	0	0	0	6126	0	0	0	30612	0
4	106158064	rs1412331007	C	T	gnomAD Exomes	PASS	NA	p.Pro989Ser	p.Pro989Ser	c.2965C>T	missense_variant			2	250952	0.00000797	0	0	0	16250	0	0	0	34526	0	0	0	10066	0	0	0	18346	0	0	0	21644	0	0	1	113380	0	0	0	6128	0	0	1	30612	0
4	106158065	rs761764374	C	T	gnomAD Exomes	PASS	NA	p.Pro989Leu	p.Pro989Leu	c.2966C>T	missense_variant			1	250944	0.00000398	0	0	1	16252	0	0	0	34518	0	0	0	10064	0	0	0	18340	0	0	0	21642	0	0	0	113388	0	0	0	6128	0	0	0	30612	0
4	106158069	rs369782505	T	C	gnomAD Exomes	PASS	NA	p.His990His	p.His990His	c.2970T>C	synonymous_variant			1	250944	0.00000398	0	0	1	16256	0	0	0	34520	0	0	0	10064	0	0	0	18340	0	0	0	21644	0	0	0	113380	0	0	0	6126	0	0	0	30614	0
4	106158072	rs141382396	C	T	gnomAD Exomes	PASS	NA	p.Ala991Ala	p.Ala991Ala	c.2973C>T	synonymous_variant			2	250896	0.00000797	0	0	0	16254	0	0	0	34510	0	0	0	10064	0	0	0	18338	0	0	0	21646	0	0	2	113346	0	0	0	6128	0	0	0	30610	0
4	106158079	rs749354184	C	T	gnomAD Exomes,gnomAD Genomes	PASS	PASS	p.His994Tyr	p.His994Tyr	c.2980C>T	missense_variant			3	282224	0.00001063	0	0	1	24962	0	0	0	35362	0	0	0	10352	0	0	0	19898	0	0	0	25122	0	0	2	128704	0	0	0	7212	0	0	0	30612	0
4	106158081	rs375732683	C	G	gnomAD Exomes	PASS	NA	p.His994Gln	p.His994Gln	c.2982C>G	missense_variant			2	250860	0.00000797	0	0	0	16252	0	0	0	34520	0	0	0	10062	0	0	0	18344	0	0	0	21646	0	0	2	113302	0	0	0	6122	0	0	0	30612	0
4	106158081	rs375732683	C	T	gnomAD Exomes,gnomAD Genomes	PASS	PASS	p.His994His	p.His994His	c.2982C>T	synonymous_variant			3	282260	0.00001063	0	0	1	24962	0	0	0	35368	0	0	0	10352	0	0	0	19904	0	0	0	25122	0	0	2	128732	0	0	0	7208	0	0	0	30612	0
4	106158082	rs778911750	A	C	gnomAD Exomes	PASS	NA	p.Thr995Pro	p.Thr995Pro	c.2983A>C	missense_variant			3	250868	0.00001196	0	0	1	16250	0	0	0	34520	0	0	0	10062	0	0	0	18336	0	0	0	21644	0	0	2	113320	0	0	0	6124	0	0	0	30612	0
4	106158087		A	G	gnomAD Exomes	PASS	NA	p.Ala996Ala	p.Ala996Ala	c.2988A>G	synonymous_variant			2	250786	0.00000797	0	0	0	16250	0	0	0	34514	0	0	0	10060	0	0	0	18334	0	0	1	21646	0	0	1	113250	0	0	0	6122	0	0	0	30610	0
4	106158088	rs745797188	C	G	gnomAD Exomes	PASS	NA	p.Pro997Ala	p.Pro997Ala	c.2989C>G	missense_variant			1	250750	0.00000399	0	0	0	16250	0	0	0	34506	0	0	0	10060	0	0	1	18330	0	0	0	21642	0	0	0	113230	0	0	0	6120	0	0	0	30612	0
4	106158088	rs745797188	C	T	gnomAD Exomes	PASS	NA	p.Pro997Ser	p.Pro997Ser	c.2989C>T	missense_variant			1	250750	0.00000399	0	0	0	16250	0	0	0	34506	0	0	0	10060	0	0	0	18330	0	0	0	21642	0	0	1	113230	0	0	0	6120	0	0	0	30612	0
4	106158089	rs775382692	C	T	gnomAD Exomes	PASS	NA	p.Pro997Leu	p.Pro997Leu	c.2990C>T	missense_variant			1	250718	0.00000399	0	0	0	16246	0	0	0	34506	0	0	0	10058	0	0	0	18326	0	0	0	21642	0	0	0	113206	0	0	0	6124	0	0	1	30610	0
4	106158095	rs747144147	A	G	gnomAD Exomes	PASS	NA	p.Glu999Gly	p.Glu999Gly	c.2996A>G	missense_variant			3	250754	0.00001196	0	0	0	16250	0	0	0	34500	0	0	0	10058	0	0	0	18338	0	0	0	21648	0	0	0	113224	0	0	0	6124	0	0	3	30612	0
4	106158097	rs768692179	A	G	gnomAD Exomes	PASS	NA	p.Asn1000Asp	p.Asn1000Asp	c.2998A>G	missense_variant			4	250778	0.00001595	0	0	0	16250	0	0	3	34504	0	0	0	10062	0	0	0	18338	0	0	0	21648	0	0	0	113238	0	0	1	6122	0	0	0	30616	0
4	106158105	rs776851185	A	G	gnomAD Exomes	PASS	NA	p.Thr1002Thr	p.Thr1002Thr	c.3006A>G	synonymous_variant			1	250676	0.00000399	0	0	0	16246	0	0	0	34502	0	0	0	10054	0	0	0	18330	0	0	0	21646	0	0	0	113154	0	0	0	6130	0	0	1	30614	0
4	106158109	rs762076515	A	G	gnomAD Exomes	PASS	NA	p.Lys1004Glu	p.Lys1004Glu	c.3010A>G	missense_variant			4	250596	0.00001596	0	0	0	16242	0	0	4	34504	0	0	0	10050	0	0	0	18330	0	0	0	21644	0	0	0	113094	0	0	0	6124	0	0	0	30608	0
4	106158119	rs1470120184	C	A	gnomAD Exomes	PASS	NA	p.Thr1007Asn	p.Thr1007Asn	c.3020C>A	missense_variant			1	250508	0.00000399	0	0	0	16246	0	0	0	34510	0	0	0	10048	0	0	0	18326	0	0	0	21644	0	0	0	113010	0	0	0	6114	0	0	1	30610	0
4	106158127	rs1173700891	G	A	gnomAD Exomes	PASS	NA	p.Glu1010Lys	p.Glu1010Lys	c.3028G>A	missense_variant			2	250528	0.00000798	0	0	0	16248	0	0	0	34510	0	0	0	10046	0	0	0	18330	0	0	0	21646	0	0	2	113012	0	0	0	6122	0	0	0	30614	0
4	106158129	rs770136804	G	T	gnomAD Exomes,gnomAD Genomes	PASS	PASS	p.Glu1010Asp	p.Glu1010Asp	c.3030G>T	missense_variant			30	281900	0.00010642	0	0	0	24958	0	0	27	35360	0	0	0	10340	0	0	0	19890	0	0	0	25120	0	0	0	128416	0	0	3	7208	0	0	0	30608	0
4	106158131	rs1432337736	A	G	gnomAD Exomes	PASS	NA	p.Asn1011Ser	p.Asn1011Ser	c.3032A>G	missense_variant			1	250548	0.00000399	0	0	0	16246	0	0	0	34514	0	0	0	10054	0	0	0	18336	0	0	0	21642	0	0	0	113028	0	0	0	6120	0	0	1	30608	0
4	106158134	rs587778707	C	T	gnomAD Exomes,gnomAD Genomes	PASS	PASS	p.Pro1012Leu	p.Pro1012Leu	c.3035C>T	missense_variant	not provided		23	281922	0.00008158	0	0	1	24952	0	0	3	35358	0	0	1	10342	0	0	0	19890	0	0	0	25124	0	0	14	128442	0	0	1	7210	0	0	3	30604	0
4	106158135	rs149142909	A	G	gnomAD Exomes	PASS	NA	p.Pro1012Pro	p.Pro1012Pro	c.3036A>G	synonymous_variant			1	250596	0.00000399	0	0	0	16246	0	0	0	34524	0	0	0	10052	0	0	1	18336	0	0	0	21646	0	0	0	113056	0	0	0	6122	0	0	0	30614	0
4	106158138	rs1370854905	T	TTA	gnomAD Exomes	PASS	NA	p.Ala1014Ter	p.Ala1014Ter	c.3039_3040insTA	frameshift_variant			1	250568	0.00000399	0	0	0	16244	0	0	0	34522	0	0	0	10052	0	0	0	18336	0	0	0	21646	0	0	1	113044	0	0	0	6120	0	0	0	30604	0
4	106158139	rs145019756	GCA	G	gnomAD Exomes	PASS	NA	p.Ala1014GlufsTer3	p.Ala1014GlufsTer3	c.3041_3042delCA	frameshift_variant			1	250532	0.00000399	0	0	0	16246	0	0	0	34512	0	0	0	10052	0	0	0	18328	0	0	0	21646	0	0	1	113020	0	0	0	6120	0	0	0	30608	0
4	106158140	rs772968780	C	CA	gnomAD Exomes	PASS	NA	p.Ser1015LysfsTer3	p.Ser1015LysfsTer3	c.3043dupA	frameshift_variant			1	250550	0.00000399	0	0	1	16246	0	0	0	34518	0	0	0	10050	0	0	0	18330	0	0	0	21644	0	0	0	113036	0	0	0	6120	0	0	0	30606	0
4	106158142	rs1334970900	A	G	gnomAD Exomes	PASS	NA	p.Ser1015Gly	p.Ser1015Gly	c.3043A>G	missense_variant			1	250632	0.00000399	0	0	0	16244	0	0	0	34528	0	0	0	10054	0	0	1	18330	0	0	0	21648	0	0	0	113098	0	0	0	6122	0	0	0	30608	0
4	106158145	rs763343449	T	C	gnomAD Exomes,gnomAD Genomes	PASS	PASS	p.Cys1016Arg	p.Cys1016Arg	c.3046T>C	missense_variant			5	282012	0.00001773	0	0	5	24958	0	0	0	35376	0	0	0	10340	0	0	0	19896	0	0	0	25124	0	0	0	128498	0	0	0	7210	0	0	0	30610	0
4	106158147	rs766935413	T	G	gnomAD Exomes	PASS	NA	p.Cys1016Trp	p.Cys1016Trp	c.3048T>G	missense_variant			1	250626	0.00000399	0	0	0	16246	0	0	0	34524	0	0	0	10050	0	0	0	18332	0	0	0	21646	0	0	1	113092	0	0	0	6122	0	0	0	30614	0
4	106158161	rs1340372738	A	G	gnomAD Exomes	PASS	NA	p.Gln1021Arg	p.Gln1021Arg	c.3062A>G	missense_variant			1	250692	0.00000399	0	0	0	16250	0	0	0	34544	0	0	0	10056	0	0	0	18342	0	0	0	21648	0	0	1	113116	0	0	0	6122	0	0	0	30614	0
4	106158162	rs1197754829	A	G	gnomAD Exomes	PASS	NA	p.Gln1021Gln	p.Gln1021Gln	c.3063A>G	synonymous_variant			1	250670	0.00000399	0	0	0	16250	0	0	0	34544	0	0	0	10056	0	0	1	18342	0	0	0	21648	0	0	0	113096	0	0	0	6122	0	0	0	30612	0
4	106158166	rs763598329	A	G	gnomAD Exomes	PASS	NA	p.Ser1023Gly	p.Ser1023Gly	c.3067A>G	missense_variant			1	250746	0.00000399	0	0	0	16254	0	0	0	34546	0	0	0	10058	0	0	0	18350	0	0	0	21646	0	0	0	113162	0	0	0	6120	0	0	1	30610	0
4	106158169	rs150379260	A	G	gnomAD Exomes,gnomAD Genomes	PASS	PASS	p.Ile1024Val	p.Ile1024Val	c.3070A>G	missense_variant			3	282180	0.00001063	0	0	2	24968	0	0	0	35394	0	0	0	10346	0	0	0	19914	0	0	0	25122	0	0	1	128610	0	0	0	7210	0	0	0	30616	0
4	106158172	rs368840420	A	C	gnomAD Exomes,gnomAD Genomes	PASS	PASS	p.Ile1025Leu	p.Ile1025Leu	c.3073A>C	missense_variant			18	282140	0.0000638	0	0	0	24966	0	0	0	35398	0	0	18	10342	0	0	0	19912	0	0	0	25122	0	0	0	128578	0	0	0	7208	0	0	0	30614	0
4	106158173	rs778819773	T	C	gnomAD Exomes	PASS	NA	p.Ile1025Thr	p.Ile1025Thr	c.3074T>C	missense_variant			1	250724	0.00000399	0	0	0	16250	0	0	0	34552	0	0	1	10052	0	0	0	18350	0	0	0	21648	0	0	0	113140	0	0	0	6120	0	0	0	30612	0
4	106158174	rs372758348	T	G	gnomAD Exomes	PASS	NA	p.Ile1025Met	p.Ile1025Met	c.3075T>G	missense_variant			1	250716	0.00000399	0	0	0	16250	0	0	0	34552	0	0	0	10054	0	0	0	18346	0	0	0	21646	0	0	1	113132	0	0	0	6122	0	0	0	30614	0
4	106158174	rs372758348	T	C	gnomAD Exomes,gnomAD Genomes	PASS	PASS	p.Ile1025Ile	p.Ile1025Ile	c.3075T>C	synonymous_variant			2	282124	0.00000709	0	0	0	24962	0	0	0	35400	0	0	0	10344	0	0	0	19906	0	0	0	25122	0	0	2	128566	0	0	0	7210	0	0	0	30614	0
4	106158176	rs1018559733	A	C	gnomAD Genomes	NA	PASS	p.Glu1026Ala	p.Glu1026Ala	c.3077A>C	missense_variant			1	31410	0.00003184	0	0	0	8714	0	0	0	848	0	0	0	290	0	0	0	1560	0	0	0	3476	0	0	0	15434	0	0	1	1088	0	0	0	0	0
4	106158180	rs1039008271	C	T	gnomAD Exomes	PASS	NA	p.Thr1027Thr	p.Thr1027Thr	c.3081C>T	synonymous_variant			1	250744	0.00000399	0	0	1	16252	0	0	0	34552	0	0	0	10054	0	0	0	18346	0	0	0	21646	0	0	0	113162	0	0	0	6118	0	0	0	30614	0
4	106158181	rs1473364351	A	G	gnomAD Genomes	NA	PASS	p.Met1028Val	p.Met1028Val	c.3082A>G	missense_variant			2	31414	0.00006367	0	0	0	8716	0	0	0	848	0	0	0	290	0	0	0	1560	0	0	0	3476	0	0	2	15436	0	0	0	1088	0	0	0	0	0
4	106158182	rs1390243517	T	C	gnomAD Exomes	PASS	NA	p.Met1028Thr	p.Met1028Thr	c.3083T>C	missense_variant			2	250772	0.00000798	0	0	0	16250	0	0	0	34554	0	0	0	10060	0	0	0	18352	0	0	0	21646	0	0	0	113172	0	0	0	6124	0	0	2	30614	0
4	106158183	rs375794667	G	A	gnomAD Exomes	PASS	NA	p.Met1028Ile	p.Met1028Ile	c.3084G>A	missense_variant			13	250768	0.00005184	0	0	0	16250	0	0	0	34562	0	0	11	10060	0	0	0	18348	0	0	0	21646	0	0	2	113168	0	0	0	6120	0	0	0	30614	0
4	106158187	rs780043982	C	A	gnomAD Exomes	PASS	NA	p.Gln1030Lys	p.Gln1030Lys	c.3088C>A	missense_variant			2	250740	0.00000798	0	0	0	16248	0	0	0	34554	0	0	0	10060	0	0	0	18358	0	0	0	21648	0	0	0	113142	0	0	0	6120	0	0	2	30610	0
4	106158187	rs780043982	C	T	gnomAD Exomes	PASS	NA	p.Gln1030Ter	p.Gln1030Ter	c.3088C>T	stop_gained			1	250740	0.00000399	0	0	1	16248	0	0	0	34554	0	0	0	10060	0	0	0	18358	0	0	0	21648	0	0	0	113142	0	0	0	6120	0	0	0	30610	0
4	106158189	rs10516517	G	A	gnomAD Exomes,gnomAD Genomes	PASS	PASS	p.Gln1030Gln	p.Gln1030Gln	c.3090G>A	synonymous_variant	Benign		1637	282130	0.00580229	47	0	1420	24956	43	0	92	35408	1	0	39	10348	1	0	0	19908	0	0	0	25122	0	0	57	128572	0	0	24	7204	2	0	5	30612	0
4	106158201	rs1256330156	GT	G	gnomAD Exomes	PASS	NA	p.His1036ThrfsTer19	p.His1036ThrfsTer19	c.3105delT	frameshift_variant			1	250732	0.00000399	0	0	0	16250	0	0	1	34558	0	0	0	10050	0	0	0	18348	0	0	0	21648	0	0	0	113142	0	0	0	6120	0	0	0	30616	0
4	106158205	rs1383701111	C	G	gnomAD Genomes	NA	PASS	p.His1036Asp	p.His1036Asp	c.3106C>G	missense_variant			1	31396	0.00003185	0	0	0	8700	0	0	0	848	0	0	0	290	0	0	0	1560	0	0	0	3476	0	0	1	15434	0	0	0	1088	0	0	0	0	0
4	106158207	rs771702867	C	T	gnomAD Exomes,gnomAD Genomes	PASS	PASS	p.His1036His	p.His1036His	c.3108C>T	synonymous_variant			13	282106	0.00004608	0	0	0	24956	0	0	2	35408	0	0	0	10346	0	0	0	19906	0	0	0	25122	0	0	11	128546	0	0	0	7208	0	0	0	30614	0
4	106158208	rs748334095	G	A	gnomAD Exomes	PASS	NA	p.Ala1037Thr	p.Ala1037Thr	c.3109G>A	missense_variant			2	250656	0.00000798	0	0	0	16250	0	0	0	34558	0	0	0	10052	0	0	0	18342	0	0	0	21644	0	0	2	113084	0	0	0	6112	0	0	0	30614	0
4	106158208	rs748334095	G	C	gnomAD Exomes	PASS	NA	p.Ala1037Pro	p.Ala1037Pro	c.3109G>C	missense_variant			1	250656	0.00000399	0	0	0	16250	0	0	0	34558	0	0	0	10052	0	0	1	18342	0	0	0	21644	0	0	0	113084	0	0	0	6112	0	0	0	30614	0
4	106158208	rs748334095	G	T	gnomAD Exomes	PASS	NA	p.Ala1037Ser	p.Ala1037Ser	c.3109G>T	missense_variant			1	250656	0.00000399	0	0	0	16250	0	0	0	34558	0	0	0	10052	0	0	0	18342	0	0	0	21644	0	0	1	113084	0	0	0	6112	0	0	0	30614	0
4	106158209	rs199856203	C	T	gnomAD Exomes	PASS	NA	p.Ala1037Val	p.Ala1037Val	c.3110C>T	missense_variant			1	250708	0.00000399	0	0	1	16254	0	0	0	34558	0	0	0	10056	0	0	0	18342	0	0	0	21644	0	0	0	113122	0	0	0	6116	0	0	0	30616	0
4	106158215	rs111678678	C	T	gnomAD Exomes,gnomAD Genomes	PASS	PASS	p.Ser1039Leu	p.Ser1039Leu	c.3116C>T	missense_variant	Benign	mnv	412	282092	0.00146052	2	0	6	24958	0	0	5	35406	0	0	0	10350	0	0	337	19906	2	0	0	25120	0	0	1	128532	0	0	3	7206	0	0	60	30614	0
4	106158216	rs3796927	G	A	gnomAD Exomes,gnomAD Genomes	PASS	PASS	p.Ser1039Ser	p.Ser1039Ser	c.3117G>A	synonymous_variant		mnv	10826	282034	0.03838544	1070	0	6864	24916	964	0	482	35402	8	0	64	10352	1	0	1450	19900	51	0	1248	25116	39	0	465	128530	3	0	162	7206	4	0	91	30612	0
4	106158225	rs763410587	C	T	gnomAD Exomes,gnomAD Genomes	PASS	PASS	p.Asp1042Asp	p.Asp1042Asp	c.3126C>T	synonymous_variant			2	282108	0.00000709	0	0	0	24956	0	0	0	35402	0	0	0	10352	0	0	0	19908	0	0	0	25120	0	0	1	128552	0	0	0	7204	0	0	1	30614	0
4	106158227	rs1214756175	A	G	gnomAD Exomes	PASS	NA	p.His1043Arg	p.His1043Arg	c.3128A>G	missense_variant			1	250730	0.00000399	0	0	0	16248	0	0	0	34556	0	0	0	10064	0	0	1	18352	0	0	0	21648	0	0	0	113132	0	0	0	6116	0	0	0	30614	0
4	106158229	rs1275441495	A	G	gnomAD Exomes	PASS	NA	p.Lys1044Glu	p.Lys1044Glu	c.3130A>G	missense_variant			1	250740	0.00000399	0	0	0	16248	0	0	1	34558	0	0	0	10062	0	0	0	18350	0	0	0	21648	0	0	0	113144	0	0	0	6116	0	0	0	30614	0
4	106158232	rs774938338	G	T	gnomAD Exomes	PASS	NA	p.Ala1045Ser	p.Ala1045Ser	c.3133G>T	missense_variant			1	250714	0.00000399	0	0	0	16246	0	0	1	34556	0	0	0	10060	0	0	0	18354	0	0	0	21648	0	0	0	113120	0	0	0	6116	0	0	0	30614	0
4	106158233	rs760021371	C	T	gnomAD Exomes	PASS	NA	p.Ala1045Val	p.Ala1045Val	c.3134C>T	missense_variant			2	250720	0.00000798	0	0	0	16246	0	0	0	34554	0	0	0	10058	0	0	1	18350	0	0	0	21648	0	0	1	113136	0	0	0	6116	0	0	0	30612	0
4	106158235	rs1429808833	C	T	gnomAD Exomes,gnomAD Genomes	PASS	PASS	p.Leu1046Phe	p.Leu1046Phe	c.3136C>T	missense_variant			3	282142	0.00001063	0	0	2	24956	0	0	0	35400	0	0	0	10352	0	0	0	19908	0	0	0	25124	0	0	1	128586	0	0	0	7204	0	0	0	30612	0
4	106158236	rs1190336024	T	C	gnomAD Exomes	PASS	NA	p.Leu1046Pro	p.Leu1046Pro	c.3137T>C	missense_variant			1	250740	0.00000399	0	0	0	16246	0	0	0	34548	0	0	0	10062	0	0	0	18350	0	0	0	21644	0	0	1	113158	0	0	0	6118	0	0	0	30614	0
4	106158237	rs1043252404	T	TA	gnomAD Exomes	PASS	NA	p.Thr1047AsnfsTer11	p.Thr1047AsnfsTer11	c.3139dupA	frameshift_variant			1	250722	0.00000399	0	0	0	16248	0	0	0	34548	0	0	0	10060	0	0	0	18346	0	0	0	21646	0	0	1	113142	0	0	0	6118	0	0	0	30614	0
4	106158239	rs766494216	C	A	gnomAD Exomes	PASS	NA	p.Thr1047Asn	p.Thr1047Asn	c.3140C>A	missense_variant			1	250744	0.00000399	0	0	0	16250	0	0	1	34552	0	0	0	10062	0	0	0	18342	0	0	0	21648	0	0	0	113160	0	0	0	6116	0	0	0	30614	0
4	106158250	rs763695427	C	T	gnomAD Exomes	PASS	NA	p.Gln1051Ter	p.Gln1051Ter	c.3151C>T	stop_gained			1	250798	0.00000399	0	0	0	16248	0	0	0	34554	0	0	0	10064	0	0	0	18350	0	0	0	21644	0	0	0	113206	0	0	0	6118	0	0	1	30614	0
4	106158261	rs751389315	AAAAGTT	A	gnomAD Exomes,gnomAD Genomes	PASS	PASS	p.Lys1055_Val1056del	p.Lys1055_Val1056del	c.3163_3168delAAAGTT	inframe_deletion			2	282270	0.00000709	0	0	0	24966	0	0	0	35402	0	0	0	10350	0	0	0	19910	0	0	0	25118	0	0	2	128704	0	0	0	7206	0	0	0	30614	0
4	106158261	rs751389315	A	G	gnomAD Exomes,gnomAD Genomes	PASS	PASS	p.Val1054Val	p.Val1054Val	c.3162A>G	synonymous_variant			4	282270	0.00001417	0	0	0	24966	0	0	2	35402	0	0	0	10350	0	0	0	19910	0	0	0	25118	0	0	2	128704	0	0	0	7206	0	0	0	30614	0
4	106158262	rs544164104	A	G	gnomAD Exomes	PASS	NA	p.Lys1055Glu	p.Lys1055Glu	c.3163A>G	missense_variant			1	250868	0.00000399	0	0	1	16252	0	0	0	34552	0	0	0	10060	0	0	0	18350	0	0	0	21642	0	0	0	113278	0	0	0	6120	0	0	0	30614	0
4	106158265	rs1321143538	G	C	gnomAD Exomes	PASS	NA	p.Val1056Leu	p.Val1056Leu	c.3166G>C	missense_variant			1	250844	0.00000399	0	0	0	16248	0	0	0	34552	0	0	0	10056	0	0	0	18346	0	0	0	21638	0	0	1	113268	0	0	0	6122	0	0	0	30614	0
4	106158268	rs202118034	G	T	gnomAD Exomes	PASS	NA	p.Glu1057Ter	p.Glu1057Ter	c.3169G>T	stop_gained			1	250838	0.00000399	0	0	0	16248	0	0	0	34542	0	0	0	10058	0	0	0	18348	0	0	0	21640	0	0	1	113270	0	0	0	6120	0	0	0	30612	0
4	106158271	rs1384013531	A	G	gnomAD Exomes	PASS	NA	p.Met1058Val	p.Met1058Val	c.3172A>G	missense_variant			1	250880	0.00000399	0	0	0	16252	0	0	0	34550	0	0	0	10064	0	0	1	18340	0	0	0	21642	0	0	0	113298	0	0	0	6122	0	0	0	30612	0
4	106158283	rs1295291919	G	T	gnomAD Exomes	PASS	NA	p.Val1062Phe	p.Val1062Phe	c.3184G>T	missense_variant			1	250888	0.00000399	0	0	0	16250	0	0	0	34548	0	0	0	10064	0	0	0	18354	0	0	0	21638	0	0	0	113296	0	0	0	6126	0	0	1	30612	0
4	106158288	rs1333156978	A	G	gnomAD Exomes	PASS	NA	p.Thr1063Thr	p.Thr1063Thr	c.3189A>G	synonymous_variant			1	250896	0.00000399	0	0	0	16252	0	0	0	34546	0	0	0	10060	0	0	0	18342	0	0	0	21638	0	0	0	113320	0	0	0	6126	0	0	1	30612	0
4	106158294	rs1233014897	G	A	gnomAD Exomes	PASS	NA	p.Leu1065Leu	p.Leu1065Leu	c.3195G>A	synonymous_variant			1	250886	0.00000399	0	0	0	16250	0	0	1	34542	0	0	0	10062	0	0	0	18350	0	0	0	21632	0	0	0	113320	0	0	0	6120	0	0	0	30610	0
4	106158296	rs774246302	C	G	gnomAD Exomes	PASS	NA	p.Thr1066Ser	p.Thr1066Ser	c.3197C>G	missense_variant			1	250894	0.00000399	0	0	0	16252	0	0	0	34542	0	0	0	10062	0	0	0	18350	0	0	0	21632	0	0	1	113322	0	0	0	6122	0	0	0	30612	0
4	106158300	rs1447485305	A	G	gnomAD Genomes	NA	PASS	p.Arg1067Arg	p.Arg1067Arg	c.3201A>G	synonymous_variant			1	31400	0.00003185	0	0	1	8708	0	0	0	848	0	0	0	290	0	0	0	1560	0	0	0	3474	0	0	0	15432	0	0	0	1088	0	0	0	0	0
4	106158303	rs758225259	A	C	gnomAD Exomes	PASS	NA	p.Gln1068His	p.Gln1068His	c.3204A>C	missense_variant			1	250938	0.00000399	0	0	0	16248	0	0	0	34550	0	0	0	10064	0	0	0	18348	0	0	0	21632	0	0	0	113356	0	0	0	6128	0	0	1	30612	0
4	106158306	rs746885062	C	G	gnomAD Exomes	PASS	NA	p.Thr1069Thr	p.Thr1069Thr	c.3207C>G	synonymous_variant			2	250944	0.00000797	0	0	0	16250	0	0	0	34554	0	0	0	10064	0	0	0	18350	0	0	0	21636	0	0	0	113350	0	0	0	6128	0	0	2	30612	0
4	106158307	rs751506975	A	G	gnomAD Exomes	PASS	NA	p.Thr1070Ala	p.Thr1070Ala	c.3208A>G	missense_variant			1	250944	0.00000398	0	0	0	16252	0	0	0	34554	0	0	0	10064	0	0	0	18344	0	0	0	21634	0	0	0	113356	0	0	0	6128	0	0	1	30612	0
4	106158309	rs754910412	T	G	gnomAD Exomes	PASS	NA	p.Thr1070Thr	p.Thr1070Thr	c.3210T>G	synonymous_variant			7	250946	0.00002789	0	0	0	16252	0	0	0	34552	0	0	0	10064	0	0	0	18344	0	0	0	21632	0	0	0	113364	0	0	0	6126	0	0	7	30612	0
4	106158313	rs781223363	G	C	gnomAD Exomes	PASS	NA	p.Ala1072Pro	p.Ala1072Pro	c.3214G>C	missense_variant			2	250898	0.00000797	0	0	0	16246	0	0	0	34546	0	0	0	10064	0	0	0	18348	0	0	0	21630	0	0	2	113324	0	0	0	6128	0	0	0	30612	0
4	106158322	rs1186315562	G	T	gnomAD Exomes	PASS	NA	p.Asp1075Tyr	p.Asp1075Tyr	c.3223G>T	missense_variant			1	250902	0.00000399	0	0	0	16248	0	0	0	34558	0	0	0	10064	0	0	0	18352	0	0	0	21634	0	0	1	113310	0	0	0	6126	0	0	0	30610	0
4	106158329	rs1367035829	A	G	gnomAD Genomes	NA	PASS	p.His1077Arg	p.His1077Arg	c.3230A>G	missense_variant			1	31406	0.00003184	0	0	0	8712	0	0	0	848	0	0	0	290	0	0	0	1560	0	0	0	3474	0	0	1	15434	0	0	0	1088	0	0	0	0	0
4	106158330	rs748246096	C	T	gnomAD Exomes	PASS	NA	p.His1077His	p.His1077His	c.3231C>T	synonymous_variant			1	250886	0.00000399	0	0	0	16248	0	0	1	34550	0	0	0	10062	0	0	0	18356	0	0	0	21640	0	0	0	113298	0	0	0	6126	0	0	0	30606	0
4	106158331	rs759454368	A	G	gnomAD Exomes	PASS	NA	p.Thr1078Ala	p.Thr1078Ala	c.3232A>G	missense_variant			10	250876	0.00003986	2	0	0	16244	0	0	0	34550	0	0	0	10060	0	0	0	18360	0	0	0	21642	0	0	0	113294	0	0	0	6122	0	0	10	30604	2
4	106158332	rs769968470	C	A	gnomAD Exomes	PASS	NA	p.Thr1078Asn	p.Thr1078Asn	c.3233C>A	missense_variant			1	250866	0.00000399	0	0	0	16244	0	0	0	34546	0	0	0	10060	0	0	0	18360	0	0	0	21638	0	0	1	113296	0	0	0	6120	0	0	0	30602	0
4	106158332	rs769968470	C	T	gnomAD Exomes,gnomAD Genomes	PASS	PASS	p.Thr1078Ile	p.Thr1078Ile	c.3233C>T	missense_variant			3	282272	0.00001063	0	0	0	24956	0	0	0	35394	0	0	0	10350	0	0	0	19920	0	0	0	25112	0	0	1	128730	0	0	0	7208	0	0	2	30602	0
4	106158333	rs184727510	C	T	gnomAD Exomes	PASS	NA	p.Thr1078Thr	p.Thr1078Thr	c.3234C>T	synonymous_variant			1	250830	0.00000399	0	0	0	16244	0	0	1	34548	0	0	0	10058	0	0	0	18360	0	0	0	21642	0	0	0	113256	0	0	0	6120	0	0	0	30602	0
4	106158335	rs749559978	C	T	gnomAD Exomes	PASS	NA	p.Pro1079Leu	p.Pro1079Leu	c.3236C>T	missense_variant			2	250808	0.00000797	0	0	1	16240	0	0	0	34546	0	0	0	10058	0	0	0	18352	0	0	0	21634	0	0	1	113256	0	0	0	6120	0	0	0	30602	0
4	106158343	rs752426416	GAGCAGCAAA	G	gnomAD Exomes	PASS	NA	p.Glu1082_Thr1085delinsAla	p.Glu1082_Thr1085delinsAla	c.3245_3253delAGCAGCAAA	inframe_deletion			1	250750	0.00000399	0	0	0	16240	0	0	0	34538	0	0	0	10058	0	0	0	18348	0	0	0	21636	0	0	0	113202	0	0	0	6122	0	0	1	30606	0
4	106158350	rs75056899	AAAC	A	gnomAD Exomes	PASS	NA	p.Thr1086del	p.Thr1086del	c.3255_3257delAAC	inframe_deletion			1	250770	0.00000399	0	0	0	16236	0	0	0	34542	0	0	0	10056	0	0	0	18358	0	0	0	21646	0	0	1	113212	0	0	0	6116	0	0	0	30604	0
4	106158350	rs75056899	A	C	gnomAD Exomes,gnomAD Genomes	PASS	PASS	p.Gln1084Pro	p.Gln1084Pro	c.3251A>C	missense_variant	Benign		798	282174	0.00282804	1	0	17	24946	0	0	76	35390	0	0	0	10346	0	0	0	19918	0	0	233	25122	1	0	451	128646	0	0	21	7202	0	0	0	30604	0
4	106158356	rs746357005	C	T	gnomAD Exomes	PASS	NA	p.Thr1086Ile	p.Thr1086Ile	c.3257C>T	missense_variant			2	250664	0.00000798	0	0	2	16232	0	0	0	34536	0	0	0	10050	0	0	0	18348	0	0	0	21642	0	0	0	113140	0	0	0	6114	0	0	0	30602	0
4	106158356	rs746357005	C	G	gnomAD Exomes	PASS	NA	p.Thr1086Ser	p.Thr1086Ser	c.3257C>G	missense_variant			1	250664	0.00000399	0	0	0	16232	0	0	0	34536	0	0	0	10050	0	0	0	18348	0	0	0	21642	0	0	0	113140	0	0	0	6114	0	0	1	30602	0
4	106158368	rs772755257	A	G	gnomAD Exomes	PASS	NA	p.Lys1090Arg	p.Lys1090Arg	c.3269A>G	missense_variant			5	250592	0.00001995	0	0	0	16232	0	0	5	34546	0	0	0	10048	0	0	0	18344	0	0	0	21648	0	0	0	113060	0	0	0	6112	0	0	0	30602	0
4	106158374	rs1308118512	C	A	gnomAD Exomes	PASS	NA	p.Pro1092Gln	p.Pro1092Gln	c.3275C>A	missense_variant			1	250518	0.00000399	0	0	0	16230	0	0	0	34540	0	0	0	10044	0	0	0	18342	0	0	0	21646	0	0	1	113004	0	0	0	6108	0	0	0	30604	0
4	106158377	rs146363095	C	A	gnomAD Exomes	PASS	NA	p.Thr1093Asn	p.Thr1093Asn	c.3278C>A	missense_variant			3	250530	0.00001197	0	0	3	16226	0	0	0	34542	0	0	0	10046	0	0	0	18346	0	0	0	21646	0	0	0	113008	0	0	0	6110	0	0	0	30606	0
4	106158383	rs540890679	G	A	gnomAD Exomes	PASS	NA	p.Arg1095Lys	p.Arg1095Lys	c.3284G>A	missense_variant			51	250426	0.00020365	1	0	0	16218	0	0	2	34534	0	0	0	10044	0	0	0	18344	0	0	0	21646	0	0	1	112936	0	0	1	6104	0	0	47	30600	1
4	106158385	rs750828286	AC	A	gnomAD Exomes	PASS	NA	p.Thr1096LysfsTer10	p.Thr1096LysfsTer10	c.3287delC	frameshift_variant			2	250478	0.00000798	0	0	0	16228	0	0	0	34532	0	0	0	10044	0	0	0	18346	0	0	0	21646	0	0	2	112972	0	0	0	6106	0	0	0	30604	0
4	106158389	rs1339545274	C	T	gnomAD Genomes	NA	PASS	p.Ala1097Val	p.Ala1097Val	c.3290C>T	missense_variant			1	31388	0.00003186	0	0	0	8700	0	0	1	848	0	0	0	290	0	0	0	1560	0	0	0	3474	0	0	0	15430	0	0	0	1086	0	0	0	0	0
4	106158395	rs372118135	C	T	gnomAD Exomes,gnomAD Genomes	PASS	PASS	p.Ser1099Phe	p.Ser1099Phe	c.3296C>T	missense_variant			6	281844	0.00002129	0	0	6	24932	0	0	0	35402	0	0	0	10334	0	0	0	19906	0	0	0	25120	0	0	0	128352	0	0	0	7192	0	0	0	30606	0
4	106158397	rs1277771765	G	A	gnomAD Exomes	PASS	NA	p.Val1100Ile	p.Val1100Ile	c.3298G>A	missense_variant			1	250438	0.00000399	0	0	0	16232	0	0	1	34548	0	0	0	10042	0	0	0	18346	0	0	0	21644	0	0	0	112912	0	0	0	6106	0	0	0	30608	0
4	106158398	rs1485125544	T	C	gnomAD Exomes	PASS	NA	p.Val1100Ala	p.Val1100Ala	c.3299T>C	missense_variant			1	250438	0.00000399	0	0	0	16226	0	0	1	34552	0	0	0	10044	0	0	0	18346	0	0	0	21646	0	0	0	112916	0	0	0	6102	0	0	0	30606	0
4	106158399	rs772905284	T	G	gnomAD Exomes	PASS	NA	p.Val1100Val	p.Val1100Val	c.3300T>G	synonymous_variant			1	250458	0.00000399	0	0	0	16232	0	0	0	34550	0	0	0	10046	0	0	1	18344	0	0	0	21644	0	0	0	112932	0	0	0	6102	0	0	0	30608	0
4	106158400	rs762575727	C	G	gnomAD Exomes	PASS	NA	p.Leu1101Val	p.Leu1101Val	c.3301C>G	missense_variant			2	250480	0.00000798	0	0	0	16230	0	0	0	34550	0	0	0	10050	0	0	0	18348	0	0	0	21644	0	0	2	112946	0	0	0	6104	0	0	0	30608	0
4	106158404	rs1417026576	A	G	gnomAD Genomes	NA	PASS	p.Asn1102Ser	p.Asn1102Ser	c.3305A>G	missense_variant			1	31402	0.00003185	0	0	1	8708	0	0	0	848	0	0	0	290	0	0	0	1560	0	0	0	3476	0	0	0	15432	0	0	0	1088	0	0	0	0	0
4	106158410	rs1181009796	TTA	T	gnomAD Exomes	PASS	NA	p.Ile1105ArgfsTer24	p.Ile1105ArgfsTer24	c.3314_3315delTA	frameshift_variant			1	250506	0.00000399	0	0	0	16216	0	0	0	34556	0	0	0	10044	0	0	0	18358	0	0	0	21648	0	0	1	112972	0	0	0	6102	0	0	0	30610	0
4	106158414	rs766164338	A	G	gnomAD Exomes	PASS	NA	p.Ile1105Met	p.Ile1105Met	c.3315A>G	missense_variant			1	250534	0.00000399	0	0	0	16208	0	0	1	34554	0	0	0	10050	0	0	0	18356	0	0	0	21646	0	0	0	113004	0	0	0	6104	0	0	0	30612	0
4	106158425	rs1441492512	C	T	gnomAD Genomes	NA	PASS	p.Ser1109Phe	p.Ser1109Phe	c.3326C>T	missense_variant			1	31408	0.00003184	0	0	0	8716	0	0	0	848	0	0	0	290	0	0	0	1560	0	0	0	3476	0	0	1	15430	0	0	0	1088	0	0	0	0	0
4	106158427	rs754856935	A	C	gnomAD Exomes	PASS	NA	p.Lys1110Gln	p.Lys1110Gln	c.3328A>C	missense_variant			1	250536	0.00000399	0	0	0	16174	0	0	1	34550	0	0	0	10052	0	0	0	18370	0	0	0	21646	0	0	0	113036	0	0	0	6096	0	0	0	30612	0
4	106158436	rs140437060	G	A	gnomAD Exomes,gnomAD Genomes	PASS	PASS	p.Asp1113Asn	p.Asp1113Asn	c.3337G>A	missense_variant			7	281824	0.00002484	0	0	7	24786	0	0	0	35390	0	0	0	10338	0	0	0	19936	0	0	0	25120	0	0	0	128464	0	0	0	7176	0	0	0	30614	0
4	106158437	rs756202722	A	G	gnomAD Exomes	PASS	NA	p.Asp1113Gly	p.Asp1113Gly	c.3338A>G	missense_variant			1	250328	0.00000399	0	0	0	16016	0	0	0	34542	0	0	0	10046	0	0	0	18378	0	0	0	21642	0	0	1	113004	0	0	0	6090	0	0	0	30610	0
4	106158440	rs564371231	C	G	gnomAD Exomes	PASS	NA	p.Thr1114Ser	p.Thr1114Ser	c.3341C>G	missense_variant			1	250302	0.000004	0	0	1	15982	0	0	0	34546	0	0	0	10044	0	0	0	18378	0	0	0	21644	0	0	0	113004	0	0	0	6092	0	0	0	30612	0
4	106158440	rs564371231	C	T	gnomAD Exomes	PASS	NA	p.Thr1114Ile	p.Thr1114Ile	c.3341C>T	missense_variant			1	250302	0.000004	0	0	0	15982	0	0	0	34546	0	0	0	10044	0	0	0	18378	0	0	0	21644	0	0	0	113004	0	0	0	6092	0	0	1	30612	0
4	106158441	rs1421890802	TC	T	gnomAD Genomes	NA	PASS	p.Pro1115LeufsTer2	p.Pro1115LeufsTer2	c.3344delC	frameshift_variant			1	31392	0.00003186	0	0	0	8714	0	0	0	848	0	0	0	290	0	0	0	1560	0	0	0	3474	0	0	1	15418	0	0	0	1088	0	0	0	0	0
4	106158443	rs1372296376	C	A	gnomAD Exomes	PASS	NA	p.Pro1115His	p.Pro1115His	c.3344C>A	missense_variant			1	250266	0.000004	0	0	0	15956	0	0	1	34546	0	0	0	10046	0	0	0	18376	0	0	0	21644	0	0	0	113002	0	0	0	6084	0	0	0	30612	0
4	106158449	rs1277527574	A	G	gnomAD Exomes	PASS	NA	p.Lys1117Arg	p.Lys1117Arg	c.3350A>G	missense_variant			1	250228	0.000004	0	0	0	15894	0	0	0	34548	0	0	0	10044	0	0	0	18374	0	0	0	21638	0	0	1	113030	0	0	0	6088	0	0	0	30612	0
4	106158466	rs1346779821	C	A	gnomAD Exomes	PASS	NA	p.Pro1123Thr	p.Pro1123Thr	c.3367C>A	missense_variant			1	250360	0.00000399	0	0	0	15882	0	0	0	34554	0	0	0	10056	0	0	0	18374	0	0	0	21638	0	0	1	113154	0	0	0	6090	0	0	0	30612	0
4	106158476	rs142740297	C	T	gnomAD Exomes	PASS	NA	p.Thr1126Ile	p.Thr1126Ile	c.3377C>T	missense_variant			2	250396	0.00000799	0	0	0	15868	0	0	0	34542	0	0	0	10062	0	0	0	18374	0	0	0	21644	0	0	2	113210	0	0	0	6084	0	0	0	30612	0
4	106158477		T	C	gnomAD Exomes	PASS	NA	p.Thr1126Thr	p.Thr1126Thr	c.3378T>C	synonymous_variant			1	250392	0.00000399	0	0	0	15858	0	0	0	34546	0	0	0	10062	0	0	0	18372	0	0	0	21644	0	0	1	113214	0	0	0	6084	0	0	0	30612	0
4	106158479	rs773339834	A	AT	gnomAD Exomes	PASS	NA	p.Gln1127HisfsTer3	p.Gln1127HisfsTer3	c.3380_3381insT	frameshift_variant			1	250430	0.00000399	0	0	0	15870	0	0	0	34546	0	0	0	10062	0	0	1	18376	0	0	0	21644	0	0	0	113236	0	0	0	6086	0	0	0	30610	0
4	106158479	rs773339834	AAT	A	gnomAD Exomes	PASS	NA	p.Tyr1128Ter	p.Tyr1128Ter	c.3383_3384delAT	frameshift_variant			1	250430	0.00000399	0	0	0	15870	0	0	0	34546	0	0	0	10062	0	0	0	18376	0	0	0	21644	0	0	1	113236	0	0	0	6086	0	0	0	30610	0
4	106158480	rs779314805	A	G	gnomAD Exomes,gnomAD Genomes	PASS	PASS	p.Gln1127Gln	p.Gln1127Gln	c.3381A>G	synonymous_variant			13	281834	0.00004613	0	0	0	24588	0	0	4	35394	0	0	0	10352	0	0	3	19936	0	0	0	25120	0	0	4	128662	0	0	1	7172	0	0	1	30610	0
4	106158484	rs746241528	G	T	gnomAD Exomes	PASS	NA	p.Asp1129Tyr	p.Asp1129Tyr	c.3385G>T	missense_variant			1	250376	0.00000399	0	0	0	15838	0	0	0	34542	0	0	0	10060	0	0	0	18374	0	0	0	21644	0	0	0	113226	0	0	0	6082	0	0	1	30610	0
4	106158486	rs367980467	T	C	gnomAD Exomes,gnomAD Genomes	PASS	PASS	p.Asp1129Asp	p.Asp1129Asp	c.3387T>C	synonymous_variant			13	281768	0.00004614	0	0	0	24518	0	0	3	35396	0	0	0	10350	0	0	1	19932	0	0	0	25118	0	0	8	128678	0	0	1	7164	0	0	0	30612	0
4	106158489	rs776153894	C	A	gnomAD Exomes	PASS	NA	p.Phe1130Leu	p.Phe1130Leu	c.3390C>A	missense_variant			1	250344	0.00000399	0	0	0	15788	0	0	0	34544	0	0	0	10060	0	0	0	18374	0	0	0	21644	0	0	0	113242	0	0	0	6080	0	0	1	30612	0
4	106158493	rs1393332073	T	C	gnomAD Exomes	PASS	NA	p.Ser1132Pro	p.Ser1132Pro	c.3394T>C	missense_variant			1	250316	0.00000399	0	0	0	15778	0	0	0	34544	0	0	0	10066	0	0	0	18372	0	0	0	21644	0	0	0	113220	0	0	0	6082	0	0	1	30610	0
4	106158495	rs1432605535	T	C	gnomAD Exomes	PASS	NA	p.Ser1132Ser	p.Ser1132Ser	c.3396T>C	synonymous_variant			1	250320	0.00000399	0	0	0	15782	0	0	1	34548	0	0	0	10064	0	0	0	18372	0	0	0	21638	0	0	0	113226	0	0	0	6078	0	0	0	30612	0
4	106158498	rs747574799	C	T	gnomAD Exomes,gnomAD Genomes	PASS	PASS	p.Cys1133Cys	p.Cys1133Cys	c.3399C>T	synonymous_variant			3	281730	0.00001065	0	0	0	24502	0	0	0	35398	0	0	0	10352	0	0	0	19928	0	0	0	25114	0	0	3	128666	0	0	0	7160	0	0	0	30610	0
4	106158509	rs772634266	G	C	gnomAD Exomes	PASS	NA	c.3409+1G>C		c.3409+1G>C	splice_donor_variant			1	250188	0.000004	0	0	0	15716	0	0	0	34546	0	0	1	10064	0	0	0	18366	0	0	0	21640	0	0	0	113168	0	0	0	6078	0	0	0	30610	0
4	106158509	rs772634266	G	A	gnomAD Exomes	PASS	NA	c.3409+1G>A		c.3409+1G>A	splice_donor_variant			4	250188	0.00001599	0	0	0	15716	0	0	1	34546	0	0	0	10064	0	0	0	18366	0	0	0	21640	0	0	3	113168	0	0	0	6078	0	0	0	30610	0
4	106158523	rs192879693	T	A	gnomAD Exomes,gnomAD Genomes	PASS	PASS	p.Cys1142Ser	p.Cys1142Ser	c.3424T>A	missense_variant	not provided		42	281546	0.00014918	1	0	0	24408	0	0	42	35390	1	0	0	10354	0	0	0	19922	0	0	0	25120	0	0	0	128584	0	0	0	7158	0	0	0	30610	0
4	106158523	rs192879693	T	C	gnomAD Exomes	PASS	NA	p.Cys1142Arg	p.Cys1142Arg	c.3424T>C	missense_variant			1	250144	0.000004	0	0	0	15698	0	0	1	34544	0	0	0	10064	0	0	0	18364	0	0	0	21644	0	0	0	113150	0	0	0	6070	0	0	0	30610	0
4	106158526	rs144467609	A	G	gnomAD Exomes,gnomAD Genomes	PASS	PASS	p.Thr1143Ala	p.Thr1143Ala	c.3427A>G	missense_variant	not provided		154	281486	0.0005471	0	0	141	24378	0	0	11	35398	0	0	0	10354	0	0	0	19916	0	0	0	25116	0	0	0	128556	0	0	2	7158	0	0	0	30610	0
4	106158536	rs1443738548	A	G	gnomAD Exomes	PASS	NA	p.His1146Arg	p.His1146Arg	c.3437A>G	missense_variant			2	249946	0.000008	0	0	0	15576	0	0	0	34542	0	0	0	10062	0	0	0	18360	0	0	0	21648	0	0	2	113082	0	0	0	6066	0	0	0	30610	0
4	106158537	rs1301810489	T	A	gnomAD Exomes	PASS	NA	p.His1146Gln	p.His1146Gln	c.3438T>A	missense_variant			1	249950	0.000004	0	0	0	15576	0	0	1	34542	0	0	0	10062	0	0	0	18364	0	0	0	21648	0	0	0	113084	0	0	0	6066	0	0	0	30608	0
4	106158541	rs185009865	G	C	gnomAD Exomes	PASS	NA	p.Val1148Leu	p.Val1148Leu	c.3442G>C	missense_variant			1	249816	0.000004	0	0	0	15544	0	0	0	34534	0	0	0	10060	0	0	0	18358	0	0	0	21642	0	0	1	113008	0	0	0	6060	0	0	0	30610	0
4	106158541	rs185009865	G	A	gnomAD Exomes	PASS	NA	p.Val1148Ile	p.Val1148Ile	c.3442G>A	missense_variant			3	249816	0.00001201	0	0	0	15544	0	0	0	34534	0	0	0	10060	0	0	0	18358	0	0	0	21642	0	0	3	113008	0	0	0	6060	0	0	0	30610	0
4	106158545	rs35264841	A	C	gnomAD Exomes,gnomAD Genomes	PASS	PASS	p.Tyr1149Ser	p.Tyr1149Ser	c.3446A>C	missense_variant			67	281210	0.00023826	1	0	59	24252	1	0	7	35382	0	0	0	10350	0	0	0	19908	0	0	0	25122	0	0	0	128438	0	0	0	7148	0	0	1	30610	0
4	106158547	rs767387933	C	T	gnomAD Exomes,gnomAD Genomes	PASS	PASS	p.Pro1150Ser	p.Pro1150Ser	c.3448C>T	missense_variant			21	281154	0.00007469	0	0	19	24240	0	0	2	35384	0	0	0	10348	0	0	0	19910	0	0	0	25122	0	0	0	128392	0	0	0	7148	0	0	0	30610	0
4	106158548	rs752621400	C	T	gnomAD Exomes	PASS	NA	p.Pro1150Leu	p.Pro1150Leu	c.3449C>T	missense_variant			1	249688	0.000004	0	0	0	15522	0	0	0	34534	0	0	0	10054	0	0	0	18342	0	0	0	21644	0	0	0	112928	0	0	0	6056	0	0	1	30608	0
4	106158550	rs141975400	G	T	gnomAD Exomes,gnomAD Genomes	PASS	PASS	p.Glu1151Ter	p.Glu1151Ter	c.3451G>T	stop_gained	not provided	lc_lof	168	281092	0.00059767	1	0	0	24234	0	0	0	35384	0	0	0	10348	0	0	153	19902	1	0	0	25124	0	0	1	128352	0	0	2	7142	0	0	12	30606	0
4	106158559	rs764203635	A	T	gnomAD Exomes	PASS	NA	p.Asn1154Tyr	p.Asn1154Tyr	c.3460A>T	missense_variant			1	249640	0.00000401	0	0	0	15510	0	0	0	34530	0	0	0	10050	0	0	0	18348	0	0	0	21646	0	0	1	112902	0	0	0	6054	0	0	0	30600	0
4	106158559	rs764203635	A	C	gnomAD Exomes	PASS	NA	p.Asn1154His	p.Asn1154His	c.3460A>C	missense_variant			3	249640	0.00001202	0	0	0	15510	0	0	0	34530	0	0	0	10050	0	0	0	18348	0	0	0	21646	0	0	3	112902	0	0	0	6054	0	0	0	30600	0
4	106158560	rs373704764	A	G	gnomAD Exomes	PASS	NA	p.Asn1154Ser	p.Asn1154Ser	c.3461A>G	missense_variant			21	249600	0.00008413	0	0	1	15510	0	0	0	34530	0	0	0	10048	0	0	0	18342	0	0	0	21644	0	0	20	112872	0	0	0	6052	0	0	0	30602	0
4	106158565	rs1362962550	T	C	gnomAD Genomes	NA	PASS	p.Ser1156Pro	p.Ser1156Pro	c.3466T>C	missense_variant			1	31414	0.00003183	0	0	1	8718	0	0	0	848	0	0	0	290	0	0	0	1560	0	0	0	3476	0	0	0	15436	0	0	0	1086	0	0	0	0	0
4	106158566	rs1211756044	C	T	gnomAD Exomes	PASS	NA	p.Ser1156Phe	p.Ser1156Phe	c.3467C>T	missense_variant			1	249484	0.00000401	0	0	0	15504	0	0	1	34524	0	0	0	10048	0	0	0	18338	0	0	0	21642	0	0	0	112772	0	0	0	6054	0	0	0	30602	0
4	106158575	rs1235237969	T	C	gnomAD Exomes,gnomAD Genomes	PASS	PASS	p.Met1159Thr	p.Met1159Thr	c.3476T>C	missense_variant			3	280694	0.00001069	0	0	1	24194	0	0	1	35364	0	0	0	10334	0	0	0	19896	0	0	0	25116	0	0	1	128058	0	0	0	7136	0	0	0	30596	0
4	106158577	rs1252224208	G	T	gnomAD Exomes	PASS	NA	p.Gly1160Ter	p.Gly1160Ter	c.3478G>T	stop_gained		lc_lof	1	249176	0.00000401	0	0	0	15478	0	0	0	34510	0	0	0	10046	0	0	0	18326	0	0	0	21640	0	0	1	112536	0	0	0	6054	0	0	0	30586	0
4	106158578	rs367758008	G	A	gnomAD Exomes,gnomAD Genomes	PASS	PASS	p.Gly1160Glu	p.Gly1160Glu	c.3479G>A	missense_variant	not provided		60	280522	0.00021389	1	0	9	24186	0	0	8	35354	0	0	0	10332	0	0	37	19884	1	0	0	25116	0	0	0	127924	0	0	5	7140	0	0	1	30586	0
4	106158579	rs770972152	A	AT	gnomAD Exomes	PASS	NA	p.Ser1162PhefsTer14	p.Ser1162PhefsTer14	c.3484dupT	frameshift_variant		lc_lof	1	249090	0.00000401	0	0	0	15466	0	0	0	34500	0	0	0	10042	0	0	0	18326	0	0	0	21638	0	0	1	112488	0	0	0	6052	0	0	0	30578	0
4	106158579	rs770972152	A	T	gnomAD Exomes	PASS	NA	p.Gly1160Gly	p.Gly1160Gly	c.3480A>T	synonymous_variant			1	249090	0.00000401	0	0	0	15466	0	0	0	34500	0	0	0	10042	0	0	0	18326	0	0	0	21638	0	0	1	112488	0	0	0	6052	0	0	0	30578	0
4	106158580		T	C	gnomAD Exomes	PASS	NA	p.Phe1161Leu	p.Phe1161Leu	c.3481T>C	missense_variant			1	248730	0.00000402	0	0	1	15424	0	0	0	34464	0	0	0	10026	0	0	0	18316	0	0	0	21634	0	0	0	112302	0	0	0	6044	0	0	0	30520	0
4	106158584	rs1187130213	CCTT	C	gnomAD Exomes	PASS	NA	p.Phe1164del	p.Phe1164del	c.3489_3491delCTT	inframe_deletion			1	248814	0.00000402	0	0	0	15428	0	0	0	34486	0	0	0	10040	0	0	0	18320	0	0	0	21638	0	0	1	112286	0	0	0	6046	0	0	0	30570	0
4	106158588	rs1421974533	C	CT	gnomAD Exomes	PASS	NA	p.Ter1166Leu	p.Ter1166Leu	c.3496dupT	frameshift_variant		lc_lof	1	248500	0.00000402	0	0	0	15404	0	0	0	34452	0	0	0	10026	0	0	0	18320	0	0	0	21632	0	0	1	112088	0	0	0	6046	0	0	0	30532	0
4	106158589	rs779035569	T	C	gnomAD Exomes	PASS	NA	p.Phe1164Leu	p.Phe1164Leu	c.3490T>C	missense_variant			1	248314	0.00000403	0	0	0	15402	0	0	0	34444	0	0	0	10022	0	0	0	18308	0	0	0	21630	0	0	1	111974	0	0	0	6044	0	0	0	30490	0
4	106158595	rs746175922	T	A	gnomAD Exomes	PASS	NA	p.Ter1166LysextTer12	p.Ter1166LysextTer12	c.3496T>A	stop_lost			2	248064	0.00000806	0	0	0	15374	0	0	0	34450	0	0	0	10022	0	0	0	18290	0	0	0	21622	0	0	1	111752	0	0	1	6046	0	0	0	30508	0
4	106158602	rs758820732	T	C	gnomAD Exomes	PASS	NA	c.*5T>C		c.*5T>C	3_prime_UTR_variant			1	247450	0.00000404	0	0	0	15302	0	0	0	34432	0	0	0	10010	0	0	0	18270	0	0	0	21618	0	0	0	111272	0	0	0	6034	0	0	1	30512	0
4	106158609	rs780630970	G	A	gnomAD Exomes	PASS	NA	c.*12G>A		c.*12G>A	3_prime_UTR_variant			4	246710	0.00001621	0	0	0	15240	0	0	0	34372	0	0	0	9984	0	0	0	18208	0	0	0	21600	0	0	0	110838	0	0	0	6018	0	0	4	30450	0
4	106158611	rs1324511493	C	T	gnomAD Exomes	PASS	NA	c.*14C>T		c.*14C>T	3_prime_UTR_variant			1	246524	0.00000406	0	0	0	15210	0	0	1	34380	0	0	0	9976	0	0	0	18206	0	0	0	21592	0	0	0	110720	0	0	0	6012	0	0	0	30428	0
4	106158627	rs1349763762	C	T	gnomAD Exomes	PASS	NA	c.*30C>T		c.*30C>T	3_prime_UTR_variant			1	244250	0.00000409	0	0	0	15078	0	0	0	34074	0	0	0	9886	0	0	0	18058	0	0	0	21520	0	0	0	109722	0	0	0	5960	0	0	1	29952	0
4	106158639	rs747484593	T	G	gnomAD Exomes	PASS	NA	c.*42T>G		c.*42T>G	3_prime_UTR_variant			1	240968	0.00000415	0	0	0	14888	0	0	0	33502	0	0	0	9702	0	0	1	17846	0	0	0	21422	0	0	0	108442	0	0	0	5880	0	0	0	29286	0
4	106158642	rs1290084154	A	C	gnomAD Exomes	PASS	NA	c.*45A>C		c.*45A>C	3_prime_UTR_variant			1	239846	0.00000417	0	0	0	14852	0	0	1	33250	0	0	0	9626	0	0	0	17772	0	0	0	21402	0	0	0	108088	0	0	0	5850	0	0	0	29006	0
4	106158643	rs769332402	G	A	gnomAD Exomes	PASS	NA	c.*46G>A		c.*46G>A	3_prime_UTR_variant			1	239464	0.00000418	0	0	0	14822	0	0	1	33172	0	0	0	9618	0	0	0	17740	0	0	0	21376	0	0	0	107954	0	0	0	5840	0	0	0	28942	0
4	106158648	rs1213612578	C	A	gnomAD Exomes	PASS	NA	c.*51C>A		c.*51C>A	3_prime_UTR_variant			3	238634	0.00001257	0	0	0	14808	0	0	0	33068	0	0	0	9566	0	0	3	17686	0	0	0	21304	0	0	0	107554	0	0	0	5810	0	0	0	28838	0
4	106158649	rs774473022	A	AT	gnomAD Exomes,gnomAD Genomes	PASS	PASS	c.*58dupT		c.*58dupT	3_prime_UTR_variant			6	270190	0.00002221	0	0	5	23524	0	0	0	33914	0	0	0	9860	0	0	0	19246	0	0	0	24788	0	0	0	123092	0	0	0	6896	0	0	1	28870	0
4	106158666	rs371500341	C	T	gnomAD Genomes	NA	PASS	c.*69C>T		c.*69C>T	3_prime_UTR_variant			2	31392	0.00006371	0	0	0	8708	0	0	0	846	0	0	0	290	0	0	0	1560	0	0	0	3474	0	0	2	15426	0	0	0	1088	0	0	0	0	0
4	106158667	rs919662389	G	A	gnomAD Genomes	NA	PASS	c.*70G>A		c.*70G>A	3_prime_UTR_variant			2	31392	0.00006371	0	0	1	8708	0	0	0	848	0	0	0	290	0	0	0	1560	0	0	0	3472	0	0	1	15430	0	0	0	1084	0	0	0	0	0
4	106162468	rs1336676240	AAAT	A	gnomAD Exomes	PASS	NA	c.*3878_*3880delAAT		c.*3878_*3880delAAT	3_prime_UTR_variant			1	134706	0.00000742	0	0	0	7546	0	0	1	19442	0	0	0	7252	0	0	0	9852	0	0	0	14560	0	0	0	53892	0	0	0	3756	0	0	0	18406	0
4	106162475	rs1231182281	A	C	gnomAD Exomes	PASS	NA	c.*3878A>C		c.*3878A>C	3_prime_UTR_variant			1	136520	0.00000732	0	0	0	7584	0	0	0	19786	0	0	0	7394	0	0	0	9908	0	0	0	14680	0	0	1	54554	0	0	0	3824	0	0	0	18790	0
4	106162483	rs924435532	A	G	gnomAD Exomes	PASS	NA	c.*3886A>G		c.*3886A>G	3_prime_UTR_variant			3	141236	0.00002124	0	0	0	7666	0	0	3	21000	0	0	0	7740	0	0	0	10144	0	0	0	14930	0	0	0	56140	0	0	0	3962	0	0	0	19654	0
4	106162497	rs1243912562	G	A	gnomAD Exomes	PASS	NA	p.Glu1137Glu	p.Glu1137Glu	c.3411G>A	splice_region_variant			1	149722	0.00000668	0	0	0	7838	0	0	1	23606	0	0	0	8296	0	0	0	10620	0	0	0	15184	0	0	0	58304	0	0	0	4194	0	0	0	21680	0
4	106162502	rs1269622534	T	C	gnomAD Genomes	NA	PASS	p.Ile1139Thr	p.Ile1139Thr	c.3416T>C	missense_variant			1	31388	0.00003186	0	0	0	8712	0	0	0	848	0	0	1	290	0	0	0	1558	0	0	0	3474	0	0	0	15418	0	0	0	1088	0	0	0	0	0
4	106162514	rs1484903483	A	G	gnomAD Exomes	PASS	NA	p.Asp1143Gly	p.Asp1143Gly	c.3428A>G	missense_variant			1	149594	0.00000668	0	0	0	7832	0	0	0	23488	0	0	0	8300	0	0	1	10640	0	0	0	15214	0	0	0	58292	0	0	0	4220	0	0	0	21608	0
4	106162518	rs777286235	A	C	gnomAD Exomes	PASS	NA	p.Glu1144Asp	p.Glu1144Asp	c.3432A>C	missense_variant			1	149256	0.0000067	0	0	0	7830	0	0	0	23388	0	0	0	8312	0	0	1	10622	0	0	0	15206	0	0	0	58166	0	0	0	4218	0	0	0	21514	0
4	106162520	rs1258444831	G	A	gnomAD Exomes	PASS	NA	p.Gly1145Asp	p.Gly1145Asp	c.3434G>A	missense_variant			1	150260	0.00000666	0	0	0	7846	0	0	0	23716	0	0	0	8362	0	0	0	10686	0	0	0	15222	0	0	1	58380	0	0	0	4246	0	0	0	21802	0
4	106162528	rs1466574077	T	A	gnomAD Genomes	NA	PASS	p.Tyr1148Asn	p.Tyr1148Asn	c.3442T>A	missense_variant			1	31398	0.00003185	0	0	0	8716	0	0	0	848	0	0	0	290	0	0	0	1556	0	0	0	3470	0	0	1	15430	0	0	0	1088	0	0	0	0	0
4	106162531	rs1476406128	A	C	gnomAD Exomes	PASS	NA	p.Thr1149Pro	p.Thr1149Pro	c.3445A>C	missense_variant			1	150862	0.00000663	0	0	0	7842	0	0	0	23888	0	0	0	8380	0	0	0	10716	0	0	0	15242	0	0	1	58500	0	0	0	4248	0	0	0	22046	0
4	106162548	rs1413755533	T	A	gnomAD Exomes	PASS	NA	p.Gly1154Gly	p.Gly1154Gly	c.3462T>A	synonymous_variant			1	152806	0.00000654	0	0	0	7880	0	0	0	24452	0	0	0	8454	0	0	1	10862	0	0	0	15264	0	0	0	58962	0	0	0	4300	0	0	0	22632	0
4	106162564	rs1401792461	A	G	gnomAD Exomes,gnomAD Genomes	PASS	PASS	p.Ile1160Val	p.Ile1160Val	c.3478A>G	missense_variant			2	183142	0.00001092	0	0	0	16584	0	0	0	24978	0	0	0	8700	0	0	2	12340	0	0	0	18728	0	0	0	74068	0	0	0	5354	0	0	0	22390	0
4	106162570	rs1160732978	G	A	gnomAD Exomes	PASS	NA	p.Glu1162Lys	p.Glu1162Lys	c.3484G>A	missense_variant			1	151490	0.0000066	0	0	0	7866	0	0	0	24074	0	0	0	8390	0	0	0	10774	0	0	0	15248	0	0	1	58528	0	0	0	4268	0	0	0	22342	0
4	106162584	rs1313142950	A	C	gnomAD Exomes	PASS	NA	p.Glu1166Asp	p.Glu1166Asp	c.3498A>C	missense_variant			1	150940	0.00000663	0	0	0	7842	0	0	0	23932	0	0	0	8344	0	0	0	10746	0	0	0	15240	0	0	1	58380	0	0	0	4252	0	0	0	22204	0
4	106162586	rs1412752935	G	T	gnomAD Exomes	PASS	NA	p.Arg1167Met	p.Arg1167Met	c.3500G>T	missense_variant		lc_lof,os_lof	1	150546	0.00000664	0	0	0	7816	0	0	0	23856	0	0	0	8332	0	0	0	10698	0	0	0	15232	0	0	1	58226	0	0	0	4236	0	0	0	22150	0
4	106162596	rs958103420	G	A	gnomAD Exomes,gnomAD Genomes	PASS	PASS	c.*3999G>A		c.*3999G>A	3_prime_UTR_variant			11	180468	0.00006095	0	0	9	16514	0	0	0	24316	0	0	0	8516	0	0	1	12180	0	0	0	18654	0	0	1	73232	0	0	0	5274	0	0	0	21782	0
4	106162597	rs748776247	C	T	gnomAD Exomes,gnomAD Genomes	PASS	PASS	c.*4000C>T		c.*4000C>T	3_prime_UTR_variant			6	180840	0.00003318	0	0	2	16512	0	0	0	24432	0	0	0	8546	0	0	0	12220	0	0	1	18666	0	0	3	73334	0	0	0	5284	0	0	0	21846	0
4	106162598	rs1315237199	A	C	gnomAD Exomes	PASS	NA	c.*4001A>C		c.*4001A>C	3_prime_UTR_variant			2	149570	0.00001337	0	0	0	7814	0	0	0	23586	0	0	0	8256	0	0	0	10668	0	0	0	15196	0	0	2	58000	0	0	0	4200	0	0	0	21850	0
4	106162602	rs1281377145	G	A	gnomAD Exomes	PASS	NA	c.*4005G>A		c.*4005G>A	3_prime_UTR_variant			1	144494	0.00000692	0	0	0	7700	0	0	0	22148	0	0	0	7944	0	0	0	10396	0	0	0	15098	0	0	0	56570	0	0	0	4104	0	0	1	20534	0
4	106162619	rs1186334646	G	A	gnomAD Exomes	PASS	NA	c.*4022G>A		c.*4022G>A	3_prime_UTR_variant			3	126394	0.00002374	0	0	0	7420	0	0	2	16576	0	0	0	6584	0	0	1	9254	0	0	0	14412	0	0	0	51468	0	0	0	3516	0	0	0	17164	0
4	106162626	rs1237252350	C	T	gnomAD Exomes	PASS	NA	c.*4029C>T		c.*4029C>T	3_prime_UTR_variant			2	121348	0.00001648	0	0	0	7320	0	0	0	15128	0	0	0	6184	0	0	0	9018	0	0	0	14110	0	0	0	49888	0	0	0	3328	0	0	2	16372	0
4	106162626	rs1237252350	C	A	gnomAD Genomes	NA	PASS	c.*4029C>A		c.*4029C>A	3_prime_UTR_variant			1	31396	0.00003185	0	0	0	8712	0	0	0	848	0	0	0	290	0	0	0	1560	0	0	0	3472	0	0	1	15426	0	0	0	1088	0	0	0	0	0
4	106162633	rs1470683447	A	T	gnomAD Exomes	PASS	NA	c.*4036A>T		c.*4036A>T	3_prime_UTR_variant			1	117272	0.00000853	0	0	0	7290	0	0	0	14240	0	0	0	5804	0	0	0	8888	0	0	0	13676	0	0	0	48552	0	0	0	3178	0	0	1	15644	0
4	106162634	rs1477723275	T	C	gnomAD Genomes	NA	PASS	c.*4037T>C		c.*4037T>C	3_prime_UTR_variant			1	31412	0.00003183	0	0	0	8714	0	0	0	848	0	0	0	290	0	0	0	1560	0	0	0	3476	0	0	1	15436	0	0	0	1088	0	0	0	0	0
4	106162635	rs1179466804	A	G	gnomAD Exomes	PASS	NA	c.*4038A>G		c.*4038A>G	3_prime_UTR_variant			1	117322	0.00000852	0	0	0	7256	0	0	0	14216	0	0	0	5816	0	0	0	8866	0	0	0	13698	0	0	0	48636	0	0	0	3174	0	0	1	15660	0
4	106163938	rs757350684	CTT	C	gnomAD Genomes	NA	PASS	c.3501-52_3501-51delTT		c.3501-52_3501-51delTT	intron_variant			28	31408	0.00089149	0	0	1	8718	0	0	0	848	0	0	0	290	0	0	0	1560	0	0	2	3476	0	0	24	15428	0	0	1	1088	0	0	0	0	0
4	106163943	rs1406371633	A	G	gnomAD Exomes	PASS	NA	c.3501-48A>G		c.3501-48A>G	intron_variant			1	138124	0.00000724	0	0	0	7536	0	0	0	19070	0	0	0	7492	0	0	0	10096	0	0	0	16340	0	0	1	55602	0	0	0	3908	0	0	0	18080	0
4	106163952		C	T	gnomAD Exomes	PASS	NA	c.3501-39C>T		c.3501-39C>T	intron_variant			1	139204	0.00000718	0	0	0	7540	0	0	0	19562	0	0	0	7592	0	0	1	10112	0	0	0	16332	0	0	0	55844	0	0	0	3978	0	0	0	18244	0
4	106163958	rs1049684108	G	T	gnomAD Genomes	NA	PASS	c.3501-33G>T		c.3501-33G>T	intron_variant			1	31408	0.00003184	0	0	1	8716	0	0	0	848	0	0	0	290	0	0	0	1560	0	0	0	3476	0	0	0	15430	0	0	0	1088	0	0	0	0	0
4	106163958	rs1049684108	G	C	gnomAD Exomes	PASS	NA	c.3501-33G>C		c.3501-33G>C	intron_variant			1	148582	0.00000673	0	0	0	7756	0	0	1	22270	0	0	0	8174	0	0	0	10566	0	0	0	16696	0	0	0	58478	0	0	0	4242	0	0	0	20400	0
4	106163960	rs767368630	ATG	A	gnomAD Exomes,gnomAD Genomes	PASS	PASS	c.3501-21_3501-20delGT		c.3501-21_3501-20delGT	intron_variant			25	177532	0.00014082	0	0	19	16382	0	0	2	22574	0	0	0	8354	0	0	1	11968	0	0	0	19992	0	0	1	73034	0	0	1	5240	0	0	1	19988	0
4	106163960	rs767368630	A	ATG	gnomAD Exomes	PASS	NA	c.3501-21_3501-20dupGT		c.3501-21_3501-20dupGT	intron_variant			9	146132	0.00006159	0	0	0	7670	0	0	0	21726	0	0	0	8064	0	0	0	10408	0	0	0	16516	0	0	1	57606	0	0	0	4154	0	0	8	19988	0
4	106163961	rs1173688302	T	C	gnomAD Exomes	PASS	NA	c.3501-30T>C		c.3501-30T>C	intron_variant			2	146908	0.00001361	0	0	0	7666	0	0	1	21774	0	0	0	8086	0	0	0	10422	0	0	0	16668	0	0	1	57958	0	0	0	4172	0	0	0	20162	0
4	106163968	rs1376940320	G	A	gnomAD Exomes	PASS	NA	c.3501-23G>A		c.3501-23G>A	intron_variant			1	152718	0.00000655	0	0	0	7836	0	0	1	23516	0	0	0	8384	0	0	0	10774	0	0	0	16784	0	0	0	59534	0	0	0	4330	0	0	0	21560	0
4	106163997	rs1333328227	A	G	gnomAD Exomes	PASS	NA	p.Asp1139Gly	p.Asp1139Gly	c.3416A>G	missense_variant			1	155902	0.00000641	0	0	1	7910	0	0	0	24518	0	0	0	8480	0	0	0	10888	0	0	0	16822	0	0	0	60288	0	0	0	4366	0	0	0	22630	0
4	106164016	rs1444062549	A	G	gnomAD Exomes	PASS	NA	p.Arg1176Gly	p.Arg1176Gly	c.3526A>G	missense_variant			1	156514	0.00000639	0	0	0	7930	0	0	0	24674	0	0	0	8504	0	0	0	10908	0	0	0	16840	0	0	1	60514	0	0	0	4388	0	0	0	22756	0
4	106164020	rs1277728246	T	G	gnomAD Exomes	PASS	NA	p.Ile1177Ser	p.Ile1177Ser	c.3530T>G	missense_variant			1	156694	0.00000638	0	0	0	7938	0	0	0	24670	0	0	0	8508	0	0	0	10910	0	0	0	16840	0	0	1	60670	0	0	0	4396	0	0	0	22762	0
4	106164028	rs1376035821	G	A	gnomAD Exomes	PASS	NA	p.Val1180Ile	p.Val1180Ile	c.3538G>A	missense_variant			1	156864	0.00000637	0	0	0	7960	0	0	0	24686	0	0	0	8518	0	0	0	10916	0	0	1	16836	0	0	0	60784	0	0	0	4394	0	0	0	22770	0
4	106164029	rs1239569919	T	A	gnomAD Exomes	PASS	NA	p.Val1180Asp	p.Val1180Asp	c.3539T>A	missense_variant			1	156878	0.00000637	0	0	0	7952	0	0	0	24668	0	0	1	8514	0	0	0	10914	0	0	0	16838	0	0	0	60838	0	0	0	4392	0	0	0	22762	0
4	106164031	rs1420621995	AT	A	gnomAD Exomes	PASS	NA	p.Ile1181ThrfsTer45	p.Ile1181ThrfsTer45	c.3542delT	frameshift_variant			1	157020	0.00000637	0	0	0	7968	0	0	0	24688	0	0	0	8522	0	0	0	10920	0	0	0	16838	0	0	1	60914	0	0	0	4400	0	0	0	22770	0
4	106164038	rs1457913481	C	T	gnomAD Genomes	NA	PASS	p.Thr1183Ile	p.Thr1183Ile	c.3548C>T	missense_variant			1	31400	0.00003185	0	0	1	8716	0	0	0	846	0	0	0	290	0	0	0	1558	0	0	0	3474	0	0	0	15428	0	0	0	1088	0	0	0	0	0
4	106164039	rs1319650114	T	C	gnomAD Genomes	NA	PASS	p.Leu1153Pro	p.Leu1153Pro	c.3458T>C	missense_variant			1	31400	0.00003185	0	0	0	8710	0	0	0	846	0	0	0	290	0	0	0	1560	0	0	1	3472	0	0	0	15434	0	0	0	1088	0	0	0	0	0
4	106164049	rs548230417	G	A	gnomAD Exomes	PASS	NA	p.Gly1187Ser	p.Gly1187Ser	c.3559G>A	missense_variant			1	157380	0.00000635	0	0	0	8000	0	0	1	24708	0	0	0	8540	0	0	0	10924	0	0	0	16846	0	0	0	61186	0	0	0	4404	0	0	0	22772	0
4	106164050	rs1278098712	G	A	gnomAD Exomes	PASS	NA	p.Gly1187Asp	p.Gly1187Asp	c.3560G>A	missense_variant			1	157370	0.00000635	0	0	0	7998	0	0	1	24706	0	0	0	8542	0	0	0	10926	0	0	0	16846	0	0	0	61178	0	0	0	4400	0	0	0	22774	0
4	106164053	rs1438785580	A	G	gnomAD Exomes	PASS	NA	p.Lys1188Arg	p.Lys1188Arg	c.3563A>G	missense_variant			1	157420	0.00000635	0	0	0	7996	0	0	0	24714	0	0	0	8546	0	0	0	10924	0	0	0	16846	0	0	1	61220	0	0	0	4402	0	0	0	22772	0
4	106164069	rs760380183	T	G	gnomAD Exomes	PASS	NA	p.Cys1193Trp	p.Cys1193Trp	c.3579T>G	missense_variant			1	157386	0.00000635	0	0	0	7988	0	0	0	24710	0	0	0	8540	0	0	1	10926	0	0	0	16838	0	0	0	61222	0	0	0	4398	0	0	0	22764	0
4	106164073	rs568009712	A	G	gnomAD Exomes	PASS	NA	p.Ile1195Val	p.Ile1195Val	c.3583A>G	missense_variant			80	157320	0.00050852	0	0	2	7988	0	0	1	24690	0	0	0	8544	0	0	0	10922	0	0	0	16838	0	0	0	61180	0	0	2	4402	0	0	75	22756	0
4	106164084	rs997814243	G	A	gnomAD Exomes	PASS	NA	p.Trp1198Ter	p.Trp1198Ter	c.3594G>A	stop_gained			1	157024	0.00000637	0	0	0	7970	0	0	1	24622	0	0	0	8534	0	0	0	10914	0	0	0	16842	0	0	0	61076	0	0	0	4394	0	0	0	22672	0
4	106164088		AGTGTGACTTGATAAAGCCTT	A	gnomAD Exomes	PASS	NA	c.3594+5_3594+24delGTGTGACTTGATAAAGCCTT		c.3594+5_3594+24delGTGTGACTTGATAAAGCCTT	splice_region_variant		lc_lof,os_lof	1	156976	0.00000637	0	0	0	7964	0	0	0	24626	0	0	0	8536	0	0	0	10916	0	0	0	16842	0	0	1	61022	0	0	0	4396	0	0	0	22674	0
4	106164097	rs1451966966	T	A	gnomAD Exomes	PASS	NA	c.3594+13T>A		c.3594+13T>A	intron_variant			2	156608	0.00001277	0	0	0	7944	0	0	1	24602	0	0	0	8534	0	0	0	10918	0	0	0	16836	0	0	1	60762	0	0	0	4384	0	0	0	22628	0
4	106164113	rs1396715625	C	T	gnomAD Exomes	PASS	NA	c.3594+29C>T		c.3594+29C>T	intron_variant			1	155732	0.00000642	0	0	0	7920	0	0	0	24420	0	0	0	8490	0	0	0	10892	0	0	0	16832	0	0	1	60370	0	0	0	4382	0	0	0	22426	0
4	106164127	rs1399548203	A	T	gnomAD Exomes	PASS	NA	c.3594+43A>T		c.3594+43A>T	intron_variant			3	153796	0.00001951	0	0	0	7860	0	0	3	23904	0	0	0	8422	0	0	0	10814	0	0	0	16810	0	0	0	59814	0	0	0	4352	0	0	0	21820	0
4	106164148	rs1421048320	CCT	C	gnomAD Genomes	NA	PASS	c.3594+65_3594+66delCT		c.3594+65_3594+66delCT	intron_variant			3	31390	0.00009557	0	0	3	8712	0	0	0	846	0	0	0	290	0	0	0	1558	0	0	0	3470	0	0	0	15426	0	0	0	1088	0	0	0	0	0
4	106164673	rs775336089	G	A	gnomAD Genomes	NA	PASS	c.3595-54G>A		c.3595-54G>A	intron_variant			4	31368	0.00012752	0	0	0	8696	0	0	0	848	0	0	0	290	0	0	0	1560	0	0	0	3474	0	0	4	15414	0	0	0	1086	0	0	0	0	0
4	106164679	rs1327768983	T	G	gnomAD Exomes	PASS	NA	c.3595-48T>G		c.3595-48T>G	intron_variant			1	152300	0.00000657	0	0	0	7890	0	0	0	24648	0	0	0	8420	0	0	0	10888	0	0	1	15088	0	0	0	58332	0	0	0	4298	0	0	0	22736	0
4	106164684	rs1373292505	GT	G	gnomAD Exomes	PASS	NA	c.3595-41delT		c.3595-41delT	intron_variant			2	152446	0.00001312	0	0	0	7890	0	0	0	24650	0	0	0	8436	0	0	0	10894	0	0	0	15120	0	0	2	58408	0	0	0	4304	0	0	0	22744	0
4	106164690	rs1231109586	G	T	gnomAD Exomes	PASS	NA	c.3595-37G>T		c.3595-37G>T	intron_variant			1	152778	0.00000655	0	0	0	7892	0	0	1	24666	0	0	0	8446	0	0	0	10898	0	0	0	15190	0	0	0	58622	0	0	0	4308	0	0	0	22756	0
4	106164692	rs950837987	G	T	gnomAD Exomes,gnomAD Genomes	PASS	PASS	c.3595-35G>T		c.3595-35G>T	intron_variant			2	184066	0.00001087	0	0	0	16604	0	0	0	25510	0	0	0	8730	0	0	0	12456	0	0	0	18608	0	0	2	74014	0	0	0	5394	0	0	0	22750	0
4	106164699	rs775304307	GT	G	gnomAD Exomes	PASS	NA	c.3595-25delT		c.3595-25delT	intron_variant			1	153060	0.00000653	0	0	0	7896	0	0	0	24676	0	0	0	8452	0	0	0	10900	0	0	0	15226	0	0	0	58844	0	0	0	4312	0	0	1	22754	0
4	106164699	rs775304307	G	A	gnomAD Exomes	PASS	NA	c.3595-28G>A		c.3595-28G>A	intron_variant			4	153060	0.00002613	0	0	0	7896	0	0	0	24676	0	0	0	8452	0	0	0	10900	0	0	0	15226	0	0	4	58844	0	0	0	4312	0	0	0	22754	0
4	106164719	rs1256551308	C	A	gnomAD Exomes	PASS	NA	c.3595-8C>A		c.3595-8C>A	splice_region_variant			1	153536	0.00000651	0	0	0	7908	0	0	0	24684	0	0	0	8466	0	0	0	10902	0	0	0	15318	0	0	1	59166	0	0	0	4322	0	0	0	22770	0
4	106164720	rs909259945	C	G	gnomAD Exomes	PASS	NA	c.3595-7C>G		c.3595-7C>G	splice_region_variant			5	153542	0.00003256	0	0	0	7910	0	0	0	24682	0	0	0	8470	0	0	0	10902	0	0	2	15330	0	0	3	59160	0	0	0	4322	0	0	0	22766	0
4	106164720	rs909259945	CACGCAGGTGGTTCGCAG	C	gnomAD Exomes	PASS	NA	c.3595-5_3606delCGCAGGTGGTTCGCAGA		c.3595-5_3606delCGCAGGTGGTTCGCAGA	splice_acceptor_variant			1	153542	0.00000651	0	0	0	7910	0	0	0	24682	0	0	0	8470	0	0	0	10902	0	0	0	15330	0	0	1	59160	0	0	0	4322	0	0	0	22766	0
4	106164722	rs1214874623	C	T	gnomAD Exomes,gnomAD Genomes	PASS	PASS	c.3595-5C>T		c.3595-5C>T	splice_region_variant			2	184964	0.00001081	0	0	0	16608	0	0	0	25530	0	0	0	8758	0	0	0	12460	0	0	0	18822	0	0	1	74610	0	0	1	5410	0	0	0	22766	0
4	106164723	rs72963007	G	A	gnomAD Exomes,gnomAD Genomes	PASS	PASS	c.3595-4G>A		c.3595-4G>A	splice_region_variant	Benign		787	185042	0.00425309	11	0	525	16604	11	0	55	25528	0	0	0	8760	0	0	24	12458	0	0	0	18864	0	0	41	74652	0	0	9	5408	0	0	133	22768	0
4	106164725	rs1221140798	AG	A	gnomAD Exomes	PASS	NA	p.Val1199TrpfsTer27	p.Val1199TrpfsTer27	c.3595delG	splice_acceptor_variant			1	153758	0.0000065	0	0	0	7910	0	0	0	24682	0	0	0	8468	0	0	1	10900	0	0	0	15406	0	0	0	59294	0	0	0	4326	0	0	0	22772	0
4	106164731	rs1197529221	T	A	gnomAD Exomes	PASS	NA	p.Val1200Asp	p.Val1200Asp	c.3599T>A	missense_variant			1	153840	0.0000065	0	0	0	7912	0	0	0	24684	0	0	0	8468	0	0	0	10900	0	0	0	15460	0	0	1	59312	0	0	0	4334	0	0	0	22770	0
4	106164733	rs1373336171	C	T	gnomAD Exomes	PASS	NA	p.Arg1201Cys	p.Arg1201Cys	c.3601C>T	missense_variant			1	153866	0.0000065	0	0	0	7914	0	0	0	24684	0	0	0	8468	0	0	0	10900	0	0	0	15472	0	0	1	59322	0	0	0	4334	0	0	0	22772	0
4	106164734	rs902035179	G	A	gnomAD Exomes	PASS	NA	p.Arg1201His	p.Arg1201His	c.3602G>A	missense_variant			1	153938	0.0000065	0	0	0	7912	0	0	0	24682	0	0	0	8470	0	0	0	10900	0	0	0	15514	0	0	1	59356	0	0	0	4332	0	0	0	22772	0
4	106164734	rs902035179	G	T	gnomAD Exomes	PASS	NA	p.Arg1201Leu	p.Arg1201Leu	c.3602G>T	missense_variant			1	153938	0.0000065	0	0	0	7912	0	0	0	24682	0	0	0	8470	0	0	0	10900	0	0	0	15514	0	0	0	59356	0	0	1	4332	0	0	0	22772	0
4	106164741	rs546830254	C	G	gnomAD Exomes,gnomAD Genomes	PASS	PASS	p.Ser1203Arg	p.Ser1203Arg	c.3609C>G	missense_variant			25	185692	0.00013463	0	0	0	16620	0	0	7	25532	0	0	0	8760	0	0	0	12460	0	0	0	19128	0	0	15	74996	0	0	1	5426	0	0	2	22770	0
4	106164745	rs1461710063	A	G	gnomAD Exomes	PASS	NA	p.Ser1205Gly	p.Ser1205Gly	c.3613A>G	missense_variant			1	154502	0.00000647	0	0	0	7918	0	0	1	24684	0	0	0	8478	0	0	0	10900	0	0	0	15736	0	0	0	59664	0	0	0	4348	0	0	0	22774	0
4	106164746	rs543960741	G	C	gnomAD Exomes	PASS	NA	p.Ser1205Thr	p.Ser1205Thr	c.3614G>C	missense_variant			1	154538	0.00000647	0	0	0	7918	0	0	0	24684	0	0	0	8476	0	0	0	10900	0	0	0	15750	0	0	0	59688	0	0	0	4348	0	0	1	22774	0
4	106164760	rs1392137538	C	G	gnomAD Exomes	PASS	NA	p.Tyr1179Ter	p.Tyr1179Ter	c.3537C>G	stop_gained			1	155088	0.00000645	0	0	0	7920	0	0	0	24684	0	0	0	8484	0	0	0	10900	0	0	0	16026	0	0	0	59934	0	0	0	4366	0	0	1	22774	0
4	106164768	rs1322937531	G	C	gnomAD Exomes,gnomAD Genomes	PASS	PASS	p.Leu1212Phe	p.Leu1212Phe	c.3636G>C	missense_variant			4	186740	0.00002142	0	0	4	16624	0	0	0	25532	0	0	0	8772	0	0	0	12460	0	0	0	19652	0	0	0	75468	0	0	0	5458	0	0	0	22774	0
4	106164772	rs761811530	C	T	gnomAD Exomes	PASS	NA	p.Arg1214Trp	p.Arg1214Trp	c.3640C>T	missense_variant			1	155436	0.00000643	0	0	0	7918	0	0	0	24682	0	0	0	8480	0	0	0	10900	0	0	1	16252	0	0	0	60058	0	0	0	4372	0	0	0	22774	0
4	106164776	rs892058141	A	T	gnomAD Exomes	PASS	NA	p.Glu1215Val	p.Glu1215Val	c.3644A>T	missense_variant			1	155648	0.00000642	0	0	0	7920	0	0	1	24684	0	0	0	8484	0	0	0	10900	0	0	0	16356	0	0	0	60156	0	0	0	4374	0	0	0	22774	0
4	106164786	rs989021733	C	A	gnomAD Genomes	NA	PASS	p.Ala1188Asp	p.Ala1188Asp	c.3563C>A	missense_variant			1	31372	0.00003188	0	0	0	8702	0	0	0	848	0	0	0	290	0	0	0	1560	0	0	0	3472	0	0	1	15416	0	0	0	1084	0	0	0	0	0
4	106164787	rs1234235090	C	G	gnomAD Exomes	PASS	NA	p.His1219Asp	p.His1219Asp	c.3655C>G	missense_variant			1	155978	0.00000641	0	0	0	7926	0	0	0	24686	0	0	0	8488	0	0	0	10900	0	0	0	16558	0	0	1	60266	0	0	0	4380	0	0	0	22774	0
4	106164791	rs750669382	C	T	gnomAD Exomes	PASS	NA	p.Thr1220Ile	p.Thr1220Ile	c.3659C>T	missense_variant			4	156034	0.00002564	0	0	0	7924	0	0	4	24686	0	0	0	8486	0	0	0	10900	0	0	0	16596	0	0	0	60282	0	0	0	4386	0	0	0	22774	0
4	106164793	rs758732877	T	C	gnomAD Exomes	PASS	NA	p.Cys1221Arg	p.Cys1221Arg	c.3661T>C	missense_variant			1	156060	0.00000641	0	0	0	7924	0	0	0	24686	0	0	0	8488	0	0	0	10900	0	0	0	16600	0	0	1	60302	0	0	0	4386	0	0	0	22774	0
4	106164804	rs531417844	A	G	gnomAD Exomes	PASS	NA	p.Gln1194Arg	p.Gln1194Arg	c.3581A>G	missense_variant			1	156186	0.0000064	0	0	0	7926	0	0	0	24688	0	0	0	8488	0	0	0	10900	0	0	0	16674	0	0	1	60352	0	0	0	4384	0	0	0	22774	0
4	106164823	rs1190585048	C	T	gnomAD Exomes	PASS	NA	p.Leu1231Leu	p.Leu1231Leu	c.3691C>T	synonymous_variant			1	156322	0.0000064	0	0	0	7924	0	0	0	24688	0	0	0	8492	0	0	0	10900	0	0	0	16768	0	0	1	60388	0	0	0	4388	0	0	0	22774	0
4	106164823	rs1190585048	C	G	gnomAD Exomes,gnomAD Genomes	PASS	PASS	p.Leu1231Val	p.Leu1231Val	c.3691C>G	missense_variant			12	187694	0.00006393	0	0	0	16620	0	0	12	25536	0	0	0	8782	0	0	0	12460	0	0	0	20242	0	0	0	75804	0	0	0	5476	0	0	0	22774	0
4	106164842	rs903593725	C	G	gnomAD Exomes	PASS	NA	p.Pro1237Arg	p.Pro1237Arg	c.3710C>G	missense_variant			2	156364	0.00001279	0	0	0	7926	0	0	2	24688	0	0	0	8488	0	0	0	10902	0	0	0	16818	0	0	0	60382	0	0	0	4386	0	0	0	22774	0
4	106164843	rs1475424900	G	A	gnomAD Exomes,gnomAD Genomes	PASS	PASS	p.Pro1237Pro	p.Pro1237Pro	c.3711G>A	synonymous_variant			5	187734	0.00002663	0	0	0	16628	0	0	0	25536	0	0	0	8780	0	0	4	12460	0	0	0	20296	0	0	1	75786	0	0	0	5474	0	0	0	22774	0
4	106164845	rs780540645	T	C	gnomAD Exomes	PASS	NA	p.Leu1238Pro	p.Leu1238Pro	c.3713T>C	missense_variant			2	156384	0.00001279	0	0	0	7924	0	0	0	24688	0	0	0	8492	0	0	0	10900	0	0	0	16824	0	0	0	60392	0	0	0	4390	0	0	2	22774	0
4	106164847	rs1415632798	T	A	gnomAD Exomes	PASS	NA	p.Ser1239Thr	p.Ser1239Thr	c.3715T>A	missense_variant			1	156378	0.00000639	0	0	0	7924	0	0	1	24688	0	0	0	8490	0	0	0	10900	0	0	0	16824	0	0	0	60388	0	0	0	4390	0	0	0	22774	0
4	106164860	rs374816785	A	G	gnomAD Exomes,gnomAD Genomes	PASS	PASS	p.Lys1243Arg	p.Lys1243Arg	c.3728A>G	missense_variant			4	187740	0.00002131	0	0	1	16612	0	0	1	25536	0	0	0	8780	0	0	2	12460	0	0	0	20304	0	0	0	75794	0	0	0	5480	0	0	0	22774	0
4	106164861	rs751990275	A	T	gnomAD Exomes	PASS	NA	p.Lys1243Asn	p.Lys1243Asn	c.3729A>T	missense_variant			1	156354	0.0000064	0	0	0	7920	0	0	0	24688	0	0	0	8490	0	0	0	10900	0	0	0	16822	0	0	0	60370	0	0	0	4390	0	0	1	22774	0
4	106164870	rs548420324	G	A	gnomAD Exomes	PASS	NA	p.Ser1246Ser	p.Ser1246Ser	c.3738G>A	synonymous_variant			1	156358	0.0000064	0	0	0	7914	0	0	0	24686	0	0	0	8492	0	0	0	10900	0	0	0	16828	0	0	0	60376	0	0	1	4388	0	0	0	22774	0
4	106164870	rs548420324	G	C	gnomAD Exomes	PASS	NA	p.Ser1246Ser	p.Ser1246Ser	c.3738G>C	synonymous_variant			1	156358	0.0000064	0	0	0	7914	0	0	1	24686	0	0	0	8492	0	0	0	10900	0	0	0	16828	0	0	0	60376	0	0	0	4388	0	0	0	22774	0
4	106164875	rs372179780	T	C	gnomAD Exomes	PASS	NA	p.Leu1248Pro	p.Leu1248Pro	c.3743T>C	missense_variant			1	156350	0.0000064	0	0	0	7916	0	0	0	24688	0	0	0	8494	0	0	0	10900	0	0	0	16826	0	0	1	60366	0	0	0	4386	0	0	0	22774	0
4	106164878	rs1296610391	C	G	gnomAD Exomes	PASS	NA	p.Thr1249Ser	p.Thr1249Ser	c.3746C>G	missense_variant			1	156342	0.0000064	0	0	0	7916	0	0	1	24688	0	0	0	8492	0	0	0	10900	0	0	0	16828	0	0	0	60360	0	0	0	4384	0	0	0	22774	0
4	106164878	rs1296610391	C	T	gnomAD Exomes	PASS	NA	p.Thr1249Ile	p.Thr1249Ile	c.3746C>T	missense_variant			1	156342	0.0000064	0	0	0	7916	0	0	0	24688	0	0	0	8492	0	0	0	10900	0	0	1	16828	0	0	0	60360	0	0	0	4384	0	0	0	22774	0
4	106164879	rs781551996	C	T	gnomAD Exomes	PASS	NA	p.Thr1249Thr	p.Thr1249Thr	c.3747C>T	synonymous_variant			2	156326	0.00001279	0	0	0	7916	0	0	0	24688	0	0	0	8490	0	0	0	10900	0	0	0	16818	0	0	0	60356	0	0	0	4386	0	0	2	22772	0
4	106164879	rs781551996	C	G	gnomAD Exomes,gnomAD Genomes	PASS	PASS	p.Thr1249Thr	p.Thr1249Thr	c.3747C>G	synonymous_variant			5	187700	0.00002664	0	0	0	16620	0	0	5	25536	0	0	0	8780	0	0	0	12460	0	0	0	20292	0	0	0	75768	0	0	0	5472	0	0	0	22772	0
4	106164880	rs1415830017	G	T	gnomAD Exomes	PASS	NA	p.Glu1250Ter	p.Glu1250Ter	c.3748G>T	stop_gained			1	156346	0.0000064	0	0	0	7916	0	0	1	24688	0	0	0	8490	0	0	0	10900	0	0	0	16828	0	0	0	60364	0	0	0	4386	0	0	0	22774	0
4	106164884	rs1339287432	C	T	gnomAD Exomes,gnomAD Genomes	PASS	PASS	p.Thr1251Met	p.Thr1251Met	c.3752C>T	missense_variant			3	187742	0.00001598	0	0	0	16624	0	0	0	25536	0	0	0	8782	0	0	0	12460	0	0	0	20302	0	0	3	75790	0	0	0	5474	0	0	0	22774	0
4	106164885	rs568289483	G	A	gnomAD Exomes	PASS	NA	p.Thr1251Thr	p.Thr1251Thr	c.3753G>A	synonymous_variant			2	156338	0.00001279	0	0	0	7916	0	0	1	24688	0	0	0	8488	0	0	0	10900	0	0	0	16828	0	0	0	60358	0	0	0	4386	0	0	1	22774	0
4	106164895	rs756805589	T	TA	gnomAD Exomes	PASS	NA	p.Tyr1255Ter	p.Tyr1255Ter	c.3764dupA	stop_gained			2	156340	0.00001279	0	0	0	7918	0	0	1	24686	0	0	0	8492	0	0	0	10900	0	0	0	16830	0	0	1	60356	0	0	0	4386	0	0	0	22772	0
4	106164896	rs1451170122	A	AC	gnomAD Genomes	NA	PASS	p.Gly1256ArgfsTer12	p.Gly1256ArgfsTer12	c.3765dupC	frameshift_variant			1	31368	0.00003188	0	0	1	8700	0	0	0	848	0	0	0	290	0	0	0	1558	0	0	0	3476	0	0	0	15408	0	0	0	1088	0	0	0	0	0
4	106164897	rs1352258641	C	T	gnomAD Exomes	PASS	NA	p.Tyr1255Tyr	p.Tyr1255Tyr	c.3765C>T	synonymous_variant			3	156306	0.00001919	0	0	1	7916	0	0	0	24686	0	0	0	8492	0	0	0	10900	0	0	0	16826	0	0	0	60328	0	0	1	4384	0	0	1	22774	0
4	106164898	rs770335785	G	A	gnomAD Exomes	PASS	NA	p.Gly1256Ser	p.Gly1256Ser	c.3766G>A	missense_variant			1	156316	0.0000064	0	0	0	7916	0	0	1	24684	0	0	0	8492	0	0	0	10900	0	0	0	16826	0	0	0	60342	0	0	0	4382	0	0	0	22774	0
4	106164898	rs770335785	G	C	gnomAD Exomes	PASS	NA	p.Gly1256Arg	p.Gly1256Arg	c.3766G>C	missense_variant			2	156316	0.00001279	0	0	0	7916	0	0	1	24684	0	0	0	8492	0	0	1	10900	0	0	0	16826	0	0	0	60342	0	0	0	4382	0	0	0	22774	0
4	106164902	rs937035385	C	T	gnomAD Exomes	PASS	NA	p.Thr1257Met	p.Thr1257Met	c.3770C>T	missense_variant			4	156302	0.00002559	0	0	0	7918	0	0	1	24686	0	0	0	8490	0	0	1	10900	0	0	1	16822	0	0	1	60328	0	0	0	4384	0	0	0	22774	0
4	106164903	rs778466455	G	T	gnomAD Exomes	PASS	NA	p.Thr1257Thr	p.Thr1257Thr	c.3771G>T	synonymous_variant			1	156294	0.0000064	0	0	0	7914	0	0	0	24686	0	0	0	8488	0	0	0	10900	0	0	0	16830	0	0	0	60318	0	0	0	4384	0	0	1	22774	0
4	106164903	rs778466455	G	A	gnomAD Exomes,gnomAD Genomes	PASS	PASS	p.Thr1257Thr	p.Thr1257Thr	c.3771G>A	synonymous_variant			3	187682	0.00001598	0	0	1	16622	0	0	0	25534	0	0	0	8778	0	0	0	12460	0	0	0	20306	0	0	1	75736	0	0	1	5472	0	0	0	22774	0
4	106164905	rs1189886236	T	A	gnomAD Exomes	PASS	NA	p.Leu1258His	p.Leu1258His	c.3773T>A	missense_variant			2	156288	0.0000128	0	0	0	7918	0	0	0	24686	0	0	0	8490	0	0	0	10900	0	0	0	16822	0	0	2	60314	0	0	0	4384	0	0	0	22774	0
4	106164908	rs1253798032	C	T	gnomAD Exomes,gnomAD Genomes	PASS	PASS	p.Thr1259Ile	p.Thr1259Ile	c.3776C>T	missense_variant			2	187680	0.00001066	0	0	0	16628	0	0	0	25534	0	0	0	8778	0	0	0	12460	0	0	0	20298	0	0	2	75736	0	0	0	5472	0	0	0	22774	0
4	106164911	rs367866583	A	G	gnomAD Exomes,gnomAD Genomes	PASS	PASS	p.Asn1260Ser	p.Asn1260Ser	c.3779A>G	missense_variant			13	187644	0.00006928	0	0	5	16622	0	0	0	25534	0	0	0	8776	0	0	4	12454	0	0	0	20288	0	0	3	75722	0	0	0	5474	0	0	1	22774	0
4	106164913	rs898441677	C	T	gnomAD Exomes	PASS	NA	p.Arg1261Cys	p.Arg1261Cys	c.3781C>T	missense_variant			2	156232	0.0000128	0	0	0	7916	0	0	0	24686	0	0	1	8488	0	0	0	10900	0	0	0	16806	0	0	1	60282	0	0	0	4380	0	0	0	22774	0
4	106164914	rs771761785	G	C	gnomAD Exomes	PASS	NA	p.Arg1261Pro	p.Arg1261Pro	c.3782G>C	missense_variant			1	156168	0.0000064	0	0	0	7914	0	0	0	24684	0	0	0	8488	0	0	0	10900	0	0	0	16802	0	0	1	60234	0	0	0	4378	0	0	0	22768	0
4	106164918	rs1459243966	G	T	gnomAD Genomes	NA	PASS	p.Arg1262Arg	p.Arg1262Arg	c.3786G>T	synonymous_variant			1	31388	0.00003186	0	0	0	8710	0	0	0	848	0	0	0	290	0	0	1	1556	0	0	0	3474	0	0	0	15422	0	0	0	1088	0	0	0	0	0
4	106164919	rs775217480	T	C	gnomAD Exomes	PASS	NA	p.Cys1263Arg	p.Cys1263Arg	c.3787T>C	missense_variant			1	156188	0.0000064	0	0	0	7916	0	0	0	24686	0	0	0	8484	0	0	0	10898	0	0	1	16804	0	0	0	60250	0	0	0	4378	0	0	0	22772	0
4	106164920	rs1360210418	G	A	gnomAD Exomes	PASS	NA	p.Cys1263Tyr	p.Cys1263Tyr	c.3788G>A	missense_variant			2	156162	0.00001281	0	0	0	7916	0	0	1	24686	0	0	0	8482	0	0	1	10898	0	0	0	16798	0	0	0	60232	0	0	0	4378	0	0	0	22772	0
4	106164924	rs1435561479	C	G	gnomAD Exomes	PASS	NA	p.Ala1264Ala	p.Ala1264Ala	c.3792C>G	synonymous_variant			1	156150	0.0000064	0	0	0	7918	0	0	0	24686	0	0	0	8480	0	0	0	10898	0	0	0	16788	0	0	1	60232	0	0	0	4376	0	0	0	22772	0
4	106164929	rs760496274	ATGAAGAG	A	gnomAD Exomes	PASS	NA	c.3799_3803+2delGAAGAGT		c.3799_3803+2delGAAGAGT	splice_donor_variant			1	156088	0.00000641	0	0	0	7916	0	0	0	24686	0	0	0	8480	0	0	0	10896	0	0	0	16766	0	0	1	60202	0	0	0	4372	0	0	0	22770	0
4	106164930	rs374464277	T	C	gnomAD Exomes,gnomAD Genomes	PASS	PASS	p.Asn1266Asn	p.Asn1266Asn	c.3798T>C	synonymous_variant			8	187488	0.00004267	0	0	7	16622	0	0	1	25534	0	0	0	8770	0	0	0	12456	0	0	0	20246	0	0	0	75628	0	0	0	5462	0	0	0	22770	0
4	106164936	rs776418411	GT	G	gnomAD Exomes	PASS	NA	c.3803+2delT		c.3803+2delT	splice_donor_variant			1	156006	0.00000641	0	0	0	7916	0	0	0	24684	0	0	0	8478	0	0	0	10898	0	0	0	16756	0	0	1	60128	0	0	0	4374	0	0	0	22772	0
4	106164936	rs776418411	G	A	gnomAD Exomes	PASS	NA	c.3803+1G>A		c.3803+1G>A	splice_donor_variant			1	156006	0.00000641	0	0	0	7916	0	0	0	24684	0	0	0	8478	0	0	0	10898	0	0	0	16756	0	0	1	60128	0	0	0	4374	0	0	0	22772	0
4	106164939	rs1389940299	A	C	gnomAD Genomes	NA	PASS	c.3803+4A>C		c.3803+4A>C	splice_region_variant			1	31392	0.00003186	0	0	0	8708	0	0	0	848	0	0	0	290	0	0	0	1560	0	0	0	3476	0	0	1	15424	0	0	0	1086	0	0	0	0	0
4	106164951	rs765199718	G	A	gnomAD Exomes	PASS	NA	c.3803+16G>A		c.3803+16G>A	intron_variant			1	155572	0.00000643	0	0	0	7904	0	0	0	24678	0	0	0	8472	0	0	0	10898	0	0	0	16664	0	0	0	59818	0	0	0	4366	0	0	1	22772	0
4	106164954	rs527247782	C	G	gnomAD Exomes	PASS	NA	c.3803+19C>G		c.3803+19C>G	intron_variant			11	155384	0.00007079	0	0	0	7898	0	0	0	24662	0	0	0	8466	0	0	0	10900	0	0	0	16648	0	0	0	59684	0	0	0	4358	0	0	11	22768	0
4	106164958	rs1348218653	C	A	gnomAD Exomes	PASS	NA	c.3803+23C>A		c.3803+23C>A	intron_variant			2	155172	0.00001289	0	0	0	7888	0	0	2	24660	0	0	0	8460	0	0	0	10898	0	0	0	16602	0	0	0	59548	0	0	0	4354	0	0	0	22762	0
4	106164959	rs763215167	C	T	gnomAD Exomes	PASS	NA	c.3803+24C>T		c.3803+24C>T	intron_variant			2	155158	0.00001289	0	0	1	7890	0	0	0	24658	0	0	0	8458	0	0	0	10898	0	0	0	16596	0	0	1	59544	0	0	0	4352	0	0	0	22762	0
4	106164968	rs766735862	C	T	gnomAD Exomes	PASS	NA	c.3803+33C>T		c.3803+33C>T	intron_variant			8	154300	0.00005185	0	0	0	7836	0	0	0	24630	0	0	0	8422	0	0	3	10890	0	0	0	16438	0	0	4	59012	0	0	0	4342	0	0	1	22730	0
4	106164969	rs1013388362	G	A	gnomAD Exomes	PASS	NA	c.3803+34G>A		c.3803+34G>A	intron_variant			1	154324	0.00000648	0	0	0	7846	0	0	0	24638	0	0	0	8414	0	0	0	10892	0	0	0	16420	0	0	1	59026	0	0	0	4342	0	0	0	22746	0
4	106164972	rs1196140063	C	T	gnomAD Exomes	PASS	NA	c.3803+37C>T		c.3803+37C>T	intron_variant			1	154012	0.00000649	0	0	0	7818	0	0	0	24622	0	0	0	8404	0	0	0	10878	0	0	0	16362	0	0	1	58864	0	0	0	4336	0	0	0	22728	0
4	106164976	rs1026155168	G	A	gnomAD Exomes,gnomAD Genomes	PASS	PASS	c.3803+41G>A		c.3803+41G>A	intron_variant			3	184970	0.00001622	0	0	0	16514	0	0	0	25468	0	0	0	8684	0	0	0	12436	0	0	0	19748	0	0	3	73988	0	0	0	5412	0	0	0	22720	0
4	106164979	rs546974251	A	G	gnomAD Exomes	PASS	NA	c.3803+44A>G		c.3803+44A>G	intron_variant			20	153252	0.0001305	1	0	0	7792	0	0	0	24582	0	0	0	8356	0	0	0	10864	0	0	0	16210	0	0	0	58432	0	0	0	4312	0	0	20	22704	1
4	106164980	rs17319679	G	A	gnomAD Exomes,gnomAD Genomes	PASS	PASS	c.3803+45G>A		c.3803+45G>A	intron_variant			13376	184544	0.07248136	633	0	283	16496	3	0	2346	25430	132	0	812	8650	46	0	5	12422	0	0	1094	19662	44	0	6726	73788	321	0	423	5390	10	0	1687	22706	77
4	106164990	rs763384583	A	G	gnomAD Genomes	NA	PASS	c.3803+55A>G		c.3803+55A>G	intron_variant			2	31400	0.00006369	0	0	0	8708	0	0	0	848	0	0	0	290	0	0	0	1560	0	0	0	3476	0	0	1	15430	0	0	1	1088	0	0	0	0	0
4	106164991	rs539144550	T	C	gnomAD Genomes	NA	PASS	c.3803+56T>C		c.3803+56T>C	intron_variant			35	31400	0.00111465	0	0	35	8710	0	0	0	848	0	0	0	290	0	0	0	1560	0	0	0	3474	0	0	0	15430	0	0	0	1088	0	0	0	0	0
4	106165002	rs764328581	A	G	gnomAD Genomes	NA	PASS	c.3803+67A>G		c.3803+67A>G	intron_variant			2	31400	0.00006369	0	0	0	8708	0	0	0	848	0	0	0	290	0	0	0	1558	0	0	0	3476	0	0	2	15432	0	0	0	1088	0	0	0	0	0
4	106180707	rs144166825	C	A	gnomAD Genomes	NA	PASS	c.3804-69C>A		c.3804-69C>A	intron_variant			1	31396	0.00003185	0	0	0	8708	0	0	0	848	0	0	0	290	0	0	1	1558	0	0	0	3476	0	0	0	15428	0	0	0	1088	0	0	0	0	0
4	106180726	rs781664848	G	A	gnomAD Exomes,gnomAD Genomes	PASS	PASS	c.3804-50G>A		c.3804-50G>A	intron_variant			5	178216	0.00002806	0	0	0	16524	0	0	0	23734	0	0	0	7830	0	0	0	12170	0	0	0	19720	0	0	5	72198	0	0	0	5168	0	0	0	20872	0
4	106180739	rs1175795797	T	C	gnomAD Exomes	PASS	NA	c.3804-37T>C		c.3804-37T>C	intron_variant			1	154078	0.00000649	0	0	0	7988	0	0	0	24258	0	0	0	8208	0	0	0	10862	0	0	0	16568	0	0	1	59546	0	0	0	4312	0	0	0	22336	0
4	106180740	rs1376085964	A	C	gnomAD Exomes	PASS	NA	c.3804-36A>C		c.3804-36A>C	intron_variant			2	154918	0.00001291	0	0	0	8004	0	0	0	24502	0	0	0	8274	0	0	0	10874	0	0	0	16596	0	0	2	59854	0	0	0	4338	0	0	0	22476	0
4	106180742	rs185347520	C	A	gnomAD Exomes,gnomAD Genomes	PASS	PASS	c.3804-34C>A		c.3804-34C>A	intron_variant			376	186370	0.00201749	0	0	32	16718	0	0	42	25356	0	0	145	8566	0	0	0	12430	0	0	0	20074	0	0	135	75310	0	0	11	5428	0	0	11	22488	0
4	106180743	rs1299068650	C	T	gnomAD Exomes	PASS	NA	c.3804-33C>T		c.3804-33C>T	intron_variant			1	154938	0.00000645	0	0	0	8010	0	0	0	24498	0	0	0	8270	0	0	0	10874	0	0	0	16590	0	0	1	59882	0	0	0	4332	0	0	0	22482	0
4	106180744	rs912020198	A	G	gnomAD Exomes	PASS	NA	c.3804-32A>G		c.3804-32A>G	intron_variant			1	155334	0.00000644	0	0	0	8020	0	0	0	24524	0	0	0	8326	0	0	0	10882	0	0	0	16628	0	0	0	60058	0	0	0	4342	0	0	1	22554	0
4	106180744	rs912020198	A	C	gnomAD Exomes,gnomAD Genomes	PASS	PASS	c.3804-32A>C		c.3804-32A>C	intron_variant			56	186736	0.00029989	0	0	0	16736	0	0	55	25372	0	0	0	8616	0	0	0	12438	0	0	0	20104	0	0	0	75486	0	0	1	5430	0	0	0	22554	0
4	106180745	rs148708004	T	C	gnomAD Exomes,gnomAD Genomes	PASS	PASS	c.3804-31T>C		c.3804-31T>C	intron_variant			19	186834	0.00010169	0	0	0	16738	0	0	0	25378	0	0	0	8628	0	0	17	12440	0	0	0	20092	0	0	0	75542	0	0	1	5436	0	0	1	22580	0
4	106180747	rs774380396	G	C	gnomAD Exomes,gnomAD Genomes	PASS	PASS	c.3804-29G>C		c.3804-29G>C	intron_variant			6	186874	0.00003211	0	0	0	16740	0	0	0	25374	0	0	0	8626	0	0	0	12428	0	0	0	20120	0	0	6	75570	0	0	0	5444	0	0	0	22572	0
4	106180753	rs752087807	A	AATTTGG	gnomAD Exomes	PASS	NA	c.3804-22_3804-17dupATTTGG		c.3804-22_3804-17dupATTTGG	intron_variant			4	156090	0.00002563	0	0	0	8056	0	0	0	24592	0	0	0	8402	0	0	4	10886	0	0	0	16708	0	0	0	60416	0	0	0	4378	0	0	0	22652	0
4	106180757	rs1235797972	T	C	gnomAD Exomes	PASS	NA	c.3804-19T>C		c.3804-19T>C	intron_variant			1	156342	0.0000064	0	0	0	8068	0	0	1	24592	0	0	0	8422	0	0	0	10886	0	0	0	16716	0	0	0	60592	0	0	0	4386	0	0	0	22680	0
4	106180765	rs998023523	T	A	gnomAD Genomes	NA	PASS	c.3804-11T>A		c.3804-11T>A	intron_variant		lc_lof,os_lof	1	31392	0.00003186	0	0	0	8712	0	0	0	848	0	0	0	290	0	0	0	1554	0	0	0	3474	0	0	1	15426	0	0	0	1088	0	0	0	0	0
4	106180767	rs1220853567	A	AT	gnomAD Genomes	NA	PASS	c.3804-4dupT		c.3804-4dupT	intron_variant			2	31378	0.00006374	0	0	2	8714	0	0	0	848	0	0	0	288	0	0	0	1554	0	0	0	3476	0	0	0	15412	0	0	0	1086	0	0	0	0	0
4	106180768	rs1254101391	T	TTTTTC	gnomAD Genomes	NA	PASS	c.3804-7_3804-3dupTTTTC		c.3804-7_3804-3dupTTTTC	splice_region_variant			1	31386	0.00003186	0	0	0	8708	0	0	0	848	0	0	0	290	0	0	0	1558	0	0	0	3476	0	0	1	15418	0	0	0	1088	0	0	0	0	0
4	106180785	rs533538484	C	T	gnomAD Exomes,gnomAD Genomes	PASS	PASS	p.Cys1271Cys	p.Cys1271Cys	c.3813C>T	synonymous_variant			10	188388	0.00005308	0	0	2	16816	0	0	0	25496	0	0	0	8776	0	0	1	12450	0	0	0	20264	0	0	7	76370	0	0	0	5502	0	0	0	22714	0
4	106180786	rs1252844744	G	A	gnomAD Exomes	PASS	NA	p.Ala1272Thr	p.Ala1272Thr	c.3814G>A	missense_variant			5	157102	0.00003183	0	0	0	8108	0	0	3	24652	0	0	0	8484	0	0	0	10894	0	0	0	16818	0	0	2	61016	0	0	0	4416	0	0	0	22714	0
4	106180793	rs1197941414	A	G	gnomAD Exomes	PASS	NA	p.Gln1274Arg	p.Gln1274Arg	c.3821A>G	missense_variant			1	157290	0.00000636	0	0	1	8118	0	0	0	24674	0	0	0	8504	0	0	0	10890	0	0	0	16838	0	0	0	61086	0	0	0	4424	0	0	0	22756	0
4	106180795	rs1253504701	G	A	gnomAD Exomes	PASS	NA	p.Gly1275Arg	p.Gly1275Arg	c.3823G>A	missense_variant			1	157310	0.00000636	0	0	0	8114	0	0	0	24680	0	0	0	8502	0	0	0	10892	0	0	0	16838	0	0	1	61096	0	0	0	4424	0	0	0	22764	0
4	106180797	rs372281360	G	T	gnomAD Exomes,gnomAD Genomes	PASS	PASS	p.Gly1275Gly	p.Gly1275Gly	c.3825G>T	synonymous_variant			3	188670	0.0000159	0	0	0	16822	0	0	0	25522	0	0	0	8792	0	0	0	12448	0	0	0	20318	0	0	3	76508	0	0	0	5502	0	0	0	22758	0
4	106180798	rs1265584899	C	A	gnomAD Exomes	PASS	NA	p.Leu1276Met	p.Leu1276Met	c.3826C>A	missense_variant			2	157306	0.00001271	0	0	0	8116	0	0	0	24682	0	0	0	8500	0	0	0	10894	0	0	0	16838	0	0	2	61098	0	0	0	4418	0	0	0	22760	0
4	106180799		T	C	gnomAD Exomes	PASS	NA	p.Leu1276Pro	p.Leu1276Pro	c.3827T>C	missense_variant			1	157350	0.00000636	0	0	0	8120	0	0	0	24684	0	0	0	8506	0	0	0	10896	0	0	0	16852	0	0	1	61112	0	0	0	4418	0	0	0	22762	0
4	106180808	rs1432815497	A	C	gnomAD Exomes	PASS	NA	p.Glu1279Ala	p.Glu1279Ala	c.3836A>C	missense_variant			1	157316	0.00000636	0	0	0	8088	0	0	0	24674	0	0	0	8502	0	0	0	10894	0	0	1	16868	0	0	0	61134	0	0	0	4412	0	0	0	22744	0
4	106180821	rs1464328461	C	G	gnomAD Exomes	PASS	NA	p.Ala1283Ala	p.Ala1283Ala	c.3849C>G	synonymous_variant			1	157294	0.00000636	0	0	0	8080	0	0	0	24682	0	0	0	8506	0	0	0	10896	0	0	0	16850	0	0	1	61090	0	0	0	4420	0	0	0	22770	0
4	106180822	rs1170631037	T	G	gnomAD Exomes	PASS	NA	p.Ser1284Ala	p.Ser1284Ala	c.3850T>G	missense_variant			3	157254	0.00001908	0	0	0	8072	0	0	0	24686	0	0	2	8506	0	0	0	10896	0	0	0	16848	0	0	0	61066	0	0	0	4416	0	0	1	22764	0
4	106180823	rs1395791754	C	T	gnomAD Exomes	PASS	NA	p.Ser1284Phe	p.Ser1284Phe	c.3851C>T	missense_variant			1	157250	0.00000636	0	0	0	8076	0	0	1	24684	0	0	0	8506	0	0	0	10898	0	0	0	16844	0	0	0	61060	0	0	0	4416	0	0	0	22766	0
4	106180824	rs1442519157	C	A	gnomAD Exomes	PASS	NA	p.Ser1284Ser	p.Ser1284Ser	c.3852C>A	synonymous_variant			1	157246	0.00000636	0	0	1	8068	0	0	0	24686	0	0	0	8506	0	0	0	10898	0	0	0	16842	0	0	0	61064	0	0	0	4414	0	0	0	22768	0
4	106180836	rs1366542128	T	G	gnomAD Exomes	PASS	NA	p.Gly1288Gly	p.Gly1288Gly	c.3864T>G	synonymous_variant			1	157136	0.00000636	0	0	0	8036	0	0	0	24692	0	0	0	8508	0	0	0	10898	0	0	0	16854	0	0	1	60958	0	0	0	4418	0	0	0	22772	0
4	106180840	rs1297194836	T	C	gnomAD Exomes	PASS	NA	p.Ser1290Pro	p.Ser1290Pro	c.3868T>C	missense_variant			1	157058	0.00000637	0	0	0	8016	0	0	0	24692	0	0	0	8508	0	0	0	10898	0	0	0	16858	0	0	1	60902	0	0	0	4412	0	0	0	22772	0
4	106180854	rs1273791191	C	G	gnomAD Exomes	PASS	NA	p.Tyr1294Ter	p.Tyr1294Ter	c.3882C>G	stop_gained			1	156828	0.00000638	0	0	0	7974	0	0	0	24690	0	0	0	8508	0	0	0	10898	0	0	0	16846	0	0	1	60734	0	0	0	4406	0	0	0	22772	0
4	106180856	rs1336813297	A	T	gnomAD Exomes,gnomAD Genomes	PASS	PASS	p.Tyr1295Phe	p.Tyr1295Phe	c.3884A>T	missense_variant			2	188170	0.00001063	0	0	0	16682	0	0	0	25534	0	0	0	8794	0	0	0	12458	0	0	0	20316	0	0	2	76128	0	0	0	5486	0	0	0	22772	0
4	106180865	rs1021869760	G	A	gnomAD Exomes	PASS	NA	p.Cys1298Tyr	p.Cys1298Tyr	c.3893G>A	missense_variant			1	156610	0.00000639	0	0	0	7942	0	0	0	24690	0	0	0	8502	0	0	0	10898	0	0	0	16834	0	0	1	60574	0	0	0	4398	0	0	0	22772	0
4	106180875	rs545993848	C	T	gnomAD Exomes	PASS	NA	p.Ala1301Ala	p.Ala1301Ala	c.3903C>T	synonymous_variant			10	156476	0.00006391	1	0	0	7924	0	0	0	24688	0	0	0	8492	0	0	0	10898	0	0	0	16838	0	0	0	60470	0	0	0	4394	0	0	10	22772	1
4	106180890	rs768330303	A	G	gnomAD Exomes	PASS	NA	p.Pro1306Pro	p.Pro1306Pro	c.3918A>G	synonymous_variant			1	156258	0.0000064	0	0	0	7906	0	0	0	24686	0	0	0	8482	0	0	0	10898	0	0	0	16830	0	0	0	60308	0	0	0	4382	0	0	1	22766	0
4	106180892	rs1193365297	G	A	gnomAD Exomes	PASS	NA	p.Arg1307Lys	p.Arg1307Lys	c.3920G>A	missense_variant			5	156254	0.000032	0	0	0	7904	0	0	5	24684	0	0	0	8484	0	0	0	10898	0	0	0	16830	0	0	0	60308	0	0	0	4378	0	0	0	22768	0
4	106180896	rs1419297381	G	GT	gnomAD Exomes	PASS	NA	p.Lys1310Ter	p.Lys1310Ter	c.3927dupT	frameshift_variant			1	156194	0.0000064	0	0	0	7910	0	0	1	24672	0	0	0	8482	0	0	0	10896	0	0	0	16816	0	0	0	60276	0	0	0	4376	0	0	0	22766	0
4	106180902	rs1425721228	G	A	gnomAD Genomes	NA	PASS	p.Lys1310Lys	p.Lys1310Lys	c.3930G>A	synonymous_variant			5	31384	0.00015932	0	0	0	8710	0	0	0	846	0	0	0	290	0	0	0	1558	0	0	0	3472	0	0	5	15420	0	0	0	1088	0	0	0	0	0
4	106180908	rs1407564544	T	G	gnomAD Exomes	PASS	NA	p.Leu1312Leu	p.Leu1312Leu	c.3936T>G	synonymous_variant			1	156064	0.00000641	0	0	0	7900	0	0	1	24670	0	0	0	8478	0	0	0	10896	0	0	0	16802	0	0	0	60184	0	0	0	4368	0	0	0	22766	0
4	106180919	rs1333606961	C	T	gnomAD Genomes	NA	PASS	p.Pro1316Leu	p.Pro1316Leu	c.3947C>T	missense_variant			1	31382	0.00003187	0	0	1	8704	0	0	0	846	0	0	0	290	0	0	0	1560	0	0	0	3470	0	0	0	15426	0	0	0	1086	0	0	0	0	0
4	106180921	rs1163224618	A	G	gnomAD Exomes	PASS	NA	p.Lys1317Glu	p.Lys1317Glu	c.3949A>G	missense_variant			7	155538	0.00004501	0	0	0	7900	0	0	7	24512	0	0	0	8456	0	0	0	10882	0	0	0	16786	0	0	0	59996	0	0	0	4340	0	0	0	22666	0
4	106180927	rs1011965788	G	A	gnomAD Genomes	NA	PASS	c.3954+1G>A		c.3954+1G>A	splice_donor_variant			1	31400	0.00003185	0	0	0	8716	0	0	1	848	0	0	0	290	0	0	0	1556	0	0	0	3476	0	0	0	15426	0	0	0	1088	0	0	0	0	0
4	106180928	rs1453803227	T	G	gnomAD Exomes	PASS	NA	c.3954+2T>G		c.3954+2T>G	splice_donor_variant			1	154968	0.00000645	0	0	0	7878	0	0	0	24414	0	0	0	8408	0	0	0	10862	0	0	0	16752	0	0	1	59814	0	0	0	4316	0	0	0	22524	0
4	106180929	rs555969001	T	G	gnomAD Exomes,gnomAD Genomes	PASS	PASS	c.3954+3T>G		c.3954+3T>G	splice_region_variant			55	186534	0.00029485	0	0	0	16602	0	0	2	25302	0	0	0	8716	0	0	0	12422	0	0	11	20226	0	0	27	75274	0	0	0	5414	0	0	15	22578	0
4	106180931	rs575928986	G	A	gnomAD Exomes	PASS	NA	c.3954+5G>A		c.3954+5G>A	splice_region_variant			5	154924	0.00003227	0	0	0	7880	0	0	0	24432	0	0	0	8416	0	0	0	10852	0	0	0	16736	0	0	4	59766	0	0	1	4310	0	0	0	22532	0
4	106180934	rs1004758187	T	A	gnomAD Genomes	NA	PASS	c.3954+8T>A		c.3954+8T>A	splice_region_variant			1	31404	0.00003184	0	0	1	8716	0	0	0	848	0	0	0	290	0	0	0	1556	0	0	0	3476	0	0	0	15432	0	0	0	1086	0	0	0	0	0
4	106180940	rs769790147	C	T	gnomAD Exomes,gnomAD Genomes	PASS	PASS	c.3954+14C>T		c.3954+14C>T	intron_variant			5	185680	0.00002693	0	0	4	16592	0	0	0	25156	0	0	0	8648	0	0	0	12400	0	0	0	20192	0	0	0	74936	0	0	0	5372	0	0	1	22384	0
4	106180947	rs1357351423	A	G	gnomAD Exomes	PASS	NA	c.3954+21A>G		c.3954+21A>G	intron_variant			2	152412	0.00001312	0	0	1	7826	0	0	0	23866	0	0	0	8236	0	0	1	10762	0	0	0	16688	0	0	0	58874	0	0	0	4238	0	0	0	21922	0
4	106180952	rs369415952	C	A	gnomAD Exomes,gnomAD Genomes	PASS	PASS	c.3954+26C>A		c.3954+26C>A	intron_variant			98	182604	0.00053668	0	0	91	16518	0	0	7	24514	0	0	0	8428	0	0	0	12274	0	0	0	20084	0	0	0	73806	0	0	0	5282	0	0	0	21698	0
4	106180952	rs369415952	C	T	gnomAD Exomes	PASS	NA	c.3954+26C>T		c.3954+26C>T	intron_variant			1	151200	0.00000661	0	0	0	7800	0	0	0	23668	0	0	0	8138	0	0	0	10714	0	0	0	16612	0	0	0	58376	0	0	0	4194	0	0	1	21698	0
4	106180953	rs973743434	G	A	gnomAD Exomes	PASS	NA	c.3954+27G>A		c.3954+27G>A	intron_variant			5	150292	0.00003327	0	0	0	7766	0	0	0	23436	0	0	0	8082	0	0	0	10646	0	0	4	16604	0	0	1	58036	0	0	0	4170	0	0	0	21552	0
4	106180954	rs1028928646	C	T	gnomAD Exomes	PASS	NA	c.3954+28C>T		c.3954+28C>T	intron_variant			2	150206	0.00001332	0	0	0	7772	0	0	1	23450	0	0	0	8066	0	0	0	10656	0	0	0	16590	0	0	1	57998	0	0	0	4158	0	0	0	21516	0
4	106180965	rs766647816	A	T	gnomAD Exomes	PASS	NA	c.3954+39A>T		c.3954+39A>T	intron_variant			1	147848	0.00000676	0	0	0	7736	0	0	1	23004	0	0	0	7898	0	0	0	10574	0	0	0	16474	0	0	0	57054	0	0	0	4102	0	0	0	21006	0
4	106180975	rs775844230	C	T	gnomAD Exomes	PASS	NA	c.3954+49C>T		c.3954+49C>T	intron_variant			1	144898	0.0000069	0	0	0	7674	0	0	0	22610	0	0	0	7646	0	0	0	10482	0	0	0	16288	0	0	1	55762	0	0	0	4040	0	0	0	20396	0
4	106180982	rs1405417587	T	C	gnomAD Genomes	NA	PASS	c.3954+56T>C		c.3954+56T>C	intron_variant			13	31404	0.00041396	0	0	0	8716	0	0	0	848	0	0	0	290	0	0	0	1560	0	0	1	3474	0	0	12	15428	0	0	0	1088	0	0	0	0	0
4	106180996	rs1302531837	CA	C	gnomAD Genomes	NA	PASS	c.3954+72delA		c.3954+72delA	intron_variant			4	31384	0.00012745	0	0	0	8708	0	0	0	848	0	0	0	290	0	0	0	1558	0	0	4	3470	0	0	0	15422	0	0	0	1088	0	0	0	0	0
4	106182848	rs1401552041	T	G	gnomAD Genomes	NA	PASS	c.3955-68T>G		c.3955-68T>G	intron_variant			1	31384	0.00003186	0	0	1	8704	0	0	0	848	0	0	0	290	0	0	0	1560	0	0	0	3474	0	0	0	15420	0	0	0	1088	0	0	0	0	0
4	106182862	rs1037120347	A	G	gnomAD Genomes	NA	PASS	c.3955-54A>G		c.3955-54A>G	intron_variant			2	31392	0.00006371	0	0	0	8708	0	0	0	848	0	0	0	290	0	0	0	1560	0	0	0	3476	0	0	2	15422	0	0	0	1088	0	0	0	0	0
4	106182864	rs528773144	A	G	gnomAD Genomes	NA	PASS	c.3955-52A>G		c.3955-52A>G	intron_variant			17	31396	0.00054147	0	0	16	8710	0	0	0	848	0	0	0	290	0	0	0	1556	0	0	0	3474	0	0	0	15430	0	0	1	1088	0	0	0	0	0
4	106182875	rs1288482721	G	A	gnomAD Exomes	PASS	NA	c.3955-41G>A		c.3955-41G>A	intron_variant			1	139546	0.00000717	0	0	0	7494	0	0	1	20242	0	0	0	7520	0	0	0	9904	0	0	0	16368	0	0	0	55578	0	0	0	3930	0	0	0	18510	0
4	106182888	rs774704386	A	C	gnomAD Exomes,gnomAD Genomes	PASS	PASS	c.3955-28A>C		c.3955-28A>C	intron_variant			2	172824	0.00001157	0	0	2	16226	0	0	0	21378	0	0	0	7992	0	0	0	11532	0	0	0	19966	0	0	0	71858	0	0	0	5062	0	0	0	18810	0
4	106182888	rs774704386	A	T	gnomAD Exomes	PASS	NA	c.3955-28A>T		c.3955-28A>T	intron_variant			3	141430	0.00002121	0	0	0	7516	0	0	0	20530	0	0	0	7702	0	0	0	9972	0	0	0	16496	0	0	3	56428	0	0	0	3976	0	0	0	18810	0
4	106182894	rs1048609768	T	G	gnomAD Exomes	PASS	NA	c.3955-22T>G		c.3955-22T>G	intron_variant			5	147438	0.00003391	0	0	0	7708	0	0	0	22364	0	0	0	8052	0	0	0	10414	0	0	0	16638	0	0	5	58056	0	0	0	4140	0	0	0	20066	0
4	106182899	rs1473943353	T	C	gnomAD Exomes	PASS	NA	c.3955-17T>C		c.3955-17T>C	intron_variant			1	150358	0.00000665	0	0	0	7818	0	0	0	23180	0	0	0	8198	0	0	1	10592	0	0	0	16702	0	0	0	58886	0	0	0	4212	0	0	0	20770	0
4	106182900	rs754185844	T	C	gnomAD Exomes,gnomAD Genomes	PASS	PASS	c.3955-16T>C		c.3955-16T>C	intron_variant			5	182068	0.00002746	0	0	0	16536	0	0	0	24094	0	0	0	8518	0	0	0	12152	0	0	0	20170	0	0	5	74406	0	0	0	5302	0	0	0	20890	0
4	106182901	rs1413646421	A	T	gnomAD Exomes	PASS	NA	c.3955-15A>T		c.3955-15A>T	intron_variant			1	150992	0.00000662	0	0	0	7818	0	0	0	23322	0	0	0	8244	0	0	0	10628	0	0	0	16694	0	0	0	59084	0	0	0	4234	0	0	1	20968	0
4	106182905	rs1051699752	A	G	gnomAD Genomes	NA	PASS	c.3955-11A>G		c.3955-11A>G	intron_variant			4	31390	0.00012743	0	0	4	8704	0	0	0	848	0	0	0	290	0	0	0	1560	0	0	0	3470	0	0	0	15430	0	0	0	1088	0	0	0	0	0
4	106182906	rs781626128	CTT	C	gnomAD Exomes,gnomAD Genomes	PASS	PASS	c.3955-8_3955-7delTT		c.3955-8_3955-7delTT	splice_region_variant			4	184866	0.00002164	0	0	4	16604	0	0	0	24782	0	0	0	8646	0	0	0	12310	0	0	0	20218	0	0	0	75236	0	0	0	5390	0	0	0	21680	0
4	106182909	rs1159900682	T	A	gnomAD Exomes	PASS	NA	c.3955-7T>A		c.3955-7T>A	splice_region_variant			1	153856	0.0000065	0	0	0	7940	0	0	0	24000	0	0	0	8394	0	0	0	10760	0	0	0	16766	0	0	1	59950	0	0	0	4312	0	0	0	21734	0
4	106182910	rs1358305716	A	G	gnomAD Exomes	PASS	NA	c.3955-6A>G		c.3955-6A>G	splice_region_variant			2	154376	0.00001296	0	0	0	7956	0	0	0	24126	0	0	0	8406	0	0	0	10778	0	0	0	16766	0	0	0	60082	0	0	2	4324	0	0	0	21938	0
4	106182911	rs1418701207	T	C	gnomAD Exomes	PASS	NA	c.3955-5T>C		c.3955-5T>C	splice_region_variant			1	154554	0.00000647	0	0	0	7964	0	0	0	24148	0	0	0	8424	0	0	0	10792	0	0	0	16770	0	0	0	60132	0	0	1	4336	0	0	0	21988	0
4	106182924	rs1313045419	A	C	gnomAD Exomes	PASS	NA	p.Lys1321Asn	p.Lys1321Asn	c.3963A>C	missense_variant			1	155710	0.00000642	0	0	0	8028	0	0	0	24354	0	0	0	8468	0	0	0	10838	0	0	0	16814	0	0	1	60546	0	0	0	4374	0	0	0	22288	0
4	106182925	rs1382434812	C	T	gnomAD Genomes	NA	PASS	p.Leu1322Leu	p.Leu1322Leu	c.3964C>T	synonymous_variant			1	31382	0.00003187	0	0	0	8708	0	0	0	848	0	0	0	290	0	0	0	1560	0	0	0	3472	0	0	1	15420	0	0	0	1084	0	0	0	0	0
4	106182926	rs551797762	T	C	gnomAD Exomes	PASS	NA	p.Leu1322Pro	p.Leu1322Pro	c.3965T>C	missense_variant			1	155814	0.00000642	0	0	0	8030	0	0	0	24368	0	0	0	8472	0	0	0	10844	0	0	0	16820	0	0	1	60578	0	0	0	4378	0	0	0	22324	0
4	106182930	rs756531280	G	A	gnomAD Exomes	PASS	NA	p.Glu1323Glu	p.Glu1323Glu	c.3969G>A	synonymous_variant			4	155862	0.00002566	0	0	0	8022	0	0	0	24388	0	0	0	8472	0	0	0	10856	0	0	0	16816	0	0	0	60578	0	0	0	4380	0	0	4	22350	0
4	106182931	rs1283545990	T	A	gnomAD Exomes	PASS	NA	p.Ser1324Thr	p.Ser1324Thr	c.3970T>A	missense_variant			3	155800	0.00001926	0	0	0	8020	0	0	3	24360	0	0	0	8466	0	0	0	10842	0	0	0	16828	0	0	0	60598	0	0	0	4374	0	0	0	22312	0
4	106182934	rs764617501	C	T	gnomAD Exomes	PASS	NA	p.His1325Tyr	p.His1325Tyr	c.3973C>T	missense_variant			1	155896	0.00000641	0	0	0	8036	0	0	0	24366	0	0	0	8468	0	0	0	10858	0	0	0	16838	0	0	0	60586	0	0	0	4376	0	0	1	22368	0
4	106182939	rs1244485403	GCAAAACCTGTC	G	gnomAD Genomes	NA	PASS	p.Gln1327HisfsTer8	p.Gln1327HisfsTer8	c.3981_3991delAAACCTGTCCA	frameshift_variant			1	31368	0.00003188	0	0	0	8708	0	0	0	846	0	0	0	290	0	0	0	1560	0	0	1	3468	0	0	0	15408	0	0	0	1088	0	0	0	0	0
4	106182945	rs1007110343	C	T	gnomAD Exomes	PASS	NA	p.Asn1328Asn	p.Asn1328Asn	c.3984C>T	synonymous_variant			2	156436	0.00001278	0	0	0	8066	0	0	1	24450	0	0	0	8484	0	0	0	10860	0	0	0	16848	0	0	0	60794	0	0	0	4386	0	0	1	22548	0
4	106182951	rs565238417	C	A	gnomAD Exomes,gnomAD Genomes	PASS	PASS	p.Ser1330Ser	p.Ser1330Ser	c.3990C>A	synonymous_variant			6	187900	0.00003193	0	0	5	16770	0	0	1	25302	0	0	0	8780	0	0	0	12430	0	0	0	20318	0	0	0	76262	0	0	0	5478	0	0	0	22560	0
4	106182956	rs1343033267	TTA	T	gnomAD Genomes	NA	PASS	p.Met1333GlyfsTer5	p.Met1333GlyfsTer5	c.3997_3998delAT	frameshift_variant			1	31388	0.00003186	0	0	0	8708	0	0	0	848	0	0	0	290	0	0	1	1560	0	0	0	3470	0	0	0	15424	0	0	0	1088	0	0	0	0	0
4	106182959	rs1311542921	T	C	gnomAD Exomes	PASS	NA	p.Met1333Thr	p.Met1333Thr	c.3998T>C	missense_variant			1	156678	0.00000638	0	0	0	8074	0	0	0	24480	0	0	0	8492	0	0	0	10882	0	0	0	16860	0	0	1	60910	0	0	0	4404	0	0	0	22576	0
4	106182967	rs757919244	A	G	gnomAD Exomes	PASS	NA	p.Thr1336Ala	p.Thr1336Ala	c.4006A>G	missense_variant			1	156378	0.00000639	0	0	0	8062	0	0	1	24432	0	0	0	8484	0	0	0	10876	0	0	0	16846	0	0	0	60830	0	0	0	4384	0	0	0	22464	0
4	106182968	rs1203928988	C	T	gnomAD Genomes	NA	PASS	p.Thr1336Ile	p.Thr1336Ile	c.4007C>T	missense_variant			1	31382	0.00003187	0	0	1	8710	0	0	0	846	0	0	0	290	0	0	0	1558	0	0	0	3474	0	0	0	15416	0	0	0	1088	0	0	0	0	0
4	106182968	rs1203928988	CAT	C	gnomAD Exomes	PASS	NA	p.Tyr1337Ter	p.Tyr1337Ter	c.4011_4012delTA	frameshift_variant			1	156330	0.0000064	0	0	0	8058	0	0	0	24426	0	0	0	8480	0	0	0	10872	0	0	0	16848	0	0	1	60786	0	0	0	4388	0	0	0	22472	0
4	106182969	rs1281262019	A	G	gnomAD Exomes,gnomAD Genomes	PASS	PASS	p.Thr1336Thr	p.Thr1336Thr	c.4008A>G	synonymous_variant			2	187646	0.00001066	0	0	1	16770	0	0	1	25256	0	0	0	8760	0	0	0	12436	0	0	0	20320	0	0	0	76210	0	0	0	5476	0	0	0	22418	0
4	106182971	rs779605102	A	T	gnomAD Exomes	PASS	NA	p.Tyr1337Phe	p.Tyr1337Phe	c.4010A>T	missense_variant			1	155840	0.00000642	0	0	0	8054	0	0	0	24282	0	0	1	8456	0	0	0	10860	0	0	0	16844	0	0	0	60656	0	0	0	4374	0	0	0	22314	0
4	106182979	rs746609335	CT	C	gnomAD Exomes	PASS	NA	p.Ala1341HisfsTer22	p.Ala1341HisfsTer22	c.4020delT	frameshift_variant			1	155824	0.00000642	0	0	0	8008	0	0	0	24304	0	0	0	8480	0	0	0	10850	0	0	0	16836	0	0	1	60646	0	0	0	4370	0	0	0	22330	0
4	106182979	rs746609335	C	T	gnomAD Genomes	NA	PASS	p.Leu1340Phe	p.Leu1340Phe	c.4018C>T	missense_variant			1	31382	0.00003187	0	0	1	8712	0	0	0	848	0	0	0	290	0	0	0	1560	0	0	0	3472	0	0	0	15412	0	0	0	1088	0	0	0	0	0
4	106182983	rs1237455003	C	T	gnomAD Exomes	PASS	NA	p.Ala1341Val	p.Ala1341Val	c.4022C>T	missense_variant			1	155130	0.00000645	0	0	0	7988	0	0	0	24142	0	0	0	8462	0	0	0	10828	0	0	0	16828	0	0	1	60402	0	0	0	4352	0	0	0	22128	0
4	106182993	rs200356904	A	G	gnomAD Exomes	PASS	NA	p.Ala1344Ala	p.Ala1344Ala	c.4032A>G	synonymous_variant			1	155046	0.00000645	0	0	0	7980	0	0	1	24200	0	0	0	8442	0	0	0	10842	0	0	0	16834	0	0	0	60320	0	0	0	4350	0	0	0	22078	0
4	106182993	rs200356904	ATATAAT	A	gnomAD Exomes	PASS	NA	p.Tyr1345_Asn1346del	p.Tyr1345_Asn1346del	c.4033_4038delTATAAT	inframe_deletion			1	155046	0.00000645	0	0	0	7980	0	0	0	24200	0	0	0	8442	0	0	1	10842	0	0	0	16834	0	0	0	60320	0	0	0	4350	0	0	0	22078	0
4	106183003	rs1180030873	C	T	gnomAD Exomes	PASS	NA	p.Gln1348Ter	p.Gln1348Ter	c.4042C>T	stop_gained			1	153618	0.00000651	0	0	0	7916	0	0	0	23922	0	0	0	8406	0	0	0	10794	0	0	0	16790	0	0	1	59806	0	0	0	4316	0	0	0	21668	0
4	106183006	rs1201585856	GTAAGTTTAAATAA	G	gnomAD Exomes	PASS	NA	c.4044+3_4044+15delAAGTTTAAATAAT		c.4044+3_4044+15delAAGTTTAAATAAT	splice_donor_variant			1	151846	0.00000659	0	0	0	7882	0	0	0	23462	0	0	0	8326	0	0	0	10714	0	0	0	16768	0	0	1	59306	0	0	0	4266	0	0	0	21122	0
4	106183035	rs1412590533	G	C	gnomAD Exomes	PASS	NA	c.4044+30G>C		c.4044+30G>C	intron_variant			1	138436	0.00000722	0	0	0	7568	0	0	1	19714	0	0	0	7480	0	0	0	9900	0	0	0	16466	0	0	0	55230	0	0	0	3874	0	0	0	18204	0
4	106183035	rs1412590533	G	A	gnomAD Exomes	PASS	NA	c.4044+30G>A		c.4044+30G>A	intron_variant			1	138436	0.00000722	0	0	1	7568	0	0	0	19714	0	0	0	7480	0	0	0	9900	0	0	0	16466	0	0	0	55230	0	0	0	3874	0	0	0	18204	0
4	106183036	rs754709106	T	C	gnomAD Exomes	PASS	NA	c.4044+31T>C		c.4044+31T>C	intron_variant			1	139022	0.00000719	0	0	0	7594	0	0	0	19942	0	0	0	7490	0	0	0	9936	0	0	0	16492	0	0	0	55342	0	0	0	3902	0	0	1	18324	0
4	106183036	rs754709106	TAAC	T	gnomAD Exomes	PASS	NA	c.4044+35_4044+37delAAC		c.4044+35_4044+37delAAC	intron_variant			1	139022	0.00000719	0	0	0	7594	0	0	0	19942	0	0	0	7490	0	0	0	9936	0	0	0	16492	0	0	0	55342	0	0	1	3902	0	0	0	18324	0
4	106183040	rs1333222308	AACTT	A	gnomAD Exomes	PASS	NA	c.4044+40_4044+43delACTT		c.4044+40_4044+43delACTT	intron_variant			4	135128	0.0000296	0	0	1	7466	0	0	0	18622	0	0	0	7218	0	0	1	9738	0	0	0	16368	0	0	2	54210	0	0	0	3768	0	0	0	17738	0
4	106183049	rs550628571	G	A	gnomAD Exomes,gnomAD Genomes	PASS	PASS	c.4044+44G>A		c.4044+44G>A	intron_variant			16	161406	0.00009913	1	0	0	15994	0	0	0	17850	0	0	0	7172	0	0	13	10918	1	0	0	19570	0	0	1	68158	0	0	1	4708	0	0	1	17036	0
4	106183050	rs748002295	T	C	gnomAD Exomes	PASS	NA	c.4044+45T>C		c.4044+45T>C	intron_variant			1	129572	0.00000772	0	0	0	7242	0	0	0	16836	0	0	1	6856	0	0	0	9334	0	0	0	16074	0	0	0	52654	0	0	0	3606	0	0	0	16970	0
4	106183050	rs748002295	T	G	gnomAD Exomes	PASS	NA	c.4044+45T>G		c.4044+45T>G	intron_variant			1	129572	0.00000772	0	0	0	7242	0	0	0	16836	0	0	0	6856	0	0	0	9334	0	0	0	16074	0	0	0	52654	0	0	0	3606	0	0	1	16970	0
4	106190702	rs1202690897	A	T	gnomAD Genomes	NA	PASS	c.4045-65A>T		c.4045-65A>T	intron_variant			1	31406	0.00003184	0	0	1	8714	0	0	0	848	0	0	0	290	0	0	0	1560	0	0	0	3476	0	0	0	15430	0	0	0	1088	0	0	0	0	0
4	106190712	rs905747575	C	T	gnomAD Genomes	NA	PASS	c.4045-55C>T		c.4045-55C>T	intron_variant			1	31386	0.00003186	0	0	1	8710	0	0	0	848	0	0	0	290	0	0	0	1560	0	0	0	3474	0	0	0	15418	0	0	0	1086	0	0	0	0	0
4	106190713	rs77769710	G	A	gnomAD Genomes	NA	PASS	c.4045-54G>A		c.4045-54G>A	intron_variant			86	31372	0.0027413	1	0	8	8706	0	0	0	848	0	0	0	290	0	0	76	1560	1	0	0	3468	0	0	1	15412	0	0	1	1088	0	0	0	0	0
4	106190715	rs1254985668	TGTAAGA	T	gnomAD Genomes	NA	PASS	c.4045-47_4045-42delGAGTAA		c.4045-47_4045-42delGAGTAA	intron_variant			5	31402	0.00015923	0	0	0	8710	0	0	0	848	0	0	0	290	0	0	0	1560	0	0	3	3476	0	0	1	15430	0	0	1	1088	0	0	0	0	0
4	106190719	rs1329146997	A	G	gnomAD Exomes	PASS	NA	c.4045-48A>G		c.4045-48A>G	intron_variant			4	152026	0.00002631	0	0	0	7698	0	0	4	24500	0	0	0	8292	0	0	0	10832	0	0	0	16652	0	0	0	57170	0	0	0	4292	0	0	0	22590	0
4	106190721	rs769785639	A	T	gnomAD Exomes	PASS	NA	c.4045-46A>T		c.4045-46A>T	intron_variant			2	152498	0.00001311	0	0	0	7718	0	0	0	24572	0	0	0	8312	0	0	0	10842	0	0	0	16680	0	0	0	57436	0	0	0	4304	0	0	2	22634	0
4	106190725	rs779933673	AAACT	A	gnomAD Exomes,gnomAD Genomes	PASS	PASS	c.4045-36_4045-33delACTA		c.4045-36_4045-33delACTA	intron_variant			49	184336	0.00026582	0	0	0	16432	0	0	0	25422	0	0	0	8650	0	0	31	12410	0	0	0	20222	0	0	0	73122	0	0	1	5408	0	0	17	22670	0
4	106190730	rs57482697	A	G	gnomAD Exomes	PASS	NA	c.4045-37A>G		c.4045-37A>G	intron_variant			11	153290	0.00007176	0	0	0	7742	0	0	0	24584	0	0	0	8376	0	0	10	10806	0	0	0	16744	0	0	0	58044	0	0	0	4328	0	0	1	22666	0
4	106190732	rs59519484	C	A	gnomAD Exomes,gnomAD Genomes	PASS	PASS	c.4045-35C>A		c.4045-35C>A	intron_variant			2076	184818	0.01123267	19	0	733	16454	14	0	224	25434	1	0	32	8660	0	0	14	12426	0	0	36	20218	0	0	831	73518	4	0	51	5418	0	0	155	22690	0
4	106190739	rs1217904139	C	T	gnomAD Exomes,gnomAD Genomes	PASS	PASS	c.4045-28C>T		c.4045-28C>T	intron_variant			3	185232	0.0000162	0	0	0	16482	0	0	0	25446	0	0	0	8684	0	0	1	12428	0	0	0	20222	0	0	2	73830	0	0	0	5422	0	0	0	22718	0
4	106190740	rs115898311	G	A	gnomAD Exomes,gnomAD Genomes	PASS	PASS	c.4045-27G>A		c.4045-27G>A	intron_variant			3078	185244	0.01661592	41	0	570	16474	13	0	242	25442	2	0	179	8690	1	0	0	12426	0	0	129	20238	0	0	1194	73828	8	0	95	5422	2	0	669	22724	15
4	106190740	rs115898311	G	T	gnomAD Exomes	PASS	NA	c.4045-27G>T		c.4045-27G>T	intron_variant			1	153864	0.0000065	0	0	0	7772	0	0	1	24594	0	0	0	8400	0	0	0	10866	0	0	0	16766	0	0	0	58406	0	0	0	4336	0	0	0	22724	0
4	106190741	rs565633882	C	T	gnomAD Exomes	PASS	NA	c.4045-26C>T		c.4045-26C>T	intron_variant			1	154078	0.00000649	0	0	0	7786	0	0	0	24606	0	0	0	8410	0	0	0	10874	0	0	0	16770	0	0	0	58572	0	0	0	4346	0	0	1	22714	0
4	106190742	rs1201077149	A	C	gnomAD Exomes	PASS	NA	c.4045-25A>C		c.4045-25A>C	intron_variant			1	154270	0.00000648	0	0	0	7794	0	0	0	24618	0	0	0	8420	0	0	0	10874	0	0	0	16780	0	0	1	58696	0	0	0	4346	0	0	0	22742	0
4	106190744		TC	T	gnomAD Exomes	PASS	NA	c.4045-22delC		c.4045-22delC	intron_variant			1	154366	0.00000648	0	0	0	7800	0	0	0	24624	0	0	0	8424	0	0	0	10876	0	0	0	16782	0	0	1	58768	0	0	0	4348	0	0	0	22744	0
4	106190752	rs1236842539	A	G	gnomAD Exomes	PASS	NA	c.4045-15A>G		c.4045-15A>G	intron_variant			1	154880	0.00000646	0	0	1	7842	0	0	0	24640	0	0	0	8444	0	0	0	10884	0	0	0	16802	0	0	0	59162	0	0	0	4356	0	0	0	22750	0
4	106190753	rs774533637	C	T	gnomAD Exomes	PASS	NA	c.4045-14C>T		c.4045-14C>T	intron_variant			2	154968	0.00001291	0	0	0	7848	0	0	0	24638	0	0	0	8440	0	0	0	10882	0	0	0	16800	0	0	1	59250	0	0	0	4356	0	0	1	22754	0
4	106190766	rs1193684921	G	C	gnomAD Exomes	PASS	NA	c.4045-1G>C		c.4045-1G>C	splice_acceptor_variant			1	155366	0.00000644	0	0	0	7876	0	0	0	24636	0	0	0	8458	0	0	0	10888	0	0	0	16802	0	0	0	59594	0	0	0	4358	0	0	1	22754	0
4	106190775	rs1248132291	T	G	gnomAD Exomes	PASS	NA	p.Tyr1351Ter	p.Tyr1351Ter	c.4053T>G	stop_gained			1	155754	0.00000642	0	0	1	7902	0	0	0	24664	0	0	0	8468	0	0	0	10900	0	0	0	16812	0	0	0	59874	0	0	0	4366	0	0	0	22768	0
4	106190790	rs1428968250	A	G	gnomAD Genomes	NA	PASS	p.Pro1356Pro	p.Pro1356Pro	c.4068A>G	synonymous_variant			1	31402	0.00003185	0	0	0	8708	0	0	0	848	0	0	0	290	0	0	0	1560	0	0	0	3476	0	0	1	15432	0	0	0	1088	0	0	0	0	0
4	106190791	rs1167715130	G	C	gnomAD Genomes	NA	PASS	p.Glu1357Gln	p.Glu1357Gln	c.4069G>C	missense_variant			1	31404	0.00003184	0	0	1	8712	0	0	0	848	0	0	0	290	0	0	0	1560	0	0	0	3476	0	0	0	15430	0	0	0	1088	0	0	0	0	0
4	106190795	rs1025708134	G	A	gnomAD Exomes	PASS	NA	p.Cys1358Tyr	p.Cys1358Tyr	c.4073G>A	missense_variant			1	155988	0.00000641	0	0	0	7908	0	0	0	24676	0	0	0	8480	0	0	0	10908	0	0	0	16828	0	0	1	60040	0	0	0	4376	0	0	0	22772	0
4	106190795	rs1025708134	GC	G	gnomAD Exomes	PASS	NA	p.Arg1359ValfsTer4	p.Arg1359ValfsTer4	c.4075delC	frameshift_variant			1	155988	0.00000641	0	0	0	7908	0	0	0	24676	0	0	0	8480	0	0	1	10908	0	0	0	16828	0	0	0	60040	0	0	0	4376	0	0	0	22772	0
4	106190797	rs759658003	C	T	gnomAD Exomes,gnomAD Genomes	PASS	PASS	p.Arg1359Cys	p.Arg1359Cys	c.4075C>T	missense_variant			3	187418	0.00001601	0	0	0	16628	0	0	0	25528	0	0	0	8770	0	0	0	12470	0	0	1	20300	0	0	2	75492	0	0	0	5458	0	0	0	22772	0
4	106190797	rs759658003	C	G	gnomAD Exomes	PASS	NA	p.Arg1359Gly	p.Arg1359Gly	c.4075C>G	missense_variant			1	156024	0.00000641	0	0	0	7916	0	0	0	24680	0	0	1	8480	0	0	0	10910	0	0	0	16824	0	0	0	60070	0	0	0	4372	0	0	0	22772	0
4	106190800	rs1419973150	CT	C	gnomAD Exomes	PASS	NA	p.Leu1360ArgfsTer3	p.Leu1360ArgfsTer3	c.4079delT	frameshift_variant			1	156068	0.00000641	0	0	0	7918	0	0	0	24682	0	0	1	8480	0	0	0	10912	0	0	0	16828	0	0	0	60092	0	0	0	4380	0	0	0	22776	0
4	106190819	rs534309433	G	A	gnomAD Exomes	PASS	NA	p.Arg1366His	p.Arg1366His	c.4097G>A	missense_variant			3	156204	0.00001921	0	0	0	7934	0	0	1	24682	0	0	0	8488	0	0	0	10922	0	0	1	16832	0	0	1	60188	0	0	0	4384	0	0	0	22774	0
4	106190823	rs1399430714	A	G	gnomAD Exomes	PASS	NA	p.Pro1367Pro	p.Pro1367Pro	c.4101A>G	synonymous_variant			1	156256	0.0000064	0	0	0	7942	0	0	1	24682	0	0	0	8488	0	0	0	10926	0	0	0	16830	0	0	0	60228	0	0	0	4386	0	0	0	22774	0
4	106190827	rs984665358	T	C	gnomAD Exomes	PASS	NA	p.Ser1369Pro	p.Ser1369Pro	c.4105T>C	missense_variant			1	156282	0.0000064	0	0	0	7940	0	0	0	24682	0	0	0	8486	0	0	0	10926	0	0	0	16830	0	0	0	60256	0	0	0	4388	0	0	1	22774	0
4	106190841	rs557818132	A	C	gnomAD Exomes	PASS	NA	p.Ala1373Ala	p.Ala1373Ala	c.4119A>C	synonymous_variant			1	156334	0.0000064	0	0	0	7958	0	0	0	24682	0	0	0	8484	0	0	0	10926	0	0	1	16832	0	0	0	60288	0	0	0	4390	0	0	0	22774	0
4	106190841	rs557818132	A	G	gnomAD Exomes	PASS	NA	p.Ala1373Ala	p.Ala1373Ala	c.4119A>G	synonymous_variant			3	156334	0.00001919	0	0	0	7958	0	0	0	24682	0	0	0	8484	0	0	3	10926	0	0	0	16832	0	0	0	60288	0	0	0	4390	0	0	0	22774	0
4	106190848	rs1256768074	G	A	gnomAD Exomes	PASS	NA	p.Asp1376Asn	p.Asp1376Asn	c.4126G>A	missense_variant			1	156328	0.0000064	0	0	0	7954	0	0	0	24682	0	0	0	8486	0	0	0	10920	0	0	0	16832	0	0	1	60292	0	0	0	4388	0	0	0	22774	0
4	106190848	rs1256768074	G	T	gnomAD Exomes	PASS	NA	p.Asp1376Tyr	p.Asp1376Tyr	c.4126G>T	missense_variant			1	156328	0.0000064	0	0	0	7954	0	0	0	24682	0	0	0	8486	0	0	0	10920	0	0	0	16832	0	0	1	60292	0	0	0	4388	0	0	0	22774	0
4	106190850	rs762346436	C	T	gnomAD Exomes	PASS	NA	p.Asp1376Asp	p.Asp1376Asp	c.4128C>T	synonymous_variant			1	156324	0.0000064	0	0	1	7954	0	0	0	24682	0	0	0	8488	0	0	0	10918	0	0	0	16828	0	0	0	60294	0	0	0	4386	0	0	0	22774	0
4	106190851	rs1213844248	T	C	gnomAD Exomes	PASS	NA	p.Phe1377Leu	p.Phe1377Leu	c.4129T>C	missense_variant			1	156340	0.0000064	0	0	0	7954	0	0	0	24686	0	0	0	8490	0	0	1	10920	0	0	0	16832	0	0	0	60300	0	0	0	4386	0	0	0	22772	0
4	106190854	rs1405863391	T	A	gnomAD Genomes	NA	PASS	p.Cys1378Ser	p.Cys1378Ser	c.4132T>A	missense_variant			1	31410	0.00003184	0	0	0	8716	0	0	0	848	0	0	0	290	0	0	0	1560	0	0	0	3476	0	0	1	15432	0	0	0	1088	0	0	0	0	0
4	106190861	rs1242290571	A	T	gnomAD Exomes	PASS	NA	p.His1380Leu	p.His1380Leu	c.4139A>T	missense_variant			1	156356	0.0000064	0	0	0	7960	0	0	0	24684	0	0	0	8488	0	0	0	10920	0	0	0	16832	0	0	1	60312	0	0	0	4390	0	0	0	22770	0
4	106190862	rs3733609	T	C	gnomAD Exomes,gnomAD Genomes	PASS	PASS	p.His1380His	p.His1380His	c.4140T>C	synonymous_variant			8841	187742	0.04709122	1161	0	5980	16646	1090	0	453	25532	6	0	58	8778	1	0	890	12480	29	0	1014	20308	32	0	238	75748	1	0	138	5478	2	0	70	22772	0
4	106190862	rs3733609	T	A	gnomAD Exomes	PASS	NA	p.His1380Gln	p.His1380Gln	c.4140T>A	missense_variant			1	156360	0.0000064	0	0	0	7952	0	0	0	24684	0	0	0	8488	0	0	0	10920	0	0	0	16834	0	0	1	60320	0	0	0	4390	0	0	0	22772	0
4	106190873	rs1191203244	A	G	gnomAD Exomes	PASS	NA	p.Asp1384Gly	p.Asp1384Gly	c.4151A>G	missense_variant			1	156286	0.0000064	0	0	0	7946	0	0	1	24686	0	0	0	8488	0	0	0	10910	0	0	0	16834	0	0	0	60264	0	0	0	4388	0	0	0	22770	0
4	106190873	rs1191203244	A	T	gnomAD Exomes	PASS	NA	p.Asp1384Val	p.Asp1384Val	c.4151A>T	missense_variant			1	156286	0.0000064	0	0	0	7946	0	0	0	24686	0	0	0	8488	0	0	1	10910	0	0	0	16834	0	0	0	60264	0	0	0	4388	0	0	0	22770	0
4	106190905	rs1164864545	G	A	gnomAD Exomes	PASS	NA	c.4182+1G>A		c.4182+1G>A	splice_donor_variant			1	155730	0.00000642	0	0	0	7940	0	0	0	24680	0	0	0	8472	0	0	0	10900	0	0	0	16816	0	0	1	59768	0	0	0	4384	0	0	0	22770	0
4	106190912	rs1392972076	G	T	gnomAD Exomes	PASS	NA	c.4182+8G>T		c.4182+8G>T	splice_region_variant			1	155486	0.00000643	0	0	0	7940	0	0	0	24678	0	0	0	8470	0	0	0	10900	0	0	0	16806	0	0	1	59552	0	0	0	4372	0	0	0	22768	0
4	106190913	rs79845697	G	A	gnomAD Exomes,gnomAD Genomes	PASS	PASS	c.4182+9G>A		c.4182+9G>A	intron_variant	Benign		754	186850	0.00403532	3	0	12	16650	0	0	25	25526	0	0	1	8760	0	0	0	12458	0	0	375	20282	2	0	322	74942	1	0	18	5462	0	0	1	22770	0
4	106190924	rs1323161127	G	T	gnomAD Exomes	PASS	NA	c.4182+20G>T		c.4182+20G>T	intron_variant			1	154820	0.00000646	0	0	0	7916	0	0	0	24668	0	0	0	8466	0	0	1	10898	0	0	0	16796	0	0	0	58948	0	0	0	4368	0	0	0	22760	0
4	106190933	rs1341336341	C	T	gnomAD Exomes	PASS	NA	c.4182+29C>T		c.4182+29C>T	intron_variant			1	154046	0.00000649	0	0	0	7894	0	0	0	24650	0	0	0	8446	0	0	0	10896	0	0	0	16764	0	0	1	58290	0	0	0	4350	0	0	0	22756	0
4	106190935	rs1402287435	G	A	gnomAD Exomes	PASS	NA	c.4182+31G>A		c.4182+31G>A	intron_variant			2	154052	0.00001298	0	0	0	7898	0	0	0	24644	0	0	0	8444	0	0	0	10896	0	0	0	16774	0	0	2	58292	0	0	0	4348	0	0	0	22756	0
4	106190943	rs1276692608	T	C	gnomAD Exomes	PASS	NA	c.4182+39T>C		c.4182+39T>C	intron_variant			1	153772	0.0000065	0	0	0	7868	0	0	0	24632	0	0	0	8420	0	0	1	10888	0	0	0	16760	0	0	0	58112	0	0	0	4342	0	0	0	22750	0
4	106190948	rs748968705	T	C	gnomAD Exomes	PASS	NA	c.4182+44T>C		c.4182+44T>C	intron_variant			1	153200	0.00000653	0	0	0	7846	0	0	0	24566	0	0	0	8388	0	0	0	10884	0	0	0	16742	0	0	1	57718	0	0	0	4328	0	0	0	22728	0
4	106190958	rs1282167900	A	G	gnomAD Genomes	NA	PASS	c.4182+54A>G		c.4182+54A>G	intron_variant			1	31398	0.00003185	0	0	0	8708	0	0	0	848	0	0	0	290	0	0	1	1560	0	0	0	3476	0	0	0	15428	0	0	0	1088	0	0	0	0	0
4	106190979	rs1348264476	G	T	gnomAD Genomes	NA	PASS	c.4182+75G>T		c.4182+75G>T	intron_variant			1	31398	0.00003185	0	0	0	8714	0	0	0	848	0	0	0	288	0	0	0	1560	0	0	0	3474	0	0	1	15426	0	0	0	1088	0	0	0	0	0
4	106193650	rs187955474	A	G	gnomAD Genomes	NA	PASS	c.4183-71A>G		c.4183-71A>G	intron_variant			36	31400	0.0011465	0	0	0	8712	0	0	0	848	0	0	0	290	0	0	0	1558	0	0	25	3476	0	0	9	15428	0	0	2	1088	0	0	0	0	0
4	106193653	rs371722099	T	TAC	gnomAD Genomes	NA	PASS	c.4183-53_4183-52dupAC		c.4183-53_4183-52dupAC	intron_variant			34	30870	0.00110139	0	0	14	8666	0	0	1	820	0	0	0	288	0	0	7	1554	0	0	0	3290	0	0	11	15204	0	0	1	1048	0	0	0	0	0
4	106193655	rs1225832021	C	A	gnomAD Genomes	NA	PASS	c.4183-66C>A		c.4183-66C>A	intron_variant			1	30918	0.00003234	0	0	0	8658	0	0	0	820	0	0	0	290	0	0	0	1556	0	0	0	3302	0	0	1	15240	0	0	0	1052	0	0	0	0	0
4	106193658	rs1305430547	A	G	gnomAD Genomes	NA	PASS	c.4183-63A>G		c.4183-63A>G	intron_variant			1	31406	0.00003184	0	0	0	8714	0	0	0	848	0	0	0	290	0	0	1	1560	0	0	0	3476	0	0	0	15430	0	0	0	1088	0	0	0	0	0
4	106193669	rs1312376709	C	T	gnomAD Genomes	NA	PASS	c.4183-52C>T		c.4183-52C>T	intron_variant			1	31404	0.00003184	0	0	0	8714	0	0	0	848	0	0	0	290	0	0	1	1560	0	0	0	3476	0	0	0	15428	0	0	0	1088	0	0	0	0	0
4	106193670	rs1209043153	G	A	gnomAD Genomes	NA	PASS	c.4183-51G>A		c.4183-51G>A	intron_variant			1	31396	0.00003185	0	0	0	8712	0	0	0	848	0	0	0	290	0	0	1	1558	0	0	0	3476	0	0	0	15424	0	0	0	1088	0	0	0	0	0
4	106193677	rs908151305	T	G	gnomAD Genomes	NA	PASS	c.4183-44T>G		c.4183-44T>G	intron_variant			1	31390	0.00003186	0	0	0	8706	0	0	0	848	0	0	0	290	0	0	0	1560	0	0	0	3474	0	0	1	15424	0	0	0	1088	0	0	0	0	0
4	106193680	rs888888121	G	A	gnomAD Exomes	PASS	NA	c.4183-41G>A		c.4183-41G>A	intron_variant			1	86070	0.00001162	0	0	0	7098	0	0	0	11622	0	0	0	2242	0	0	0	8500	0	0	0	11910	0	0	1	35156	0	0	0	2398	0	0	0	7144	0
4	106193685	rs1286430045	T	C	gnomAD Exomes	PASS	NA	c.4183-36T>C		c.4183-36T>C	intron_variant			1	89040	0.00001123	0	0	0	7124	0	0	0	12238	0	0	0	2426	0	0	1	8650	0	0	0	12314	0	0	0	36252	0	0	0	2478	0	0	0	7558	0
4	106193695	rs1353671455	G	A	gnomAD Exomes	PASS	NA	c.4183-26G>A		c.4183-26G>A	intron_variant			1	96720	0.00001034	0	0	0	7204	0	0	0	13900	0	0	0	3042	0	0	0	9014	0	0	0	13024	0	0	1	38966	0	0	0	2666	0	0	0	8904	0
4	106193696	rs1469036329	C	A	gnomAD Exomes	PASS	NA	c.4183-25C>A		c.4183-25C>A	intron_variant			1	97516	0.00001025	0	0	0	7218	0	0	0	14074	0	0	0	3112	0	0	0	9030	0	0	0	13088	0	0	0	39254	0	0	1	2700	0	0	0	9040	0
4	106193697	rs1208703658	T	C	gnomAD Exomes	PASS	NA	c.4183-24T>C		c.4183-24T>C	intron_variant			1	98380	0.00001016	0	0	0	7222	0	0	0	14162	0	0	0	3190	0	0	0	9038	0	0	0	13192	0	0	1	39628	0	0	0	2728	0	0	0	9220	0
4	106193702	rs1286340640	T	C	gnomAD Exomes,gnomAD Genomes	PASS	PASS	c.4183-19T>C		c.4183-19T>C	intron_variant			3	132528	0.00002264	0	0	0	15962	0	0	0	15302	0	0	0	3738	0	0	0	10652	0	0	2	16878	0	0	0	56238	0	0	1	3882	0	0	0	9876	0
4	106193726	rs532123927	C	T	gnomAD Exomes	PASS	NA	p.Cys1396Cys	p.Cys1396Cys	c.4188C>T	synonymous_variant			1	133628	0.00000748	0	0	0	7606	0	0	1	21242	0	0	0	6366	0	0	0	10324	0	0	0	15438	0	0	0	51928	0	0	0	3734	0	0	0	16990	0
4	106193732	rs569125497	C	T	gnomAD Exomes	PASS	NA	p.Leu1398Leu	p.Leu1398Leu	c.4194C>T	synonymous_variant			1	142456	0.00000702	0	0	0	7774	0	0	0	23018	0	0	0	7106	0	0	0	10622	0	0	0	15796	0	0	1	54990	0	0	0	4010	0	0	0	19140	0
4	106193740	rs1475373362	A	C	gnomAD Exomes	PASS	NA	p.Glu1401Ala	p.Glu1401Ala	c.4202A>C	missense_variant			1	147622	0.00000677	0	0	0	7834	0	0	0	23542	0	0	0	7630	0	0	0	10716	0	0	0	16126	0	0	1	57066	0	0	0	4150	0	0	0	20558	0
4	106193748	rs974106601	C	T	gnomAD Exomes	PASS	NA	p.Arg1404Ter	p.Arg1404Ter	c.4210C>T	stop_gained			3	149980	0.00002	0	0	0	7848	0	0	0	23736	0	0	1	7866	0	0	0	10738	0	0	0	16350	0	0	1	58024	0	0	0	4192	0	0	1	21226	0
4	106193748	rs974106601	C	A	gnomAD Exomes	PASS	NA	p.Arg1404Arg	p.Arg1404Arg	c.4210C>A	synonymous_variant			1	149980	0.00000667	0	0	0	7848	0	0	0	23736	0	0	0	7866	0	0	0	10738	0	0	0	16350	0	0	0	58024	0	0	0	4192	0	0	1	21226	0
4	106193749	rs552345702	G	A	gnomAD Exomes	PASS	NA	p.Arg1404Gln	p.Arg1404Gln	c.4211G>A	missense_variant			1	150768	0.00000663	0	0	0	7860	0	0	0	23770	0	0	0	7952	0	0	0	10742	0	0	0	16408	0	0	0	58362	0	0	0	4206	0	0	1	21468	0
4	106193761	rs1261841950	G	A	gnomAD Genomes	NA	PASS	p.Gly1408Glu	p.Gly1408Glu	c.4223G>A	missense_variant			1	31404	0.00003184	0	0	1	8712	0	0	0	848	0	0	0	290	0	0	0	1560	0	0	0	3476	0	0	0	15430	0	0	0	1088	0	0	0	0	0
4	106193763	rs1314000056	A	G	gnomAD Genomes	NA	PASS	p.Lys1409Glu	p.Lys1409Glu	c.4225A>G	missense_variant			1	31408	0.00003184	0	0	0	8714	0	0	0	848	0	0	0	290	0	0	0	1560	0	0	0	3476	0	0	1	15432	0	0	0	1088	0	0	0	0	0
4	106193771	rs1471877266	G	T	gnomAD Exomes	PASS	NA	p.Glu1411Asp	p.Glu1411Asp	c.4233G>T	missense_variant			1	154946	0.00000645	0	0	0	7938	0	0	1	24304	0	0	0	8336	0	0	0	10838	0	0	0	16716	0	0	0	60110	0	0	0	4352	0	0	0	22352	0
4	106193786	rs377706110	C	T	gnomAD Exomes	PASS	NA	p.His1416His	p.His1416His	c.4248C>T	synonymous_variant			2	156316	0.00001279	0	0	0	7978	0	0	1	24562	0	0	0	8456	0	0	0	10894	0	0	0	16796	0	0	1	60600	0	0	0	4390	0	0	0	22640	0
4	106193787	rs749210253	G	T	gnomAD Exomes	PASS	NA	p.Val1417Phe	p.Val1417Phe	c.4249G>T	missense_variant			1	156474	0.00000639	0	0	0	7990	0	0	0	24570	0	0	0	8476	0	0	0	10896	0	0	0	16816	0	0	1	60674	0	0	0	4390	0	0	0	22662	0
4	106193787	rs749210253	G	A	gnomAD Exomes	PASS	NA	p.Val1417Ile	p.Val1417Ile	c.4249G>A	missense_variant			6	156474	0.00003835	0	0	0	7990	0	0	3	24570	0	0	0	8476	0	0	0	10896	0	0	0	16816	0	0	0	60674	0	0	0	4390	0	0	3	22662	0
4	106193790	rs1421738171	C	CTGCCTTTA	gnomAD Exomes	PASS	NA	p.Tyr1421CysfsTer30	p.Tyr1421CysfsTer30	c.4254_4261dupGCCTTTAT	frameshift_variant			1	156434	0.00000639	0	0	0	7992	0	0	0	24558	0	0	1	8480	0	0	0	10894	0	0	0	16822	0	0	0	60658	0	0	0	4394	0	0	0	22636	0
4	106193795	rs1396925959	T	C	gnomAD Exomes,gnomAD Genomes	PASS	PASS	p.Pro1419Pro	p.Pro1419Pro	c.4257T>C	synonymous_variant			3	188192	0.00001594	0	0	0	16722	0	0	0	25488	0	0	0	8790	0	0	0	12460	0	0	0	20298	0	0	3	76192	0	0	0	5492	0	0	0	22750	0
4	106193802	rs1315495391	A	G	gnomAD Exomes	PASS	NA	p.Lys1422Glu	p.Lys1422Glu	c.4264A>G	missense_variant			1	156878	0.00000637	0	0	1	8038	0	0	0	24660	0	0	0	8494	0	0	0	10900	0	0	0	16818	0	0	0	60806	0	0	0	4408	0	0	0	22754	0
4	106193803	rs1339199741	A	G	gnomAD Exomes	PASS	NA	p.Lys1422Arg	p.Lys1422Arg	c.4265A>G	missense_variant			1	156896	0.00000637	0	0	0	8038	0	0	0	24660	0	0	0	8500	0	0	1	10900	0	0	0	16822	0	0	0	60810	0	0	0	4410	0	0	0	22756	0
4	106193805	rs1243524162	G	C	gnomAD Exomes,gnomAD Genomes	PASS	PASS	p.Val1423Leu	p.Val1423Leu	c.4267G>C	missense_variant			5	188318	0.00002655	0	0	1	16750	0	0	0	25518	0	0	0	8792	0	0	0	12460	0	0	0	20288	0	0	4	76248	0	0	0	5494	0	0	0	22768	0
4	106193813	rs771044065	C	T	gnomAD Exomes,gnomAD Genomes	PASS	PASS	p.Asp1425Asp	p.Asp1425Asp	c.4275C>T	synonymous_variant			21	188360	0.00011149	0	0	0	16760	0	0	0	25530	0	0	0	8792	0	0	0	12458	0	0	17	20300	0	0	3	76260	0	0	1	5494	0	0	0	22766	0
4	106193814	rs1355157024	G	A	gnomAD Exomes,gnomAD Genomes	PASS	PASS	p.Val1426Met	p.Val1426Met	c.4276G>A	missense_variant			3	188442	0.00001592	0	0	0	16762	0	0	0	25534	0	0	0	8796	0	0	0	12460	0	0	0	20314	0	0	2	76308	0	0	0	5498	0	0	1	22770	0
4	106193820	rs778814392	G	C	gnomAD Exomes	PASS	NA	p.Glu1428Gln	p.Glu1428Gln	c.4282G>C	missense_variant			1	157030	0.00000637	0	0	0	8054	0	0	0	24686	0	0	0	8504	0	0	0	10900	0	0	0	16838	0	0	1	60880	0	0	0	4400	0	0	0	22768	0
4	106193825	rs1284812523	T	C	gnomAD Exomes	PASS	NA	p.Phe1429Phe	p.Phe1429Phe	c.4287T>C	synonymous_variant			1	157066	0.00000637	0	0	0	8066	0	0	0	24694	0	0	0	8504	0	0	0	10900	0	0	0	16848	0	0	1	60874	0	0	0	4410	0	0	0	22770	0
4	106193826	rs1483465321	G	C	gnomAD Exomes	PASS	NA	p.Gly1430Arg	p.Gly1430Arg	c.4288G>C	missense_variant			1	157100	0.00000637	0	0	0	8068	0	0	0	24694	0	0	0	8504	0	0	0	10900	0	0	0	16848	0	0	1	60906	0	0	0	4410	0	0	0	22770	0
4	106193827	rs1201937088	GGAGT	G	gnomAD Exomes	PASS	NA	p.Ser1431TrpfsTer16	p.Ser1431TrpfsTer16	c.4291_4294delAGTG	frameshift_variant			1	157068	0.00000637	0	0	0	8066	0	0	0	24696	0	0	0	8502	0	0	0	10900	0	0	0	16846	0	0	1	60880	0	0	0	4408	0	0	0	22770	0
4	106193828	rs1254043921	G	A	gnomAD Exomes	PASS	NA	p.Gly1430Gly	p.Gly1430Gly	c.4290G>A	synonymous_variant			1	157072	0.00000637	0	0	0	8058	0	0	1	24696	0	0	0	8502	0	0	0	10900	0	0	0	16852	0	0	0	60888	0	0	0	4406	0	0	0	22770	0
4	106193839		C	T	gnomAD Exomes	PASS	NA	p.Ala1434Val	p.Ala1434Val	c.4301C>T	missense_variant			1	157034	0.00000637	0	0	0	8064	0	0	1	24696	0	0	0	8508	0	0	0	10900	0	0	0	16848	0	0	0	60838	0	0	0	4408	0	0	0	22772	0
4	106193840	rs1441765259	T	G	gnomAD Exomes	PASS	NA	p.Ala1434Ala	p.Ala1434Ala	c.4302T>G	synonymous_variant			1	157032	0.00000637	0	0	0	8064	0	0	0	24690	0	0	0	8508	0	0	1	10900	0	0	0	16850	0	0	0	60838	0	0	0	4410	0	0	0	22772	0
4	106193847	rs1183128059	G	A	gnomAD Exomes	PASS	NA	p.Glu1437Lys	p.Glu1437Lys	c.4309G>A	missense_variant			1	157000	0.00000637	0	0	0	8046	0	0	0	24690	0	0	0	8504	0	0	0	10898	0	0	0	16840	0	0	0	60846	0	0	0	4404	0	0	1	22772	0
4	106193849	rs777908833	GAAAA	G	gnomAD Exomes	PASS	NA	p.Lys1438AsnfsTer9	p.Lys1438AsnfsTer9	c.4314_4317delAAAA	frameshift_variant			1	156994	0.00000637	0	0	1	8042	0	0	0	24694	0	0	0	8500	0	0	0	10900	0	0	0	16836	0	0	0	60848	0	0	0	4404	0	0	0	22770	0
4	106193852	rs1381014723	A	G	gnomAD Exomes	PASS	NA	p.Lys1438Lys	p.Lys1438Lys	c.4314A>G	synonymous_variant			2	157018	0.00001274	0	0	0	8042	0	0	0	24694	0	0	0	8504	0	0	0	10900	0	0	0	16840	0	0	2	60862	0	0	0	4406	0	0	0	22770	0
4	106193856	rs369911989	C	T	gnomAD Exomes	PASS	NA	p.Arg1440Trp	p.Arg1440Trp	c.4318C>T	missense_variant			1	156932	0.00000637	0	0	0	8034	0	0	0	24692	0	0	0	8504	0	0	0	10900	0	0	0	16832	0	0	1	60804	0	0	0	4396	0	0	0	22770	0
4	106193857	rs1157107314	G	A	gnomAD Exomes	PASS	NA	p.Arg1440Gln	p.Arg1440Gln	c.4319G>A	missense_variant			2	156932	0.00001274	0	0	0	8036	0	0	0	24686	0	0	0	8502	0	0	0	10900	0	0	0	16836	0	0	2	60808	0	0	0	4394	0	0	0	22770	0
4	106193866	rs373516434	C	T	gnomAD Exomes	PASS	NA	p.Ala1443Val	p.Ala1443Val	c.4328C>T	missense_variant			2	156916	0.00001275	0	0	0	8022	0	0	0	24688	0	0	0	8500	0	0	0	10900	0	0	0	16834	0	0	2	60808	0	0	0	4394	0	0	0	22770	0
4	106193869	rs775795334	T	C	gnomAD Exomes	PASS	NA	p.Ile1444Thr	p.Ile1444Thr	c.4331T>C	missense_variant			1	156908	0.00000637	0	0	0	8020	0	0	0	24692	0	0	0	8500	0	0	0	10900	0	0	0	16838	0	0	1	60792	0	0	0	4396	0	0	0	22770	0
4	106193872	rs1466911086	A	G	gnomAD Exomes	PASS	NA	p.Gln1445Arg	p.Gln1445Arg	c.4334A>G	missense_variant			1	156878	0.00000637	0	0	0	8012	0	0	1	24688	0	0	0	8500	0	0	0	10900	0	0	0	16840	0	0	0	60776	0	0	0	4394	0	0	0	22768	0
4	106193874	rs1248343737	G	A	gnomAD Genomes	NA	PASS	p.Val1446Ile	p.Val1446Ile	c.4336G>A	missense_variant			1	31400	0.00003185	0	0	0	8706	0	0	0	848	0	0	0	290	0	0	0	1560	0	0	0	3476	0	0	1	15432	0	0	0	1088	0	0	0	0	0
4	106193879	rs1304961022	G	C	gnomAD Exomes	PASS	NA	p.Leu1447Leu	p.Leu1447Leu	c.4341G>C	synonymous_variant			2	156816	0.00001275	0	0	0	7996	0	0	0	24690	0	0	0	8494	0	0	0	10900	0	0	0	16832	0	0	2	60736	0	0	0	4398	0	0	0	22770	0
4	106193880	rs1475063541	A	C	gnomAD Genomes	NA	PASS	p.Ser1448Arg	p.Ser1448Arg	c.4342A>C	missense_variant			1	31398	0.00003185	0	0	0	8708	0	0	0	848	0	0	0	290	0	0	0	1560	0	0	0	3476	0	0	1	15430	0	0	0	1086	0	0	0	0	0
4	106193881	rs1400772446	G	A	gnomAD Exomes,gnomAD Genomes	PASS	PASS	p.Ser1448Asn	p.Ser1448Asn	c.4343G>A	missense_variant			11	188154	0.00005846	0	0	0	16690	0	0	0	25534	0	0	0	8784	0	0	0	12460	0	0	0	20306	0	0	11	76122	0	0	0	5488	0	0	0	22770	0
4	106193889	rs1395976555	C	T	gnomAD Exomes	PASS	NA	p.Arg1451Trp	p.Arg1451Trp	c.4351C>T	missense_variant			1	156620	0.00000638	0	0	0	7964	0	0	0	24680	0	0	0	8492	0	0	0	10900	0	0	0	16828	0	0	0	60592	0	0	0	4394	0	0	1	22770	0
4	106193890	rs1332555809	G	A	gnomAD Genomes	NA	PASS	p.Arg1451Gln	p.Arg1451Gln	c.4352G>A	missense_variant			2	31388	0.00006372	0	0	0	8704	0	0	0	846	0	0	0	290	0	0	0	1560	0	0	0	3476	0	0	2	15424	0	0	0	1088	0	0	0	0	0
4	106193892	rs1049545383	C	T	gnomAD Exomes	PASS	NA	p.Arg1452Ter	p.Arg1452Ter	c.4354C>T	stop_gained			2	156592	0.00001277	0	0	0	7970	0	0	2	24680	0	0	0	8488	0	0	0	10898	0	0	0	16830	0	0	0	60560	0	0	0	4396	0	0	0	22770	0
4	106193893	rs1443872036	G	A	gnomAD Exomes,gnomAD Genomes	PASS	PASS	p.Arg1452Gln	p.Arg1452Gln	c.4355G>A	missense_variant			5	187978	0.0000266	0	0	2	16672	0	0	3	25530	0	0	0	8780	0	0	0	12460	0	0	0	20306	0	0	0	75984	0	0	0	5480	0	0	0	22766	0
4	106193904	rs1326836526	A	T	gnomAD Exomes	PASS	NA	p.Met1456Leu	p.Met1456Leu	c.4366A>T	missense_variant			1	156476	0.00000639	0	0	0	7950	0	0	0	24684	0	0	0	8486	0	0	0	10900	0	0	0	16832	0	0	1	60466	0	0	0	4388	0	0	0	22770	0
4	106193906	rs960212122	G	A	gnomAD Exomes	PASS	NA	p.Met1456Ile	p.Met1456Ile	c.4368G>A	missense_variant			1	156450	0.00000639	0	0	0	7948	0	0	0	24684	0	0	0	8484	0	0	0	10900	0	0	0	16832	0	0	1	60442	0	0	0	4388	0	0	0	22772	0
4	106193923	rs1312376460	A	G	gnomAD Exomes	PASS	NA	p.Lys1462Arg	p.Lys1462Arg	c.4385A>G	missense_variant			1	156146	0.0000064	0	0	0	7934	0	0	0	24686	0	0	0	8486	0	0	0	10898	0	0	0	16834	0	0	1	60154	0	0	0	4384	0	0	0	22770	0
4	106193931	rs1235228377	C	T	gnomAD Exomes	PASS	NA	p.Arg1465Ter	p.Arg1465Ter	c.4393C>T	stop_gained			1	155986	0.00000641	0	0	0	7934	0	0	0	24684	0	0	0	8482	0	0	1	10898	0	0	0	16830	0	0	0	60002	0	0	0	4384	0	0	0	22772	0
4	106193945	rs1343956441	A	G	gnomAD Exomes	PASS	NA	p.Leu1469Leu	p.Leu1469Leu	c.4407A>G	synonymous_variant			1	155736	0.00000642	0	0	0	7922	0	0	0	24684	0	0	0	8480	0	0	1	10896	0	0	0	16828	0	0	0	59766	0	0	0	4388	0	0	0	22772	0
4	106193950	rs760947838	C	G	gnomAD Exomes	PASS	NA	p.Ala1471Gly	p.Ala1471Gly	c.4412C>G	missense_variant			1	155628	0.00000643	0	0	0	7916	0	0	0	24684	0	0	0	8480	0	0	0	10896	0	0	0	16828	0	0	0	59660	0	0	0	4392	0	0	1	22772	0
4	106193952	rs1239880610	A	T	gnomAD Exomes	PASS	NA	p.Lys1472Ter	p.Lys1472Ter	c.4414A>T	stop_gained			1	155614	0.00000643	0	0	0	7916	0	0	0	24684	0	0	0	8482	0	0	0	10896	0	0	0	16830	0	0	1	59640	0	0	0	4394	0	0	0	22772	0
4	106193965	rs943880787	C	G	gnomAD Exomes	PASS	NA	p.Ala1476Gly	p.Ala1476Gly	c.4427C>G	missense_variant			1	155162	0.00000644	0	0	0	7914	0	0	0	24682	0	0	0	8470	0	0	0	10896	0	0	0	16836	0	0	1	59216	0	0	0	4380	0	0	0	22768	0
4	106193971		A	G	gnomAD Exomes	PASS	NA	p.Lys1478Arg	p.Lys1478Arg	c.4433A>G	missense_variant			1	155070	0.00000645	0	0	0	7910	0	0	0	24676	0	0	0	8472	0	0	0	10892	0	0	0	16838	0	0	1	59138	0	0	0	4378	0	0	0	22766	0
4	106193973	rs1023192888	C	G	gnomAD Exomes,gnomAD Genomes	PASS	PASS	p.Leu1479Val	p.Leu1479Val	c.4435C>G	missense_variant			3	186346	0.0000161	0	0	3	16610	0	0	0	25526	0	0	0	8758	0	0	0	12450	0	0	0	20308	0	0	0	74466	0	0	0	5466	0	0	0	22762	0
4	106193980	rs1176823597	C	T	gnomAD Exomes	PASS	NA	p.Ser1481Phe	p.Ser1481Phe	c.4442C>T	missense_variant			1	154656	0.00000647	0	0	0	7906	0	0	0	24656	0	0	0	8470	0	0	0	10890	0	0	0	16836	0	0	1	58774	0	0	0	4370	0	0	0	22754	0
4	106194003	rs1426784207	A	G	gnomAD Genomes	NA	PASS	p.Asn1489Asp	p.Asn1489Asp	c.4465A>G	missense_variant			1	31402	0.00003185	0	0	1	8710	0	0	0	848	0	0	0	290	0	0	0	1558	0	0	0	3474	0	0	0	15434	0	0	0	1088	0	0	0	0	0
4	106194005	rs1260216363	TGAAAAG	T	gnomAD Exomes	PASS	NA	p.Glu1492_Lys1493del	p.Glu1492_Lys1493del	c.4474_4479delGAAAAG	inframe_deletion			3	153202	0.00001958	0	0	0	7846	0	0	0	24498	0	0	0	8432	0	0	0	10834	0	0	0	16822	0	0	3	57762	0	0	0	4336	0	0	0	22672	0
4	106194005	rs1260216363	T	G	gnomAD Exomes	PASS	NA	p.Asn1489Lys	p.Asn1489Lys	c.4467T>G	missense_variant			1	153202	0.00000653	0	0	0	7846	0	0	0	24498	0	0	0	8432	0	0	0	10834	0	0	0	16822	0	0	1	57762	0	0	0	4336	0	0	0	22672	0
4	106194009	rs1458426378	A	G	gnomAD Genomes	NA	PASS	p.Lys1491Glu	p.Lys1491Glu	c.4471A>G	missense_variant			1	31406	0.00003184	0	0	0	8712	0	0	0	848	0	0	0	290	0	0	0	1560	0	0	0	3476	0	0	1	15434	0	0	0	1086	0	0	0	0	0
4	106194010	rs1172036110	A	G	gnomAD Exomes	PASS	NA	p.Lys1491Arg	p.Lys1491Arg	c.4472A>G	missense_variant			4	152948	0.00002615	0	0	0	7802	0	0	0	24470	0	0	0	8416	0	0	4	10818	0	0	0	16828	0	0	0	57626	0	0	0	4326	0	0	0	22662	0
4	106194023	rs768975408	C	G	gnomAD Exomes	PASS	NA	p.Ala1495Ala	p.Ala1495Ala	c.4485C>G	synonymous_variant			1	151912	0.00000658	0	0	0	7742	0	0	0	24300	0	0	0	8356	0	0	0	10756	0	0	0	16794	0	0	0	57102	0	0	1	4312	0	0	0	22550	0
4	106194024	rs1463638716	C	A	gnomAD Genomes	NA	PASS	p.Pro1496Thr	p.Pro1496Thr	c.4486C>A	missense_variant			1	31402	0.00003185	0	0	1	8710	0	0	0	848	0	0	0	290	0	0	0	1558	0	0	0	3476	0	0	0	15432	0	0	0	1088	0	0	0	0	0
4	106194024	rs1463638716	C	T	gnomAD Exomes	PASS	NA	p.Pro1496Ser	p.Pro1496Ser	c.4486C>T	missense_variant			1	150880	0.00000663	0	0	0	7732	0	0	0	24062	0	0	0	8312	0	0	1	10680	0	0	0	16782	0	0	0	56742	0	0	0	4286	0	0	0	22284	0
4	106194028	rs1388164526	C	T	gnomAD Exomes	PASS	NA	p.Ser1497Leu	p.Ser1497Leu	c.4490C>T	missense_variant			1	150932	0.00000663	0	0	0	7730	0	0	0	24106	0	0	0	8312	0	0	0	10680	0	0	0	16774	0	0	1	56718	0	0	0	4292	0	0	0	22320	0
4	106194030	rs1298652864	C	T	gnomAD Exomes	PASS	NA	p.Arg1498Cys	p.Arg1498Cys	c.4492C>T	missense_variant			1	147028	0.0000068	0	0	0	7632	0	0	0	23136	0	0	0	8090	0	0	0	10426	0	0	0	16690	0	0	1	55542	0	0	0	4168	0	0	0	21344	0
4	106194031	rs777027345	G	C	gnomAD Exomes	PASS	NA	p.Arg1498Pro	p.Arg1498Pro	c.4493G>C	missense_variant			1	146712	0.00000682	0	0	0	7626	0	0	1	23102	0	0	0	8070	0	0	0	10418	0	0	0	16690	0	0	0	55362	0	0	0	4152	0	0	0	21292	0
4	106194031	rs777027345	G	A	gnomAD Exomes	PASS	NA	p.Arg1498His	p.Arg1498His	c.4493G>A	missense_variant			3	146712	0.00002045	0	0	1	7626	0	0	0	23102	0	0	1	8070	0	0	0	10418	0	0	0	16690	0	0	1	55362	0	0	0	4152	0	0	0	21292	0
4	106194034	rs984803703	C	A	gnomAD Genomes	NA	PASS	p.Thr1499Lys	p.Thr1499Lys	c.4496C>A	missense_variant			1	31390	0.00003186	0	0	1	8708	0	0	0	848	0	0	0	290	0	0	0	1558	0	0	0	3472	0	0	0	15426	0	0	0	1088	0	0	0	0	0
4	106194043	rs1218992076	C	CT	gnomAD Exomes	PASS	NA	p.Glu1503Ter	p.Glu1503Ter	c.4506dupT	frameshift_variant			1	144700	0.00000691	0	0	0	7560	0	0	1	22576	0	0	0	7932	0	0	0	10288	0	0	0	16630	0	0	0	54772	0	0	0	4092	0	0	0	20850	0
4	106194044	rs1259962857	T	A	gnomAD Exomes	PASS	NA	p.Thr1502Thr	p.Thr1502Thr	c.4506T>A	synonymous_variant			1	144510	0.00000692	0	0	0	7560	0	0	0	22534	0	0	0	7922	0	0	0	10288	0	0	0	16634	0	0	0	54680	0	0	1	4094	0	0	0	20798	0
4	106194050	rs376834171	C	T	gnomAD Exomes,gnomAD Genomes	PASS	PASS	p.Asn1504Asn	p.Asn1504Asn	c.4512C>T	synonymous_variant			14	176164	0.00007947	0	0	1	16222	0	0	2	23592	0	0	0	8232	0	0	0	11908	0	0	0	20100	0	0	11	70056	0	0	0	5166	0	0	0	20888	0
4	106194051	rs765803723	G	A	gnomAD Exomes,gnomAD Genomes	PASS	PASS	p.Ala1505Thr	p.Ala1505Thr	c.4513G>A	missense_variant			26	175834	0.00014787	0	0	1	16204	0	0	0	23578	0	0	0	8196	0	0	0	11892	0	0	1	20080	0	0	22	69910	0	0	1	5158	0	0	1	20816	0
4	106194052	rs1369902701	C	T	gnomAD Genomes	NA	PASS	p.Ala1505Val	p.Ala1505Val	c.4514C>T	missense_variant			1	31402	0.00003185	0	0	1	8708	0	0	0	848	0	0	0	290	0	0	0	1560	0	0	0	3476	0	0	0	15432	0	0	0	1088	0	0	0	0	0
4	106194060	rs1250846811	G	T	gnomAD Exomes	PASS	NA	p.Ala1508Ser	p.Ala1508Ser	c.4522G>T	missense_variant			2	137852	0.00001451	0	0	0	7302	0	0	1	20944	0	0	0	7450	0	0	0	9916	0	0	0	16368	0	0	0	52522	0	0	1	3854	0	0	0	19496	0
4	106194075	rs1488811748	G	T	gnomAD Exomes	PASS	NA	p.Glu1513Ter	p.Glu1513Ter	c.4537G>T	stop_gained			1	123478	0.0000081	0	0	0	6872	0	0	0	17252	0	0	0	6220	0	0	0	9154	0	0	0	15638	0	0	0	47786	0	0	0	3458	0	0	1	17098	0
4	106194094	rs1193179135	A	G	gnomAD Exomes	PASS	NA	c.4537+19A>G		c.4537+19A>G	intron_variant			1	108896	0.00000918	0	0	0	6382	0	0	0	15406	0	0	0	4916	0	0	0	8776	0	0	0	14622	0	0	1	41888	0	0	0	3064	0	0	0	13842	0
4	106194098	rs1265469916	G	C	gnomAD Exomes	PASS	NA	c.4537+23G>C		c.4537+23G>C	intron_variant			1	104106	0.00000961	0	0	0	6260	0	0	0	14844	0	0	0	4488	0	0	0	8688	0	0	0	14246	0	0	1	39916	0	0	0	2940	0	0	0	12724	0
4	106194117	rs1194796220	G	A	gnomAD Exomes	PASS	NA	c.4537+42G>A		c.4537+42G>A	intron_variant			1	84754	0.0000118	0	0	0	5840	0	0	0	12028	0	0	0	2786	0	0	0	8240	0	0	0	12796	0	0	1	31792	0	0	0	2464	0	0	0	8808	0
4	106194150	rs895185664	C	A	gnomAD Genomes	NA	PASS	c.4537+75C>A		c.4537+75C>A	intron_variant			1	31408	0.00003184	0	0	0	8714	0	0	0	848	0	0	0	290	0	0	0	1558	0	0	0	3476	0	0	1	15434	0	0	0	1088	0	0	0	0	0
4	106194150	rs895185664	C	T	gnomAD Genomes	NA	PASS	c.4537+75C>T		c.4537+75C>T	intron_variant			1	31408	0.00003184	0	0	0	8714	0	0	0	848	0	0	0	290	0	0	0	1558	0	0	0	3476	0	0	1	15434	0	0	0	1088	0	0	0	0	0
4	106196131	rs939113468	T	C	gnomAD Genomes	NA	PASS	c.4538-74T>C		c.4538-74T>C	intron_variant			9	31378	0.00028683	0	0	8	8702	0	0	0	848	0	0	0	290	0	0	0	1558	0	0	0	3476	0	0	0	15416	0	0	1	1088	0	0	0	0	0
4	106196162	rs759096670	C	T	gnomAD Exomes,gnomAD Genomes	PASS	PASS	c.4538-43C>T		c.4538-43C>T	intron_variant			5	117778	0.00004245	0	0	5	15722	0	0	0	12464	0	0	0	2462	0	0	0	10290	0	0	0	15898	0	0	0	50388	0	0	0	3510	0	0	0	7044	0
4	106196165	rs749349795	CA	C	gnomAD Exomes	PASS	NA	c.4538-37delA		c.4538-37delA	intron_variant			3	87028	0.00003447	0	0	0	7058	0	0	0	11574	0	0	2	2212	0	0	0	8738	0	0	0	12460	0	0	1	35424	0	0	0	2438	0	0	0	7124	0
4	106196169	rs1170291608	G	T	gnomAD Exomes	PASS	NA	c.4538-36G>T		c.4538-36G>T	intron_variant			1	88302	0.00001132	0	0	0	7102	0	0	0	11612	0	0	0	2298	0	0	0	8776	0	0	0	12516	0	0	1	36166	0	0	0	2474	0	0	0	7358	0
4	106196171		T	TA	gnomAD Exomes	PASS	NA	c.4538-33dupA		c.4538-33dupA	intron_variant			1	89064	0.00001123	0	0	0	7104	0	0	0	11718	0	0	0	2360	0	0	0	8808	0	0	0	12562	0	0	1	36570	0	0	0	2478	0	0	0	7464	0
4	106196173	rs766991264	C	A	gnomAD Exomes,gnomAD Genomes	PASS	PASS	c.4538-32C>A		c.4538-32C>A	intron_variant			5	121414	0.00004118	0	0	1	15834	0	0	0	12718	0	0	0	2738	0	0	0	10408	0	0	0	16082	0	0	4	52380	0	0	0	3590	0	0	0	7664	0
4	106196185	rs752392095	C	T	gnomAD Exomes	PASS	NA	c.4538-20C>T		c.4538-20C>T	intron_variant			1	96548	0.00001036	0	0	0	7240	0	0	1	12540	0	0	0	3036	0	0	0	9036	0	0	0	13034	0	0	0	40108	0	0	0	2638	0	0	0	8916	0
4	106196188	rs1321680459	T	G	gnomAD Genomes	NA	PASS	c.4538-17T>G		c.4538-17T>G	intron_variant			1	31352	0.0000319	0	0	1	8694	0	0	0	848	0	0	0	290	0	0	0	1558	0	0	0	3472	0	0	0	15402	0	0	0	1088	0	0	0	0	0
4	106196192	rs1230424094	A	T	gnomAD Genomes	NA	PASS	c.4538-13A>T		c.4538-13A>T	intron_variant			1	31344	0.0000319	0	0	1	8686	0	0	0	848	0	0	0	290	0	0	0	1556	0	0	0	3474	0	0	0	15404	0	0	0	1086	0	0	0	0	0
4	106196193	rs1291483055	C	T	gnomAD Exomes	PASS	NA	c.4538-12C>T		c.4538-12C>T	intron_variant			1	122970	0.00000813	0	0	0	7620	0	0	0	19870	0	0	0	4966	0	0	0	10526	0	0	0	14610	0	0	0	47938	0	0	0	3386	0	0	1	14054	0
4	106196194	rs1389529147	C	A	gnomAD Exomes	PASS	NA	c.4538-11C>A		c.4538-11C>A	intron_variant			1	123370	0.00000811	0	0	0	7616	0	0	1	19832	0	0	0	4976	0	0	0	10496	0	0	0	14650	0	0	0	48234	0	0	0	3392	0	0	0	14174	0
4	106196199	rs755875155	C	G	gnomAD Exomes	PASS	NA	c.4538-6C>G		c.4538-6C>G	splice_region_variant			2	129260	0.00001547	0	0	0	7698	0	0	1	20824	0	0	0	5512	0	0	0	10660	0	0	0	14956	0	0	0	50302	0	0	0	3542	0	0	1	15766	0
4	106196205	rs553669299	A	G	gnomAD Exomes,gnomAD Genomes	PASS	PASS	p.Glu1513Gly	p.Glu1513Gly	c.4538A>G	missense_variant			9	161808	0.00005562	0	0	0	16396	0	0	0	21114	0	0	0	5968	0	0	9	12158	0	0	0	18562	0	0	0	66502	0	0	0	4684	0	0	0	16424	0
4	106196207	rs771168522	CTT	C	gnomAD Exomes	PASS	NA	p.Leu1515AlafsTer62	p.Leu1515AlafsTer62	c.4543_4544delTT	frameshift_variant			1	130476	0.00000766	0	0	0	7674	0	0	0	20156	0	0	0	5654	0	0	0	10576	0	0	0	15070	0	0	1	51250	0	0	0	3586	0	0	0	16510	0
4	106196209	rs1217943123	T	C	gnomAD Exomes	PASS	NA	p.Leu1514Leu	p.Leu1514Leu	c.4542T>C	synonymous_variant			1	131434	0.00000761	0	0	0	7682	0	0	0	20198	0	0	0	5774	0	0	0	10572	0	0	0	15132	0	0	1	51636	0	0	0	3620	0	0	0	16820	0
4	106196213	rs370735654	C	A	gnomAD Exomes	PASS	NA	p.Arg1516Arg	p.Arg1516Arg	c.4546C>A	synonymous_variant			2	131768	0.00001518	0	0	0	7670	0	0	0	20094	0	0	0	5794	0	0	0	10542	0	0	0	15208	0	0	1	51848	0	0	0	3612	0	0	1	17000	0
4	106196213	rs370735654	C	T	gnomAD Exomes	PASS	NA	p.Arg1516Ter	p.Arg1516Ter	c.4546C>T	stop_gained			2	131768	0.00001518	0	0	0	7670	0	0	0	20094	0	0	0	5794	0	0	0	10542	0	0	1	15208	0	0	0	51848	0	0	1	3612	0	0	0	17000	0
4	106196214	rs777692532	G	A	gnomAD Exomes	PASS	NA	p.Arg1516Gln	p.Arg1516Gln	c.4547G>A	missense_variant			1	133230	0.00000751	0	0	0	7680	0	0	0	20174	0	0	0	5964	0	0	0	10564	0	0	0	15302	0	0	0	52466	0	0	0	3658	0	0	1	17422	0
4	106196219	rs1223831484	T	C	gnomAD Exomes	PASS	NA	p.Ser1518Pro	p.Ser1518Pro	c.4552T>C	missense_variant			1	142096	0.00000704	0	0	0	7814	0	0	0	22180	0	0	0	6794	0	0	0	10852	0	0	0	15758	0	0	1	55326	0	0	0	3910	0	0	0	19462	0
4	106196222	rs753711986	G	A	gnomAD Exomes	PASS	NA	p.Gly1519Arg	p.Gly1519Arg	c.4555G>A	missense_variant			9	144414	0.00006232	0	0	0	7842	0	0	2	22696	0	0	3	6978	0	0	0	10932	0	0	0	15894	0	0	1	56098	0	0	2	3968	0	0	1	20006	0
4	106196225	rs1490245533	C	G	gnomAD Exomes	PASS	NA	p.Pro1520Ala	p.Pro1520Ala	c.4558C>G	missense_variant			1	145390	0.00000688	0	0	0	7854	0	0	0	22832	0	0	0	7110	0	0	0	10944	0	0	0	16002	0	0	1	56438	0	0	0	3984	0	0	0	20226	0
4	106196226	rs757220889	C	T	gnomAD Exomes	PASS	NA	p.Pro1520Leu	p.Pro1520Leu	c.4559C>T	missense_variant			1	145754	0.00000686	0	0	0	7860	0	0	0	22824	0	0	0	7188	0	0	0	10934	0	0	0	16034	0	0	1	56590	0	0	0	3988	0	0	0	20336	0
4	106196226	rs757220889	C	A	gnomAD Exomes	PASS	NA	p.Pro1520Gln	p.Pro1520Gln	c.4559C>A	missense_variant			1	145754	0.00000686	0	0	0	7860	0	0	0	22824	0	0	0	7188	0	0	0	10934	0	0	0	16034	0	0	0	56590	0	0	0	3988	0	0	1	20336	0
4	106196228	rs1017611327	G	C	gnomAD Exomes	PASS	NA	p.Val1521Leu	p.Val1521Leu	c.4561G>C	missense_variant			1	150262	0.00000666	0	0	0	7956	0	0	0	24142	0	0	0	7596	0	0	0	11148	0	0	0	16168	0	0	1	57974	0	0	0	4184	0	0	0	21094	0
4	106196232	rs1186476744	T	G	gnomAD Exomes	PASS	NA	p.Met1522Arg	p.Met1522Arg	c.4565T>G	missense_variant			1	151558	0.0000066	0	0	0	7988	0	0	0	24284	0	0	0	7768	0	0	0	11166	0	0	0	16282	0	0	1	58438	0	0	0	4228	0	0	0	21404	0
4	106196233	rs1213608283	G	GCAGCAGTCC	gnomAD Genomes	NA	PASS	p.Ser1525_Gln1527dup	p.Ser1525_Gln1527dup	c.4573_4581dupTCCCAGCAG	inframe_insertion			1	31362	0.00003189	0	0	1	8698	0	0	0	846	0	0	0	290	0	0	0	1560	0	0	0	3476	0	0	0	15406	0	0	0	1086	0	0	0	0	0
4	106196234	rs1248382089	C	G	gnomAD Genomes	NA	PASS	p.Gln1523Glu	p.Gln1523Glu	c.4567C>G	missense_variant			1	31362	0.00003189	0	0	1	8700	0	0	0	848	0	0	0	290	0	0	0	1558	0	0	0	3472	0	0	0	15408	0	0	0	1086	0	0	0	0	0
4	106196238	rs1488732362	A	C	gnomAD Genomes	NA	PASS	p.Gln1524Pro	p.Gln1524Pro	c.4571A>C	missense_variant			1	31374	0.00003187	0	0	0	8704	0	0	0	846	0	0	0	290	0	0	0	1558	0	0	0	3474	0	0	1	15416	0	0	0	1086	0	0	0	0	0
4	106196242	rs1415133258	C	T	gnomAD Exomes	PASS	NA	p.Ser1525Ser	p.Ser1525Ser	c.4575C>T	synonymous_variant			1	153418	0.00000652	0	0	0	7988	0	0	1	24452	0	0	0	8044	0	0	0	11156	0	0	0	16464	0	0	0	59188	0	0	0	4300	0	0	0	21826	0
4	106196243	rs777761555	C	T	gnomAD Exomes	PASS	NA	p.Gln1526Ter	p.Gln1526Ter	c.4576C>T	stop_gained			1	154096	0.00000649	0	0	0	8010	0	0	0	24536	0	0	0	8108	0	0	0	11160	0	0	0	16508	0	0	0	59420	0	0	1	4356	0	0	0	21998	0
4	106196243	rs777761555	CAGCAGCCCCAGCCTCTACAGA	C	gnomAD Exomes	PASS	NA	p.Gln1529_Pro1535del	p.Gln1529_Pro1535del	c.4584_4604delCCAGCCTCTACAGAAGCAGCC	inframe_deletion			4	154096	0.00002596	0	0	0	8010	0	0	0	24536	0	0	0	8108	0	0	0	11160	0	0	0	16508	0	0	0	59420	0	0	0	4356	0	0	4	21998	0
4	106196245	rs1425082557	GCAGCCCCAGCCTCTACAGAAGCAGCCACCA	G	gnomAD Exomes,gnomAD Genomes	PASS	PASS	p.Pro1530_Gln1539del	p.Pro1530_Gln1539del	c.4589_4618delCTCTACAGAAGCAGCCACCACAGCCCCAGC	inframe_deletion			5	185612	0.00002694	0	0	0	16710	0	0	3	25380	0	0	1	8420	0	0	0	12728	0	0	0	19978	0	0	0	74952	0	0	1	5430	0	0	0	22014	0
4	106196246	rs778915279	C	T	gnomAD Exomes	PASS	NA	p.Gln1527Ter	p.Gln1527Ter	c.4579C>T	stop_gained			2	154284	0.00001296	0	0	0	8020	0	0	0	24514	0	0	0	8134	0	0	0	11160	0	0	0	16526	0	0	1	59588	0	0	0	4346	0	0	1	21996	0
4	106196248	rs760976027	G	A	gnomAD Exomes	PASS	NA	p.Gln1527Gln	p.Gln1527Gln	c.4581G>A	synonymous_variant			1	155022	0.00000645	0	0	0	8054	0	0	0	24642	0	0	0	8218	0	0	0	11174	0	0	0	16452	0	0	1	59936	0	0	0	4370	0	0	0	22176	0
4	106196257	rs1426538945	T	C	gnomAD Genomes	NA	PASS	p.Pro1530Pro	p.Pro1530Pro	c.4590T>C	synonymous_variant			1	31368	0.00003188	0	0	0	8704	0	0	0	848	0	0	0	290	0	0	0	1558	0	0	0	3472	0	0	1	15408	0	0	0	1088	0	0	0	0	0
4	106196259	rs1419948405	T	C	gnomAD Exomes	PASS	NA	p.Leu1531Pro	p.Leu1531Pro	c.4592T>C	missense_variant			1	156638	0.00000638	0	0	0	8102	0	0	0	24692	0	0	0	8358	0	0	1	11198	0	0	0	16704	0	0	0	60690	0	0	0	4410	0	0	0	22484	0
4	106196263	rs1299586296	G	T	gnomAD Exomes	PASS	NA	p.Gln1532His	p.Gln1532His	c.4596G>T	missense_variant			2	156862	0.00001275	0	0	0	8106	0	0	0	24708	0	0	0	8392	0	0	1	11180	0	0	0	16732	0	0	0	60824	0	0	1	4420	0	0	0	22500	0
4	106196265	rs552543755	A	G	gnomAD Exomes	PASS	NA	p.Lys1533Arg	p.Lys1533Arg	c.4598A>G	missense_variant			1	156924	0.00000637	0	0	0	8108	0	0	0	24706	0	0	0	8404	0	0	0	11178	0	0	0	16736	0	0	1	60862	0	0	0	4434	0	0	0	22496	0
4	106196266	rs1429710815	G	A	gnomAD Exomes	PASS	NA	p.Lys1533Lys	p.Lys1533Lys	c.4599G>A	synonymous_variant			1	156862	0.00000638	0	0	0	8120	0	0	0	24712	0	0	0	8370	0	0	0	11180	0	0	0	16722	0	0	1	60844	0	0	0	4430	0	0	0	22484	0
4	106196267	rs966055775	C	T	gnomAD Exomes	PASS	NA	p.Gln1534Ter	p.Gln1534Ter	c.4600C>T	stop_gained			1	156834	0.00000638	0	0	0	8102	0	0	0	24708	0	0	0	8386	0	0	0	11174	0	0	0	16758	0	0	1	60784	0	0	0	4434	0	0	0	22488	0
4	106196270	rs906127830	C	T	gnomAD Genomes	NA	PASS	p.Pro1535Ser	p.Pro1535Ser	c.4603C>T	missense_variant			4	31388	0.00012744	0	0	4	8704	0	0	0	848	0	0	0	290	0	0	0	1560	0	0	0	3476	0	0	0	15422	0	0	0	1088	0	0	0	0	0
4	106196275	rs1381212842	ACAGCCC	A	gnomAD Exomes	PASS	NA	p.Pro1538_Gln1539del	p.Pro1538_Gln1539del	c.4613_4618delCCCAGC	inframe_deletion			1	157762	0.00000634	0	0	0	8150	0	0	0	24722	0	0	0	8470	0	0	0	11194	0	0	0	16826	0	0	0	61292	0	0	0	4450	0	0	1	22658	0
4	106196277	rs1230159851	A	AGCCCCAGCAGCAGCAGAG	gnomAD Exomes	PASS	NA	p.Arg1543_Gln1548dup	p.Arg1543_Gln1548dup	c.4611_4628dupGCCCCAGCAGCAGCAGAG	inframe_insertion			1	157858	0.00000633	0	0	0	8158	0	0	0	24730	0	0	0	8470	0	0	0	11172	0	0	0	16852	0	0	1	61346	0	0	0	4450	0	0	0	22680	0
4	106196278	rs771696884	GCCCCAGCAGCAGCAGAGA	G	gnomAD Exomes,gnomAD Genomes	PASS	PASS	p.Arg1543_Gln1548del	p.Arg1543_Gln1548del	c.4627_4644delAGACCCCAGCAGCAGCAG	inframe_deletion			9	189254	0.00004756	0	0	2	16862	0	0	0	25576	0	0	0	8770	0	0	5	12732	0	0	0	20350	0	0	1	76750	0	0	1	5540	0	0	0	22674	0
4	106196278	rs771696884	G	GCCCCAGCAGCAGCAGAGA	gnomAD Exomes	PASS	NA	p.Arg1543_Gln1548dup	p.Arg1543_Gln1548dup	c.4627_4644dupAGACCCCAGCAGCAGCAG	inframe_insertion			1	157880	0.00000633	0	0	0	8162	0	0	1	24728	0	0	0	8480	0	0	0	11174	0	0	0	16874	0	0	0	61336	0	0	0	4452	0	0	0	22674	0
4	106196279	rs1310642509	C	T	gnomAD Exomes	PASS	NA	p.Pro1538Ser	p.Pro1538Ser	c.4612C>T	missense_variant			1	157960	0.00000633	0	0	0	8170	0	0	0	24728	0	0	0	8480	0	0	1	11182	0	0	0	16882	0	0	0	61396	0	0	0	4460	0	0	0	22662	0
4	106196281	rs1163323186	CCAGCAGCAGCAGAGACCCCAG	C	gnomAD Exomes,gnomAD Genomes	PASS	PASS	p.Gln1542_Gln1548del	p.Gln1542_Gln1548del	c.4625_4645delAGAGACCCCAGCAGCAGCAGC	inframe_deletion			5	188938	0.00002646	0	0	0	16886	0	0	0	25562	0	0	0	8732	0	0	0	12722	0	0	0	20300	0	0	5	76582	0	0	0	5532	0	0	0	22622	0
4	106196282	rs866214403	C	G	gnomAD Exomes	PASS	NA	p.Gln1539Glu	p.Gln1539Glu	c.4615C>G	missense_variant			1	157686	0.00000634	0	0	0	8178	0	0	0	24712	0	0	0	8472	0	0	1	11142	0	0	0	16840	0	0	0	61210	0	0	0	4456	0	0	0	22676	0
4	106196282	rs866214403	C	T	gnomAD Exomes	PASS	NA	p.Gln1539Ter	p.Gln1539Ter	c.4615C>T	stop_gained			2	157686	0.00001268	0	0	0	8178	0	0	1	24712	0	0	0	8472	0	0	0	11142	0	0	0	16840	0	0	1	61210	0	0	0	4456	0	0	0	22676	0
4	106196287	rs1241155811	G	A	gnomAD Exomes	PASS	NA	p.Gln1540Gln	p.Gln1540Gln	c.4620G>A	synonymous_variant			1	158236	0.00000632	0	0	0	8208	0	0	0	24736	0	0	0	8526	0	0	0	11142	0	0	0	16892	0	0	1	61510	0	0	0	4472	0	0	0	22750	0
4	106196293	rs1288376410	G	C	gnomAD Exomes	PASS	NA	p.Gln1542His	p.Gln1542His	c.4626G>C	missense_variant			1	158226	0.00000632	0	0	0	8208	0	0	1	24724	0	0	0	8510	0	0	0	11128	0	0	0	16900	0	0	0	61514	0	0	0	4468	0	0	0	22774	0
4	106196297	rs745880123	C	T	gnomAD Exomes	PASS	NA	p.Pro1544Ser	p.Pro1544Ser	c.4630C>T	missense_variant			1	158306	0.00000632	0	0	0	8214	0	0	0	24738	0	0	0	8510	0	0	0	11132	0	0	0	16918	0	0	1	61546	0	0	0	4474	0	0	0	22774	0
4	106196299	rs1157627125	C	CCAG	gnomAD Genomes	NA	PASS	p.Gln1548dup	p.Gln1548dup	c.4643_4645dupAGC	inframe_insertion			1	31372	0.00003188	0	0	0	8704	0	0	0	848	0	0	0	290	0	0	1	1556	0	0	0	3474	0	0	0	15416	0	0	0	1084	0	0	0	0	0
4	106196299	rs1157627125	C	A	gnomAD Exomes	PASS	NA	p.Pro1544Pro	p.Pro1544Pro	c.4632C>A	synonymous_variant			1	158116	0.00000632	0	0	0	8210	0	0	0	24732	0	0	0	8500	0	0	1	11130	0	0	0	16886	0	0	0	61438	0	0	0	4476	0	0	0	22744	0
4	106196301	rs1038504458	A	G	gnomAD Genomes	NA	PASS	p.Gln1545Arg	p.Gln1545Arg	c.4634A>G	missense_variant			1	31372	0.00003188	0	0	1	8708	0	0	0	848	0	0	0	290	0	0	0	1554	0	0	0	3474	0	0	0	15412	0	0	0	1086	0	0	0	0	0
4	106196303	rs1238625315	C	A	gnomAD Exomes	PASS	NA	p.Gln1546Lys	p.Gln1546Lys	c.4636C>A	missense_variant			1	158072	0.00000633	0	0	0	8218	0	0	0	24742	0	0	0	8514	0	0	0	11104	0	0	0	16912	0	0	1	61366	0	0	0	4462	0	0	0	22754	0
4	106196312	rs746853704	C	T	gnomAD Exomes	PASS	NA	p.Pro1549Ser	p.Pro1549Ser	c.4645C>T	missense_variant			2	159132	0.00001257	0	0	0	8330	0	0	2	24784	0	0	0	8548	0	0	0	11236	0	0	0	17062	0	0	0	61884	0	0	0	4500	0	0	0	22788	0
4	106196327	rs1384083187	A	T	gnomAD Exomes	PASS	NA	p.Thr1554Ser	p.Thr1554Ser	c.4660A>T	missense_variant			1	159266	0.00000628	0	0	0	8368	0	0	0	24802	0	0	0	8546	0	0	0	11234	0	0	0	17074	0	0	0	61940	0	0	1	4512	0	0	0	22790	0
4	106196328	rs1292189982	CAG	C	gnomAD Exomes	PASS	NA	p.Glu1555ValfsTer22	p.Glu1555ValfsTer22	c.4664_4665delAG	frameshift_variant			2	159194	0.00001256	0	0	0	8362	0	0	0	24802	0	0	0	8542	0	0	1	11226	0	0	0	17068	0	0	1	61888	0	0	0	4516	0	0	0	22790	0
4	106196329	rs1160112889	A	C	gnomAD Exomes	PASS	NA	p.Thr1554Thr	p.Thr1554Thr	c.4662A>C	synonymous_variant			1	159262	0.00000628	0	0	0	8362	0	0	1	24806	0	0	0	8546	0	0	0	11222	0	0	0	17078	0	0	0	61942	0	0	0	4516	0	0	0	22790	0
4	106196340	rs780036350	A	G	gnomAD Exomes,gnomAD Genomes	PASS	PASS	p.Asn1558Ser	p.Asn1558Ser	c.4673A>G	missense_variant			5	190628	0.00002623	0	0	5	17054	0	0	0	25650	0	0	0	8834	0	0	0	12766	0	0	0	20558	0	0	0	77368	0	0	0	5610	0	0	0	22788	0
4	106196343	rs1176513956	C	T	gnomAD Exomes	PASS	NA	p.Ser1559Phe	p.Ser1559Phe	c.4676C>T	missense_variant			1	159248	0.00000628	0	0	0	8378	0	0	0	24802	0	0	0	8546	0	0	0	11176	0	0	0	17090	0	0	1	61940	0	0	0	4528	0	0	0	22788	0
4	106196344	rs374094417	T	A	gnomAD Exomes	PASS	NA	p.Ser1559Ser	p.Ser1559Ser	c.4677T>A	synonymous_variant			1	159284	0.00000628	0	0	0	8382	0	0	0	24802	0	0	0	8542	0	0	0	11182	0	0	0	17094	0	0	0	61968	0	0	0	4526	0	0	1	22788	0
4	106196344	rs374094417	T	C	gnomAD Exomes,gnomAD Genomes	PASS	PASS	p.Ser1559Ser	p.Ser1559Ser	c.4677T>C	synonymous_variant			5	190654	0.00002623	0	0	5	17080	0	0	0	25650	0	0	0	8832	0	0	0	12740	0	0	0	20568	0	0	0	77384	0	0	0	5612	0	0	0	22788	0
4	106196365	rs1445750650	C	T	gnomAD Exomes	PASS	NA	p.Thr1566Thr	p.Thr1566Thr	c.4698C>T	synonymous_variant			1	159170	0.00000628	0	0	0	8390	0	0	0	24806	0	0	0	8532	0	0	0	11118	0	0	0	17096	0	0	0	61914	0	0	0	4524	0	0	1	22790	0
4	106196367	rs576761758	A	G	gnomAD Exomes	PASS	NA	p.Asn1567Ser	p.Asn1567Ser	c.4700A>G	missense_variant			1	159178	0.00000628	0	0	0	8392	0	0	0	24804	0	0	0	8532	0	0	0	11120	0	0	0	17104	0	0	0	61912	0	0	0	4526	0	0	1	22788	0
4	106196371	rs1382162609	A	G	gnomAD Exomes	PASS	NA	p.Pro1568Pro	p.Pro1568Pro	c.4704A>G	synonymous_variant			1	159132	0.00000628	0	0	0	8386	0	0	0	24804	0	0	0	8536	0	0	0	11110	0	0	0	17106	0	0	1	61880	0	0	0	4524	0	0	0	22786	0
4	106196374	rs376011145	C	T	gnomAD Exomes	PASS	NA	p.Tyr1569Tyr	p.Tyr1569Tyr	c.4707C>T	synonymous_variant			1	159060	0.00000629	0	0	0	8388	0	0	0	24800	0	0	0	8534	0	0	0	11076	0	0	0	17096	0	0	1	61856	0	0	0	4524	0	0	0	22786	0
4	106196375	rs1311791804	A	G	gnomAD Exomes	PASS	NA	p.Met1570Val	p.Met1570Val	c.4708A>G	missense_variant			2	159068	0.00001257	0	0	0	8388	0	0	0	24800	0	0	0	8538	0	0	2	11072	0	0	0	17100	0	0	0	61858	0	0	0	4526	0	0	0	22786	0
4	106196376	rs1351779909	T	C	gnomAD Exomes	PASS	NA	p.Met1570Thr	p.Met1570Thr	c.4709T>C	missense_variant			1	159038	0.00000629	0	0	0	8386	0	0	0	24798	0	0	0	8532	0	0	0	11076	0	0	0	17096	0	0	1	61842	0	0	0	4522	0	0	0	22786	0
4	106196381	rs764470309	C	T	gnomAD Exomes	PASS	NA	p.Arg1572Trp	p.Arg1572Trp	c.4714C>T	missense_variant			7	158916	0.00004405	0	0	1	8370	0	0	0	24790	0	0	0	8530	0	0	0	11046	0	0	0	17092	0	0	3	61780	0	0	0	4522	0	0	3	22786	0
4	106196382	rs201570239	G	A	gnomAD Exomes,gnomAD Genomes	PASS	PASS	p.Arg1572Gln	p.Arg1572Gln	c.4715G>A	missense_variant			17	190288	0.00008934	0	0	1	17058	0	0	2	25640	0	0	0	8820	0	0	0	12604	0	0	0	20564	0	0	13	77204	0	0	1	5610	0	0	0	22788	0
4	106196391	rs374878611	C	T	gnomAD Exomes,gnomAD Genomes	PASS	PASS	p.Pro1575Leu	p.Pro1575Leu	c.4724C>T	missense_variant			20	190286	0.0001051	0	0	19	17078	0	0	1	25638	0	0	0	8818	0	0	0	12594	0	0	0	20568	0	0	0	77206	0	0	0	5604	0	0	0	22780	0
4	106196396	rs948963638	A	C	gnomAD Exomes	PASS	NA	p.Ser1577Arg	p.Ser1577Arg	c.4729A>C	missense_variant			2	158846	0.00001259	0	0	0	8364	0	0	0	24790	0	0	0	8526	0	0	0	11042	0	0	0	17094	0	0	2	61734	0	0	0	4518	0	0	0	22778	0
4	106196405	rs1457864629	C	A	gnomAD Exomes	PASS	NA	p.Pro1580Thr	p.Pro1580Thr	c.4738C>A	missense_variant			1	158736	0.0000063	0	0	0	8352	0	0	1	24760	0	0	0	8518	0	0	0	11020	0	0	0	17082	0	0	0	61714	0	0	0	4514	0	0	0	22776	0
4	106196408	rs562392401	A	G	gnomAD Exomes	PASS	NA	p.Asn1581Asp	p.Asn1581Asp	c.4741A>G	missense_variant			2	158756	0.0000126	0	0	0	8362	0	0	2	24766	0	0	0	8522	0	0	0	11012	0	0	0	17078	0	0	0	61732	0	0	0	4508	0	0	0	22776	0
4	106196412	rs1221848536	CT	C	gnomAD Genomes	NA	PASS	p.Ser1583HisfsTer13	p.Ser1583HisfsTer13	c.4747delT	frameshift_variant			1	31396	0.00003185	0	0	0	8712	0	0	0	848	0	0	0	290	0	0	0	1554	0	0	0	3476	0	0	1	15428	0	0	0	1088	0	0	0	0	0
4	106196426	rs1469293606	G	A	gnomAD Exomes	PASS	NA	p.Asp1587Asn	p.Asp1587Asn	c.4759G>A	missense_variant			1	158416	0.00000631	0	0	0	8330	0	0	0	24746	0	0	0	8514	0	0	1	10968	0	0	0	17034	0	0	0	61562	0	0	0	4492	0	0	0	22770	0
4	106196426	rs1469293606	G	T	gnomAD Exomes	PASS	NA	p.Asp1587Tyr	p.Asp1587Tyr	c.4759G>T	missense_variant			1	158416	0.00000631	0	0	0	8330	0	0	0	24746	0	0	0	8514	0	0	0	10968	0	0	0	17034	0	0	1	61562	0	0	0	4492	0	0	0	22770	0
4	106196429	rs1191352337	AT	A	gnomAD Exomes	PASS	NA	p.Ile1588ThrfsTer8	p.Ile1588ThrfsTer8	c.4763delT	frameshift_variant			1	158440	0.00000631	0	0	0	8328	0	0	0	24744	0	0	0	8518	0	0	0	10970	0	0	0	17032	0	0	1	61586	0	0	0	4492	0	0	0	22770	0
4	106196430	rs1478854208	T	C	gnomAD Exomes	PASS	NA	p.Ile1588Thr	p.Ile1588Thr	c.4763T>C	missense_variant			1	158394	0.00000631	0	0	0	8330	0	0	0	24738	0	0	0	8516	0	0	0	10966	0	0	0	17032	0	0	0	61548	0	0	0	4492	0	0	1	22772	0
4	106196431	rs373735983	C	G	gnomAD Exomes	PASS	NA	p.Ile1588Met	p.Ile1588Met	c.4764C>G	missense_variant			3	158358	0.00001894	0	0	2	8326	0	0	0	24738	0	0	0	8516	0	0	0	10964	0	0	0	17014	0	0	0	61546	0	0	1	4486	0	0	0	22768	0
4	106196433	rs368705448	A	G	gnomAD Exomes,gnomAD Genomes	PASS	PASS	p.Tyr1589Cys	p.Tyr1589Cys	c.4766A>G	missense_variant			3	189712	0.00001581	0	0	3	17020	0	0	0	25584	0	0	0	8806	0	0	0	12516	0	0	0	20494	0	0	0	76952	0	0	0	5574	0	0	0	22766	0
4	106196436	rs1400914486	G	A	gnomAD Exomes	PASS	NA	p.Gly1590Glu	p.Gly1590Glu	c.4769G>A	missense_variant			1	158260	0.00000632	0	0	0	8304	0	0	1	24732	0	0	0	8518	0	0	0	10958	0	0	0	17016	0	0	0	61476	0	0	0	4484	0	0	0	22772	0
4	106196438	rs1490214353	A	T	gnomAD Exomes	PASS	NA	p.Ser1591Cys	p.Ser1591Cys	c.4771A>T	missense_variant			6	158246	0.00003792	0	0	0	8300	0	0	6	24726	0	0	0	8512	0	0	0	10958	0	0	0	17012	0	0	0	61492	0	0	0	4474	0	0	0	22772	0
4	106196438	rs1490214353	AG	A	gnomAD Exomes	PASS	NA	p.Ser1591ThrfsTer5	p.Ser1591ThrfsTer5	c.4772delG	frameshift_variant			1	158246	0.00000632	0	0	1	8300	0	0	0	24726	0	0	0	8512	0	0	0	10958	0	0	0	17012	0	0	0	61492	0	0	0	4474	0	0	0	22772	0
4	106196439	rs1322286523	G	A	gnomAD Genomes	NA	PASS	p.Ser1591Asn	p.Ser1591Asn	c.4772G>A	missense_variant			1	31400	0.00003185	0	0	0	8712	0	0	0	848	0	0	0	290	0	0	0	1556	0	0	1	3476	0	0	0	15430	0	0	0	1088	0	0	0	0	0
4	106196440	rs1466270848	C	T	gnomAD Exomes	PASS	NA	p.Ser1591Ser	p.Ser1591Ser	c.4773C>T	synonymous_variant			1	158154	0.00000632	0	0	1	8286	0	0	0	24728	0	0	0	8506	0	0	0	10950	0	0	0	16998	0	0	0	61436	0	0	0	4478	0	0	0	22772	0
4	106196443	rs576078600	C	T	gnomAD Exomes,gnomAD Genomes	PASS	PASS	p.Thr1592Thr	p.Thr1592Thr	c.4776C>T	synonymous_variant			35	189470	0.00018473	0	0	4	16968	0	0	0	25570	0	0	0	8796	0	0	0	12498	0	0	0	20476	0	0	4	76834	0	0	3	5556	0	0	24	22772	0
4	106196450	rs193228410	A	G	gnomAD Exomes,gnomAD Genomes	PASS	PASS	p.Met1595Val	p.Met1595Val	c.4783A>G	missense_variant			3	189246	0.00001585	0	0	1	16934	0	0	2	25558	0	0	0	8800	0	0	0	12484	0	0	0	20440	0	0	0	76708	0	0	0	5550	0	0	0	22772	0
4	106196454	rs1483732103	A	C	gnomAD Genomes	NA	PASS	p.Asn1596Thr	p.Asn1596Thr	c.4787A>C	missense_variant			1	31400	0.00003185	0	0	0	8714	0	0	0	848	0	0	0	290	0	0	0	1558	0	0	0	3476	0	0	1	15428	0	0	0	1086	0	0	0	0	0
4	106196457	rs1333997630	T	C	gnomAD Exomes	PASS	NA	p.Phe1597Ser	p.Phe1597Ser	c.4790T>C	missense_variant			1	157760	0.00000634	0	0	0	8206	0	0	0	24700	0	0	0	8498	0	0	0	10918	0	0	0	16956	0	0	1	61252	0	0	0	4458	0	0	0	22772	0
4	106196460	rs1441761527	A	G	gnomAD Exomes,gnomAD Genomes	PASS	PASS	p.Tyr1598Cys	p.Tyr1598Cys	c.4793A>G	missense_variant			5	189060	0.00002645	0	0	4	16886	0	0	1	25544	0	0	0	8794	0	0	0	12478	0	0	0	20414	0	0	0	76632	0	0	0	5540	0	0	0	22772	0
4	106196467	rs571001409	C	T	gnomAD Exomes	PASS	NA	p.Thr1600Thr	p.Thr1600Thr	c.4800C>T	synonymous_variant			1	157528	0.00000635	0	0	0	8166	0	0	1	24690	0	0	0	8504	0	0	0	10916	0	0	0	16908	0	0	0	61126	0	0	0	4446	0	0	0	22772	0
4	106196467	rs571001409	C	G	gnomAD Exomes,gnomAD Genomes	PASS	PASS	p.Thr1600Thr	p.Thr1600Thr	c.4800C>G	synonymous_variant	Likely benign		64	188932	0.00033875	0	0	0	16878	0	0	3	25538	0	0	17	8794	0	0	0	12474	0	0	0	20384	0	0	40	76558	0	0	4	5534	0	0	0	22772	0
4	106196469	rs1370212524	C	T	gnomAD Exomes	PASS	NA	p.Ser1601Leu	p.Ser1601Leu	c.4802C>T	missense_variant			1	157480	0.00000635	0	0	0	8160	0	0	1	24692	0	0	0	8502	0	0	0	10916	0	0	0	16912	0	0	0	61088	0	0	0	4442	0	0	0	22768	0
4	106196480	rs1222046087	G	T	gnomAD Exomes	PASS	NA	p.Ala1605Ser	p.Ala1605Ser	c.4813G>T	missense_variant			1	157104	0.00000637	0	0	0	8084	0	0	0	24680	0	0	0	8498	0	0	0	10912	0	0	0	16876	0	0	1	60858	0	0	0	4424	0	0	0	22772	0
4	106196483	rs763874158	G	C	gnomAD Exomes	PASS	NA	p.Gly1606Arg	p.Gly1606Arg	c.4816G>C	missense_variant			2	157006	0.00001274	0	0	1	8072	0	0	0	24686	0	0	0	8498	0	0	1	10908	0	0	0	16858	0	0	0	60788	0	0	0	4424	0	0	0	22772	0
4	106196499	rs527895107	C	A	gnomAD Exomes	PASS	NA	p.Ser1611Tyr	p.Ser1611Tyr	c.4832C>A	missense_variant			4	156614	0.00002554	0	0	0	8006	0	0	2	24686	0	0	0	8500	0	0	0	10904	0	0	0	16834	0	0	2	60506	0	0	0	4406	0	0	0	22772	0
4	106196506		T	A	gnomAD Exomes	PASS	NA	p.Asn1613Lys	p.Asn1613Lys	c.4839T>A	missense_variant			1	156554	0.00000639	0	0	0	7992	0	0	0	24690	0	0	0	8500	0	0	0	10906	0	0	0	16832	0	0	1	60454	0	0	0	4408	0	0	0	22772	0
4	106196507	rs1255618116	C	A	gnomAD Exomes	PASS	NA	p.Pro1614Thr	p.Pro1614Thr	c.4840C>A	missense_variant			1	156494	0.00000639	0	0	0	7974	0	0	1	24688	0	0	0	8500	0	0	0	10902	0	0	0	16830	0	0	0	60426	0	0	0	4404	0	0	0	22770	0
4	106196510	rs1468234794	A	G	gnomAD Genomes	NA	PASS	p.Met1615Val	p.Met1615Val	c.4843A>G	missense_variant			1	31384	0.00003186	0	0	0	8706	0	0	0	846	0	0	0	290	0	0	0	1558	0	0	0	3476	0	0	0	15422	0	0	1	1086	0	0	0	0	0
4	106196513	rs1436654893	A	G	gnomAD Exomes	PASS	NA	p.Asn1616Asp	p.Asn1616Asp	c.4846A>G	missense_variant			1	156462	0.00000639	0	0	0	7968	0	0	1	24692	0	0	0	8502	0	0	0	10902	0	0	0	16836	0	0	0	60390	0	0	0	4400	0	0	0	22772	0
4	106196514	rs548042225	A	T	gnomAD Exomes	PASS	NA	p.Asn1616Ile	p.Asn1616Ile	c.4847A>T	missense_variant			1	156416	0.00000639	0	0	0	7964	0	0	0	24694	0	0	0	8496	0	0	0	10898	0	0	0	16824	0	0	1	60368	0	0	0	4400	0	0	0	22772	0
4	106196514	rs548042225	A	G	gnomAD Exomes	PASS	NA	p.Asn1616Ser	p.Asn1616Ser	c.4847A>G	missense_variant			3	156416	0.00001918	0	0	0	7964	0	0	0	24694	0	0	0	8496	0	0	3	10898	0	0	0	16824	0	0	0	60368	0	0	0	4400	0	0	0	22772	0
4	106196516	rs1175856269	C	T	gnomAD Genomes	NA	PASS	p.Pro1617Ser	p.Pro1617Ser	c.4849C>T	missense_variant			1	31396	0.00003185	0	0	1	8712	0	0	0	848	0	0	0	290	0	0	0	1558	0	0	0	3476	0	0	0	15424	0	0	0	1088	0	0	0	0	0
4	106196523	rs1198419210	C	T	gnomAD Exomes,gnomAD Genomes	PASS	PASS	p.Pro1619Leu	p.Pro1619Leu	c.4856C>T	missense_variant			4	187756	0.0000213	0	0	0	16666	0	0	1	25538	0	0	0	8786	0	0	0	12460	0	0	0	20288	0	0	3	75762	0	0	0	5482	0	0	0	22774	0
4	106196533	rs1168368034	G	A	gnomAD Exomes	PASS	NA	p.Leu1622Leu	p.Leu1622Leu	c.4866G>A	synonymous_variant			1	156282	0.0000064	0	0	0	7952	0	0	0	24690	0	0	0	8498	0	0	0	10902	0	0	0	16794	0	0	1	60280	0	0	0	4392	0	0	0	22774	0
4	106196536	rs1394464856	T	C	gnomAD Exomes	PASS	NA	p.Asn1623Asn	p.Asn1623Asn	c.4869T>C	synonymous_variant			1	156298	0.0000064	0	0	0	7950	0	0	0	24690	0	0	0	8494	0	0	0	10900	0	0	0	16798	0	0	1	60298	0	0	0	4394	0	0	0	22774	0
4	106196537	rs1425871974	CAG	C	gnomAD Genomes	NA	PASS	p.Asn1625TyrfsTer35	p.Asn1625TyrfsTer35	c.4872_4873delGA	frameshift_variant			1	31398	0.00003185	0	0	0	8708	0	0	0	848	0	0	0	290	0	0	0	1560	0	0	1	3474	0	0	0	15430	0	0	0	1088	0	0	0	0	0
4	106196538	rs1409405861	A	G	gnomAD Exomes	PASS	NA	p.Gln1624Arg	p.Gln1624Arg	c.4871A>G	missense_variant			2	156286	0.0000128	0	0	0	7952	0	0	0	24690	0	0	0	8494	0	0	0	10900	0	0	0	16802	0	0	0	60280	0	0	0	4394	0	0	2	22774	0
4	106196551	rs929076068	T	G	gnomAD Exomes	PASS	NA	p.Tyr1628Ter	p.Tyr1628Ter	c.4884T>G	stop_gained			1	156278	0.0000064	0	0	0	7936	0	0	0	24686	0	0	0	8496	0	0	0	10898	0	0	0	16812	0	0	1	60286	0	0	0	4390	0	0	0	22774	0
4	106196556	rs1351807056	C	T	gnomAD Exomes	PASS	NA	p.Ser1630Leu	p.Ser1630Leu	c.4889C>T	missense_variant			1	156276	0.0000064	0	0	0	7936	0	0	0	24686	0	0	0	8492	0	0	0	10898	0	0	0	16802	0	0	1	60298	0	0	0	4390	0	0	0	22774	0
4	106196560	rs1403554254	T	A	gnomAD Exomes	PASS	NA	p.Tyr1631Ter	p.Tyr1631Ter	c.4893T>A	stop_gained			1	156316	0.0000064	0	0	0	7936	0	0	0	24684	0	0	0	8494	0	0	0	10900	0	0	0	16814	0	0	1	60324	0	0	0	4390	0	0	0	22774	0
4	106196561	rs1283023309	C	T	gnomAD Exomes	PASS	NA	p.Gln1632Ter	p.Gln1632Ter	c.4894C>T	stop_gained	Pathogenic		1	156306	0.0000064	0	0	0	7936	0	0	0	24684	0	0	0	8494	0	0	0	10896	0	0	0	16806	0	0	1	60326	0	0	0	4390	0	0	0	22774	0
4	106196561	rs1283023309	C	G	gnomAD Exomes	PASS	NA	p.Gln1632Glu	p.Gln1632Glu	c.4894C>G	missense_variant			1	156306	0.0000064	0	0	0	7936	0	0	0	24684	0	0	0	8494	0	0	0	10896	0	0	0	16806	0	0	1	60326	0	0	0	4390	0	0	0	22774	0
4	106196562	rs1341453143	A	G	gnomAD Exomes	PASS	NA	p.Gln1632Arg	p.Gln1632Arg	c.4895A>G	missense_variant			2	156322	0.00001279	0	0	0	7934	0	0	0	24684	0	0	0	8494	0	0	2	10900	0	0	0	16816	0	0	0	60330	0	0	0	4390	0	0	0	22774	0
4	106196563	rs1221006526	A	G	gnomAD Exomes	PASS	NA	p.Gln1632Gln	p.Gln1632Gln	c.4896A>G	synonymous_variant			1	156318	0.0000064	0	0	0	7938	0	0	0	24684	0	0	0	8494	0	0	0	10900	0	0	0	16808	0	0	1	60332	0	0	0	4388	0	0	0	22774	0
4	106196567	rs1268890978	A	G	gnomAD Exomes	PASS	NA	p.Asn1634Asp	p.Asn1634Asp	c.4900A>G	missense_variant			1	156302	0.0000064	0	0	0	7936	0	0	0	24682	0	0	0	8492	0	0	0	10898	0	0	0	16816	0	0	1	60314	0	0	0	4390	0	0	0	22774	0
4	106196568	rs765001214	A	G	gnomAD Exomes	PASS	NA	p.Asn1634Ser	p.Asn1634Ser	c.4901A>G	missense_variant			1	156294	0.0000064	0	0	0	7934	0	0	0	24684	0	0	0	8492	0	0	0	10898	0	0	0	16816	0	0	0	60306	0	0	0	4390	0	0	1	22774	0
4	106196570	rs750371554	G	A	gnomAD Exomes	PASS	NA	p.Gly1635Arg	p.Gly1635Arg	c.4903G>A	missense_variant			2	156326	0.00001279	0	0	0	7936	0	0	0	24686	0	0	0	8494	0	0	0	10898	0	0	0	16816	0	0	0	60332	0	0	0	4390	0	0	2	22774	0
4	106196573	rs1291627785	A	G	gnomAD Exomes	PASS	NA	p.Asn1636Asp	p.Asn1636Asp	c.4906A>G	missense_variant			1	156358	0.0000064	0	0	0	7930	0	0	0	24686	0	0	0	8494	0	0	1	10896	0	0	0	16826	0	0	0	60358	0	0	0	4394	0	0	0	22774	0
4	106196575	rs1048894866	C	T	gnomAD Exomes	PASS	NA	p.Asn1636Asn	p.Asn1636Asn	c.4908C>T	synonymous_variant			2	156358	0.00001279	0	0	0	7932	0	0	0	24686	0	0	0	8494	0	0	0	10896	0	0	0	16824	0	0	2	60360	0	0	0	4392	0	0	0	22774	0
4	106196575	rs1048894866	C	G	gnomAD Exomes	PASS	NA	p.Asn1636Lys	p.Asn1636Lys	c.4908C>G	missense_variant			2	156358	0.00001279	0	0	0	7932	0	0	0	24686	0	0	0	8494	0	0	0	10896	0	0	0	16824	0	0	2	60360	0	0	0	4392	0	0	0	22774	0
4	106196576	rs758314767	C	G	gnomAD Exomes	PASS	NA	p.Leu1637Val	p.Leu1637Val	c.4909C>G	missense_variant			2	156366	0.00001279	0	0	0	7934	0	0	0	24686	0	0	0	8494	0	0	0	10898	0	0	0	16816	0	0	0	60372	0	0	0	4392	0	0	2	22774	0
4	106196578	rs937338648	A	G	gnomAD Exomes	PASS	NA	p.Leu1637Leu	p.Leu1637Leu	c.4911A>G	synonymous_variant			1	156372	0.0000064	0	0	0	7928	0	0	0	24686	0	0	0	8496	0	0	0	10898	0	0	0	16822	0	0	1	60380	0	0	0	4390	0	0	0	22772	0
4	106196580	rs1372410810	C	A	gnomAD Exomes	PASS	NA	p.Ser1638Ter	p.Ser1638Ter	c.4913C>A	stop_gained			1	156368	0.0000064	0	0	0	7928	0	0	0	24688	0	0	0	8496	0	0	0	10898	0	0	0	16822	0	0	0	60376	0	0	0	4386	0	0	1	22774	0
4	106196580	rs1372410810	C	G	gnomAD Exomes	PASS	NA	p.Ser1638Ter	p.Ser1638Ter	c.4913C>G	stop_gained			1	156368	0.0000064	0	0	0	7928	0	0	0	24688	0	0	1	8496	0	0	0	10898	0	0	0	16822	0	0	0	60376	0	0	0	4386	0	0	0	22774	0
4	106196581	rs1475151748	A	G	gnomAD Exomes	PASS	NA	p.Ser1638Ser	p.Ser1638Ser	c.4914A>G	synonymous_variant			1	156404	0.00000639	0	0	1	7932	0	0	0	24688	0	0	0	8498	0	0	0	10898	0	0	0	16828	0	0	0	60400	0	0	0	4386	0	0	0	22774	0
4	106196584	rs1163901894	G	A	gnomAD Exomes	PASS	NA	p.Val1639Val	p.Val1639Val	c.4917G>A	synonymous_variant			1	156364	0.0000064	0	0	0	7926	0	0	0	24688	0	0	0	8498	0	0	0	10898	0	0	0	16824	0	0	1	60374	0	0	0	4382	0	0	0	22774	0
4	106196597	rs1422988232	C	G	gnomAD Exomes	PASS	NA	p.Pro1644Ala	p.Pro1644Ala	c.4930C>G	missense_variant			1	156366	0.0000064	0	0	0	7928	0	0	0	24688	0	0	0	8496	0	0	0	10898	0	0	0	16822	0	0	1	60378	0	0	0	4382	0	0	0	22774	0
4	106196602	rs1302708528	T	C	gnomAD Exomes	PASS	NA	p.Tyr1645Tyr	p.Tyr1645Tyr	c.4935T>C	synonymous_variant			1	156358	0.0000064	0	0	0	7920	0	0	0	24688	0	0	0	8494	0	0	1	10900	0	0	0	16820	0	0	0	60380	0	0	0	4382	0	0	0	22774	0
4	106196603	rs1163485831	C	T	gnomAD Genomes	NA	PASS	p.Leu1646Leu	p.Leu1646Leu	c.4936C>T	synonymous_variant			1	31398	0.00003185	0	0	0	8716	0	0	0	848	0	0	0	290	0	0	0	1560	0	0	0	3476	0	0	1	15420	0	0	0	1088	0	0	0	0	0
4	106196606	rs1402182437	G	C	gnomAD Exomes	PASS	NA	p.Gly1647Arg	p.Gly1647Arg	c.4939G>C	missense_variant			1	156326	0.0000064	0	0	0	7920	0	0	0	24688	0	0	0	8492	0	0	0	10898	0	0	0	16818	0	0	0	60360	0	0	0	4376	0	0	1	22774	0
4	106196606	rs1402182437	G	T	gnomAD Exomes	PASS	NA	p.Gly1647Cys	p.Gly1647Cys	c.4939G>T	missense_variant			1	156326	0.0000064	0	0	0	7920	0	0	0	24688	0	0	1	8492	0	0	0	10898	0	0	0	16818	0	0	0	60360	0	0	0	4376	0	0	0	22774	0
4	106196607		G	A	gnomAD Exomes	PASS	NA	p.Gly1647Asp	p.Gly1647Asp	c.4940G>A	missense_variant			1	156332	0.0000064	0	0	0	7918	0	0	0	24688	0	0	0	8490	0	0	0	10900	0	0	1	16816	0	0	0	60372	0	0	0	4376	0	0	0	22772	0
4	106196613	rs780131139	A	G	gnomAD Exomes,gnomAD Genomes	PASS	PASS	p.Tyr1649Cys	p.Tyr1649Cys	c.4946A>G	missense_variant			3	187714	0.00001598	0	0	1	16628	0	0	0	25536	0	0	0	8780	0	0	0	12458	0	0	0	20300	0	0	1	75778	0	0	0	5460	0	0	1	22774	0
4	106196613	rs780131139	A	C	gnomAD Exomes	PASS	NA	p.Tyr1649Ser	p.Tyr1649Ser	c.4946A>C	missense_variant			5	156330	0.00003198	0	0	0	7920	0	0	0	24688	0	0	0	8490	0	0	5	10898	0	0	0	16824	0	0	0	60360	0	0	0	4376	0	0	0	22774	0
4	106196614	rs1326325758	T	G	gnomAD Exomes	PASS	NA	p.Tyr1649Ter	p.Tyr1649Ter	c.4947T>G	stop_gained			1	156334	0.0000064	0	0	0	7920	0	0	0	24688	0	0	0	8488	0	0	0	10900	0	0	0	16824	0	0	1	60360	0	0	0	4380	0	0	0	22774	0
4	106196626	rs1285464190	T	G	gnomAD Exomes	PASS	NA	p.Ser1653Ser	p.Ser1653Ser	c.4959T>G	synonymous_variant			1	156312	0.0000064	0	0	0	7918	0	0	0	24688	0	0	0	8484	0	0	0	10900	0	0	0	16822	0	0	1	60352	0	0	0	4378	0	0	0	22770	0
4	106196631	rs372419310	C	T	gnomAD Exomes	PASS	NA	p.Pro1655Leu	p.Pro1655Leu	c.4964C>T	missense_variant			8	156294	0.00005119	0	0	1	7918	0	0	0	24682	0	0	0	8484	0	0	0	10900	0	0	0	16814	0	0	4	60352	0	0	0	4378	0	0	3	22766	0
4	106196632	rs755125847	G	A	gnomAD Exomes	PASS	NA	p.Pro1655Pro	p.Pro1655Pro	c.4965G>A	synonymous_variant			7	156236	0.0000448	0	0	0	7918	0	0	1	24682	0	0	1	8488	0	0	0	10900	0	0	0	16794	0	0	3	60318	0	0	1	4376	0	0	1	22760	0
4	106196633	rs781402233	A	T	gnomAD Exomes	PASS	NA	p.Met1656Leu	p.Met1656Leu	c.4966A>T	missense_variant			1	156282	0.0000064	0	0	0	7918	0	0	0	24682	0	0	0	8490	0	0	0	10900	0	0	0	16808	0	0	0	60350	0	0	0	4376	0	0	1	22758	0
4	106196636	rs1489178426	G	A	gnomAD Exomes	PASS	NA	p.Asp1657Asn	p.Asp1657Asn	c.4969G>A	missense_variant			1	156286	0.0000064	0	0	0	7918	0	0	0	24684	0	0	1	8488	0	0	0	10900	0	0	0	16810	0	0	0	60340	0	0	0	4378	0	0	0	22768	0
4	106196639	rs1203132267	C	G	gnomAD Exomes	PASS	NA	p.Leu1658Val	p.Leu1658Val	c.4972C>G	missense_variant			2	156284	0.0000128	0	0	0	7918	0	0	0	24682	0	0	0	8486	0	0	0	10900	0	0	0	16812	0	0	0	60348	0	0	0	4378	0	0	2	22760	0
4	106196641	rs748423865	G	A	gnomAD Exomes	PASS	NA	p.Leu1658Leu	p.Leu1658Leu	c.4974G>A	synonymous_variant			2	156252	0.0000128	0	0	0	7916	0	0	0	24684	0	0	0	8484	0	0	0	10900	0	0	0	16808	0	0	0	60314	0	0	0	4378	0	0	2	22768	0
4	106196644	rs1442918330	T	C	gnomAD Exomes	PASS	NA	p.Tyr1659Tyr	p.Tyr1659Tyr	c.4977T>C	synonymous_variant			1	156278	0.0000064	0	0	0	7914	0	0	0	24682	0	0	0	8486	0	0	0	10900	0	0	0	16814	0	0	1	60336	0	0	0	4378	0	0	0	22768	0
4	106196652	rs1239287042	C	CA	gnomAD Exomes	PASS	NA	p.Ser1663LysfsTer7	p.Ser1663LysfsTer7	c.4987dupA	frameshift_variant			1	156214	0.0000064	0	0	0	7916	0	0	0	24680	0	0	0	8478	0	0	0	10900	0	0	0	16812	0	0	0	60280	0	0	1	4378	0	0	0	22770	0
4	106196655		G	A	gnomAD Exomes	PASS	NA	p.Ser1663Asn	p.Ser1663Asn	c.4988G>A	missense_variant			1	156272	0.0000064	0	0	0	7918	0	0	0	24682	0	0	0	8484	0	0	1	10900	0	0	0	16818	0	0	0	60320	0	0	0	4380	0	0	0	22770	0
4	106196666		C	A	gnomAD Exomes	PASS	NA	p.Leu1667Met	p.Leu1667Met	c.4999C>A	missense_variant			1	156264	0.0000064	0	0	0	7918	0	0	1	24682	0	0	0	8490	0	0	0	10900	0	0	0	16824	0	0	0	60306	0	0	0	4378	0	0	0	22766	0
4	106196668	rs1442812046	G	GT	gnomAD Exomes	PASS	NA	p.Ser1668PhefsTer2	p.Ser1668PhefsTer2	c.5002dupT	frameshift_variant			1	156288	0.0000064	0	0	0	7918	0	0	0	24682	0	0	0	8490	0	0	0	10900	0	0	0	16816	0	0	1	60332	0	0	0	4380	0	0	0	22770	0
4	106196677	rs1431704782	C	T	gnomAD Genomes	NA	PASS	p.Leu1670Leu	p.Leu1670Leu	c.5010C>T	synonymous_variant			1	31394	0.00003185	0	0	0	8710	0	0	0	848	0	0	0	290	0	0	0	1558	0	0	0	3476	0	0	1	15424	0	0	0	1088	0	0	0	0	0
4	106196687	rs1381124612	C	T	gnomAD Exomes,gnomAD Genomes	PASS	PASS	p.Pro1674Ser	p.Pro1674Ser	c.5020C>T	missense_variant			2	187748	0.00001065	0	0	0	16630	0	0	0	25534	0	0	0	8778	0	0	0	12460	0	0	0	20302	0	0	2	75804	0	0	0	5470	0	0	0	22770	0
4	106196698	rs375776840	A	C	gnomAD Exomes	PASS	NA	p.Thr1677Thr	p.Thr1677Thr	c.5031A>C	synonymous_variant			1	156380	0.00000639	0	0	1	7922	0	0	0	24686	0	0	0	8492	0	0	0	10900	0	0	0	16834	0	0	0	60384	0	0	0	4390	0	0	0	22772	0
4	106196702	rs773492425	T	G	gnomAD Exomes	PASS	NA	p.Tyr1679Asp	p.Tyr1679Asp	c.5035T>G	missense_variant			1	156394	0.00000639	0	0	0	7924	0	0	0	24686	0	0	0	8492	0	0	0	10900	0	0	0	16834	0	0	0	60396	0	0	0	4390	0	0	1	22772	0
4	106196703	rs1384630326	A	G	gnomAD Exomes	PASS	NA	p.Tyr1679Cys	p.Tyr1679Cys	c.5036A>G	missense_variant			1	156384	0.00000639	0	0	0	7924	0	0	0	24686	0	0	0	8492	0	0	0	10900	0	0	0	16832	0	0	0	60388	0	0	1	4390	0	0	0	22772	0
4	106196704	rs1397127016	C	G	gnomAD Exomes	PASS	NA	p.Tyr1679Ter	p.Tyr1679Ter	c.5037C>G	stop_gained			1	156420	0.00000639	0	0	0	7930	0	0	0	24686	0	0	1	8492	0	0	0	10900	0	0	0	16834	0	0	0	60414	0	0	0	4392	0	0	0	22772	0
4	106196707	rs1336677077	G	A	gnomAD Exomes	PASS	NA	p.Gln1680Gln	p.Gln1680Gln	c.5040G>A	synonymous_variant			1	156406	0.00000639	0	0	0	7924	0	0	0	24686	0	0	0	8494	0	0	0	10900	0	0	0	16834	0	0	0	60402	0	0	0	4394	0	0	1	22772	0
4	106196709	rs1335401215	C	A	gnomAD Genomes	NA	PASS	p.Pro1681Gln	p.Pro1681Gln	c.5042C>A	missense_variant			1	31398	0.00003185	0	0	0	8710	0	0	0	848	0	0	0	290	0	0	0	1560	0	0	0	3476	0	0	1	15428	0	0	0	1086	0	0	0	0	0
4	106196725	rs375150205	C	T	gnomAD Exomes,gnomAD Genomes	PASS	PASS	p.Ser1686Ser	p.Ser1686Ser	c.5058C>T	synonymous_variant			44	187960	0.00023409	0	0	0	16646	0	0	0	25540	0	0	25	8788	0	0	0	12462	0	0	0	20312	0	0	4	75956	0	0	4	5482	0	0	11	22774	0
4	106196742	rs1285752383	A	G	gnomAD Genomes	NA	PASS	p.Lys1692Arg	p.Lys1692Arg	c.5075A>G	missense_variant			1	31402	0.00003185	0	0	1	8704	0	0	0	848	0	0	0	290	0	0	0	1560	0	0	0	3476	0	0	0	15436	0	0	0	1088	0	0	0	0	0
4	106196743	rs771367783	A	G	gnomAD Exomes	PASS	NA	p.Lys1692Lys	p.Lys1692Lys	c.5076A>G	synonymous_variant			5	156910	0.00003187	0	0	0	7986	0	0	0	24694	0	0	0	8506	0	0	0	10902	0	0	0	16838	0	0	0	60796	0	0	0	4414	0	0	5	22774	0
4	106196746	rs1355406333	C	T	gnomAD Exomes	PASS	NA	p.Tyr1693Tyr	p.Tyr1693Tyr	c.5079C>T	synonymous_variant			1	156992	0.00000637	0	0	0	8004	0	0	0	24694	0	0	0	8508	0	0	0	10902	0	0	0	16838	0	0	0	60856	0	0	1	4416	0	0	0	22774	0
4	106196747	rs1236683915	T	C	gnomAD Exomes	PASS	NA	p.Leu1694Leu	p.Leu1694Leu	c.5080T>C	synonymous_variant			1	156994	0.00000637	0	0	0	8008	0	0	0	24694	0	0	0	8508	0	0	0	10902	0	0	0	16840	0	0	0	60850	0	0	1	4418	0	0	0	22774	0
4	106196748	rs890894775	T	C	gnomAD Exomes,gnomAD Genomes	PASS	PASS	p.Leu1694Ser	p.Leu1694Ser	c.5081T>C	missense_variant			5	188404	0.00002654	0	0	5	16718	0	0	0	25540	0	0	0	8798	0	0	0	12458	0	0	0	20320	0	0	0	76288	0	0	0	5508	0	0	0	22774	0
4	106196751	rs1245200573	G	A	gnomAD Genomes	NA	PASS	p.Gly1695Asp	p.Gly1695Asp	c.5084G>A	missense_variant			1	31398	0.00003185	0	0	0	8708	0	0	0	848	0	0	0	290	0	0	0	1558	0	0	0	3476	0	0	1	15430	0	0	0	1088	0	0	0	0	0
4	106196752	rs1345369470	T	A	gnomAD Exomes	PASS	NA	p.Gly1695Gly	p.Gly1695Gly	c.5085T>A	synonymous_variant			1	157100	0.00000637	0	0	0	8036	0	0	0	24694	0	0	0	8512	0	0	0	10902	0	0	0	16846	0	0	1	60912	0	0	0	4424	0	0	0	22774	0
4	106196756	rs756732347	G	A	gnomAD Exomes	PASS	NA	p.Gly1697Arg	p.Gly1697Arg	c.5089G>A	missense_variant			4	157130	0.00002546	0	0	0	8062	0	0	1	24692	0	0	0	8514	0	0	0	10902	0	0	0	16854	0	0	3	60912	0	0	0	4420	0	0	0	22774	0
4	106196757	rs775104652	G	A	gnomAD Exomes	PASS	NA	p.Gly1697Glu	p.Gly1697Glu	c.5090G>A	missense_variant			15	157154	0.00009545	0	0	0	8070	0	0	0	24692	0	0	0	8514	0	0	0	10902	0	0	0	16852	0	0	0	60926	0	0	0	4424	0	0	15	22774	0
4	106196763	rs1460073379	A	C	gnomAD Exomes	PASS	NA	p.Gln1699Pro	p.Gln1699Pro	c.5096A>C	missense_variant			1	157272	0.00000636	0	0	0	8106	0	0	1	24698	0	0	0	8516	0	0	0	10902	0	0	0	16870	0	0	0	60978	0	0	0	4430	0	0	0	22772	0
4	106196764	rs1183030017	A	G	gnomAD Exomes	PASS	NA	p.Gln1699Gln	p.Gln1699Gln	c.5097A>G	synonymous_variant			1	157294	0.00000636	0	0	0	8112	0	0	0	24698	0	0	0	8516	0	0	0	10902	0	0	1	16872	0	0	0	60988	0	0	0	4432	0	0	0	22774	0
4	106196770	rs62623390	G	A	gnomAD Exomes,gnomAD Genomes	PASS	PASS	p.Met1701Ile	p.Met1701Ile	c.5103G>A	missense_variant	Benign		804	188768	0.0042592	4	0	16	16842	0	0	31	25550	0	0	3	8804	0	0	0	12462	0	0	225	20366	1	0	497	76446	3	0	18	5526	0	0	14	22772	0
4	106196773	rs1179840534	G	A	gnomAD Exomes,gnomAD Genomes	PASS	PASS	p.Gln1702Gln	p.Gln1702Gln	c.5106G>A	synonymous_variant			2	188846	0.00001059	0	0	0	16858	0	0	0	25548	0	0	0	8804	0	0	0	12462	0	0	0	20374	0	0	2	76500	0	0	0	5528	0	0	0	22772	0
4	106196778	rs1205268058	A	G	gnomAD Genomes	NA	PASS	p.Asp1704Gly	p.Asp1704Gly	c.5111A>G	missense_variant			1	31398	0.00003185	0	0	0	8714	0	0	0	848	0	0	0	290	0	0	0	1556	0	0	0	3476	0	0	1	15426	0	0	0	1088	0	0	0	0	0
4	106196793	rs763781769	G	A	gnomAD Exomes	PASS	NA	p.Cys1709Tyr	p.Cys1709Tyr	c.5126G>A	missense_variant			1	157566	0.00000635	0	0	0	8184	0	0	0	24698	0	0	0	8516	0	0	1	10902	0	0	0	16904	0	0	0	61146	0	0	0	4446	0	0	0	22770	0
4	106196796	rs1174881776	C	CA	gnomAD Exomes	PASS	NA	p.Ile1711HisfsTer2	p.Ile1711HisfsTer2	c.5129_5130insA	frameshift_variant			1	157584	0.00000635	0	0	0	8188	0	0	0	24692	0	0	1	8516	0	0	0	10902	0	0	0	16910	0	0	0	61154	0	0	0	4452	0	0	0	22770	0
4	106196797	rs1404503218	C	A	gnomAD Exomes	PASS	NA	p.Thr1710Thr	p.Thr1710Thr	c.5130C>A	synonymous_variant			1	157584	0.00000635	0	0	0	8190	0	0	0	24694	0	0	1	8516	0	0	0	10904	0	0	0	16902	0	0	0	61160	0	0	0	4448	0	0	0	22770	0
4	106196798	rs1468900249	A	G	gnomAD Exomes	PASS	NA	p.Ile1711Val	p.Ile1711Val	c.5131A>G	missense_variant			2	157564	0.00001269	0	0	0	8186	0	0	0	24694	0	0	0	8514	0	0	1	10904	0	0	0	16904	0	0	1	61140	0	0	0	4452	0	0	0	22770	0
4	106196805	rs1378398400	C	T	gnomAD Exomes	PASS	NA	p.Pro1713Leu	p.Pro1713Leu	c.5138C>T	missense_variant			2	157580	0.00001269	0	0	0	8196	0	0	2	24700	0	0	0	8516	0	0	0	10904	0	0	0	16902	0	0	0	61136	0	0	0	4456	0	0	0	22770	0
4	106196811	rs776410987	T	C	gnomAD Exomes,gnomAD Genomes	PASS	PASS	p.Val1715Ala	p.Val1715Ala	c.5144T>C	missense_variant			3	188940	0.00001588	0	0	0	16906	0	0	0	25544	0	0	0	8808	0	0	0	12462	0	0	0	20374	0	0	3	76530	0	0	0	5546	0	0	0	22770	0
4	106196812	rs1305799693	A	G	gnomAD Exomes	PASS	NA	p.Val1715Val	p.Val1715Val	c.5145A>G	synonymous_variant			1	157562	0.00000635	0	0	0	8200	0	0	0	24700	0	0	0	8516	0	0	0	10904	0	0	0	16898	0	0	0	61114	0	0	0	4460	0	0	1	22770	0
4	106196819	rs142312318	G	T	gnomAD Exomes,gnomAD Genomes	PASS	PASS	p.Val1718Leu	p.Val1718Leu	c.5152G>T	missense_variant	Benign		716	188900	0.00379037	3	0	22	16902	0	0	32	25542	0	0	0	8802	0	0	0	12462	0	0	107	20364	0	0	509	76524	3	0	17	5536	0	0	29	22768	0
4	106196821	rs1261222551	AG	A	gnomAD Exomes	PASS	NA	p.Lys1720AsnfsTer25	p.Lys1720AsnfsTer25	c.5157delG	frameshift_variant			1	157502	0.00000635	0	0	0	8190	0	0	0	24698	0	0	1	8512	0	0	0	10902	0	0	0	16886	0	0	0	61094	0	0	0	4450	0	0	0	22770	0
4	106196822	rs1239632128	G	A	gnomAD Genomes	NA	PASS	p.Gly1719Arg	p.Gly1719Arg	c.5155G>A	missense_variant			1	31404	0.00003184	0	0	0	8714	0	0	0	848	0	0	0	290	0	0	0	1560	0	0	0	3476	0	0	1	15428	0	0	0	1088	0	0	0	0	0
4	106196824	rs1322725987	G	C	gnomAD Exomes	PASS	NA	p.Gly1719Gly	p.Gly1719Gly	c.5157G>C	synonymous_variant			3	157456	0.00001905	0	0	0	8172	0	0	0	24694	0	0	0	8516	0	0	0	10904	0	0	3	16882	0	0	0	61074	0	0	0	4444	0	0	0	22770	0
4	106196828	rs765056976	T	A	gnomAD Exomes	PASS	NA	p.Leu1721Met	p.Leu1721Met	c.5161T>A	missense_variant			1	157460	0.00000635	0	0	0	8172	0	0	0	24690	0	0	0	8510	0	0	0	10906	0	0	0	16884	0	0	1	61088	0	0	0	4440	0	0	0	22770	0
4	106196828	rs765056976	T	C	gnomAD Exomes,gnomAD Genomes	PASS	PASS	p.Leu1721Leu	p.Leu1721Leu	c.5161T>C	synonymous_variant			28	188854	0.00014826	0	0	2	16880	0	0	0	25538	0	0	0	8800	0	0	20	12466	0	0	0	20360	0	0	1	76512	0	0	0	5528	0	0	5	22770	0
4	106196829	rs34402524	T	G	gnomAD Exomes,gnomAD Genomes	PASS	PASS	p.Leu1721Trp	p.Leu1721Trp	c.5162T>G	missense_variant	not provided		21796	188750	0.1154755	1356	0	1499	16852	74	0	1677	25536	62	0	1243	8800	79	0	493	12464	9	0	3542	20344	298	0	9856	76462	620	0	716	5526	31	0	2770	22766	183
4	106196833	rs549234993	T	C	gnomAD Exomes	PASS	NA	p.Pro1722Pro	p.Pro1722Pro	c.5166T>C	synonymous_variant			1	157372	0.00000635	0	0	0	8158	0	0	0	24694	0	0	0	8506	0	0	1	10906	0	0	0	16874	0	0	0	61034	0	0	0	4430	0	0	0	22770	0
4	106196834	rs146348065	C	T	gnomAD Exomes,gnomAD Genomes	PASS	PASS	p.Pro1723Ser	p.Pro1723Ser	c.5167C>T	missense_variant	Benign		1316	188708	0.00697374	5	0	34	16856	0	0	163	25538	0	0	58	8792	0	0	0	12464	0	0	40	20346	0	0	932	76426	5	0	45	5518	0	0	44	22768	0
4	106196842	rs751576353	C	T	gnomAD Exomes	PASS	NA	p.Pro1725Pro	p.Pro1725Pro	c.5175C>T	synonymous_variant			1	157190	0.00000636	0	0	0	8120	0	0	0	24688	0	0	0	8506	0	0	0	10906	0	0	0	16856	0	0	0	60924	0	0	0	4426	0	0	1	22764	0
4	106196844	rs988010895	C	G	gnomAD Exomes	PASS	NA	p.Thr1726Ser	p.Thr1726Ser	c.5177C>G	missense_variant			1	157214	0.00000636	0	0	0	8124	0	0	0	24688	0	0	0	8506	0	0	0	10906	0	0	0	16860	0	0	1	60932	0	0	0	4432	0	0	0	22766	0
4	106196849	rs1434160161	G	GAGATGGAT	gnomAD Exomes	PASS	NA	p.Gly1731ArgfsTer17	p.Gly1731ArgfsTer17	c.5183_5190dupAGATGGAT	frameshift_variant			1	157102	0.00000637	0	0	0	8102	0	0	0	24684	0	0	0	8504	0	0	0	10904	0	0	0	16854	0	0	1	60866	0	0	0	4424	0	0	0	22764	0
4	106196851	rs755033718	G	C	gnomAD Exomes	PASS	NA	p.Glu1728Asp	p.Glu1728Asp	c.5184G>C	missense_variant			1	157096	0.00000637	0	0	0	8102	0	0	0	24684	0	0	0	8504	0	0	0	10906	0	0	0	16850	0	0	1	60858	0	0	0	4426	0	0	0	22766	0
4	106196853	rs1025194788	T	C	gnomAD Genomes	NA	PASS	p.Met1729Thr	p.Met1729Thr	c.5186T>C	missense_variant			1	31406	0.00003184	0	0	1	8716	0	0	0	848	0	0	0	290	0	0	0	1560	0	0	0	3476	0	0	0	15428	0	0	0	1088	0	0	0	0	0
4	106196862	rs909031421	A	G	gnomAD Exomes	PASS	NA	p.His1732Arg	p.His1732Arg	c.5195A>G	missense_variant			1	156906	0.00000637	0	0	0	8080	0	0	0	24684	0	0	1	8504	0	0	0	10898	0	0	0	16852	0	0	0	60728	0	0	0	4404	0	0	0	22756	0
4	106196866	rs1480402112	CA	C	gnomAD Exomes	PASS	NA	p.Met1734TrpfsTer11	p.Met1734TrpfsTer11	c.5200delA	frameshift_variant			1	156894	0.00000637	0	0	0	8086	0	0	0	24684	0	0	0	8496	0	0	0	10900	0	0	0	16848	0	0	0	60718	0	0	0	4402	0	0	1	22760	0
4	106196873	rs1171920925	G	A	gnomAD Exomes	PASS	NA	p.Ala1736Thr	p.Ala1736Thr	c.5206G>A	missense_variant			1	156794	0.00000638	0	0	0	8058	0	0	0	24674	0	0	0	8500	0	0	1	10898	0	0	0	16856	0	0	0	60640	0	0	0	4400	0	0	0	22768	0
4	106196875	rs1401882374	C	A	gnomAD Exomes	PASS	NA	p.Ala1736Ala	p.Ala1736Ala	c.5208C>A	synonymous_variant			1	156826	0.00000638	0	0	0	8060	0	0	1	24678	0	0	0	8500	0	0	0	10896	0	0	0	16868	0	0	0	60650	0	0	0	4404	0	0	0	22770	0
4	106196882	rs1459979419	AGATTACC	A	gnomAD Exomes	PASS	NA	p.Arg1739AsnfsTer4	p.Arg1739AsnfsTer4	c.5216_5222delGATTACC	frameshift_variant			1	156748	0.00000638	0	0	0	8046	0	0	0	24668	0	0	0	8504	0	0	0	10898	0	0	0	16866	0	0	1	60590	0	0	0	4410	0	0	0	22766	0
4	106196893	rs1297300342	C	T	gnomAD Exomes	PASS	NA	p.Pro1742Pro	p.Pro1742Pro	c.5226C>T	synonymous_variant			5	156438	0.00003196	0	0	0	7998	0	0	5	24662	0	0	0	8478	0	0	0	10900	0	0	0	16838	0	0	0	60396	0	0	0	4402	0	0	0	22764	0
4	106196903	rs533723606	A	C	gnomAD Exomes	PASS	NA	p.Asn1746His	p.Asn1746His	c.5236A>C	missense_variant			1	156424	0.00000639	0	0	0	7972	0	0	0	24674	0	0	0	8488	0	0	1	10896	0	0	0	16838	0	0	0	60386	0	0	0	4402	0	0	0	22768	0
4	106196908	rs781312544	A	T	gnomAD Exomes	PASS	NA	p.Pro1747Pro	p.Pro1747Pro	c.5241A>T	synonymous_variant			1	156364	0.0000064	0	0	0	7974	0	0	0	24676	0	0	0	8488	0	0	0	10896	0	0	0	16830	0	0	1	60330	0	0	0	4402	0	0	0	22768	0
4	106196911	rs748336125	C	T	gnomAD Exomes	PASS	NA	p.Asn1748Asn	p.Asn1748Asn	c.5244C>T	synonymous_variant			1	156312	0.0000064	0	0	0	7956	0	0	0	24672	0	0	0	8488	0	0	0	10896	0	0	0	16836	0	0	0	60300	0	0	0	4398	0	0	1	22766	0
4	106196916	rs1219207164	A	G	gnomAD Exomes	PASS	NA	p.Asp1750Gly	p.Asp1750Gly	c.5249A>G	missense_variant			1	156234	0.0000064	0	0	0	7944	0	0	0	24668	0	0	0	8486	0	0	0	10894	0	0	0	16826	0	0	0	60248	0	0	0	4398	0	0	1	22770	0
4	106196917	rs763778528	CT	C	gnomAD Exomes	PASS	NA	p.Tyr1751IlefsTer12	p.Tyr1751IlefsTer12	c.5251delT	frameshift_variant			1	156206	0.0000064	0	0	0	7944	0	0	0	24668	0	0	1	8486	0	0	0	10894	0	0	0	16814	0	0	0	60234	0	0	0	4398	0	0	0	22768	0
4	106196920		T	C	gnomAD Genomes	NA	PASS	p.Tyr1751Tyr	p.Tyr1751Tyr	c.5253T>C	synonymous_variant			1	31388	0.00003186	0	0	1	8700	0	0	0	848	0	0	0	290	0	0	0	1560	0	0	0	3470	0	0	0	15432	0	0	0	1088	0	0	0	0	0
4	106196926	rs958726061	T	C	gnomAD Exomes	PASS	NA	p.Asn1753Asn	p.Asn1753Asn	c.5259T>C	synonymous_variant			12	156114	0.00007687	1	0	0	7914	0	0	12	24672	1	0	0	8484	0	0	0	10894	0	0	0	16816	0	0	0	60176	0	0	0	4390	0	0	0	22768	0
4	106196927	rs557302168	G	C	gnomAD Exomes,gnomAD Genomes	PASS	PASS	p.Gly1754Arg	p.Gly1754Arg	c.5260G>C	missense_variant			18	187436	0.00009603	0	0	0	16612	0	0	0	25520	0	0	0	8774	0	0	0	12456	0	0	0	20282	0	0	18	75548	0	0	0	5476	0	0	0	22768	0
4	106196931	rs756343241	A	T	gnomAD Exomes	PASS	NA	p.Glu1755Val	p.Glu1755Val	c.5264A>T	missense_variant			1	155962	0.00000641	0	0	0	7896	0	0	0	24668	0	0	0	8480	0	0	0	10892	0	0	0	16804	0	0	1	60066	0	0	0	4388	0	0	0	22768	0
4	106196935	rs1224940569	T	C	gnomAD Exomes	PASS	NA	p.His1756His	p.His1756His	c.5268T>C	synonymous_variant			1	155872	0.00000642	0	0	0	7872	0	0	0	24668	0	0	0	8474	0	0	0	10894	0	0	0	16800	0	0	1	60012	0	0	0	4386	0	0	0	22766	0
4	106196941	rs1195058666	A	ACC	gnomAD Exomes	PASS	NA	p.Ser1760LeufsTer4	p.Ser1760LeufsTer4	c.5275_5276dupCC	frameshift_variant			1	155782	0.00000642	0	0	0	7856	0	0	0	24670	0	0	0	8468	0	0	0	10890	0	0	0	16804	0	0	1	59932	0	0	0	4394	0	0	0	22768	0
4	106196942	rs778153146	C	T	gnomAD Exomes	PASS	NA	p.Pro1759Ser	p.Pro1759Ser	c.5275C>T	missense_variant			4	155860	0.00002566	1	0	0	7864	0	0	0	24672	0	0	0	8472	0	0	0	10890	0	0	0	16810	0	0	0	59986	0	0	0	4396	0	0	4	22770	1
4	106196942	rs778153146	CCTT	C	gnomAD Exomes	PASS	NA	p.Ser1760del	p.Ser1760del	c.5278_5280delTCT	inframe_deletion			5	155860	0.00003208	0	0	0	7864	0	0	4	24672	0	0	0	8472	0	0	0	10890	0	0	0	16810	0	0	0	59986	0	0	1	4396	0	0	0	22770	0
4	106196942	rs778153146	C	G	gnomAD Exomes	PASS	NA	p.Pro1759Ala	p.Pro1759Ala	c.5275C>G	missense_variant			1	155860	0.00000642	0	0	0	7864	0	0	0	24672	0	0	0	8472	0	0	0	10890	0	0	0	16810	0	0	1	59986	0	0	0	4396	0	0	0	22770	0
4	106196944	rs1422240501	T	C	gnomAD Exomes	PASS	NA	p.Pro1759Pro	p.Pro1759Pro	c.5277T>C	synonymous_variant			1	155792	0.00000642	0	0	0	7852	0	0	0	24674	0	0	0	8472	0	0	0	10894	0	0	0	16802	0	0	1	59936	0	0	0	4392	0	0	0	22770	0
4	106196951	rs2454206	A	G	gnomAD Exomes,gnomAD Genomes	PASS	PASS	p.Ile1762Val	p.Ile1762Val	c.5284A>G	missense_variant	not provided		55100	186936	0.29475328	8795	0	1456	16512	71	0	6081	25514	721	0	2757	8754	445	0	2614	12446	272	0	6734	20258	1125	0	27347	75228	4948	0	1725	5468	294	0	6386	22756	919
4	106196951	rs2454206	A	T	gnomAD Exomes	PASS	NA	p.Ile1762Leu	p.Ile1762Leu	c.5284A>T	missense_variant	not provided		1	155570	0.00000643	0	0	0	7812	0	0	1	24670	0	0	0	8464	0	0	0	10894	0	0	0	16786	0	0	0	59806	0	0	0	4382	0	0	0	22756	0
4	106196956	rs1169126944	C	T	gnomAD Exomes	PASS	NA	p.Ile1763Ile	p.Ile1763Ile	c.5289C>T	synonymous_variant			1	155624	0.00000643	0	0	0	7774	0	0	0	24674	0	0	0	8480	0	0	0	10896	0	0	0	16816	0	0	1	59834	0	0	0	4382	0	0	0	22768	0
4	106196958	rs1336363650	A	G	gnomAD Exomes	PASS	NA	p.His1764Arg	p.His1764Arg	c.5291A>G	missense_variant			1	155652	0.00000642	0	0	0	7782	0	0	0	24674	0	0	0	8476	0	0	0	10896	0	0	0	16816	0	0	1	59850	0	0	0	4390	0	0	0	22768	0
4	106196966	rs1426176087	A	G	gnomAD Exomes	PASS	NA	p.Ser1767Gly	p.Ser1767Gly	c.5299A>G	missense_variant			1	155644	0.00000642	0	0	0	7756	0	0	0	24674	0	0	0	8478	0	0	0	10896	0	0	0	16824	0	0	0	59852	0	0	0	4392	0	0	1	22772	0
4	106196967	rs185223849	G	T	gnomAD Exomes,gnomAD Genomes	PASS	PASS	p.Ser1767Ile	p.Ser1767Ile	c.5300G>T	missense_variant			8	186916	0.0000428	0	0	7	16436	0	0	0	25522	0	0	0	8766	0	0	0	12454	0	0	0	20294	0	0	1	75192	0	0	0	5480	0	0	0	22772	0
4	106196967	rs185223849	G	A	gnomAD Exomes	PASS	NA	p.Ser1767Asn	p.Ser1767Asn	c.5300G>A	missense_variant			1	155520	0.00000643	0	0	1	7730	0	0	0	24674	0	0	0	8476	0	0	0	10896	0	0	0	16822	0	0	0	59758	0	0	0	4392	0	0	0	22772	0
4	106196970	rs1451627098	C	G	gnomAD Genomes	NA	PASS	p.Ala1768Gly	p.Ala1768Gly	c.5303C>G	missense_variant			1	31398	0.00003185	0	0	0	8710	0	0	0	848	0	0	0	290	0	0	0	1558	0	0	0	3474	0	0	1	15430	0	0	0	1088	0	0	0	0	0
4	106196972	rs539389221	G	C	gnomAD Exomes,gnomAD Genomes	PASS	PASS	p.Ala1769Pro	p.Ala1769Pro	c.5305G>C	missense_variant	not provided		8	186958	0.00004279	0	0	0	16426	0	0	7	25516	0	0	0	8770	0	0	0	12452	0	0	0	20308	0	0	0	75238	0	0	1	5476	0	0	0	22772	0
4	106196975	rs1400360603	C	A	gnomAD Exomes	PASS	NA	p.Pro1770Thr	p.Pro1770Thr	c.5308C>A	missense_variant			1	155590	0.00000643	0	0	0	7708	0	0	0	24670	0	0	0	8478	0	0	0	10898	0	0	0	16838	0	0	0	59840	0	0	0	4388	0	0	1	22770	0
4	106196976	rs556077207	C	T	gnomAD Exomes,gnomAD Genomes	PASS	PASS	p.Pro1770Leu	p.Pro1770Leu	c.5309C>T	missense_variant			9	186860	0.00004816	0	0	3	16390	0	0	0	25512	0	0	0	8762	0	0	0	12454	0	0	0	20302	0	0	3	75194	0	0	0	5476	0	0	3	22770	0
4	106196977	rs73838071	G	A	gnomAD Exomes	PASS	NA	p.Pro1770Pro	p.Pro1770Pro	c.5310G>A	synonymous_variant			7	155492	0.00004502	0	0	1	7690	0	0	0	24664	0	0	0	8480	0	0	1	10896	0	0	0	16820	0	0	2	59792	0	0	1	4382	0	0	2	22768	0
4	106196983	rs1380663789	G	T	gnomAD Exomes	PASS	NA	p.Met1772Ile	p.Met1772Ile	c.5316G>T	missense_variant			1	155770	0.00000642	0	0	0	7744	0	0	0	24660	0	0	1	8490	0	0	0	10896	0	0	0	16850	0	0	0	59966	0	0	0	4398	0	0	0	22766	0
4	106196988	rs1294967039	A	G	gnomAD Exomes	PASS	NA	p.Asn1774Ser	p.Asn1774Ser	c.5321A>G	missense_variant			2	155856	0.00001283	0	0	0	7758	0	0	1	24668	0	0	0	8494	0	0	0	10898	0	0	0	16852	0	0	1	60006	0	0	0	4412	0	0	0	22768	0
4	106197000	rs62621450	A	G	gnomAD Exomes,gnomAD Genomes	PASS	PASS	p.His1778Arg	p.His1778Arg	c.5333A>G	missense_variant	not provided		8126	187526	0.04333266	453	0	3453	16502	369	0	621	25516	14	0	470	8782	12	0	14	12452	0	0	434	20358	5	0	2404	75652	41	0	166	5496	3	0	564	22768	9
4	106197005	rs1039508663	C	T	gnomAD Exomes,gnomAD Genomes	PASS	PASS	p.Leu1780Leu	p.Leu1780Leu	c.5338C>T	synonymous_variant			3	187718	0.00001598	0	0	1	16596	0	0	2	25520	0	0	0	8788	0	0	0	12452	0	0	0	20372	0	0	0	75724	0	0	0	5500	0	0	0	22766	0
4	106197019	rs377443461	C	T	gnomAD Exomes	PASS	NA	p.Asn1784Asn	p.Asn1784Asn	c.5352C>T	synonymous_variant			102	156742	0.00065075	1	0	0	7952	0	0	0	24682	0	0	0	8506	0	0	0	10898	0	0	0	16914	0	0	0	60594	0	0	0	4430	0	0	102	22766	1
4	106197025	rs113848280	G	A	gnomAD Exomes,gnomAD Genomes	PASS	PASS	p.Glu1786Glu	p.Glu1786Glu	c.5358G>A	synonymous_variant			13	188412	0.000069	0	0	10	16746	0	0	2	25534	0	0	0	8800	0	0	0	12454	0	0	0	20388	0	0	0	76202	0	0	1	5520	0	0	0	22768	0
4	106197027	rs1485171065	AT	A	gnomAD Exomes	PASS	NA	p.Asn1787LysfsTer33	p.Asn1787LysfsTer33	c.5361delT	frameshift_variant			1	157122	0.00000636	0	0	0	8054	0	0	1	24686	0	0	0	8508	0	0	0	10896	0	0	0	16918	0	0	0	60854	0	0	0	4438	0	0	0	22768	0
4	106197028	rs1000558256	T	C	gnomAD Exomes	PASS	NA	p.Asn1787Asn	p.Asn1787Asn	c.5361T>C	synonymous_variant			1	157106	0.00000637	0	0	0	8046	0	0	0	24686	0	0	0	8508	0	0	0	10898	0	0	0	16914	0	0	1	60846	0	0	0	4438	0	0	0	22770	0
4	106197030	rs572196470	A	G	gnomAD Exomes	PASS	NA	p.Asp1788Gly	p.Asp1788Gly	c.5363A>G	missense_variant			1	157152	0.00000636	0	0	0	8062	0	0	0	24690	0	0	0	8506	0	0	0	10896	0	0	0	16912	0	0	1	60878	0	0	0	4438	0	0	0	22770	0
4	106197032	rs769362444	A	G	gnomAD Exomes	PASS	NA	p.Met1789Val	p.Met1789Val	c.5365A>G	missense_variant			1	157242	0.00000636	0	0	0	8076	0	0	0	24696	0	0	0	8510	0	0	0	10896	0	0	0	16916	0	0	0	60936	0	0	0	4442	0	0	1	22770	0
4	106197034	rs772991989	G	T	gnomAD Exomes	PASS	NA	p.Met1789Ile	p.Met1789Ile	c.5367G>T	missense_variant			1	157274	0.00000636	0	0	0	8090	0	0	0	24696	0	0	0	8508	0	0	0	10902	0	0	0	16916	0	0	0	60950	0	0	0	4444	0	0	1	22768	0
4	106197041	rs1384190846	C	T	gnomAD Exomes	PASS	NA	p.His1792Tyr	p.His1792Tyr	c.5374C>T	missense_variant			1	157386	0.00000635	0	0	0	8116	0	0	0	24696	0	0	0	8510	0	0	1	10896	0	0	0	16916	0	0	0	61042	0	0	0	4444	0	0	0	22766	0
4	106197047	rs1420152999	G	A	gnomAD Exomes	PASS	NA	p.Ala1794Thr	p.Ala1794Thr	c.5380G>A	missense_variant			1	157554	0.00000635	0	0	0	8162	0	0	0	24706	0	0	0	8514	0	0	0	10900	0	0	0	16932	0	0	0	61124	0	0	0	4446	0	0	1	22770	0
4	106197052	rs1161006998	T	C	gnomAD Exomes	PASS	NA	p.Asn1795Asn	p.Asn1795Asn	c.5385T>C	synonymous_variant			1	157644	0.00000634	0	0	0	8164	0	0	0	24708	0	0	0	8514	0	0	0	10902	0	0	0	16934	0	0	1	61206	0	0	0	4446	0	0	0	22770	0
4	106197053	rs1201867384	G	A	gnomAD Genomes	NA	PASS	p.Gly1796Arg	p.Gly1796Arg	c.5386G>A	missense_variant			1	31402	0.00003185	0	0	0	8712	0	0	0	848	0	0	0	290	0	0	0	1560	0	0	0	3476	0	0	1	15430	0	0	0	1086	0	0	0	0	0
4	106197064	rs1278889871	G	A	gnomAD Genomes	NA	PASS	p.Lys1799Lys	p.Lys1799Lys	c.5397G>A	synonymous_variant			1	31408	0.00003184	0	0	0	8714	0	0	0	848	0	0	0	290	0	0	0	1560	0	0	0	3476	0	0	0	15432	0	0	1	1088	0	0	0	0	0
4	106197065	rs1429949570	A	G	gnomAD Exomes	PASS	NA	p.Met1800Val	p.Met1800Val	c.5398A>G	missense_variant			1	157814	0.00000634	0	0	0	8188	0	0	1	24708	0	0	0	8520	0	0	0	10902	0	0	0	16956	0	0	0	61324	0	0	0	4446	0	0	0	22770	0
4	106197068	rs1009858871	C	T	gnomAD Exomes	PASS	NA	p.Leu1801Phe	p.Leu1801Phe	c.5401C>T	missense_variant			2	157734	0.00001268	0	0	0	8180	0	0	0	24706	0	0	0	8518	0	0	0	10900	0	0	0	16954	0	0	2	61264	0	0	0	4442	0	0	0	22770	0
4	106197071	rs1380005624	C	G	gnomAD Exomes	PASS	NA	p.Pro1802Ala	p.Pro1802Ala	c.5404C>G	missense_variant			2	157752	0.00001268	0	0	0	8182	0	0	2	24712	0	0	0	8516	0	0	0	10900	0	0	0	16952	0	0	0	61272	0	0	0	4446	0	0	0	22772	0
4	106197077	rs370069183	C	G	gnomAD Exomes	PASS	NA	p.Leu1804Val	p.Leu1804Val	c.5410C>G	missense_variant			1	157732	0.00000634	0	0	0	8182	0	0	0	24718	0	0	0	8516	0	0	0	10904	0	0	0	16942	0	0	1	61254	0	0	0	4442	0	0	0	22774	0
4	106197080	rs970128585	A	T	gnomAD Exomes	PASS	NA	p.Asn1805Tyr	p.Asn1805Tyr	c.5413A>T	missense_variant			5	157726	0.0000317	0	0	0	8176	0	0	0	24716	0	0	3	8514	0	0	0	10904	0	0	0	16942	0	0	2	61246	0	0	0	4454	0	0	0	22774	0
4	106197083	rs1382302060	C	T	gnomAD Exomes	PASS	NA	p.His1806Tyr	p.His1806Tyr	c.5416C>T	missense_variant			1	157672	0.00000634	0	0	0	8168	0	0	0	24710	0	0	0	8514	0	0	0	10902	0	0	0	16936	0	0	0	61212	0	0	0	4456	0	0	1	22774	0
4	106197084	rs541638375	A	G	gnomAD Exomes	PASS	NA	p.His1806Arg	p.His1806Arg	c.5417A>G	missense_variant			3	157688	0.00001902	0	0	0	8168	0	0	0	24712	0	0	0	8514	0	0	1	10902	0	0	0	16940	0	0	2	61222	0	0	0	4456	0	0	0	22774	0
4	106197097	rs1286798031	T	C	gnomAD Exomes	PASS	NA	p.Ala1810Ala	p.Ala1810Ala	c.5430T>C	synonymous_variant			1	157494	0.00000635	0	0	0	8152	0	0	0	24708	0	0	0	8510	0	0	1	10900	0	0	0	16906	0	0	0	61098	0	0	0	4446	0	0	0	22774	0
4	106197107	rs1462093303	G	T	gnomAD Genomes	NA	PASS	p.Gly1814Ter	p.Gly1814Ter	c.5440G>T	stop_gained			1	31398	0.00003185	0	0	1	8712	0	0	0	848	0	0	0	290	0	0	0	1560	0	0	0	3474	0	0	0	15426	0	0	0	1088	0	0	0	0	0
4	106197110	rs1215732741	G	C	gnomAD Exomes	PASS	NA	p.Gly1815Arg	p.Gly1815Arg	c.5443G>C	missense_variant			1	157232	0.00000636	0	0	0	8110	0	0	0	24698	0	0	0	8500	0	0	0	10898	0	0	0	16882	0	0	0	60944	0	0	0	4426	0	0	1	22774	0
4	106197113	rs1257076092	T	A	gnomAD Exomes	PASS	NA	p.Leu1816Ile	p.Leu1816Ile	c.5446T>A	missense_variant			2	157092	0.00001273	0	0	0	8086	0	0	0	24692	0	0	0	8498	0	0	0	10898	0	0	0	16864	0	0	2	60864	0	0	0	4416	0	0	0	22774	0
4	106197114	rs762460609	T	C	gnomAD Exomes	PASS	NA	p.Leu1816Ser	p.Leu1816Ser	c.5447T>C	missense_variant			16	157102	0.00010184	0	0	0	8086	0	0	0	24692	0	0	0	8500	0	0	0	10898	0	0	0	16864	0	0	0	60870	0	0	0	4418	0	0	16	22774	0
4	106197114	rs762460609	T	G	gnomAD Exomes	PASS	NA	p.Leu1816Ter	p.Leu1816Ter	c.5447T>G	stop_gained			1	157102	0.00000637	0	0	0	8086	0	0	0	24692	0	0	0	8500	0	0	0	10898	0	0	0	16864	0	0	1	60870	0	0	0	4418	0	0	0	22774	0
4	106197116	rs141442603	C	A	gnomAD Exomes,gnomAD Genomes	PASS	PASS	p.His1817Asn	p.His1817Asn	c.5449C>A	missense_variant	not provided		139	188452	0.00073759	1	0	123	16790	1	0	6	25538	0	0	0	8788	0	0	0	12458	0	0	0	20328	0	0	3	76270	0	0	2	5506	0	0	5	22774	0
4	106197117	rs759507055	A	G	gnomAD Exomes	PASS	NA	p.His1817Arg	p.His1817Arg	c.5450A>G	missense_variant			1	157058	0.00000637	0	0	0	8066	0	0	0	24692	0	0	0	8500	0	0	0	10898	0	0	0	16858	0	0	0	60858	0	0	0	4412	0	0	1	22774	0
4	106197120	rs587778700	A	T	gnomAD Exomes	PASS	NA	p.Lys1818Ile	p.Lys1818Ile	c.5453A>T	missense_variant	not provided		1	157000	0.00000637	0	0	1	8064	0	0	0	24692	0	0	0	8498	0	0	0	10896	0	0	0	16858	0	0	0	60812	0	0	0	4408	0	0	0	22772	0
4	106197136	rs1405553446	T	A	gnomAD Exomes	PASS	NA	p.Asn1823Lys	p.Asn1823Lys	c.5469T>A	missense_variant			1	156584	0.00000639	0	0	0	7988	0	0	0	24680	0	0	0	8490	0	0	0	10896	0	0	0	16838	0	0	1	60534	0	0	0	4388	0	0	0	22770	0
4	106197149	rs1176763299	C	T	gnomAD Exomes	PASS	NA	p.Gln1828Ter	p.Gln1828Ter	c.5482C>T	stop_gained			1	156288	0.0000064	0	0	0	7962	0	0	0	24676	0	0	0	8474	0	0	0	10894	0	0	0	16842	0	0	0	60288	0	0	1	4386	0	0	0	22766	0
4	106197151	rs752744962	G	A	gnomAD Exomes	PASS	NA	p.Gln1828Gln	p.Gln1828Gln	c.5484G>A	synonymous_variant			5	156324	0.00003198	0	0	0	7964	0	0	0	24680	0	0	0	8472	0	0	0	10894	0	0	0	16842	0	0	0	60314	0	0	0	4390	0	0	5	22768	0
4	106197154	rs188488938	A	G	gnomAD Exomes	PASS	NA	p.Pro1829Pro	p.Pro1829Pro	c.5487A>G	synonymous_variant			4	156346	0.00002558	0	0	0	7970	0	0	4	24678	0	0	0	8476	0	0	0	10894	0	0	0	16836	0	0	0	60338	0	0	0	4388	0	0	0	22766	0
4	106197160	rs1339099340	A	C	gnomAD Exomes	PASS	NA	p.Ala1831Ala	p.Ala1831Ala	c.5493A>C	synonymous_variant			1	156186	0.0000064	0	0	0	7946	0	0	0	24676	0	0	0	8478	0	0	1	10894	0	0	0	16838	0	0	0	60204	0	0	0	4386	0	0	0	22764	0
4	106197160	rs1339099340	AC	A	gnomAD Exomes	PASS	NA	p.Leu1832Ter	p.Leu1832Ter	c.5494delC	frameshift_variant			1	156186	0.0000064	0	0	1	7946	0	0	0	24676	0	0	0	8478	0	0	0	10894	0	0	0	16838	0	0	0	60204	0	0	0	4386	0	0	0	22764	0
4	106197161	rs1334769722	C	T	gnomAD Exomes	PASS	NA	p.Leu1832Leu	p.Leu1832Leu	c.5494C>T	synonymous_variant			2	156164	0.00001281	0	0	0	7944	0	0	0	24674	0	0	0	8476	0	0	1	10894	0	0	0	16838	0	0	1	60186	0	0	0	4384	0	0	0	22768	0
4	106197164	rs1405367085	G	C	gnomAD Exomes,gnomAD Genomes	PASS	PASS	p.Val1833Leu	p.Val1833Leu	c.5497G>C	missense_variant			5	187484	0.00002667	0	0	5	16646	0	0	0	25526	0	0	0	8758	0	0	0	12454	0	0	0	20308	0	0	0	75556	0	0	0	5470	0	0	0	22766	0
4	106197165	rs1443210048	T	C	gnomAD Exomes	PASS	NA	p.Val1833Ala	p.Val1833Ala	c.5498T>C	missense_variant			1	156090	0.00000641	0	0	0	7938	0	0	1	24678	0	0	0	8466	0	0	0	10894	0	0	0	16838	0	0	0	60126	0	0	0	4384	0	0	0	22766	0
4	106197174	rs1371693694	TG	T	gnomAD Exomes	PASS	NA	p.Ala1837LeufsTer50	p.Ala1837LeufsTer50	c.5509delG	frameshift_variant			1	155844	0.00000642	0	0	0	7914	0	0	0	24672	0	0	0	8464	0	0	0	10890	0	0	0	16830	0	0	1	59934	0	0	0	4374	0	0	0	22766	0
4	106197177	rs756322620	C	A	gnomAD Exomes	PASS	NA	p.Ala1837Asp	p.Ala1837Asp	c.5510C>A	missense_variant			1	155860	0.00000642	0	0	0	7912	0	0	0	24674	0	0	0	8466	0	0	0	10892	0	0	0	16830	0	0	0	59940	0	0	1	4376	0	0	0	22770	0
4	106197177	rs756322620	C	G	gnomAD Exomes	PASS	NA	p.Ala1837Gly	p.Ala1837Gly	c.5510C>G	missense_variant			6	155860	0.0000385	0	0	0	7912	0	0	5	24674	0	0	1	8466	0	0	0	10892	0	0	0	16830	0	0	0	59940	0	0	0	4376	0	0	0	22770	0
4	106197180	rs1302669512	C	G	gnomAD Exomes	PASS	NA	p.Ser1838Cys	p.Ser1838Cys	c.5513C>G	missense_variant			1	155788	0.00000642	0	0	0	7902	0	0	1	24670	0	0	0	8464	0	0	0	10890	0	0	0	16828	0	0	0	59898	0	0	0	4372	0	0	0	22764	0
4	106197183	rs1326263961	G	T	gnomAD Exomes	PASS	NA	p.Gly1839Val	p.Gly1839Val	c.5516G>T	missense_variant			2	155748	0.00001284	0	0	0	7892	0	0	2	24670	0	0	0	8464	0	0	0	10894	0	0	0	16828	0	0	0	59858	0	0	0	4374	0	0	0	22768	0
4	106197185	rs1194483723	G	T	gnomAD Genomes	NA	PASS	p.Ala1840Ser	p.Ala1840Ser	c.5518G>T	missense_variant			1	31408	0.00003184	0	0	0	8710	0	0	0	848	0	0	0	290	0	0	1	1560	0	0	0	3476	0	0	0	15436	0	0	0	1088	0	0	0	0	0
4	106197196	rs563673467	C	T	gnomAD Exomes	PASS	NA	p.Asn1843Asn	p.Asn1843Asn	c.5529C>T	synonymous_variant			6	155646	0.00003855	0	0	2	7886	0	0	1	24674	0	0	0	8454	0	0	0	10890	0	0	0	16826	0	0	2	59782	0	0	0	4372	0	0	1	22762	0
4	106197197	rs754174059	G	A	gnomAD Genomes	NA	PASS	p.Asp1844Asn	p.Asp1844Asn	c.5530G>A	missense_variant			2	31392	0.00006371	0	0	1	8704	0	0	0	848	0	0	0	290	0	0	0	1560	0	0	0	3474	0	0	1	15428	0	0	0	1088	0	0	0	0	0
4	106197197	rs754174059	G	C	gnomAD Exomes	PASS	NA	p.Asp1844His	p.Asp1844His	c.5530G>C	missense_variant			6	155602	0.00003856	0	0	0	7888	0	0	0	24672	0	0	0	8456	0	0	0	10890	0	0	0	16826	0	0	0	59740	0	0	0	4372	0	0	6	22758	0
[truncated: 102 more rows]
[truncated: 1 more columns]
