# Supplementary material for: Pedigree investigation, clinical characteristics, and prognosis analysis of haematological disease patients with germline TET2 mutation
Source: BMC Cancer. 2022 Mar 12;22:262. doi: 10.1186/s12885-022-09347-0 (PMC8917718; doi:10.1186/s12885-022-09347-0)
Supplement: Supplementary file 4 — Additional file 4. [file 12885_2022_9347_MOESM4_ESM.xlsx]

## Sheet: Sheet1
Name	Gene(s)	Protein change	Condition(s)	Clinical significance (Last reviewed)	Review status	Accession	GRCh37Chromosome	GRCh37Location	GRCh38Chromosome	GRCh38Location	VariationID	AlleleID(s)	dbSNP ID	Canonical SPDI
NM_017628.4(TET2):c.36C>T (p.Asn12=)	TET2|TET2-AS1		not provided	Likely benign(Last reviewed: Jun 15, 2018)	criteria provided, single submitter	VCV000753440	4	106155135	4	105233978	753440	764243	rs1578668513	NC_000004.12:105233977:C:T
NM_017628.4(TET2):c.86C>G (p.Pro29Arg)	TET2|TET2-AS1	P29R	not specified	not provided(Last reviewed: Sep 19, 2013)	no assertion provided	VCV000135316	4	106155185	4	105234028	135316	139055	rs12498609	NC_000004.12:105234027:C:G
NM_017628.4(TET2):c.100C>T (p.Leu34Phe)	TET2|TET2-AS1	L34F	not specified	not provided(Last reviewed: Sep 19, 2013)	no assertion provided	VCV000135308	4	106155199	4	105234042	135308	139047	rs111948941	NC_000004.12:105234041:C:T
NM_017628.4(TET2):c.197T>C (p.Met66Thr)	TET2|TET2-AS1	M66T	not specified	not provided(Last reviewed: Sep 19, 2013)	no assertion provided	VCV000135322	4	106155296	4	105234139	135322	139061	rs587778709	NC_000004.12:105234138:T:C
NM_017628.4(TET2):c.434G>A (p.Ser145Asn)	TET2|TET2-AS1	S145N	not specified	not provided(Last reviewed: Sep 19, 2013)	no assertion provided	VCV000135320	4	106155533	4	105234376	135320	139059	rs114619974	NC_000004.12:105234375:G:A
NM_017628.4(TET2):c.521C>A (p.Pro174His)	TET2|TET2-AS1	P174H	not specified	not provided(Last reviewed: Sep 19, 2013)	no assertion provided	VCV000135315	4	106155620	4	105234463	135315	139054	rs146031219	NC_000004.12:105234462:C:A
NM_017628.4(TET2):c.606C>T (p.Asn202=)	TET2|TET2-AS1		not provided	Benign(Last reviewed: Jun 13, 2018)	criteria provided, single submitter	VCV000746874	4	106155705	4	105234548	746874	748640	rs201865755	NC_000004.12:105234547:C:T
NM_017628.4(TET2):c.652G>A (p.Val218Met)	TET2|TET2-AS1	V218M	not specified	not provided(Last reviewed: Sep 19, 2013)	no assertion provided	VCV000135321	4	106155751	4	105234594	135321	139060	rs6843141	NC_000004.12:105234593:G:A
NM_017628.4(TET2):c.879T>C (p.Ser293=)	TET2|TET2-AS1		not provided	Likely benign(Last reviewed: Jun 9, 2018)	criteria provided, single submitter	VCV000737539	4	106155978	4	105234821	737539	748641	rs1422603971	NC_000004.12:105234820:T:C
NM_017628.4(TET2):c.899A>G (p.Asp300Gly)	TET2|TET2-AS1	D300G	not specified	not provided(Last reviewed: Sep 19, 2013)	no assertion provided	VCV000135307	4	106155998	4	105234841	135307	139046	rs587778706	NC_000004.12:105234840:A:G
NM_017628.4(TET2):c.920T>G (p.Leu307Arg)	TET2|TET2-AS1	L307R	not specified	not provided(Last reviewed: Sep 19, 2013)	no assertion provided	VCV000135325	4	106156019	4	105234862	135325	139064	rs145125867	NC_000004.12:105234861:T:G
NM_001127208.3(TET2):c.959AAC[1] (p.Gln321del)	TET2|TET2-AS1	Q321del	not specified	not provided(Last reviewed: Sep 19, 2013)	no assertion provided	VCV000135301	4	106156058 - 106156060	4	105234901 - 105234903	135301	139040	rs587778704	NC_000004.12:105234900:AACAAC:AAC
NM_017628.4(TET2):c.1064G>A (p.Gly355Asp)	TET2|TET2-AS1	G355D	not specified	not provided(Last reviewed: Sep 19, 2013)	no assertion provided	VCV000135317	4	106156163	4	105235006	135317	139056	rs61744960	NC_000004.12:105235005:G:A
NM_017628.4(TET2):c.1088C>T (p.Pro363Leu)	TET2|TET2-AS1	P363L	not specified	not provided(Last reviewed: Sep 19, 2013)	no assertion provided	VCV000135309	4	106156187	4	105235030	135309	139048	rs17253672	NC_000004.12:105235029:C:T
NM_017628.4(TET2):c.1285G>A (p.Gly429Arg)	TET2|TET2-AS1	G429R	not specified	not provided(Last reviewed: Sep 19, 2013)	no assertion provided	VCV000135318	4	106156384	4	105235227	135318	139057	rs201642693	NC_000004.12:105235226:G:A
NM_017628.4(TET2):c.1379C>T (p.Ser460Phe)	TET2|TET2-AS1	S460F	not specified	not provided(Last reviewed: Sep 19, 2013)	no assertion provided	VCV000135310	4	106156478	4	105235321	135310	139049	rs376570662	NC_000004.12:105235320:C:T
NM_017628.4(TET2):c.1724C>T (p.Ala575Val)	TET2|TET2-AS1	A575V	not specified	not provided(Last reviewed: Sep 19, 2013)	no assertion provided	VCV000135311	4	106156823	4	105235666	135311	139050	rs199640757	NC_000004.12:105235665:C:T
NM_017628.4(TET2):c.1745A>G (p.Asn582Ser)	TET2|TET2-AS1	N582S	not specified	not provided(Last reviewed: Sep 19, 2013)	no assertion provided	VCV000135302	4	106156844	4	105235687	135302	139041	rs587778705	NC_000004.12:105235686:A:G
NM_017628.4(TET2):c.1819G>A (p.Gly607Arg)	TET2|TET2-AS1	G607R	not specified	not provided(Last reviewed: Sep 19, 2013)	no assertion provided	VCV000135319	4	106156918	4	105235761	135319	139058	rs587778708	NC_000004.12:105235760:G:A
NM_001127208.3(TET2):c.1864C>T (p.Gln622Ter)	TET2|TET2-AS1	Q622*	not provided	Likely pathogenic(Last reviewed: Apr 1, 2021)	criteria provided, single submitter	VCV001176034	4	106156963	4	105235806	1176034	1165701		NC_000004.12:105235805:C:T
NM_017628.4(TET2):c.1884G>A (p.Glu628=)	TET2|TET2-AS1		not provided	Benign(Last reviewed: Jul 17, 2018)	criteria provided, single submitter	VCV000767966	4	106156983	4	105235826	767966	698325	rs35695427	NC_000004.12:105235825:G:A
NM_017628.4(TET2):c.2131G>C (p.Glu711Gln)	TET2-AS1|TET2	E711Q	Familial cancer of breast	Uncertain significance(Last reviewed: Feb 1, 2014)	no assertion criteria provided	VCV000221575	4	106157230	4	105236073	221575	223303	rs869025296	NC_000004.12:105236072:G:C
NM_017628.4(TET2):c.2429A>G (p.Gln810Arg)	TET2|TET2-AS1	Q810R	not specified	not provided(Last reviewed: Sep 19, 2013)	no assertion provided	VCV000135303	4	106157528	4	105236371	135303	139042	rs28555446	NC_000004.12:105236370:A:G
NM_017628.4(TET2):c.2440C>T (p.Arg814Cys)	TET2|TET2-AS1	R814C	not specified	not provided(Last reviewed: Sep 19, 2013)	no assertion provided	VCV000135312	4	106157539	4	105236382	135312	139051	rs192553789	NC_000004.12:105236381:C:T
NM_017628.4(TET2):c.2549A>G (p.His850Arg)	TET2|TET2-AS1	H850R	not specified	not provided(Last reviewed: Sep 19, 2013)	no assertion provided	VCV000135304	4	106157648	4	105236491	135304	139043	rs369370690	NC_000004.12:105236490:A:G
NM_017628.4(TET2):c.2599T>C (p.Tyr867His)	TET2|TET2-AS1	Y867H	not provided|not specified	Benign(Last reviewed: Aug 8, 2018)	criteria provided, single submitter	VCV000135323	4	106157698	4	105236541	135323	139062	rs144386291	NC_000004.12:105236540:T:C
NM_017628.4(TET2):c.2604T>G (p.Phe868Leu)	TET2|TET2-AS1	F868L	not specified	not provided(Last reviewed: Sep 19, 2013)	no assertion provided	VCV000135324	4	106157703	4	105236546	135324	139063	rs147836249	NC_000004.12:105236545:T:G
NM_017628.4(TET2):c.2771A>G (p.His924Arg)	TET2|TET2-AS1	H924R	not provided|not specified	Benign(Last reviewed: Aug 16, 2018)	criteria provided, single submitter	VCV000135305	4	106157870	4	105236713	135305	139044	rs34485921	NC_000004.12:105236712:A:G
NM_017628.4(TET2):c.2964_2967dup (p.His990fs)	TET2|TET2-AS1	H990fs	not provided	Uncertain significance(Last reviewed: Jun 8, 2017)	criteria provided, single submitter	VCV000432521	4	106158061 - 106158062	4	105236904 - 105236905	432521	425587	rs1553914436	NC_000004.12:105236904:AGCCA:AGCCAGCCA
NM_017628.4(TET2):c.3035C>T (p.Pro1012Leu)	TET2|TET2-AS1	P1012L	not specified	not provided(Last reviewed: Sep 19, 2013)	no assertion provided	VCV000135313	4	106158134	4	105236977	135313	139052	rs587778707	NC_000004.12:105236976:C:T
NM_017628.4(TET2):c.3090G>A (p.Gln1030=)	TET2|TET2-AS1		not provided	Benign(Last reviewed: Jun 29, 2018)	criteria provided, single submitter	VCV000786045	4	106158189	4	105237032	786045	709113	rs10516517	NC_000004.12:105237031:G:A
NM_017628.4(TET2):c.3116C>T (p.Ser1039Leu)	TET2|TET2-AS1	S1039L	not provided|not specified	Benign(Last reviewed: Aug 28, 2018)	criteria provided, single submitter	VCV000135314	4	106158215	4	105237058	135314	139053	rs111678678	NC_000004.12:105237057:C:T
NM_017628.4(TET2):c.3251A>C (p.Gln1084Pro)	TET2|TET2-AS1	Q1084P	not specified|not provided	Benign(Last reviewed: Aug 5, 2018)	criteria provided, single submitter	VCV000135306	4	106158350	4	105237193	135306	139045	rs75056899	NC_000004.12:105237192:A:C
NM_017628.4(TET2):c.3424T>A (p.Cys1142Ser)	TET2|TET2-AS1	C1142S	not specified	not provided(Last reviewed: Sep 19, 2013)	no assertion provided	VCV000135329	4	106158523	4	105237366	135329	139068	rs192879693	NC_000004.12:105237365:T:A
NM_017628.4(TET2):c.3427A>G (p.Thr1143Ala)	TET2|TET2-AS1	T1143A	not specified	not provided(Last reviewed: Sep 19, 2013)	no assertion provided	VCV000135326	4	106158526	4	105237369	135326	139065	rs144467609	NC_000004.12:105237368:A:G
NM_017628.4(TET2):c.3451G>T (p.Glu1151Ter)	TET2|TET2-AS1	E1151*	not specified	not provided(Last reviewed: Sep 19, 2013)	no assertion provided	VCV000135327	4	106158550	4	105237393	135327	139066	rs141975400	NC_000004.12:105237392:G:T
NM_017628.4(TET2):c.3479G>A (p.Gly1160Glu)	TET2|TET2-AS1	G1160E	not specified	not provided(Last reviewed: Sep 19, 2013)	no assertion provided	VCV000135328	4	106158578	4	105237421	135328	139067	rs367758008	NC_000004.12:105237420:G:A
NM_001127208.3(TET2):c.3589A>G (p.Lys1197Glu)	TET2|TET2-AS1	K1197E	not provided	Pathogenic(Last reviewed: Feb 1, 2021)	criteria provided, single submitter	VCV001176035	4	106164079	4	105242922	1176035	1165702		NC_000004.12:105242921:A:G
NM_001127208.2(TET2):c.3595-4G>A	TET2|TET2-AS1		not provided	Benign(Last reviewed: Jun 29, 2018)	criteria provided, single submitter	VCV000716821	4	106164723	4	105243566	716821	730251	rs72963007	NC_000004.12:105243565:G:A
NM_001127208.3(TET2):c.3641G>A (p.Arg1214Gln)	TET2-AS1|TET2	R1214Q	not provided	Uncertain significance(Last reviewed: Apr 1, 2021)	criteria provided, single submitter	VCV001176036	4	106164773	4	105243616	1176036	1165703		NC_000004.12:105243615:G:A
NM_001127208.2(TET2):c.3852C>T (p.Ser1284=)	TET2|TET2-AS1		not provided	Likely benign(Last reviewed: Apr 17, 2018)	criteria provided, single submitter	VCV000740778	4	106180824	4	105259667	740778	748642	rs1442519157	NC_000004.12:105259666:C:T
NM_001127208.3(TET2):c.4145A>G (p.His1382Arg)	TET2|TET2-AS1	H1382R	not provided|Immunodeficiency 75	Uncertain significance(Last reviewed: May 25, 2017)	criteria provided, single submitter	VCV000430399	4	106190867	4	105269710	430399	421463	rs1131691943	NC_000004.12:105269709:A:G
NM_001127208.2(TET2):c.4182+9G>A	TET2|TET2-AS1		not provided	Benign(Last reviewed: May 16, 2018)	criteria provided, single submitter	VCV000787534	4	106190913	4	105269756	787534	779178	rs79845697	NC_000004.12:105269755:G:A
NM_001127208.2(TET2):c.4800C>G (p.Thr1600=)	TET2|TET2-AS1		not provided	Likely benign(Last reviewed: Jul 18, 2018)	criteria provided, single submitter	VCV000721415	4	106196467	4	105275310	721415	734384	rs571001409	NC_000004.12:105275309:C:G
NM_001127208.2(TET2):c.4817G>C (p.Gly1606Ala)	TET2|TET2-AS1	G1606A	not specified	not provided(Last reviewed: Sep 19, 2013)	no assertion provided	VCV000135295	4	106196484	4	105275327	135295	139034	rs587778702	NC_000004.12:105275326:G:C
NM_001127208.2(TET2):c.5103G>A (p.Met1701Ile)	TET2-AS1|TET2	M1701I	not provided|not specified	Benign(Last reviewed: Aug 9, 2018)	criteria provided, single submitter	VCV000135296	4	106196770	4	105275613	135296	139035	rs62623390	NC_000004.12:105275612:G:A
NM_001127208.2(TET2):c.5152G>T (p.Val1718Leu)	TET2|TET2-AS1	V1718L	not provided|not specified	Benign(Last reviewed: May 31, 2018)	criteria provided, single submitter	VCV000135297	4	106196819	4	105275662	135297	139036	rs142312318	NC_000004.12:105275661:G:T
NM_001127208.2(TET2):c.5162T>G (p.Leu1721Trp)	TET2|TET2-AS1	L1721W	not specified	not provided(Last reviewed: Sep 19, 2013)	no assertion provided	VCV000135300	4	106196829	4	105275672	135300	139039	rs34402524	NC_000004.12:105275671:T:G
NM_001127208.2(TET2):c.5167C>T (p.Pro1723Ser)	TET2|TET2-AS1	P1723S	not specified|not provided	Benign(Last reviewed: Aug 8, 2018)	criteria provided, single submitter	VCV000135292	4	106196834	4	105275677	135292	139031	rs146348065	NC_000004.12:105275676:C:T
NM_001127208.2(TET2):c.5284A>T (p.Ile1762Leu)	TET2|TET2-AS1	I1762L	not specified	not provided(Last reviewed: Sep 19, 2013)	no assertion provided	VCV000135288	4	106196951	4	105275794	135288	139027	rs2454206	NC_000004.12:105275793:A:T
NM_001127208.2(TET2):c.5284A>G (p.Ile1762Val)	TET2|TET2-AS1	I1762V	not specified	not provided(Last reviewed: Sep 19, 2013)	no assertion provided	VCV000135287	4	106196951	4	105275794	135287	139026	rs2454206	NC_000004.12:105275793:A:G
NM_001127208.2(TET2):c.5305G>C (p.Ala1769Pro)	TET2|TET2-AS1	A1769P	not specified	not provided(Last reviewed: Sep 19, 2013)	no assertion provided	VCV000135298	4	106196972	4	105275815	135298	139037	rs539389221	NC_000004.12:105275814:G:C
NM_001127208.2(TET2):c.5333A>G (p.His1778Arg)	TET2|TET2-AS1	H1778R	not specified	not provided(Last reviewed: Sep 19, 2013)	no assertion provided	VCV000135289	4	106197000	4	105275843	135289	139028	rs62621450	NC_000004.12:105275842:A:G
NM_001127208.2(TET2):c.5449C>A (p.His1817Asn)	TET2|TET2-AS1	H1817N	not specified	not provided(Last reviewed: Sep 19, 2013)	no assertion provided	VCV000135293	4	106197116	4	105275959	135293	139032	rs141442603	NC_000004.12:105275958:C:A
NM_001127208.2(TET2):c.5453A>T (p.Lys1818Ile)	TET2|TET2-AS1	K1818I	not specified	not provided(Last reviewed: Sep 19, 2013)	no assertion provided	VCV000135290	4	106197120	4	105275963	135290	139029	rs587778700	NC_000004.12:105275962:A:T
NM_001127208.2(TET2):c.5885C>T (p.Pro1962Leu)	TET2|TET2-AS1	P1962L	not specified	not provided(Last reviewed: Sep 19, 2013)	no assertion provided	VCV000135294	4	106197552	4	105276395	135294	139033	rs200971953	NC_000004.12:105276394:C:T
NM_001127208.2(TET2):c.5914G>C (p.Ala1972Pro)	TET2|TET2-AS1	A1972P	not specified	not provided(Last reviewed: Sep 19, 2013)	no assertion provided	VCV000135299	4	106197581	4	105276424	135299	139038	rs587778703	NC_000004.12:105276423:G:C
NM_001127208.2(TET2):c.6004A>G (p.Ile2002Val)	TET2|TET2-AS1	I2002V	not specified	not provided(Last reviewed: Sep 19, 2013)	no assertion provided	VCV000135291	4	106197671	4	105276514	135291	139030	rs587778701	NC_000004.12:105276513:A:G
