# Supplementary material for: Pedigree investigation, clinical characteristics, and prognosis analysis of haematological disease patients with germline TET2 mutation
Source: BMC Cancer. 2022 Mar 12;22:262. doi: 10.1186/s12885-022-09347-0 (PMC8917718; doi:10.1186/s12885-022-09347-0)
Supplement: Supplementary file 5 — Additional file 5. [file 12885_2022_9347_MOESM5_ESM.xlsx]

## Sheet: Somatic TET2 mutation
Patients' number	Age (Y)	Diagnosis	VAF (%)	Mutation type	Mutation site	Karyotype	MAF	GnomAD -exomes	GnomeAD	ExAC	COSMIC	FATHMM prediction	Abnormal in PB or not	HGB (g/L)	WBC (×109/L)	PLT (×109/L)	Abnormal morphology in BMS or not
P1	86	MDS	37.76	nosense	c.2362G>T(p.Glu788Ter)	NR	N/A	N/A	N/A	N/A	N/A	0.92	Y	125	60.3	31	N
P2	46	MDS-RAEB1	37.3	missense	c.4073G>A(p.Cys1358Tyr)	46,XX[10]	<0.01	6e-06	N/A	N/A	N/A	N/A	Y	128	1.81	137	Y
P3	81	MDS-MLD	41.13	frameshift	c.339dupA(p.Gln114ThrfsTer6)	46,XY[20]	N/A	N/A	N/A	N/A	N/A	N/A	Y	89	2.66	97	Y
P4	63	MDS-MLD	37.56	frameshift	c.2206dup(p.Ser736PhefsTer18)	46,XY[20]	N/A	N/A	N/A	N/A	N/A	N/A	Y	84	7.21	928	Y
P5	56	MDS-RAEB2	47.51	deletion	c.3954+2delT	46,XX[20]	N/A	N/A	N/A	N/A	N/A	N/A	Y	99	16.5	96	Y
P6	68	MDS	22.7	missense	c.4114A>C(p.Thr1372Pro)	46,XX,inv(3)(q21q26)[15]/46,XX[5]	N/A	N/A	N/A	N/A	N/A	N/A	Y	125	5.03	11	N/A
P7	53	MDS-U	49.82	nosense	c.4913C>A(p.Ser1638Ter)	46,XY[20]	<0.01	N/A	N/A	N/A	Y	0.92	Y	79	5.59	304	N
P8	76	MDS-SLD	46.2	missense	c.3578G>A(p.Cys1193Tyr)	46,XY[20]	N/A	N/A	N/A	N/A	Y	0.99	Y	70	3.86	133	Y
P9	70	MDS-U	35.47	missense	c.c.2776A>G(p.Asn926Asp)	NR	<0.01	N/A	7e-06	N/A	Y	0.99	Y	100	3.36	52	N
P10	60	MDS-EB1	47.91	frameshift	c.3728_3729delAA(p.Lys1243ThrfsTer24)	46,XY[20]	N/A	N/A	N/A	N/A	N/A	N/A	Y	59	6.5	253	Y
P11	70	MDS	42.34	nosense	c.5158A>T(p.Lys1720Ter)	46,XY[20]	N/A	N/A	N/A	N/A	N/A	N/A	Y	78	5.3	80	Y
			44.78	frameshift	c.4287dup(p.Gly1430TrpfsTer48)		N/A	N/A	N/A	N/A	Y	N/A
P12	67	MDS-EB2	44.2	nosense	c.2757C>G(p.Tyr919Ter)	46,XX[20]	N/A	N/A	N/A	N/A	N/A	N/A	Y	76	7.57	44	Y
P13	54	MDS-EB2	43.72	nosense	c.2290C>T(p.Gln764Ter)	46,XY[20]	N/A	N/A	N/A	N/A	N/A	N/A	Y	85	4.52	166	Y
			8.15	nosense	c.5182G>T(p.Glu1728Ter)		N/A	N/A	N/A	N/A	Y	0.86
P14	45	MDS-RAEB1	12.73	frameshift	c.1834_1836delCCTinsCT(p.Pro612LeufsTer27)	46,XX,del(9)t(1;9)(q34;q21),inc[4]/46,XX[21]	<0.01	N/A	N/A	N/A	N/A	N/A	Y	41	2.35	52	Y
P15	66	MDS-RAEB1	48.49	nosense	c.2368C>T(p.Gln790Ter)	46,XY[20]	<0.01	N/A	N/A	1.7e-05	Y	0.84	N/A	72	8.79	27	Y
P16	75	MDS-RAEB2	24.3	frameshift	c.3116_3117delCGinsTA(p.Ser1039Leu)	46,XY,-11,+mar[12]/46,XY[8]	<0.01	0.001512	0.000456	0.001609	N/A	N/A	N/A	83	27.63	76	Y
P17	74	MDS-RAEB1	51.66	nosense	c.4354C>T(p.Arg1452Ter)	46,XY[20]	<0.01	1.3e-05	2.1e-05		Y	0.88	Y	39	24.19	59	Y
P18	64	MDS	45	frameshift	c.2427del(p.Gln810ArgfsTer3)	47,XY,+8[9]/46,XY[11]	<0.01	N/A	N/A	8e-06	N/A	N/A	Y	115	2.77	67	N
P19	39	AML-M5	43.47	nosense	c.1021C>T(p.Gln341Ter)	46.XY[20]	<0.01	4e-06	N/A	8e-06	Y	0.97	Y	39	24.19	59	Y
P20	56	AML-M4	52.75	frameshift	c.5486del(p.Pro1829HisfsTer4)	46,XY[20]	N/A	N/A	N/A	N/A	Y	N/A	Y	60	62.56	64	Y
			7.63	frameshift	c.5180_5181del(p.His1727ArgfsTer12)		N/A	N/A	N/A	N/A	N/A	N/A
			18.31	missense	c.4318C>T(p.Arg1440Trp)		<0.01	1.9e-05	7e-06	N/A	Y	0.69
P21	47	AML-M1	36.39	nosense	c.2290C>T(p.Gln764Ter)	NR	N/A	N/A	N/A	N/A	N/A	N/A	Y	72	5.02	255	Y
P22	24	AML-M2	43.85	frameshift	c.2306delA(p.Gln769ArgfsTer44)	t(8;21) (q22;q22),del(9) (q22q32),+13;+21	N/A	N/A	N/A	N/A	N/A	N/A	Y	77	6.84	31	Y
P23	66	AML-M2	73	missense	c.3028G>A(p.Glu1010Lys)	46 XY,add(6)(p25),+8,+21(20)	<0.01	8e-06	4.3e-05	N/A	Y	N/A	Y	73	78.32	19	Y
P24	71	AML-M1	40.5	missense	c.3893G>A(p.Cys1298Tyr)	NR	<0.01	6e-06	N/A	N/A	Y	0.98	Y	75	64.1	32	Y
			51.23	frameshift	c.2886_2895delGCAGCAAACA(p.Gln962HisfsTer42)		N/A	N/A	N/A	N/A	N/A
P25	53	AML-M2	39.16	nosense	c.5824C>T(p.Gln1942Ter)	46,XY[20]	N/A	N/A	N/A	N/A	Y	0.81	Y	44	30.24	122	Y
P26	51	AML-M2	46	frameshift	c.1880delT(p.Leu627ArgfsTer12)	46,XY[20]	N/A	N/A	N/A	N/A	N/A	N/A	Y	114	6.2	41	Y
P27	58	AML-M1	49.6	missense	c.4121G>A(p.Cys1374Tyr)	46,XX[3]	<0.01	N/A	N/A	N/A	Y	0.99	Y	53	4.19	28	Y
P28	53	AML-M1	14.53	missense	c.3539T>A(p.Val1180Asp)	46,XY[20]	<0.01	6e-06	N/A	N/A	Y	0.98	Y	72	16.07	1085	Y
P29	36	AML-M2	45.09	frameshift	c.4272del(p.Asp1425ThrfsTer23)	46,XY[20]	N/A	N/A	N/A	N/A	Y	N/A	Y	101	31.52	7	Y
P30	30	AML-M2	10.77	missense	c.3781C>T(p.Arg1261Cys)	46,XY[20]	<0.01	1.3e-05	N/A	N/A	Y	0.94	Y	135	27.85	59	Y
P31	45	AML-M4	49.36	missense	c.3743T>C(p.Leu1248Pro)	NR	<0.01	6e-07	N/A	4.6e-05	Y	0.98	Y	94	23.15	96	Y
P32	69	AML-M2	32.78	frameshift	c.3320_3321insCT(p.Pro1108TyrfsTer6)	42~50,X,der(X)add(X)(p22)add(X)(q22),+2,-3,-5,+6,+6,+7,+11,-14,-17,+19,+1~2mar,inc[CP20]	N/A	N/A	N/A	N/A	N/A	N/A	Y	87	14.3	56	Y
P33	62	AML-M1	47.92	nosense	c.1630C>T(p.Arg544Ter)	46,XY[20]	<0.01	1.2e-05	7e-06	N/A	Y	0.15	Y	81	33.92	14	Y
			45.29	frameshift	c.3732_3733del(p.Tyr1245LeufsTer22)		N/A	N/A	N/A	N/A	Y	N/A
P34	69	AML-M2	28.88	nosense	c.1648C>T(p.Arg550Ter)	45,XY,add(1)(p22),add(7)(q22),-11,add(17)(q21),-18,add(22)(q11),+mar,inc(cp12)/46,XY(3)	<0.01	N/A	N/A	N/A	Y	0.15	Y	97	1.04	19	Y
P35	80	AML-M2	83.32	nosense	c.2861G>A(p.Trp954Ter)	46,XX[8]	<0.01	N/A	N/A	N/A	Y	0.9	Y	78	63.12	123	Y
P36	60	AML-M4	40.65	nosense	c.4213G>T(p.Glu1405Ter)	NR	N/A	N/A	N/A	N/A	Y	0.98		114	6.62	55
			41.7	frameshift	c.3532_3537del6 (p.Glu1178_Arg1179delinsdel)		N/A	N/A	N/A	N/A	N/A	N/A
P37	62	AML-M4	23.08	missense	c.3686T>C(p.Leu1229Pro)	46,XX[10]	N/A	N/A	N/A	N/A	N/A	N/A	Y	82	19.1	76	Y
P38	68	AML-M2	40.9	frameshift	c.3633_3636del(p.Cys1211TrpfsTer14)	46,XX[20]	N/A	N/A	N/A	N/A	N/A	N/A	Y	61	1.33	1048	Y
P39	48	AML-M2	44.05	nosense	c.3646C>T(p.Arg1216Ter)	46,XX[20]	<0.01	N/A	4.3e-05	N/A	Y	0.97	Y	80	1.11	77	Y
			46.37	missense	c.3782G>A(p.Arg1261His)		<0.01	6e-06	7e-06	4.7e-05	Y	0.99
P40	74	AML-M2	90.42	frameshift	c.2255dup(p.Asn752LysfsTer2)	46,XX[20]	N/A	N/A	N/A	N/A	N/A	N/A	Y	83	29.09	265	Y
P41	63	AML-M2	10.53	frameshift	c.5295_5296insGGAC(p.Tyr1766GlyfsTer24)	46,XY[20]	N/A	N/A	N/A	N/A	N/A	N/A	Y	69	1.12	16	Y
			7.54	frameshift	c.2399_2401delinsGGGG(p.His800ArgfsTer16)		N/A	N/A	N/A	N/A	N/A	N/A
P42	64	AML-M4	44.09	missense	c.3662G>T(p.Cys1221Phe)	46,XY[20]	N/A	N/A	N/A	N/A	N/A	N/A	Y	79	8.92	34	Y
			5.45	nosense	c.4393C>T(p.Arg1465Ter)		<0.01	6e-06	2e-05	N/A	Y	0.96
P43	48	AML-M2	17.1	frameshift	c.3027del(p.Glu1010ArgfsTer23)	46,XX[20]	N/A	N/A	N/A	N/A	N/A	N/A	Y	59	3.84	50	Y
P44	76	AML-M4	95.9	missense	c.939del(p.Cys314ValfsTer33)	46,X,i(X)(P10)[20]	<0.01	4e-06	N/A	8e-06	N/A	N/A	Y	74	9.9	36	Y
P45	38	SAA	48.45	missense	c.2959T>C(p.Cys987Arg)	46,XY[20]	N/A	N/A	N/A	N/A	N/A	N/A	Y	39	0.97	7	Y
P46	65	CMML-2	50.28	missense	c.3995T>C(p.Leu1332Pro)	46,XY[20]	N/A	N/A	N/A	N/A	Y	0.55	Y	110	38.51	15	Y
P47	68	CMML-2	48.5	frameshift	c.2490dup(p.Gln831ThrfsTer15)	46,XY[20]	<0.01	4e-06	N/A	8e-06	N/A	N/A	Y	120	5.28	54	N
			50	nosense	c.2626C>T(p.Gln876Ter)		<0.01	N/A	N/A	8e-06	Y	0.91
P48	74	CMML-1	49.57	missense	c.4138C>T(p.His1380Tyr)	46,XY[20]	<0.01	N/A	2e-05	9.2e-05	Y	0.98	Y	84	14.77	7	Y
P49	76	CMML-1	94.08	frameshift	c.3921delG(p.Lys1308SerfsTer55)	46,XX[20]	N/A	N/A	N/A	N/A	N/A	N/A	Y	68	73.05	69	Y
P50	63	MDS/MPN	45.59	frameshift	c.4215_4219delATTTG(p.Phe1406ArgfsTer4)	46,XY[20]	N/A	N/A	N/A	N/A	N/A	N/A	Y	67	237.29	12	Y
P51	73	CMML-1	36.5	missense	c.4537G>A(p.Glu1513Lys)	47,XX,+8	N/A	N/A	N/A	N/A	N/A	N/A	Y	78	40.82	34	Y
P52	66	CMML-1	43.02	missense	c.3927T>G(p.Phe1309Leu)	NR		N/A	N/A	N/A	Y	0.93	Y	125	60.33	31	N
P53	77	MDS/MPN	41.79	nosense	c.1924C>T(p.Gln642Ter)	46,XY[20]	<0.01	4e-06	N/A	1.7e-05	Y	0.93	Y	93	6.57	36	Y
			40.94	frameshift	c.4272_4273insC(p.Asp1425ArgfsTer4)		N/A	N/A	N/A	N/A	N/A	N/A
P54	74	MDS/MPN	51.2	missense	c.2604T>G(p.Phe868Leu)	46，XY？add(14)(p11)	<0.01	0.0023	0.001248	0.002326	Y	0.82	Y	39	30.93	20	N
P55	84	MPN	53.8	frameshift	c.4646del(p.Pro1549HisfsTer22)	46,XX[20]	N/A	N/A	N/A	N/A	N/A	N/A	Y	94	8.83	532	N/A
			51.5	frameshift	c.3481_3483del(p.Arg1161del)		N/A	N/A	N/A	N/A	N/A	N/A
P56	50	?	50.61	missense	c.5295C>G(p.Asn1765Lys)	46,XX[20]	N/A	N/A	N/A	N/A	N/A	N/A	Y	95	7.33	92	N/A
			45.46	missense	c.5917G>A(p.Glu1973Lys)		<0.01	1.9e-05	4.3e-05	N/A	N/A	N/A
P57	89	MM	6.14	frameshift	c.5631delG(p.Lys1877AsnfsTer10)	45,X,-Y[20]	N/A	N/A	N/A	N/A	N/A	N/A	N	113	4.56	194	Y
P58	76	?	44.95	frameshift	c.2838_2839del(p.Gln947LysfsTer24)	46,XY[20]	N/A	N/A	N/A	N/A	N/A	N/A	Y	55	12	162	N
P59	80	?	41.64	missense	c.4145A>G(p.His1382Arg)	46,XX[20]	<0.01	N/A	N/A	N/A	Y	0.99	Y	85	3.36	272	Y
P60	25	?	20.31	nosense	c.3737C>A(p.Ser1246Ter)	47,XY,+8[3]/46,XY[17]	N/A	N/A	N/A	N/A	Y	0.11	Y	94	2.4	189	N/A
P61	74	?	36.22	missense	c.3640C>T(p.Arg1214Trp)	46,XY[20]	<0.01	N/A	N/A	N/A	Y	0.97	Y	71	1.88	326
P62	69	?	48.17	frameshift	c.4850dupC(p.Tyr1618LeufsTer43)	46,XY,t(14;14)(q11;q32)[20]	N/A	N/A	N/A	N/A	N/A	N/A	Y	82	75	98	N/A
P63	70	?	46.12	missense	c.3626T>G(p.Leu1209Arg)	46,XY[20]	N/A	N/A	N/A	N/A	N/A	N/A	Y	N/A	N/A	N/A	N/A
P64	63	?	65.12	nosense	c.4639C>T(p.Gln1547Ter)	46,XX[20]	N/A	N/A	N/A	N/A	Y	0.96	Y	N/A	N/A	N/A	Y
P65	70	?	42.6	missense	c.4256C>G(p.Pro1419Arg)	46,XY[20]	N/A	N/A	N/A	N/A	Y	0.99	Y	121	3.33	98	Y
			28.21	frameshift	c.3415del(p.Ile1139LeufsTer13)		N/A	N/A	N/A	N/A	Y	N/A
P66	80	?	44.14	Synonymous	c.944delC (p.Gln317ArgfsTer30)	46,XY[20]	N/A	N/A	N/A	N/A	N/A	N/A	Y	94	1.52	49	Y
			46.2	missense	c.4075C>T(p.Arg1359Cys)		<0.01	N/A	N/A	N/A	Y	0.98
P67	34	?	47.19	frameshift	c.4045-42_4045-38delAAACTinsA	46,XX[20]	N/A	N/A	N/A	N/A	N/A	N/A	Y	37	1.05	6	Y
Aberration: M, male; F, femal; VAF, variate allele frequency; MAF, minor allele frequency; ExAC, Exome Aggregation Consortium; FATHMM, Functional Analysis through Hidden Markov Models; PB, peripheral blood; BMS, bone marrow smear;CNV-TET2, copy number viriant affeted TET2 or not; N/A, no available;N, NOT; Y, yes, mutation sites were retrieved in COSMIC， have ever been confirmed as somatic mutatio…

## Sheet: Germline TET2 mutation
Patients' number	HGB (g/L)	WBC (×109/L)	PLT (×109/L)	Abnormal morphology in BMS or not
1	160	2.04	193	N
2	72	2.03	10	Y
3	69	138.46	104	N/A
4	97	6.37	68	N
5	42	0.27	22	N/A
6	153	4.69	187	N/A
7	103	2.38	42	Y
8	71	3.01	6	N/A
9	N/A	N/A	N/A
10	57	3.71	25	Y
11	63	9.22	40	Y
12	80	0.79	30	N/A
13	52	4.16	8	N
14	64	5.49	242	N/A
15	74	5.4	50	N/A
16	97	13.25	48	Y
17	82	7.33	64	Y
18	68	0.23	3	Y
19	89	2.98	10	Y
20	137	2.37	66	N/A
21	97	2.14	62	Y
22	65	4.72	67	Y
23	42	7.11	302	Y
24	61	7	348	Y
25	53	3.42	189	Y
26	74	7.38	611	N
27	86	10.96	225	Y
28	69	2	83	Y
29	N/A	N/A	N/A	N/A
30	84	6.13	53	Y
31	27	1.26	9	Y
32	83	9.85	8	N
33	N/A	N/A	N/A	N/A
Aberration: N/A, no available;N, NOT; Y, yes,
