# Supplementary material for: Pedigree investigation, clinical characteristics, and prognosis analysis of haematological disease patients with germline TET2 mutation
Source: BMC Cancer. 2022 Mar 12;22:262. doi: 10.1186/s12885-022-09347-0 (PMC8917718; doi:10.1186/s12885-022-09347-0)
Supplement: Supplementary file 6 — Additional file 6. [file 12885_2022_9347_MOESM6_ESM.csv]

GENE_NAME	ACCESSION_NUMBER	GENE_CDS_LENGTH	HGNC_ID	SAMPLE_NAME	SAMPLE_ID	ID_TUMOUR	PRIMARY_SITE	SITE_SUBTYPE_1	SITE_SUBTYPE_2	SITE_SUBTYPE_3	PRIMARY_HISTOLOGY	HISTOLOGY_SUBTYPE_1	HISTOLOGY_SUBTYPE_2	HISTOLOGY_SUBTYPE_3	GENOME_WIDE_SCREEN	GENOMIC_MUTATION_ID	LEGACY_MUTATION_ID	MUTATION_ID	MUTATION_CDS	MUTATION_AA	MUTATION_DESCRIPTION	MUTATION_ZYGOSITY	LOH	GRCH	MUTATION_GENOME_POSITION	MUTATION_STRAND	SNP	RESISTANCE_MUTATION	FATHMM_PREDICTION	FATHMM_SCORE	MUTATION_SOMATIC_STATUS	PUBMED_PMID	ID_STUDY	SAMPLE_TYPE	TUMOUR_ORIGIN	AGE	HGVSP	HGVSC	HGVSG
TET2	ENST00000540549.5	6009	25941	PTCL160	2319051	2184208	haematopoietic_and_lymphoid_tissue	lymph_node	NS	NS	lymphoid_neoplasm	angioimmunoblastic_T_cell_lymphoma	NS	NS	n	COSV54428041	COSM4767350	150359019	c.2578_2609del	p.Q860*	Insertion - Frameshift	null	null	38	4:105236520-105236551	+	n	-	null	null	Variant of unknown origin	24413737	null	surgery - NOS	NS	null	ENSP00000442788.1:p.Gln860Ter	ENST00000540549.5:c.2578_2609del	4:g.105236520_105236551del
TET2	ENST00000540549.5	6009	25941	NPCPR43	2366848	2229706	upper_aerodigestive_tract	pharynx	nasopharynx	NS	carcinoma	nasopharyngeal_carcinoma	NS	NS	n	COSV54422740	COSM4996385	150349909	c.988G>C	p.E330Q	Substitution - Missense	null	null	38	4:105234930-105234930	+	n	-	PATHOGENIC	0.93041	Confirmed somatic variant	24952746	null	NS	NS	50	ENSP00000442788.1:p.Glu330Gln	ENST00000540549.5:c.988G>C	4:g.105234930G>C
TET2	ENST00000540549.5	6009	25941	1269870	1269870	1181322	haematopoietic_and_lymphoid_tissue	NS	NS	NS	haematopoietic_neoplasm	myeloproliferative_neoplasm_unclassifiable	NS	NS	n	COSV54407077	COSM43438	150344388	c.5473C>T	p.Q1825*	Substitution - Nonsense	null	null	38	4:105275983-105275983	+	n	-	PATHOGENIC	0.87919	Reported in another cancer sample as somatic	19295549	null	blood-bone marrow	NS	75	ENSP00000442788.1:p.Gln1825Ter	ENST00000540549.5:c.5473C>T	4:g.105275983C>T
TET2	ENST00000540549.5	6009	25941	P-0006612-T01-IM5	2722991	2581812	large_intestine	caecum	NS	NS	carcinoma	adenocarcinoma	NS	NS	n	COSV54395051	COSM1724984	150359717	c.3765C>A	p.Y1255*	Substitution - Nonsense	het	null	38	4:105243740-105243740	+	n	-	NEUTRAL	0.08965	Confirmed somatic variant	28481359	null	surgery-fixed	primary	null	ENSP00000442788.1:p.Tyr1255Ter	ENST00000540549.5:c.3765C>A	4:g.105243740C>A
TET2	ENST00000540549.5	6009	25941	2214747	2214747	2082871	haematopoietic_and_lymphoid_tissue	NS	NS	NS	haematopoietic_neoplasm	acute_myeloid_leukaemia	normal_karyotype	NS	n	null	COSM4167252	171793153	c.?	p.Q943T	Substitution - Missense	null	null	null	null	+	null	-	null	null	Variant of unknown origin	24859829	null	blood-bone marrow	NS	null	null	null	null
TET2	ENST00000540549.5	6009	25941	1554939	1554939	1476338	haematopoietic_and_lymphoid_tissue	NS	NS	NS	haematopoietic_neoplasm	acute_myeloid_leukaemia	M4	NS	n	COSV54418883	COSM110753	150355590	c.1930C>T	p.Q644*	Substitution - Nonsense	hom	null	38	4:105235872-105235872	+	n	-	null	0.65313	Reported in another cancer sample as somatic	21828143	null	blood-bone marrow	primary	66	ENSP00000442788.1:p.Gln644Ter	ENST00000540549.5:c.1930C>T	4:g.105235872C>T
TET2	ENST00000540549.5	6009	25941	1500941	1500941	1423820	haematopoietic_and_lymphoid_tissue	NS	NS	NS	haematopoietic_neoplasm	acute_myeloid_leukaemia	NS	NS	n	COSV54396613	COSM43426	150360124	c.4977T>G	p.Y1659*	Substitution - Nonsense	het	null	38	4:105275487-105275487	+	n	-	NEUTRAL	0.30986	Confirmed somatic variant	21343549	null	blood-bone marrow	primary	null	ENSP00000442788.1:p.Tyr1659Ter	ENST00000540549.5:c.4977T>G	4:g.105275487T>G
TET2	ENST00000540549.5	6009	25941	1225159	1225159	1136989	haematopoietic_and_lymphoid_tissue	NS	NS	NS	haematopoietic_neoplasm	myelofibrosis	primary	NS	n	COSV54396613	COSM43426	150360124	c.4977T>G	p.Y1659*	Substitution - Nonsense	null	null	38	4:105275487-105275487	+	n	-	NEUTRAL	0.30986	Reported in another cancer sample as somatic	19262601	null	blood-bone marrow	NS	56	ENSP00000442788.1:p.Tyr1659Ter	ENST00000540549.5:c.4977T>G	4:g.105275487T>G
TET2	ENST00000540549.5	6009	25941	P-0008349-T01-IM5	2724478	2583299	haematopoietic_and_lymphoid_tissue	lymph_node	NS	NS	lymphoid_neoplasm	angioimmunoblastic_T_cell_lymphoma	NS	NS	n	COSV54414639	COSM6987131	150345204	c.3797del	p.N1266Mfs*97	Deletion - Frameshift	het	null	38	4:105243772-105243772	+	n	-	null	null	Variant of unknown origin	28481359	null	surgery-fixed	primary	null	ENSP00000442788.1:p.Asn1266MetfsTer97	ENST00000540549.5:c.3797del	4:g.105243772del
TET2	ENST00000540549.5	6009	25941	1950475	1950475	1837323	haematopoietic_and_lymphoid_tissue	NS	NS	NS	haematopoietic_neoplasm	chronic_myelomonocytic_leukaemia	NS	NS	n	null	COSM1583046	171792031	c.?	p.R1161Xfs*64	Frameshift	null	null	null	null	+	null	-	null	null	Variant of unknown origin	23632888	null	blood-bone marrow	NS	81	null	null	null
TET2	ENST00000540549.5	6009	25941	10533X10	2566956	2428328	haematopoietic_and_lymphoid_tissue	NS	NS	NS	haematopoietic_neoplasm	chronic_myelomonocytic_leukaemia	NS	NS	n	COSV54426376	COSM5990102	150363404	c.4784del	p.M1595Rfs*15	Deletion - Frameshift	null	null	38	4:105275294-105275294	+	n	-	null	null	Variant of unknown origin	26648538	null	blood-bone marrow	NS	null	ENSP00000442788.1:p.Met1595ArgfsTer15	ENST00000540549.5:c.4784del	4:g.105275294del
TET2	ENST00000540549.5	6009	25941	1874	2777138	2635274	haematopoietic_and_lymphoid_tissue	NS	NS	NS	haematopoietic_neoplasm	polycythaemia_vera	NS	NS	n	COSV99481951	COSM7410068	150344847	c.2539C>T	p.Q847*	Substitution - Nonsense	null	null	38	4:105236481-105236481	+	n	-	null	0.58903	Variant of unknown origin	30304655	null	blood-bone marrow	NS	null	ENSP00000442788.1:p.Gln847Ter	ENST00000540549.5:c.2539C>T	4:g.105236481C>T
TET2	ENST00000540549.5	6009	25941	111	2646082	2506291	haematopoietic_and_lymphoid_tissue	NS	NS	NS	haematopoietic_neoplasm	chronic_myelomonocytic_leukaemia	NS	NS	n	COSV54439451	COSM6498569	150374091	c.2862_2863del	p.W954*	Insertion - Frameshift	null	null	38	4:105236804-105236805	+	n	-	null	null	Variant of unknown origin	27486981	null	blood-bone marrow	secondary	null	ENSP00000442788.1:p.Trp954Ter	ENST00000540549.5:c.2862_2863del	4:g.105236804_105236805del
TET2	ENST00000540549.5	6009	25941	P-0006758-T01-IM5	2723137	2581958	large_intestine	caecum	NS	NS	carcinoma	adenocarcinoma	NS	NS	n	COSV54409832	COSM6953724	150350139	c.2673A>C	p.Q891H	Substitution - Missense	het	null	38	4:105236615-105236615	+	n	-	NEUTRAL	0.16471	Confirmed somatic variant	28481359	null	surgery-fixed	primary	null	ENSP00000442788.1:p.Gln891His	ENST00000540549.5:c.2673A>C	4:g.105236615A>C
TET2	ENST00000540549.5	6009	25941	P-0008434-T01-IM5	2724551	2583372	skin	NS	NS	NS	malignant_melanoma	NS	NS	NS	n	COSV54397574	COSM6963127	150377417	c.5606G>A	p.G1869E	Substitution - Missense	het	null	38	4:105276116-105276116	+	n	-	PATHOGENIC	0.97565	Confirmed somatic variant	28481359	null	surgery-fixed	metastasis	null	ENSP00000442788.1:p.Gly1869Glu	ENST00000540549.5:c.5606G>A	4:g.105276116G>A
TET2	ENST00000540549.5	6009	25941	PD17955a	2010793	1893501	haematopoietic_and_lymphoid_tissue	NS	NS	NS	haematopoietic_neoplasm	acute_myeloid_leukaemia	normal_karyotype	NS	n	COSV54398102	COSM5351711	150375899	c.3609C>A	p.S1203R	Substitution - Missense	null	null	38	4:105243584-105243584	+	n	-	null	0.65263	Confirmed somatic variant	25381129	null	blood-bone marrow	NS	null	ENSP00000442788.1:p.Ser1203Arg	ENST00000540549.5:c.3609C>A	4:g.105243584C>A
TET2	ENST00000540549.5	6009	25941	10053872	2751149	2609845	lung	NS	NS	NS	carcinoma	small_cell_carcinoma	NS	NS	n	COSV104371870	COSM9226555	150335051	c.1965del	p.K655Nfs*45	Deletion - Frameshift	null	null	38	4:105235907-105235907	+	n	-	null	null	Confirmed somatic variant	29748005	null	circulating tumour	NS	null	ENSP00000442788.1:p.Lys655AsnfsTer45	ENST00000540549.5:c.1965del	4:g.105235907del
TET2	ENST00000540549.5	6009	25941	1836	2777127	2635263	haematopoietic_and_lymphoid_tissue	NS	NS	NS	haematopoietic_neoplasm	polycythaemia_vera	NS	NS	n	COSV99484159	COSM7410059	150345917	c.4045dup	p.I1349Nfs*2	Insertion - Frameshift	null	null	38	4:105269610-105269611	+	n	-	null	null	Variant of unknown origin	30304655	null	blood-bone marrow	NS	null	ENSP00000442788.1:p.Ile1349AsnfsTer2	ENST00000540549.5:c.4045dup	4:g.105269610dup
TET2	ENST00000540549.5	6009	25941	10533X08	2566954	2428326	haematopoietic_and_lymphoid_tissue	NS	NS	NS	haematopoietic_neoplasm	chronic_myelomonocytic_leukaemia	NS	NS	n	COSV54428863	COSM5990100	150357107	c.781del	p.S261Pfs*32	Deletion - Frameshift	null	null	38	4:105234723-105234723	+	n	-	null	null	Variant of unknown origin	26648538	null	blood-bone marrow	NS	null	ENSP00000442788.1:p.Ser261ProfsTer32	ENST00000540549.5:c.781del	4:g.105234723del
TET2	ENST00000540549.5	6009	25941	98	2222679	2090661	haematopoietic_and_lymphoid_tissue	NS	NS	NS	lymphoid_neoplasm	angioimmunoblastic_T_cell_lymphoma	NS	NS	n	COSV54400618	COSM211666	150328935	c.1960C>T	p.Q654*	Substitution - Nonsense	null	null	38	4:105235902-105235902	+	n	-	PATHOGENIC	0.86129	Confirmed somatic variant	24345752	null	fixed - NOS	NS	null	ENSP00000442788.1:p.Gln654Ter	ENST00000540549.5:c.1960C>T	4:g.105235902C>T
TET2	ENST00000540549.5	6009	25941	1656760	1656760	1571417	haematopoietic_and_lymphoid_tissue	NS	NS	NS	haematopoietic_neoplasm	chronic_myelomonocytic_leukaemia	NS	NS	n	COSV54400618	COSM211666	150328935	c.1960C>T	p.Q654*	Substitution - Nonsense	het	null	38	4:105235902-105235902	+	n	-	PATHOGENIC	0.86129	Reported in another cancer sample as somatic	22395470	null	blood-bone marrow	NS	null	ENSP00000442788.1:p.Gln654Ter	ENST00000540549.5:c.1960C>T	4:g.105235902C>T
TET2	ENST00000540549.5	6009	25941	2592504	2592504	2453380	haematopoietic_and_lymphoid_tissue	NS	NS	NS	haematopoietic_neoplasm	acute_myeloid_leukaemia	NS	NS	n	COSV54429844	COSM6023654	150327731	c.3577T>A	p.C1193S	Substitution - Missense	null	null	38	4:105242910-105242910	+	n	-	PATHOGENIC	0.98676	Variant of unknown origin	27881874	null	blood-bone marrow	NS	null	ENSP00000442788.1:p.Cys1193Ser	ENST00000540549.5:c.3577T>A	4:g.105242910T>A
TET2	ENST00000540549.5	6009	25941	66	2222650	2090632	haematopoietic_and_lymphoid_tissue	NS	NS	NS	lymphoid_neoplasm	angioimmunoblastic_T_cell_lymphoma	NS	NS	n	COSV54396717	COSM100055	150351851	c.4256C>G	p.P1419R	Substitution - Missense	null	null	38	4:105272637-105272637	+	n	-	PATHOGENIC	0.98948	Confirmed somatic variant	24345752	null	fixed - NOS	NS	null	ENSP00000442788.1:p.Pro1419Arg	ENST00000540549.5:c.4256C>G	4:g.105272637C>G
TET2	ENST00000540549.5	6009	25941	1550553	1550553	1472658	haematopoietic_and_lymphoid_tissue	lymph_node	NS	NS	lymphoid_neoplasm	follicular_lymphoma	NS	NS	n	COSV54396717	COSM100055	150351851	c.4256C>G	p.P1419R	Substitution - Missense	het	null	38	4:105272637-105272637	+	n	-	PATHOGENIC	0.98948	Confirmed somatic variant	21723201	null	surgery - NOS	NS	null	ENSP00000442788.1:p.Pro1419Arg	ENST00000540549.5:c.4256C>G	4:g.105272637C>G
TET2	ENST00000540549.5	6009	25941	AML_533	2520445	2382794	haematopoietic_and_lymphoid_tissue	NS	NS	NS	haematopoietic_neoplasm	acute_myeloid_leukaemia	NS	NS	n	COSV54405936	COSM1166667	150341575	c.4639C>T	p.Q1547*	Substitution - Nonsense	null	null	38	4:105275149-105275149	+	n	-	PATHOGENIC	0.96416	Reported in another cancer sample as somatic	27288520	null	blood-bone marrow	primary	54	ENSP00000442788.1:p.Gln1547Ter	ENST00000540549.5:c.4639C>T	4:g.105275149C>T
TET2	ENST00000540549.5	6009	25941	ID25	1820229	1719131	haematopoietic_and_lymphoid_tissue	NS	NS	NS	haematopoietic_neoplasm	acute_myeloid_leukaemia	NS	NS	n	COSV54405936	COSM1166667	150341575	c.4639C>T	p.Q1547*	Substitution - Nonsense	null	null	38	4:105275149-105275149	+	n	-	PATHOGENIC	0.96416	Confirmed somatic variant	22976956	null	blood-bone marrow	NS	null	ENSP00000442788.1:p.Gln1547Ter	ENST00000540549.5:c.4639C>T	4:g.105275149C>T
TET2	ENST00000540549.5	6009	25941	1657205	1657205	1571860	haematopoietic_and_lymphoid_tissue	NS	NS	NS	haematopoietic_neoplasm	acute_myeloid_leukaemia	NS	NS	n	COSV54399031	COSM211720	150339295	c.3812G>A	p.C1271Y	Substitution - Missense	null	null	38	4:105259627-105259627	+	n	-	PATHOGENIC	0.98856	Confirmed somatic variant	22116554	null	blood-bone marrow	NS	null	ENSP00000442788.1:p.Cys1271Tyr	ENST00000540549.5:c.3812G>A	4:g.105259627G>A
TET2	ENST00000540549.5	6009	25941	1533504	1533504	1455843	haematopoietic_and_lymphoid_tissue	NS	NS	NS	haematopoietic_neoplasm	blastic_plasmacytoid_dendritic_cell_neoplasm	NS	NS	n	COSV54412202	COSM96927	150348021	c.2095T>A	p.L699M	Substitution - Missense	het	null	38	4:105236037-105236037	+	n	-	NEUTRAL	0.0848	Variant of unknown origin	21275969	null	blood-bone marrow	recurrent	70	ENSP00000442788.1:p.Leu699Met	ENST00000540549.5:c.2095T>A	4:g.105236037T>A
TET2	ENST00000540549.5	6009	25941	FP-15a	2821151	2677124	haematopoietic_and_lymphoid_tissue	NS	NS	NS	haematopoietic_neoplasm	myelofibrosis	primary	NS	n	COSV104371875	COSM9265001	150339492	c.2669C>G	p.S890*	Substitution - Nonsense	null	null	38	4:105236611-105236611	+	n	-	NEUTRAL	0.29683	Variant of unknown origin	31776465	null	blood-bone marrow	NS	76	ENSP00000442788.1:p.Ser890Ter	ENST00000540549.5:c.2669C>G	4:g.105236611C>G
TET2	ENST00000540549.5	6009	25941	P-0009313-T01-IM5	2725259	2584080	lung	NS	NS	NS	carcinoma	adenocarcinoma	NS	NS	n	COSV54396454	COSM6968134	150335902	c.2897A>T	p.Q966L	Substitution - Missense	het	null	38	4:105236839-105236839	+	n	-	PATHOGENIC	0.96619	Confirmed somatic variant	28481359	null	surgery-fixed	primary	null	ENSP00000442788.1:p.Gln966Leu	ENST00000540549.5:c.2897A>T	4:g.105236839A>T
TET2	ENST00000540549.5	6009	25941	P-0010513-T01-IM5	2726229	2585050	large_intestine	rectum	NS	NS	carcinoma	adenocarcinoma	NS	NS	n	COSV54438737	COSM6974980	150349241	c.3361G>T	p.D1121Y	Substitution - Missense	het	null	38	4:105237303-105237303	+	n	-	PATHOGENIC	0.97231	Confirmed somatic variant	28481359	null	surgery-fixed	metastasis	null	ENSP00000442788.1:p.Asp1121Tyr	ENST00000540549.5:c.3361G>T	4:g.105237303G>T
TET2	ENST00000540549.5	6009	25941	2022491	2022491	1904699	haematopoietic_and_lymphoid_tissue	NS	NS	NS	lymphoid_neoplasm	diffuse_large_B_cell_lymphoma	NS	NS	n	COSV54424763	COSM1685374	150359613	c.3491T>G	p.M1164R	Substitution - Missense	het	null	38	4:105241420-105241420	+	n	-	PATHOGENIC	0.9919	Confirmed somatic variant	23831920	null	surgery fresh/frozen	primary	null	ENSP00000442788.1:p.Met1164Arg	ENST00000540549.5:c.3491T>G	4:g.105241420T>G
TET2	ENST00000540549.5	6009	25941	35	2201824	2070102	haematopoietic_and_lymphoid_tissue	NS	NS	NS	haematopoietic_neoplasm	chronic_myelomonocytic_leukaemia	NS	NS	n	null	COSM3738503	171791024	c.?	p.P409Xfs*33	Frameshift	null	null	null	null	+	null	-	null	null	Variant of unknown origin	24817963	null	blood-bone marrow	NS	null	null	null	null
TET2	ENST00000540549.5	6009	25941	2015-162	2592198	2453079	haematopoietic_and_lymphoid_tissue	NS	NS	NS	haematopoietic_neoplasm	myelodysplastic_syndrome	NS	NS	n	null	COSM6023717	171789982	c.?	p.Y1693*	Substitution - Nonsense	null	null	null	null	+	null	-	null	null	Variant of unknown origin	27029036	null	blood-bone marrow	NS	null	ENSP00000442788.1:p.Tyr1693Ter	null	null
TET2	ENST00000540549.5	6009	25941	2214728	2214728	2082852	haematopoietic_and_lymphoid_tissue	NS	NS	NS	haematopoietic_neoplasm	acute_myeloid_leukaemia	normal_karyotype	NS	n	null	COSM4167239	171790033	c.?	p.V238F	Substitution - Missense	null	null	null	null	+	null	-	null	null	Variant of unknown origin	24859829	null	blood-bone marrow	NS	null	null	null	null
TET2	ENST00000540549.5	6009	25941	1619	2777047	2635183	haematopoietic_and_lymphoid_tissue	NS	NS	NS	haematopoietic_neoplasm	myelofibrosis	NS	NS	n	COSV99485880	COSM7410009	150366062	c.1606_1607insT	p.K536Ifs*31	Insertion - Frameshift	null	null	38	4:105235548-105235549	+	n	-	null	null	Variant of unknown origin	30304655	null	blood-bone marrow	NS	null	ENSP00000442788.1:p.Lys536IlefsTer31	ENST00000540549.5:c.1606_1607insT	4:g.105235548_105235549insT
TET2	ENST00000540549.5	6009	25941	PD6081a	1480235	1403894	haematopoietic_and_lymphoid_tissue	NS	NS	NS	haematopoietic_neoplasm	myelodysplastic_syndrome	refractory_cytopenia_with_multilinear_dysplasia	NS	n	COSV54408166	COSM4383971	150372160	c.5642A>C	p.H1881P	Substitution - Missense	null	null	38	4:105276152-105276152	+	n	-	PATHOGENIC	0.96603	Confirmed somatic variant	24030381	null	NS	NS	null	ENSP00000442788.1:p.His1881Pro	ENST00000540549.5:c.5642A>C	4:g.105276152A>C
TET2	ENST00000540549.5	6009	25941	2591617	2591617	2452577	haematopoietic_and_lymphoid_tissue	NS	NS	NS	haematopoietic_neoplasm	chronic_eosinophilic_leukaemia-hypereosinophilic_syndrome	NS	NS	n	COSV54405316	COSM6022905	150336303	c.4472del	p.K1491Rfs*80	Deletion - Frameshift	null	null	38	4:105272853-105272853	+	n	-	null	null	Variant of unknown origin	27174585	null	blood-bone marrow	NS	57.8	ENSP00000442788.1:p.Lys1491ArgfsTer80	ENST00000540549.5:c.4472del	4:g.105272853del
TET2	ENST00000540549.5	6009	25941	PD6244a	1483774	1407400	haematopoietic_and_lymphoid_tissue	NS	NS	NS	haematopoietic_neoplasm	myelodysplastic_syndrome	refractory_cytopenia_with_unilineage_dysplasia	refractory_anaemia	n	COSV54396590	COSM4383925	150360095	c.3873G>T	p.W1291C	Substitution - Missense	null	null	38	4:105259688-105259688	+	n	-	PATHOGENIC	0.98989	Confirmed somatic variant	24030381	null	NS	NS	null	ENSP00000442788.1:p.Trp1291Cys	ENST00000540549.5:c.3873G>T	4:g.105259688G>T
TET2	ENST00000540549.5	6009	25941	1656763	1656763	1571420	haematopoietic_and_lymphoid_tissue	NS	NS	NS	haematopoietic_neoplasm	chronic_myelomonocytic_leukaemia	NS	NS	n	COSV54412254	COSM144519	150336072	c.4303C>T	p.Q1435*	Substitution - Nonsense	hom	null	38	4:105272684-105272684	+	n	-	PATHOGENIC	0.98565	Variant of unknown origin	22395470	null	blood-bone marrow	NS	null	ENSP00000442788.1:p.Gln1435Ter	ENST00000540549.5:c.4303C>T	4:g.105272684C>T
TET2	ENST00000540549.5	6009	25941	L21	2757300	2615942	haematopoietic_and_lymphoid_tissue	NS	NS	NS	lymphoid_neoplasm	post_transplant_lymphoproliferative_disorder	diffuse_large_B_cell_lymphoma	NS	n	COSV54438783	COSM7338827	150349257	c.4255C>T	p.P1419S	Substitution - Missense	null	null	38	4:105272636-105272636	+	n	-	PATHOGENIC	0.98179	Variant of unknown origin	28419429	null	surgery-fixed	NS	null	ENSP00000442788.1:p.Pro1419Ser	ENST00000540549.5:c.4255C>T	4:g.105272636C>T
TET2	ENST00000540549.5	6009	25941	S05-46290-TP	2366571	2229454	skin	NS	NS	NS	carcinoma	squamous_cell_carcinoma	NS	NS	n	COSV54397416	COSM4992080	150331028	c.1633G>A	p.D545N	Substitution - Missense	het	null	38	4:105235575-105235575	+	n	-	NEUTRAL	0.23367	Confirmed somatic variant	25589618	null	fixed - NOS	metastasis	null	ENSP00000442788.1:p.Asp545Asn	ENST00000540549.5:c.1633G>A	4:g.105235575G>A
TET2	ENST00000540549.5	6009	25941	1327298	1327298	1237793	haematopoietic_and_lymphoid_tissue	NS	NS	NS	haematopoietic_neoplasm	polycythaemia_vera	NS	NS	n	COSV54396124	COSM43516	150363887	c.4852_4853dup	p.P1619Tfs*5	Insertion - Frameshift	het	null	38	4:105275363-105275364	+	n	-	null	null	Variant of unknown origin	19474426	null	blood-bone marrow	NS	null	ENSP00000442788.1:p.Pro1619ThrfsTer5	ENST00000540549.5:c.4852_4853dup	4:g.105275362_105275363dup
TET2	ENST00000540549.5	6009	25941	1997550	1997550	1882730	haematopoietic_and_lymphoid_tissue	NS	NS	NS	haematopoietic_neoplasm	myeloproliferative_neoplasm	NS	NS	n	null	COSM1666935	171785080	c.?	p.A304V	Substitution - Missense	null	null	null	null	+	null	-	null	null	Variant of unknown origin	23782935	null	blood-bone marrow	NS	null	ENSP00000442788.1:p.Ala304Val	null	null
TET2	ENST00000540549.5	6009	25941	1500957	1500957	1423836	haematopoietic_and_lymphoid_tissue	NS	NS	NS	haematopoietic_neoplasm	acute_myeloid_leukaemia	NS	NS	n	COSV54435301	COSM87126	150334713	c.3656A>G	p.H1219R	Substitution - Missense	het	null	38	4:105243631-105243631	+	n	-	PATHOGENIC	0.99412	Confirmed somatic variant	21343549	null	blood-bone marrow	primary	null	ENSP00000442788.1:p.His1219Arg	ENST00000540549.5:c.3656A>G	4:g.105243631A>G
TET2	ENST00000540549.5	6009	25941	2592548	2592548	2453424	haematopoietic_and_lymphoid_tissue	NS	NS	NS	haematopoietic_neoplasm	acute_myeloid_leukaemia	NS	NS	n	COSV54435301	COSM87126	150334713	c.3656A>G	p.H1219R	Substitution - Missense	null	null	38	4:105243631-105243631	+	n	-	PATHOGENIC	0.99412	Reported in another cancer sample as somatic	27881874	null	blood-bone marrow	NS	null	ENSP00000442788.1:p.His1219Arg	ENST00000540549.5:c.3656A>G	4:g.105243631A>G
TET2	ENST00000540549.5	6009	25941	2015-E_005	2592082	2452963	haematopoietic_and_lymphoid_tissue	NS	NS	NS	haematopoietic_neoplasm	chronic_myelomonocytic_leukaemia	NS	NS	n	null	COSM6022979	171788494	c.?	p.Q1020*	Substitution - Nonsense	null	null	null	null	+	null	-	null	null	Variant of unknown origin	27029036	null	blood-bone marrow	NS	null	ENSP00000442788.1:p.Gln1020Ter	null	null
TET2	ENST00000540549.5	6009	25941	68	2222652	2090634	haematopoietic_and_lymphoid_tissue	NS	NS	NS	lymphoid_neoplasm	angioimmunoblastic_T_cell_lymphoma	NS	NS	n	COSV54399343	COSM85917	150328502	c.2227C>T	p.Q743*	Substitution - Nonsense	null	null	38	4:105236169-105236169	+	n	-	PATHOGENIC	0.96507	Confirmed somatic variant	24345752	null	fixed - NOS	NS	null	ENSP00000442788.1:p.Gln743Ter	ENST00000540549.5:c.2227C>T	4:g.105236169C>T
TET2	ENST00000540549.5	6009	25941	PD6898a	1504109	1426987	haematopoietic_and_lymphoid_tissue	NS	NS	NS	haematopoietic_neoplasm	myelodysplastic_syndrome	refractory_cytopenia_with_multilinear_dysplasia	NS	n	COSV54403907	COSM4383954	175851017	c.4767del	p.Y1589*	Insertion - Frameshift	null	null	38	4:105275277-105275277	+	n	-	null	null	Confirmed somatic variant	24030381	null	NS	NS	null	ENSP00000442788.1:p.Tyr1589Ter	ENST00000540549.5:c.4767del	4:g.105275277del
TET2	ENST00000540549.5	6009	25941	2108182	2108182	1986043	haematopoietic_and_lymphoid_tissue	NS	NS	NS	haematopoietic_neoplasm	myelofibrosis	primary	NS	n	COSV54408780	COSM2270967	150349450	c.3692T>C	p.L1231P	Substitution - Missense	null	null	38	4:105243667-105243667	+	n	-	PATHOGENIC	0.98375	Confirmed somatic variant	24478400	null	blood-bone marrow	primary	null	ENSP00000442788.1:p.Leu1231Pro	ENST00000540549.5:c.3692T>C	4:g.105243667T>C
TET2	ENST00000540549.5	6009	25941	PD7791a	1578209	1499629	haematopoietic_and_lymphoid_tissue	NS	NS	NS	haematopoietic_neoplasm	acute_myeloid_leukaemia	NS	NS	n	COSV54409990	COSM5945023	150357611	c.1909G>T	p.E637*	Substitution - Nonsense	null	null	38	4:105235851-105235851	+	n	-	NEUTRAL	0.48988	Variant of unknown origin	27276561	null	NS	NS	null	ENSP00000442788.1:p.Glu637Ter	ENST00000540549.5:c.1909G>T	4:g.105235851G>T
TET2	ENST00000540549.5	6009	25941	PD7371a	1548766	1470885	haematopoietic_and_lymphoid_tissue	NS	NS	NS	haematopoietic_neoplasm	chronic_myelomonocytic_leukaemia	NS	NS	n	COSV54408780	COSM2270967	150349450	c.3692T>C	p.L1231P	Substitution - Missense	null	null	38	4:105243667-105243667	+	n	-	PATHOGENIC	0.98375	Confirmed somatic variant	24030381	null	NS	NS	null	ENSP00000442788.1:p.Leu1231Pro	ENST00000540549.5:c.3692T>C	4:g.105243667T>C
TET2	ENST00000540549.5	6009	25941	PD7387a	1548782	1470901	haematopoietic_and_lymphoid_tissue	NS	NS	NS	haematopoietic_neoplasm	chronic_myelomonocytic_leukaemia	NS	NS	n	COSV54424563	COSM4383920	150359474	c.3821A>G	p.Q1274R	Substitution - Missense	null	null	38	4:105259636-105259636	+	n	-	PATHOGENIC	0.98581	Confirmed somatic variant	24030381	null	NS	NS	null	ENSP00000442788.1:p.Gln1274Arg	ENST00000540549.5:c.3821A>G	4:g.105259636A>G
TET2	ENST00000540549.5	6009	25941	1857652	1857652	1750142	haematopoietic_and_lymphoid_tissue	NS	NS	NS	haematopoietic_neoplasm	myelodysplastic_syndrome	refractory_anaemia_with_ringed_sideroblasts	NS	n	COSV54435055	COSM1169699	150351075	c.1973del	p.H658Pfs*42	Deletion - Frameshift	null	null	38	4:105235915-105235915	+	n	-	null	null	Variant of unknown origin	23319568	null	blood-bone marrow	NS	null	ENSP00000442788.1:p.His658ProfsTer42	ENST00000540549.5:c.1973del	4:g.105235915del
TET2	ENST00000540549.5	6009	25941	1333053	1333053	1243527	haematopoietic_and_lymphoid_tissue	NS	NS	NS	haematopoietic_neoplasm	myelodysplastic_syndrome	refractory_anaemia_with_ringed_sideroblasts	NS	n	null	COSM41887	171789212	c.?	p.G1913D	Substitution - Missense	het	null	null	null	+	null	-	null	null	Confirmed somatic variant	19483684	null	blood-bone marrow	NS	null	ENSP00000442788.1:p.Gly1913Asp	null	null
TET2	ENST00000540549.5	6009	25941	2780730	2780730	2638577	haematopoietic_and_lymphoid_tissue	NS	NS	NS	haematopoietic_neoplasm	myelodysplastic-myeloproliferative_neoplasm	NS	NS	n	COSV99480951	COSM7413170	150345552	c.4960_4961insTA	p.Q1654Lfs*42	Insertion - Frameshift	null	null	38	4:105275470-105275471	+	n	-	null	null	Variant of unknown origin	26728869	null	blood-bone marrow	NS	71	ENSP00000442788.1:p.Gln1654LeufsTer42	ENST00000540549.5:c.4960_4961insTA	4:g.105275470_105275471insTA
TET2	ENST00000540549.5	6009	25941	P147	2877936	2732451	haematopoietic_and_lymphoid_tissue	NS	NS	NS	lymphoid_neoplasm	diffuse_large_B_cell_lymphoma	NS	NS	n	COSV105021703	COSM9863864	150376815	c.4391dup	p.C1464Wfs*14	Insertion - Frameshift	null	null	38	4:105272772-105272773	+	n	-	null	null	Variant of unknown origin	32187361	null	surgery-fixed	primary	null	ENSP00000442788.1:p.Cys1464TrpfsTer14	ENST00000540549.5:c.4391dup	4:g.105272772dup
TET2	ENST00000540549.5	6009	25941	60	2222647	2090629	haematopoietic_and_lymphoid_tissue	NS	NS	NS	lymphoid_neoplasm	angioimmunoblastic_T_cell_lymphoma	NS	NS	n	COSV54421380	COSM4170117	150350301	c.2007_2011del	p.K670Sfs*9	Deletion - Frameshift	null	null	38	4:105235949-105235953	+	n	-	null	null	Confirmed somatic variant	24345752	null	fixed - NOS	NS	null	ENSP00000442788.1:p.Lys670SerfsTer9	ENST00000540549.5:c.2007_2011del	4:g.105235949_105235953del
TET2	ENST00000540549.5	6009	25941	1467372	1467372	1391218	haematopoietic_and_lymphoid_tissue	NS	NS	NS	haematopoietic_neoplasm	acute_myeloid_leukaemia	NS	NS	n	null	COSM53108	171791281	c.?	p.P1941S	Substitution - Missense	null	null	null	null	+	null	-	null	null	Variant of unknown origin	20693430	null	blood-bone marrow	secondary	null	null	null	null
TET2	ENST00000540549.5	6009	25941	45	2646067	2506276	haematopoietic_and_lymphoid_tissue	NS	NS	NS	haematopoietic_neoplasm	chronic_myelomonocytic_leukaemia	NS	NS	n	COSV54397018	COSM87176	150356591	c.5162T>A	p.L1721*	Substitution - Nonsense	null	null	38	4:105275672-105275672	+	n	-	null	0.60535	Reported in another cancer sample as somatic	27486981	null	blood-bone marrow	secondary	null	ENSP00000442788.1:p.Leu1721Ter	ENST00000540549.5:c.5162T>A	4:g.105275672T>A
TET2	ENST00000540549.5	6009	25941	1501027	1501027	1423906	haematopoietic_and_lymphoid_tissue	NS	NS	NS	haematopoietic_neoplasm	acute_myeloid_leukaemia	NS	NS	n	COSV54397018	COSM87176	150356591	c.5162T>A	p.L1721*	Substitution - Nonsense	het	null	38	4:105275672-105275672	+	n	-	null	0.60535	Confirmed somatic variant	21343549	null	blood-bone marrow	primary	null	ENSP00000442788.1:p.Leu1721Ter	ENST00000540549.5:c.5162T>A	4:g.105275672T>A
TET2	ENST00000540549.5	6009	25941	2592285	2592285	2453166	haematopoietic_and_lymphoid_tissue	NS	NS	NS	lymphoid_neoplasm	adult_T_cell_lymphoma-leukaemia	NS	NS	n	null	COSM6023000	171783096	c.?	p.R1543del	Deletion - In frame	null	null	null	null	+	null	-	null	null	Variant of unknown origin	26880370	null	NS	NS	null	null	null	null
TET2	ENST00000540549.5	6009	25941	1327315	1327315	1237810	haematopoietic_and_lymphoid_tissue	NS	NS	NS	haematopoietic_neoplasm	polycythaemia_vera	NS	NS	n	COSV54408608	COSM46414	150345033	c.1903C>T	p.Q635*	Substitution - Nonsense	het	null	38	4:105235845-105235845	+	n	-	PATHOGENIC	0.71951	Variant of unknown origin	19474426	null	blood-bone marrow	NS	null	ENSP00000442788.1:p.Gln635Ter	ENST00000540549.5:c.1903C>T	4:g.105235845C>T
TET2	ENST00000540549.5	6009	25941	83	2646079	2506288	haematopoietic_and_lymphoid_tissue	NS	NS	NS	haematopoietic_neoplasm	chronic_myelomonocytic_leukaemia	NS	NS	n	COSV54408608	COSM46414	150345033	c.1903C>T	p.Q635*	Substitution - Nonsense	null	null	38	4:105235845-105235845	+	n	-	PATHOGENIC	0.71951	Variant of unknown origin	27486981	null	blood-bone marrow	secondary	null	ENSP00000442788.1:p.Gln635Ter	ENST00000540549.5:c.1903C>T	4:g.105235845C>T
TET2	ENST00000540549.5	6009	25941	AML_201	2520077	2382426	haematopoietic_and_lymphoid_tissue	NS	NS	NS	haematopoietic_neoplasm	acute_myeloid_leukaemia	NS	NS	n	COSV54408608	COSM46414	150345033	c.1903C>T	p.Q635*	Substitution - Nonsense	null	null	38	4:105235845-105235845	+	n	-	PATHOGENIC	0.71951	Variant of unknown origin	27288520	null	blood-bone marrow	primary	58	ENSP00000442788.1:p.Gln635Ter	ENST00000540549.5:c.1903C>T	4:g.105235845C>T
TET2	ENST00000540549.5	6009	25941	362	2776611	2634747	haematopoietic_and_lymphoid_tissue	NS	NS	NS	haematopoietic_neoplasm	essential_thrombocythaemia	NS	NS	n	COSV54408608	COSM46414	150345033	c.1903C>T	p.Q635*	Substitution - Nonsense	null	null	38	4:105235845-105235845	+	n	-	PATHOGENIC	0.71951	Variant of unknown origin	30304655	null	blood-bone marrow	NS	null	ENSP00000442788.1:p.Gln635Ter	ENST00000540549.5:c.1903C>T	4:g.105235845C>T
TET2	ENST00000540549.5	6009	25941	FP-8b	2821138	2677117	haematopoietic_and_lymphoid_tissue	NS	NS	NS	haematopoietic_neoplasm	myelofibrosis	primary	NS	n	COSV54407424	COSM211736	150333210	c.4636C>T	p.Q1546*	Substitution - Nonsense	null	null	38	4:105275146-105275146	+	n	-	PATHOGENIC	0.97638	Reported in another cancer sample as somatic	31776465	null	blood-bone marrow	NS	78	ENSP00000442788.1:p.Gln1546Ter	ENST00000540549.5:c.4636C>T	4:g.105275146C>T
TET2	ENST00000540549.5	6009	25941	1657244	1657244	1571899	haematopoietic_and_lymphoid_tissue	NS	NS	NS	haematopoietic_neoplasm	acute_myeloid_leukaemia	NS	NS	n	COSV54407424	COSM211736	150333210	c.4636C>T	p.Q1546*	Substitution - Nonsense	null	null	38	4:105275146-105275146	+	n	-	PATHOGENIC	0.97638	Reported in another cancer sample as somatic	22116554	null	blood-bone marrow	NS	null	ENSP00000442788.1:p.Gln1546Ter	ENST00000540549.5:c.4636C>T	4:g.105275146C>T
TET2	ENST00000540549.5	6009	25941	1657245	1657245	1571900	haematopoietic_and_lymphoid_tissue	NS	NS	NS	haematopoietic_neoplasm	acute_myeloid_leukaemia	NS	NS	n	COSV54407424	COSM211736	150333210	c.4636C>T	p.Q1546*	Substitution - Nonsense	null	null	38	4:105275146-105275146	+	n	-	PATHOGENIC	0.97638	Reported in another cancer sample as somatic	22116554	null	blood-bone marrow	NS	null	ENSP00000442788.1:p.Gln1546Ter	ENST00000540549.5:c.4636C>T	4:g.105275146C>T
TET2	ENST00000540549.5	6009	25941	P-0009239-T01-IM5	2725198	2584019	skin	NS	NS	NS	carcinoma	squamous_cell_carcinoma	NS	NS	n	COSV54407424	COSM211736	150333210	c.4636C>T	p.Q1546*	Substitution - Nonsense	het	null	38	4:105275146-105275146	+	n	-	PATHOGENIC	0.97638	Confirmed somatic variant	28481359	null	surgery-fixed	primary	null	ENSP00000442788.1:p.Gln1546Ter	ENST00000540549.5:c.4636C>T	4:g.105275146C>T
TET2	ENST00000540549.5	6009	25941	5-VS074-T1	2869908	2724905	skin	NS	NS	NS	carcinoma	basal_cell_carcinoma	NS	NS	n	COSV54429071	COSM2952767	150331276	c.2422G>A	p.E808K	Substitution - Missense	null	null	38	4:105236364-105236364	+	n	-	PATHOGENIC	0.75667	Confirmed somatic variant	26950094	null	surgery - NOS	NS	81	ENSP00000442788.1:p.Glu808Lys	ENST00000540549.5:c.2422G>A	4:g.105236364G>A
TET2	ENST00000540549.5	6009	25941	PD6107a	1480261	1403920	haematopoietic_and_lymphoid_tissue	NS	NS	NS	haematopoietic_neoplasm	myelodysplastic_syndrome	refractory_anaemia_with_ringed_sideroblasts	NS	n	COSV54437186	COSM4383967	150345607	c.5508_5509del	p.A1837Ffs*8	Deletion - Frameshift	null	null	38	4:105276018-105276019	+	n	-	null	null	Confirmed somatic variant	24030381	null	NS	NS	null	ENSP00000442788.1:p.Ala1837PhefsTer8	ENST00000540549.5:c.5508_5509del	4:g.105276018_105276019del
TET2	ENST00000540549.5	6009	25941	1656760	1656760	1571417	haematopoietic_and_lymphoid_tissue	NS	NS	NS	haematopoietic_neoplasm	chronic_myelomonocytic_leukaemia	NS	NS	n	COSV54416640	COSM211667	150356995	c.3699G>A	p.W1233*	Substitution - Nonsense	het	null	38	4:105243674-105243674	+	n	-	PATHOGENIC	0.99162	Reported in another cancer sample as somatic	22395470	null	blood-bone marrow	NS	null	ENSP00000442788.1:p.Trp1233Ter	ENST00000540549.5:c.3699G>A	4:g.105243674G>A
TET2	ENST00000540549.5	6009	25941	1467409	1467409	1391255	haematopoietic_and_lymphoid_tissue	NS	NS	NS	haematopoietic_neoplasm	myelodysplastic_syndrome	refractory_cytopenia_with_multilinear_dysplasia	NS	n	null	COSM53238	171784644	c.?	p.Q1138*	Substitution - Nonsense	null	null	null	null	+	null	-	null	null	Variant of unknown origin	20693430	null	blood-bone marrow	NS	null	ENSP00000442788.1:p.Gln1138Ter	null	null
TET2	ENST00000540549.5	6009	25941	2552723	2552723	2414164	haematopoietic_and_lymphoid_tissue	NS	NS	NS	haematopoietic_neoplasm	acute_leukaemic_transformation_of_myeloproliferative_neoplasm	NS	NS	n	null	COSM53238	171784644	c.?	p.Q1138*	Substitution - Nonsense	null	null	null	null	+	null	-	null	null	Variant of unknown origin	27449473	null	blood-bone marrow	secondary	62	ENSP00000442788.1:p.Gln1138Ter	null	null
TET2	ENST00000540549.5	6009	25941	ATL109	2488737	2351386	haematopoietic_and_lymphoid_tissue	NS	NS	NS	lymphoid_neoplasm	adult_T_cell_lymphoma-leukaemia	NS	NS	n	COSV54404097	COSM211714	150355451	c.3686T>G	p.L1229R	Substitution - Missense	null	null	38	4:105243661-105243661	+	n	-	PATHOGENIC	0.96425	Confirmed somatic variant	26437031	null	NS	NS	null	ENSP00000442788.1:p.Leu1229Arg	ENST00000540549.5:c.3686T>G	4:g.105243661T>G
TET2	ENST00000540549.5	6009	25941	1657185	1657185	1571840	haematopoietic_and_lymphoid_tissue	NS	NS	NS	haematopoietic_neoplasm	acute_myeloid_leukaemia	NS	NS	n	COSV54404097	COSM211714	150355451	c.3686T>G	p.L1229R	Substitution - Missense	null	null	38	4:105243661-105243661	+	n	-	PATHOGENIC	0.96425	Confirmed somatic variant	22116554	null	blood-bone marrow	NS	null	ENSP00000442788.1:p.Leu1229Arg	ENST00000540549.5:c.3686T>G	4:g.105243661T>G
TET2	ENST00000540549.5	6009	25941	08-0075-915-Post-transplant	2701918	2560757	haematopoietic_and_lymphoid_tissue	NS	NS	NS	lymphoid_neoplasm	diffuse_large_B_cell_lymphoma	NS	NS	n	COSV54395554	COSM6907732	150336394	c.3246G>A	p.E1082=	Substitution - coding silent	null	null	38	4:105237188-105237188	+	n	-	PATHOGENIC	0.84474	Reported in another cancer sample as somatic	29386642	null	blood-bone marrow	NS	55	ENSP00000442788.1:p.Glu1082=	ENST00000540549.5:c.3246G>A	4:g.105237188G>A
TET2	ENST00000540549.5	6009	25941	08-0075-915-Pheresis	2701917	2560757	haematopoietic_and_lymphoid_tissue	NS	NS	NS	lymphoid_neoplasm	diffuse_large_B_cell_lymphoma	NS	NS	n	COSV54395554	COSM6907732	150336394	c.3246G>A	p.E1082=	Substitution - coding silent	null	null	38	4:105237188-105237188	+	n	-	PATHOGENIC	0.84474	Reported in another cancer sample as somatic	29386642	null	blood-bone marrow	NS	55	ENSP00000442788.1:p.Glu1082=	ENST00000540549.5:c.3246G>A	4:g.105237188G>A
TET2	ENST00000540549.5	6009	25941	8	2201797	2070075	haematopoietic_and_lymphoid_tissue	NS	NS	NS	haematopoietic_neoplasm	chronic_myelomonocytic_leukaemia	NS	NS	n	null	COSM3738471	171784781	c.?	p.R1366L	Substitution - Missense	null	null	null	null	+	null	-	null	null	Variant of unknown origin	24817963	null	blood-bone marrow	NS	null	null	null	null
TET2	ENST00000540549.5	6009	25941	5	2201794	2070072	haematopoietic_and_lymphoid_tissue	NS	NS	NS	haematopoietic_neoplasm	chronic_myelomonocytic_leukaemia	NS	NS	n	null	COSM3738471	171784781	c.?	p.R1366L	Substitution - Missense	null	null	null	null	+	null	-	null	null	Variant of unknown origin	24817963	null	blood-bone marrow	NS	null	null	null	null
TET2	ENST00000540549.5	6009	25941	35	2201824	2070102	haematopoietic_and_lymphoid_tissue	NS	NS	NS	haematopoietic_neoplasm	chronic_myelomonocytic_leukaemia	NS	NS	n	null	COSM3738471	171784781	c.?	p.R1366L	Substitution - Missense	null	null	null	null	+	null	-	null	null	Variant of unknown origin	24817963	null	blood-bone marrow	NS	null	null	null	null
TET2	ENST00000540549.5	6009	25941	30	2201819	2070097	haematopoietic_and_lymphoid_tissue	NS	NS	NS	haematopoietic_neoplasm	chronic_myelomonocytic_leukaemia	NS	NS	n	null	COSM3738491	171784264	c.?	p.C1298Xfs*2	Frameshift	null	null	null	null	+	null	-	null	null	Variant of unknown origin	24817963	null	blood-bone marrow	NS	null	null	null	null
TET2	ENST00000540549.5	6009	25941	AML_372	2520266	2382615	haematopoietic_and_lymphoid_tissue	NS	NS	NS	haematopoietic_neoplasm	acute_myeloid_leukaemia	NS	NS	n	COSV54429758	COSM5878956	150327697	c.1696G>T	p.E566*	Substitution - Nonsense	null	null	38	4:105235638-105235638	+	n	-	PATHOGENIC	0.90047	Variant of unknown origin	27288520	null	blood-bone marrow	primary	55	ENSP00000442788.1:p.Glu566Ter	ENST00000540549.5:c.1696G>T	4:g.105235638G>T
TET2	ENST00000540549.5	6009	25941	1857598	1857598	1750105	haematopoietic_and_lymphoid_tissue	NS	NS	NS	haematopoietic_neoplasm	chronic_myelomonocytic_leukaemia	NS	NS	n	null	COSM1169688	171791646	c.?	p.E852*	Substitution - Nonsense	null	null	null	null	+	null	-	null	null	Variant of unknown origin	23319568	null	NS	NS	57	ENSP00000442788.1:p.Glu852Ter	null	null
TET2	ENST00000540549.5	6009	25941	1857599	1857599	1750105	haematopoietic_and_lymphoid_tissue	NS	NS	NS	haematopoietic_neoplasm	chronic_myelomonocytic_leukaemia	NS	NS	n	null	COSM1169688	171791646	c.?	p.E852*	Substitution - Nonsense	null	null	null	null	+	null	-	null	null	Variant of unknown origin	23319568	null	NS	NS	57	ENSP00000442788.1:p.Glu852Ter	null	null
TET2	ENST00000540549.5	6009	25941	2780765	2780765	2638612	haematopoietic_and_lymphoid_tissue	NS	NS	NS	haematopoietic_neoplasm	myelofibrosis	primary	NS	n	COSV54411175	COSM5878940	150347935	c.1177del	p.S393Lfs*34	Deletion - Frameshift	null	null	38	4:105235119-105235119	+	n	-	null	null	Variant of unknown origin	26728869	null	blood-bone marrow	NS	68	ENSP00000442788.1:p.Ser393LeufsTer34	ENST00000540549.5:c.1177del	4:g.105235119del
TET2	ENST00000540549.5	6009	25941	2780585	2780585	2638432	haematopoietic_and_lymphoid_tissue	NS	NS	NS	haematopoietic_neoplasm	acute_myeloid_leukaemia	NS	NS	n	COSV54426906	COSM5879024	150346215	c.3813C>A	p.C1271*	Substitution - Nonsense	null	null	38	4:105259628-105259628	+	n	-	PATHOGENIC	0.84118	Variant of unknown origin	26728869	null	blood-bone marrow	NS	77	ENSP00000442788.1:p.Cys1271Ter	ENST00000540549.5:c.3813C>A	4:g.105259628C>A
TET2	ENST00000540549.5	6009	25941	P882	2878671	2733186	haematopoietic_and_lymphoid_tissue	NS	NS	NS	lymphoid_neoplasm	diffuse_large_B_cell_lymphoma	NS	NS	n	COSV105021299	COSM9862508	150366368	c.2222del	p.N741Tfs*10	Deletion - Frameshift	null	null	38	4:105236164-105236164	+	n	-	null	null	Variant of unknown origin	32187361	null	surgery-fixed	primary	null	ENSP00000442788.1:p.Asn741ThrfsTer10	ENST00000540549.5:c.2222del	4:g.105236164del
TET2	ENST00000540549.5	6009	25941	1458983	1458983	1382956	haematopoietic_and_lymphoid_tissue	NS	NS	NS	haematopoietic_neoplasm	acute_myeloid_leukaemia	NS	NS	n	null	COSM53196	171794057	c.?	p.D1730fs*15	Deletion - Frameshift	het	null	null	null	+	null	-	null	null	Confirmed somatic variant	20489055	null	blood-bone marrow	primary	null	null	null	null
TET2	ENST00000540549.5	6009	25941	2803974	2803974	2660963	haematopoietic_and_lymphoid_tissue	NS	NS	NS	haematopoietic_neoplasm	acute_myeloid_leukaemia	normal_karyotype	NS	n	null	COSM9114737	171791477	c.?	p.Q440*	Substitution - Nonsense	null	null	null	null	+	null	-	null	null	Variant of unknown origin	31145495	null	blood-bone marrow	recurrent	71	ENSP00000442788.1:p.Gln440Ter	null	null
TET2	ENST00000540549.5	6009	25941	2803973	2803973	2660709	haematopoietic_and_lymphoid_tissue	NS	NS	NS	haematopoietic_neoplasm	acute_myeloid_leukaemia	normal_karyotype	NS	n	null	COSM9114737	171791477	c.?	p.Q440*	Substitution - Nonsense	null	null	null	null	+	null	-	null	null	Variant of unknown origin	31145495	null	blood-bone marrow	NS	71	ENSP00000442788.1:p.Gln440Ter	null	null
TET2	ENST00000540549.5	6009	25941	1799699	1799699	1701435	haematopoietic_and_lymphoid_tissue	NS	NS	NS	haematopoietic_neoplasm	mast_cell_neoplasm	systemic_mastocytosis	aggressive_and_associated_with_other_haematological_disorder	n	COSV54407054	COSM1168025	150341184	c.2200C>T	p.Q734*	Substitution - Nonsense	null	null	38	4:105236142-105236142	+	n	-	NEUTRAL	0.30603	Reported in another cancer sample as somatic	23074272	null	blood-bone marrow	NS	66	ENSP00000442788.1:p.Gln734Ter	ENST00000540549.5:c.2200C>T	4:g.105236142C>T
TET2	ENST00000540549.5	6009	25941	1657214	1657214	1571869	haematopoietic_and_lymphoid_tissue	NS	NS	NS	haematopoietic_neoplasm	acute_myeloid_leukaemia	NS	NS	n	COSV54420434	COSM211730	150376780	c.4092_4093dup	p.G1365Efs*84	Insertion - Frameshift	null	null	38	4:105269658-105269659	+	n	-	null	null	Variant of unknown origin	22116554	null	blood-bone marrow	NS	null	ENSP00000442788.1:p.Gly1365GlufsTer84	ENST00000540549.5:c.4092_4093dup	4:g.105269657_105269658dup
TET2	ENST00000540549.5	6009	25941	1657220	1657220	1571875	haematopoietic_and_lymphoid_tissue	NS	NS	NS	haematopoietic_neoplasm	acute_myeloid_leukaemia	NS	NS	n	COSV54405670	COSM211737	150344803	c.4668dup	p.V1557Cfs*21	Insertion - Frameshift	null	null	38	4:105275178-105275179	+	n	-	null	null	Variant of unknown origin	22116554	null	blood-bone marrow	NS	null	ENSP00000442788.1:p.Val1557CysfsTer21	ENST00000540549.5:c.4668dup	4:g.105275178dup
TET2	ENST00000540549.5	6009	25941	2217374	2217374	2085461	haematopoietic_and_lymphoid_tissue	NS	NS	NS	haematopoietic_neoplasm	myelodysplastic_syndrome	refractory_anaemia_with_excess_blasts	NS	n	null	COSM4169539	171789581	c.?	p.E783Xfs*?	Frameshift	null	null	null	null	+	null	-	null	null	Variant of unknown origin	24850867	null	blood-bone marrow	NS	48	null	null	null
TET2	ENST00000540549.5	6009	25941	P-0003869-T01-IM5	2720363	2579184	lung	NS	NS	NS	carcinoma	adenocarcinoma	NS	NS	n	COSV54438702	COSM6931249	150349224	c.2422G>T	p.E808*	Substitution - Nonsense	het	null	38	4:105236364-105236364	+	n	-	PATHOGENIC	0.74954	Confirmed somatic variant	28481359	null	surgery-fixed	primary	null	ENSP00000442788.1:p.Glu808Ter	ENST00000540549.5:c.2422G>T	4:g.105236364G>T
TET2	ENST00000540549.5	6009	25941	5-VS075-T1	2869909	2724906	skin	NS	NS	NS	carcinoma	basal_cell_carcinoma	NS	NS	n	COSV105021709	COSM9805760	150376852	c.4506T>A	p.T1502=	Substitution - coding silent	null	null	38	4:105272887-105272887	+	n	-	NEUTRAL	0.07159	Variant of unknown origin	26950094	null	surgery - NOS	NS	46	ENSP00000442788.1:p.Thr1502=	ENST00000540549.5:c.4506T>A	4:g.105272887T>A
TET2	ENST00000540549.5	6009	25941	P-0010115-T01-IM5	2725926	2584747	NS	NS	NS	NS	malignant_melanoma	NS	NS	NS	n	COSV54417471	COSM6972695	150364149	c.3433G>A	p.G1145S	Substitution - Missense	het	null	38	4:105241362-105241362	+	n	-	PATHOGENIC	0.9932	Confirmed somatic variant	28481359	null	surgery-fixed	metastasis	null	ENSP00000442788.1:p.Gly1145Ser	ENST00000540549.5:c.3433G>A	4:g.105241362G>A
TET2	ENST00000540549.5	6009	25941	1657199	1657199	1571854	haematopoietic_and_lymphoid_tissue	NS	NS	NS	haematopoietic_neoplasm	acute_myeloid_leukaemia	NS	NS	n	COSV54404103	COSM211700	150350866	c.3139dup	p.T1047Nfs*11	Insertion - Frameshift	null	null	38	4:105237081-105237082	+	n	-	null	null	Variant of unknown origin	22116554	null	blood-bone marrow	NS	null	ENSP00000442788.1:p.Thr1047AsnfsTer11	ENST00000540549.5:c.3139dup	4:g.105237081dup
TET2	ENST00000540549.5	6009	25941	P231	2878020	2732535	haematopoietic_and_lymphoid_tissue	NS	NS	NS	lymphoid_neoplasm	diffuse_large_B_cell_lymphoma	NS	NS	n	COSV54404103	COSM211700	150350866	c.3139dup	p.T1047Nfs*11	Insertion - Frameshift	null	null	38	4:105237081-105237082	+	n	-	null	null	Variant of unknown origin	32187361	null	surgery-fixed	primary	null	ENSP00000442788.1:p.Thr1047AsnfsTer11	ENST00000540549.5:c.3139dup	4:g.105237081dup
TET2	ENST00000540549.5	6009	25941	2591885	2591885	2452792	haematopoietic_and_lymphoid_tissue	NS	NS	NS	haematopoietic_neoplasm	acute_myeloid_leukaemia_associated_with_MDS	NS	NS	n	null	COSM6022913	171794563	c.?	p.P1367L	Substitution - Missense	null	null	null	null	+	null	-	null	null	Variant of unknown origin	27884971	null	blood-bone marrow	NS	null	null	null	null
TET2	ENST00000540549.5	6009	25941	1554946	1554946	1476345	haematopoietic_and_lymphoid_tissue	NS	NS	NS	haematopoietic_neoplasm	acute_myeloid_leukaemia	M1	NS	n	COSV54412222	COSM110808	150364563	c.4317_4318del	p.R1440Efs*37	Deletion - Frameshift	het	null	38	4:105272698-105272699	+	n	-	null	null	Confirmed somatic variant	21828143	null	blood-bone marrow	primary	49	ENSP00000442788.1:p.Arg1440GlufsTer37	ENST00000540549.5:c.4317_4318del	4:g.105272698_105272699del
TET2	ENST00000540549.5	6009	25941	MC001	1886655	1776514	haematopoietic_and_lymphoid_tissue	NS	NS	NS	lymphoid_neoplasm	mantle_cell_lymphoma	NS	NS	n	COSV54415868	COSM219042	150364836	c.1285G>A	p.G429R	Substitution - Missense	null	null	38	4:105235227-105235227	+	n	-	NEUTRAL	0.25819	Reported in another cancer sample as somatic	23407552	null	surgery - NOS	NS	null	ENSP00000442788.1:p.Gly429Arg	ENST00000540549.5:c.1285G>A	4:g.105235227G>A
TET2	ENST00000540549.5	6009	25941	2082978	2082978	1961400	haematopoietic_and_lymphoid_tissue	NS	NS	NS	haematopoietic_neoplasm	polycythaemia_vera	NS	NS	n	COSV54398178	COSM1737965	150338168	c.1072A>G	p.S358G	Substitution - Missense	het	null	38	4:105235014-105235014	+	n	-	PATHOGENIC	0.84161	Reported in another cancer sample as somatic	24433485	null	blood-bone marrow	NS	59	ENSP00000442788.1:p.Ser358Gly	ENST00000540549.5:c.1072A>G	4:g.105235014A>G
TET2	ENST00000540549.5	6009	25941	P-0000875-T01-IM3	2716169	2574990	urinary_tract	upper_urinary_tract	NS	NS	carcinoma	transitional_cell_carcinoma	NS	NS	n	COSV54402992	COSM6913245	150365329	c.2312G>C	p.R771T	Substitution - Missense	het	null	38	4:105236254-105236254	+	n	-	null	0.55671	Confirmed somatic variant	28481359	null	surgery-fixed	metastasis	null	ENSP00000442788.1:p.Arg771Thr	ENST00000540549.5:c.2312G>C	4:g.105236254G>C
TET2	ENST00000540549.5	6009	25941	PD6960a	1504171	1427049	haematopoietic_and_lymphoid_tissue	NS	NS	NS	haematopoietic_neoplasm	myelodysplastic_syndrome	5q-myelodysplastic_syndrome	NS	n	COSV54412748	COSM4383761	150351162	c.510del	p.C171Afs*12	Deletion - Frameshift	null	null	38	4:105234452-105234452	+	n	-	null	null	Confirmed somatic variant	24030381	null	NS	NS	null	ENSP00000442788.1:p.Cys171AlafsTer12	ENST00000540549.5:c.510del	4:g.105234452del
TET2	ENST00000540549.5	6009	25941	2015-043	2592119	2453000	haematopoietic_and_lymphoid_tissue	NS	NS	NS	haematopoietic_neoplasm	acute_myeloid_leukaemia	NS	NS	n	null	COSM6023509	171791666	c.?	p.Y1351Mfs*12	Frameshift	null	null	null	null	+	null	-	null	null	Variant of unknown origin	27029036	null	blood-bone marrow	NS	null	null	null	null
TET2	ENST00000540549.5	6009	25941	1799702	1799702	1701438	haematopoietic_and_lymphoid_tissue	NS	NS	NS	haematopoietic_neoplasm	mast_cell_neoplasm	mast_cell_sarcoma	NS	n	COSV54398782	COSM1168030	150347194	c.5703_5704del	p.F1901Lfs*4	Deletion - Frameshift	null	null	38	4:105276213-105276214	+	n	-	null	null	Reported in another cancer sample as somatic	23074272	null	blood-bone marrow	NS	80	ENSP00000442788.1:p.Phe1901LeufsTer4	ENST00000540549.5:c.5703_5704del	4:g.105276213_105276214del
TET2	ENST00000540549.5	6009	25941	P536	2878325	2732840	haematopoietic_and_lymphoid_tissue	NS	NS	NS	lymphoid_neoplasm	diffuse_large_B_cell_lymphoma	NS	NS	n	COSV54398782	COSM1168030	150347194	c.5703_5704del	p.F1901Lfs*4	Deletion - Frameshift	null	null	38	4:105276213-105276214	+	n	-	null	null	Reported in another cancer sample as somatic	32187361	null	surgery-fixed	primary	null	ENSP00000442788.1:p.Phe1901LeufsTer4	ENST00000540549.5:c.5703_5704del	4:g.105276213_105276214del
TET2	ENST00000540549.5	6009	25941	P-0002908-T01-IM3	2719133	2577954	pancreas	NS	NS	NS	carcinoid-endocrine_tumour	NS	NS	NS	n	COSV54398782	COSM1168030	150347194	c.5703_5704del	p.F1901Lfs*4	Deletion - Frameshift	het	null	38	4:105276213-105276214	+	n	-	null	null	Confirmed somatic variant	28481359	null	surgery-fixed	metastasis	null	ENSP00000442788.1:p.Phe1901LeufsTer4	ENST00000540549.5:c.5703_5704del	4:g.105276213_105276214del
TET2	ENST00000540549.5	6009	25941	P-0002778-T01-IM3	2719009	2577830	large_intestine	caecum	NS	NS	carcinoma	adenocarcinoma	NS	NS	n	COSV54406133	COSM6924397	150360227	c.2693G>A	p.G898E	Substitution - Missense	het	null	38	4:105236635-105236635	+	n	-	PATHOGENIC	0.85815	Confirmed somatic variant	28481359	null	surgery-fixed	primary	null	ENSP00000442788.1:p.Gly898Glu	ENST00000540549.5:c.2693G>A	4:g.105236635G>A
TET2	ENST00000540549.5	6009	25941	CMML-068	2056945	1937189	haematopoietic_and_lymphoid_tissue	NS	NS	NS	haematopoietic_neoplasm	chronic_myelomonocytic_leukaemia	NS	NS	n	null	COSM1738050	171791995	c.?	p.P419Xfs*?	Frameshift	null	null	null	null	+	null	-	null	null	Variant of unknown origin	24218139	null	blood-bone marrow	NS	null	null	null	null
TET2	ENST00000540549.5	6009	25941	22	2222623	2090605	haematopoietic_and_lymphoid_tissue	NS	NS	NS	lymphoid_neoplasm	angioimmunoblastic_T_cell_lymphoma	NS	NS	n	COSV54399750	COSM4170103	150338314	c.4287del	p.F1429Lfs*19	Deletion - Frameshift	null	null	38	4:105272668-105272668	+	n	-	null	null	Confirmed somatic variant	24345752	null	fixed - NOS	NS	null	ENSP00000442788.1:p.Phe1429LeufsTer19	ENST00000540549.5:c.4287del	4:g.105272668del
TET2	ENST00000540549.5	6009	25941	303	2776591	2634727	haematopoietic_and_lymphoid_tissue	NS	NS	NS	haematopoietic_neoplasm	essential_thrombocythaemia	NS	NS	n	COSV99485790	COSM7409608	150353878	c.4680T>G	p.Y1560*	Substitution - Nonsense	null	null	38	4:105275190-105275190	+	n	-	null	0.65228	Variant of unknown origin	30304655	null	blood-bone marrow	NS	null	ENSP00000442788.1:p.Tyr1560Ter	ENST00000540549.5:c.4680T>G	4:g.105275190T>G
TET2	ENST00000540549.5	6009	25941	16	2201805	2070083	haematopoietic_and_lymphoid_tissue	NS	NS	NS	haematopoietic_neoplasm	chronic_myelomonocytic_leukaemia	NS	NS	n	null	COSM3738478	171794273	c.?	p.L1081*	Substitution - Nonsense	null	null	null	null	+	null	-	null	null	Variant of unknown origin	24817963	null	blood-bone marrow	NS	null	null	null	null
TET2	ENST00000540549.5	6009	25941	2591395	2591395	2452355	lung	NS	NS	NS	carcinoma	non_small_cell_carcinoma	NS	NS	n	null	COSM6022497	171794219	c.?	p.Q847*	Substitution - Nonsense	null	null	null	null	+	null	-	null	null	Confirmed somatic variant	27528220	null	NS	recurrent	null	ENSP00000442788.1:p.Gln847Ter	null	null
TET2	ENST00000540549.5	6009	25941	76	2222658	2090640	haematopoietic_and_lymphoid_tissue	NS	NS	NS	lymphoid_neoplasm	angioimmunoblastic_T_cell_lymphoma	NS	NS	n	COSV54397341	COSM4170130	150330950	c.5457_5463del	p.S1820Lfs*11	Deletion - Frameshift	null	null	38	4:105275967-105275973	+	n	-	null	null	Confirmed somatic variant	24345752	null	fixed - NOS	NS	null	ENSP00000442788.1:p.Ser1820LeufsTer11	ENST00000540549.5:c.5457_5463del	4:g.105275967_105275973del
TET2	ENST00000540549.5	6009	25941	P-0000222-T01-IM3	2714849	2573670	urinary_tract	bladder	NS	NS	carcinoma	transitional_cell_carcinoma	NS	NS	n	COSV54439948	COSM6909248	150350206	c.647C>G	p.S216C	Substitution - Missense	het	null	38	4:105234589-105234589	+	n	-	PATHOGENIC	0.91642	Confirmed somatic variant	28481359	null	surgery-fixed	primary	null	ENSP00000442788.1:p.Ser216Cys	ENST00000540549.5:c.647C>G	4:g.105234589C>G
TET2	ENST00000540549.5	6009	25941	1503	2776972	2635108	haematopoietic_and_lymphoid_tissue	NS	NS	NS	haematopoietic_neoplasm	myelofibrosis	NS	NS	n	COSV99485827	COSM7409936	150374306	c.3782G>C	p.R1261P	Substitution - Missense	null	null	38	4:105243757-105243757	+	n	-	PATHOGENIC	0.99328	Variant of unknown origin	30304655	null	blood-bone marrow	NS	null	ENSP00000442788.1:p.Arg1261Pro	ENST00000540549.5:c.3782G>C	4:g.105243757G>C
TET2	ENST00000540549.5	6009	25941	2838176	2838176	2693951	haematopoietic_and_lymphoid_tissue	NS	NS	NS	haematopoietic_neoplasm	blastic_plasmacytoid_dendritic_cell_neoplasm	NS	NS	n	COSV104597423	COSM9351473	150332158	c.3016dup	p.V1006Gfs*3	Insertion - Frameshift	het	null	38	4:105236958-105236959	+	n	-	null	null	Confirmed somatic variant	29705980	null	surgery fresh/frozen	NS	65	ENSP00000442788.1:p.Val1006GlyfsTer3	ENST00000540549.5:c.3016dup	4:g.105236958dup
TET2	ENST00000540549.5	6009	25941	2838179	2838179	2693952	haematopoietic_and_lymphoid_tissue	NS	NS	NS	haematopoietic_neoplasm	blastic_plasmacytoid_dendritic_cell_neoplasm	NS	NS	n	COSV104597423	COSM9351473	150332158	c.3016dup	p.V1006Gfs*3	Insertion - Frameshift	het	null	38	4:105236958-105236959	+	n	-	null	null	Confirmed somatic variant	29705980	null	blood-bone marrow	recurrent	65	ENSP00000442788.1:p.Val1006GlyfsTer3	ENST00000540549.5:c.3016dup	4:g.105236958dup
TET2	ENST00000540549.5	6009	25941	1501038	1501038	1423917	haematopoietic_and_lymphoid_tissue	NS	NS	NS	haematopoietic_neoplasm	acute_myeloid_leukaemia	NS	NS	n	COSV54400440	COSM87190	150328658	c.5696T>C	p.L1899P	Substitution - Missense	het	null	38	4:105276206-105276206	+	n	-	PATHOGENIC	0.9474	Confirmed somatic variant	21343549	null	blood-bone marrow	primary	null	ENSP00000442788.1:p.Leu1899Pro	ENST00000540549.5:c.5696T>C	4:g.105276206T>C
TET2	ENST00000540549.5	6009	25941	PD7034a	1504245	1427123	haematopoietic_and_lymphoid_tissue	NS	NS	NS	haematopoietic_neoplasm	myelodysplastic_syndrome	refractory_cytopenia_with_unilineage_dysplasia	refractory_anaemia	n	COSV54422507	COSM1168023	150349748	c.4165C>T	p.Q1389*	Substitution - Nonsense	null	null	38	4:105269730-105269730	+	n	-	PATHOGENIC	0.9594	Confirmed somatic variant	24030381	null	NS	NS	null	ENSP00000442788.1:p.Gln1389Ter	ENST00000540549.5:c.4165C>T	4:g.105269730C>T
TET2	ENST00000540549.5	6009	25941	1799697	1799697	1701433	haematopoietic_and_lymphoid_tissue	NS	NS	NS	haematopoietic_neoplasm	mast_cell_neoplasm	systemic_mastocytosis	aggressive_and_associated_with_other_haematological_disorder	n	COSV54422507	COSM1168023	150349748	c.4165C>T	p.Q1389*	Substitution - Nonsense	null	null	38	4:105269730-105269730	+	n	-	PATHOGENIC	0.9594	Reported in another cancer sample as somatic	23074272	null	blood-bone marrow	NS	68	ENSP00000442788.1:p.Gln1389Ter	ENST00000540549.5:c.4165C>T	4:g.105269730C>T
TET2	ENST00000540549.5	6009	25941	B00524	2767165	2625384	large_intestine	NS	NS	NS	carcinoma	adenocarcinoma	NS	NS	n	COSV54433726	COSM1049751	150343831	c.1741C>T	p.R581C	Substitution - Missense	null	null	38	4:105235683-105235683	+	n	-	NEUTRAL	0.03321	Variant of unknown origin	30200630	null	surgery-fixed	NS	null	ENSP00000442788.1:p.Arg581Cys	ENST00000540549.5:c.1741C>T	4:g.105235683C>T
TET2	ENST00000540549.5	6009	25941	1672550	1672550	1585604	haematopoietic_and_lymphoid_tissue	NS	NS	NS	haematopoietic_neoplasm	acute_myeloid_leukaemia	NS	NS	n	COSV54399560	COSM221585	150376332	c.1328_1329del	p.T443Nfs*11	Deletion - Frameshift	het	null	38	4:105235270-105235271	+	n	-	null	null	Confirmed somatic variant	22520341	null	blood-bone marrow	primary	null	ENSP00000442788.1:p.Thr443AsnfsTer11	ENST00000540549.5:c.1328_1329del	4:g.105235270_105235271del
TET2	ENST00000540549.5	6009	25941	P-0009293-T01-IM5	2725239	2584060	lung	NS	NS	NS	carcinoma	adenocarcinoma	NS	NS	n	COSV54412704	COSM6968042	175850851	c.2501G>C	p.C834S	Substitution - Missense	het	null	38	4:105236443-105236443	+	n	-	PATHOGENIC	0.79754	Confirmed somatic variant	28481359	null	fixed - NOS	metastasis	null	ENSP00000442788.1:p.Cys834Ser	ENST00000540549.5:c.2501G>C	4:g.105236443G>C
TET2	ENST00000540549.5	6009	25941	HD-1376	2837941	2693716	haematopoietic_and_lymphoid_tissue	NS	NS	NS	haematopoietic_neoplasm	myelofibrosis	post-thrombocythaemic-polycythaemic	NS	n	COSV99484440	COSM7410076	150348938	c.5326del	p.S1776Lfs*44	Deletion - Frameshift	null	null	38	4:105275836-105275836	+	n	-	null	null	Variant of unknown origin	23996481	null	blood-bone marrow	secondary	76	ENSP00000442788.1:p.Ser1776LeufsTer44	ENST00000540549.5:c.5326del	4:g.105275836del
TET2	ENST00000540549.5	6009	25941	1657206	1657206	1571861	haematopoietic_and_lymphoid_tissue	NS	NS	NS	haematopoietic_neoplasm	acute_myeloid_leukaemia	NS	NS	n	COSV54435422	COSM211704	150367445	c.3379C>T	p.Q1127*	Substitution - Nonsense	null	null	38	4:105237321-105237321	+	n	-	PATHOGENIC	0.96352	Variant of unknown origin	22116554	null	blood-bone marrow	NS	null	ENSP00000442788.1:p.Gln1127Ter	ENST00000540549.5:c.3379C>T	4:g.105237321C>T
TET2	ENST00000540549.5	6009	25941	426	2776634	2634770	haematopoietic_and_lymphoid_tissue	NS	NS	NS	haematopoietic_neoplasm	essential_thrombocythaemia	NS	NS	n	COSV54435422	COSM211704	150367445	c.3379C>T	p.Q1127*	Substitution - Nonsense	null	null	38	4:105237321-105237321	+	n	-	PATHOGENIC	0.96352	Variant of unknown origin	30304655	null	blood-bone marrow	NS	null	ENSP00000442788.1:p.Gln1127Ter	ENST00000540549.5:c.3379C>T	4:g.105237321C>T
TET2	ENST00000540549.5	6009	25941	P-0002671-T01-IM3	2718917	2577738	large_intestine	colon	transverse	NS	carcinoma	adenocarcinoma	NS	NS	n	COSV54427463	COSM6923605	150359330	c.4319G>A	p.R1440Q	Substitution - Missense	het	null	38	4:105272700-105272700	+	n	-	null	0.58934	Confirmed somatic variant	28481359	null	surgery-fixed	primary	null	ENSP00000442788.1:p.Arg1440Gln	ENST00000540549.5:c.4319G>A	4:g.105272700G>A
TET2	ENST00000540549.5	6009	25941	P-0011269-T01-IM5	2726879	2585700	skin	NS	NS	NS	malignant_melanoma	NS	NS	NS	n	COSV54427463	COSM6923605	150359330	c.4319G>A	p.R1440Q	Substitution - Missense	het	null	38	4:105272700-105272700	+	n	-	null	0.58934	Confirmed somatic variant	28481359	null	surgery-fixed	primary	null	ENSP00000442788.1:p.Arg1440Gln	ENST00000540549.5:c.4319G>A	4:g.105272700G>A
TET2	ENST00000540549.5	6009	25941	2015-024	2592102	2452983	haematopoietic_and_lymphoid_tissue	NS	NS	NS	haematopoietic_neoplasm	myelofibrosis	primary	NS	n	null	COSM6023006	171789729	c.?	p.P1115fs*2	Frameshift	null	null	null	null	+	null	-	null	null	Variant of unknown origin	27029036	null	blood-bone marrow	NS	null	null	null	null
TET2	ENST00000540549.5	6009	25941	2604516	2604516	2465407	haematopoietic_and_lymphoid_tissue	NS	NS	NS	haematopoietic_neoplasm	acute_myeloid_leukaemia	NS	NS	n	null	COSM6023006	171789729	c.?	p.P1115fs*2	Frameshift	null	null	null	null	+	null	-	null	null	Variant of unknown origin	24994606	null	blood-bone marrow	NS	null	null	null	null
TET2	ENST00000540549.5	6009	25941	731	2701959	2560787	haematopoietic_and_lymphoid_tissue	NS	NS	NS	lymphoid_neoplasm	plasma_cell_myeloma	NS	NS	n	COSV54421742	COSM6907512	150350522	c.4253T>C	p.L1418P	Substitution - Missense	null	null	38	4:105272634-105272634	+	n	-	PATHOGENIC	0.98446	Variant of unknown origin	29386642	null	blood-bone marrow	NS	69	ENSP00000442788.1:p.Leu1418Pro	ENST00000540549.5:c.4253T>C	4:g.105272634T>C
TET2	ENST00000540549.5	6009	25941	2832878	2832878	2688687	haematopoietic_and_lymphoid_tissue	NS	NS	NS	haematopoietic_neoplasm	myelodysplastic_syndrome	refractory_anaemia_with_excess_blasts	NS	n	COSV104597589	COSM9311696	150364239	c.3008G>A	p.W1003*	Substitution - Nonsense	null	null	38	4:105236950-105236950	+	n	-	PATHOGENIC	0.8655	Variant of unknown origin	29515765	null	blood-bone marrow	NS	null	ENSP00000442788.1:p.Trp1003Ter	ENST00000540549.5:c.3008G>A	4:g.105236950G>A
TET2	ENST00000540549.5	6009	25941	57	2511700	2374073	haematopoietic_and_lymphoid_tissue	NS	NS	NS	haematopoietic_neoplasm	myelodysplastic_syndrome	NS	NS	n	COSV54415477	COSM5762965	150376967	c.3885C>G	p.Y1295*	Substitution - Nonsense	null	null	38	4:105259700-105259700	+	n	-	PATHOGENIC	0.90918	Variant of unknown origin	27127180	null	blood-bone marrow	NS	null	ENSP00000442788.1:p.Tyr1295Ter	ENST00000540549.5:c.3885C>G	4:g.105259700C>G
TET2	ENST00000540549.5	6009	25941	2080278	2080278	1958840	haematopoietic_and_lymphoid_tissue	NS	NS	NS	haematopoietic_neoplasm	chronic_myelomonocytic_leukaemia	NS	NS	n	COSV54418434	COSM53274	150347053	c.5041_5048del	p.P1681Wfs*3	Deletion - Frameshift	null	null	38	4:105275551-105275558	+	n	-	null	null	Variant of unknown origin	24045501	null	blood-bone marrow	NS	null	ENSP00000442788.1:p.Pro1681TrpfsTer3	ENST00000540549.5:c.5041_5048del	4:g.105275551_105275558del
TET2	ENST00000540549.5	6009	25941	1467398	1467398	1391244	haematopoietic_and_lymphoid_tissue	NS	NS	NS	haematopoietic_neoplasm	myelodysplastic_syndrome	refractory_anaemia_with_excess_blasts	NS	n	null	COSM53139	171784787	c.?	p.Q644*	Substitution - Nonsense	null	null	null	null	+	null	-	null	null	Variant of unknown origin	20693430	null	blood-bone marrow	NS	null	ENSP00000442788.1:p.Gln644Ter	null	null
TET2	ENST00000540549.5	6009	25941	1012	2776813	2634949	haematopoietic_and_lymphoid_tissue	NS	NS	NS	haematopoietic_neoplasm	essential_thrombocythaemia	NS	NS	n	COSV54404763	COSM5931555	150350763	c.2305C>T	p.Q769*	Substitution - Nonsense	null	null	38	4:105236247-105236247	+	n	-	PATHOGENIC	0.70202	Reported in another cancer sample as somatic	30304655	null	blood-bone marrow	NS	null	ENSP00000442788.1:p.Gln769Ter	ENST00000540549.5:c.2305C>T	4:g.105236247C>T
TET2	ENST00000540549.5	6009	25941	PD10861a	1738450	1644281	haematopoietic_and_lymphoid_tissue	NS	NS	NS	haematopoietic_neoplasm	acute_myeloid_leukaemia	NS	NS	n	COSV54404763	COSM5931555	150350763	c.2305C>T	p.Q769*	Substitution - Nonsense	null	null	38	4:105236247-105236247	+	n	-	PATHOGENIC	0.70202	Reported in another cancer sample as somatic	27276561	null	NS	NS	null	ENSP00000442788.1:p.Gln769Ter	ENST00000540549.5:c.2305C>T	4:g.105236247C>T
TET2	ENST00000540549.5	6009	25941	P-0002695-T01-IM3	2718937	2577758	central_nervous_system	brain	NS	NS	glioma	astrocytoma_Grade_IV	glioblastoma_multiforme	NS	n	COSV54405106	COSM6923935	175851348	c.2705G>A	p.R902K	Substitution - Missense	het	null	38	4:105236647-105236647	+	n	-	NEUTRAL	0.49633	Confirmed somatic variant	28481359	null	surgery-fixed	primary	null	ENSP00000442788.1:p.Arg902Lys	ENST00000540549.5:c.2705G>A	4:g.105236647G>A
TET2	ENST00000540549.5	6009	25941	1467412	1467412	1391258	haematopoietic_and_lymphoid_tissue	NS	NS	NS	haematopoietic_neoplasm	myelodysplastic_syndrome	refractory_anaemia_with_excess_blasts	NS	n	null	COSM53155	171790507	c.?	p.F1287Xfs*75	Frameshift	null	null	null	null	+	null	-	null	null	Variant of unknown origin	20693430	null	blood-bone marrow	NS	null	null	null	null
TET2	ENST00000540549.5	6009	25941	1664114	1664114	1577610	haematopoietic_and_lymphoid_tissue	NS	NS	NS	haematopoietic_neoplasm	acute_leukaemic_transformation_of_polycythaemia_vera	NS	NS	n	null	COSM41648	171790129	c.?	p.N1641I	Substitution - Missense	het	null	null	null	+	null	-	null	null	Confirmed somatic variant	22431577	null	blood-bone marrow	secondary	67	null	null	null
TET2	ENST00000540549.5	6009	25941	1309375	1309375	1220320	haematopoietic_and_lymphoid_tissue	NS	NS	NS	haematopoietic_neoplasm	acute_leukaemic_transformation_of_polycythaemia_vera	NS	NS	n	null	COSM41648	171790129	c.?	p.N1641I	Substitution - Missense	null	null	null	null	+	null	-	null	null	Confirmed somatic variant	20068184	null	blood-bone marrow	NS	null	null	null	null
TET2	ENST00000540549.5	6009	25941	P-0007917-T02-IM5	2724130	2582951	central_nervous_system	brain	NS	NS	glioma	astrocytoma_Grade_IV	glioblastoma_multiforme	NS	n	COSV54405565	COSM6962758	150336455	c.5387G>A	p.G1796E	Substitution - Missense	het	null	38	4:105275897-105275897	+	n	-	PATHOGENIC	0.96136	Confirmed somatic variant	28481359	null	surgery-fixed	primary	null	ENSP00000442788.1:p.Gly1796Glu	ENST00000540549.5:c.5387G>A	4:g.105275897G>A
TET2	ENST00000540549.5	6009	25941	2767520	2767520	2625739	haematopoietic_and_lymphoid_tissue	lymph_node	NS	NS	lymphoid_neoplasm	peripheral_T_cell_lymphoma_unspecified	NS	NS	n	COSV99035936	COSM7342034	150344478	c.3805A>T	p.R1269*	Substitution - Nonsense	null	null	38	4:105259620-105259620	+	n	-	PATHOGENIC	0.89199	Variant of unknown origin	29662631	null	surgery-fixed	NS	null	ENSP00000442788.1:p.Arg1269Ter	ENST00000540549.5:c.3805A>T	4:g.105259620A>T
TET2	ENST00000540549.5	6009	25941	2604518	2604518	2465409	haematopoietic_and_lymphoid_tissue	NS	NS	NS	haematopoietic_neoplasm	acute_myeloid_leukaemia	NS	NS	n	null	COSM5415916	171787420	c.?	p.R1896M	Substitution - Missense	hom	null	null	null	+	null	-	null	null	Variant of unknown origin	24994606	null	blood-bone marrow	NS	null	ENSP00000442788.1:p.Arg1896Met	null	null
TET2	ENST00000540549.5	6009	25941	AML_350	2520242	2382591	haematopoietic_and_lymphoid_tissue	NS	NS	NS	haematopoietic_neoplasm	acute_myeloid_leukaemia	NS	NS	n	COSV54424816	COSM5879018	150367551	c.3729dup	p.L1244Tfs*24	Insertion - Frameshift	null	null	38	4:105243704-105243705	+	n	-	null	null	Variant of unknown origin	27288520	null	blood-bone marrow	primary	70	ENSP00000442788.1:p.Leu1244ThrfsTer24	ENST00000540549.5:c.3729dup	4:g.105243704dup
TET2	ENST00000540549.5	6009	25941	MI-AML-279	2592437	2453318	haematopoietic_and_lymphoid_tissue	NS	NS	NS	haematopoietic_neoplasm	acute_myeloid_leukaemia	M4	NS	n	COSV54408042	COSM6191314	150372096	c.2562dup	p.A855Cfs*17	Insertion - Frameshift	null	null	38	4:105236504-105236505	+	n	-	null	null	Confirmed somatic variant	25652455	null	blood-bone marrow	primary	68	ENSP00000442788.1:p.Ala855CysfsTer17	ENST00000540549.5:c.2562dup	4:g.105236504dup
TET2	ENST00000540549.5	6009	25941	350	2776606	2634742	haematopoietic_and_lymphoid_tissue	NS	NS	NS	haematopoietic_neoplasm	essential_thrombocythaemia	NS	NS	n	COSV99482012	COSM7409624	150371916	c.2943dup	p.K982*	Insertion - Frameshift	null	null	38	4:105236885-105236886	+	n	-	null	null	Variant of unknown origin	30304655	null	blood-bone marrow	NS	null	ENSP00000442788.1:p.Lys982Ter	ENST00000540549.5:c.2943dup	4:g.105236885dup
TET2	ENST00000540549.5	6009	25941	AML_487	2520393	2382742	haematopoietic_and_lymphoid_tissue	NS	NS	NS	haematopoietic_neoplasm	acute_myeloid_leukaemia	NS	NS	n	COSV54403530	COSM130409	150327716	c.2116C>T	p.Q706*	Substitution - Nonsense	null	null	38	4:105236058-105236058	+	n	-	PATHOGENIC	0.88042	Reported in another cancer sample as somatic	27288520	null	blood-bone marrow	primary	64	ENSP00000442788.1:p.Gln706Ter	ENST00000540549.5:c.2116C>T	4:g.105236058C>T
TET2	ENST00000540549.5	6009	25941	1563653	1563653	1485046	haematopoietic_and_lymphoid_tissue	NS	NS	NS	haematopoietic_neoplasm	myelofibrosis	post-thrombocythaemic-polycythaemic	NS	n	COSV54403530	COSM130409	150327716	c.2116C>T	p.Q706*	Substitution - Nonsense	het	null	38	4:105236058-105236058	+	n	-	PATHOGENIC	0.88042	Confirmed somatic variant	21904853	null	blood-bone marrow	NS	null	ENSP00000442788.1:p.Gln706Ter	ENST00000540549.5:c.2116C>T	4:g.105236058C>T
TET2	ENST00000540549.5	6009	25941	5-GE064-T1	2869772	2724769	skin	NS	NS	NS	carcinoma	basal_cell_carcinoma	NS	NS	n	COSV105020520	COSM9800084	150332799	c.38G>A	p.R13K	Substitution - Missense	null	null	38	4:105233980-105233980	+	n	-	PATHOGENIC	0.89508	Variant of unknown origin	26950094	null	surgery - NOS	NS	null	ENSP00000442788.1:p.Arg13Lys	ENST00000540549.5:c.38G>A	4:g.105233980G>A
TET2	ENST00000540549.5	6009	25941	AML_301	2520188	2382537	haematopoietic_and_lymphoid_tissue	NS	NS	NS	haematopoietic_neoplasm	acute_myeloid_leukaemia	NS	NS	n	COSV54421016	COSM5879044	175850545	c.5215del	p.R1739Dfs*6	Deletion - Frameshift	null	null	38	4:105275725-105275725	+	n	-	null	null	Variant of unknown origin	27288520	null	blood-bone marrow	primary	72	ENSP00000442788.1:p.Arg1739AspfsTer6	ENST00000540549.5:c.5215del	4:g.105275725del
TET2	ENST00000540549.5	6009	25941	FP-30a	2821181	2677139	haematopoietic_and_lymphoid_tissue	NS	NS	NS	haematopoietic_neoplasm	myelofibrosis	primary	NS	n	COSV104371865	COSM9265003	150333222	c.5260G>C	p.G1754R	Substitution - Missense	null	null	38	4:105275770-105275770	+	n	-	PATHOGENIC	0.84305	Variant of unknown origin	31776465	null	blood-bone marrow	NS	62	ENSP00000442788.1:p.Gly1754Arg	ENST00000540549.5:c.5260G>C	4:g.105275770G>C
TET2	ENST00000540549.5	6009	25941	FP-30b	2821182	2677139	haematopoietic_and_lymphoid_tissue	NS	NS	NS	haematopoietic_neoplasm	myelofibrosis	primary	NS	n	COSV104371865	COSM9265003	150333222	c.5260G>C	p.G1754R	Substitution - Missense	null	null	38	4:105275770-105275770	+	n	-	PATHOGENIC	0.84305	Variant of unknown origin	31776465	null	blood-bone marrow	NS	62	ENSP00000442788.1:p.Gly1754Arg	ENST00000540549.5:c.5260G>C	4:g.105275770G>C
TET2	ENST00000540549.5	6009	25941	PD6228a	1483758	1407384	haematopoietic_and_lymphoid_tissue	NS	NS	NS	haematopoietic_neoplasm	myelodysplastic_syndrome	refractory_cytopenia_with_unilineage_dysplasia	refractory_anaemia	n	COSV54429986	COSM4385589	150338729	c.2962_2965dup	p.P989Qfs*21	Insertion - Frameshift	null	null	38	4:105236907-105236908	+	n	-	null	null	Confirmed somatic variant	24030381	null	NS	NS	null	ENSP00000442788.1:p.Pro989GlnfsTer21	ENST00000540549.5:c.2962_2965dup	4:g.105236904_105236907dup
TET2	ENST00000540549.5	6009	25941	2015-092	2592153	2453034	haematopoietic_and_lymphoid_tissue	NS	NS	NS	haematopoietic_neoplasm	chronic_myelomonocytic_leukaemia	NS	NS	n	null	COSM6023558	171792362	c.?	p.K793Xfs*20	Frameshift	null	null	null	null	+	null	-	null	null	Variant of unknown origin	27029036	null	blood-bone marrow	NS	null	null	null	null
TET2	ENST00000540549.5	6009	25941	P280	2878069	2732584	haematopoietic_and_lymphoid_tissue	NS	NS	NS	lymphoid_neoplasm	diffuse_large_B_cell_lymphoma	NS	NS	n	COSV54418258	COSM5484658	150363054	c.5693C>A	p.S1898Y	Substitution - Missense	null	null	38	4:105276203-105276203	+	n	-	PATHOGENIC	0.95938	Reported in another cancer sample as somatic	32187361	null	surgery-fixed	primary	null	ENSP00000442788.1:p.Ser1898Tyr	ENST00000540549.5:c.5693C>A	4:g.105276203C>A
TET2	ENST00000540549.5	6009	25941	65	2222649	2090631	haematopoietic_and_lymphoid_tissue	NS	NS	NS	lymphoid_neoplasm	angioimmunoblastic_T_cell_lymphoma	NS	NS	n	COSV54416371	COSM4170034	150367208	c.1888A>T	p.K630*	Substitution - Nonsense	null	null	38	4:105235830-105235830	+	n	-	null	0.64576	Confirmed somatic variant	24345752	null	fixed - NOS	NS	null	ENSP00000442788.1:p.Lys630Ter	ENST00000540549.5:c.1888A>T	4:g.105235830A>T
TET2	ENST00000540549.5	6009	25941	2015-153	2592192	2453073	haematopoietic_and_lymphoid_tissue	NS	NS	NS	haematopoietic_neoplasm	chronic_myelomonocytic_leukaemia	NS	NS	n	null	COSM6023712	171789400	c.?	p.S402Hfs*25	Frameshift	null	null	null	null	+	null	-	null	null	Variant of unknown origin	27029036	null	blood-bone marrow	NS	null	null	null	null
TET2	ENST00000540549.5	6009	25941	2780744	2780744	2638591	haematopoietic_and_lymphoid_tissue	NS	NS	NS	haematopoietic_neoplasm	myeloproliferative_neoplasm	NS	NS	n	COSV99482607	COSM7413174	150339714	c.5183del	p.E1728Gfs*17	Deletion - Frameshift	null	null	38	4:105275693-105275693	+	n	-	null	null	Variant of unknown origin	26728869	null	blood-bone marrow	NS	72	ENSP00000442788.1:p.Glu1728GlyfsTer17	ENST00000540549.5:c.5183del	4:g.105275693del
TET2	ENST00000540549.5	6009	25941	1857595	1857595	1750103	haematopoietic_and_lymphoid_tissue	NS	NS	NS	haematopoietic_neoplasm	chronic_myelomonocytic_leukaemia	NS	NS	n	null	COSM1169686	171784859	c.?	p.Q810*	Substitution - Nonsense	null	null	null	null	+	null	-	null	null	Variant of unknown origin	23319568	null	NS	NS	81	ENSP00000442788.1:p.Gln810Ter	null	null
TET2	ENST00000540549.5	6009	25941	P-0010340-T01-IM5	2726107	2584928	NS	NS	NS	NS	malignant_melanoma	NS	NS	NS	n	COSV54426619	COSM6973918	150373693	c.1192C>T	p.P398S	Substitution - Missense	het	null	38	4:105235134-105235134	+	n	-	NEUTRAL	0.48292	Confirmed somatic variant	28481359	null	surgery-fixed	metastasis	null	ENSP00000442788.1:p.Pro398Ser	ENST00000540549.5:c.1192C>T	4:g.105235134C>T
TET2	ENST00000540549.5	6009	25941	P793	2878582	2733097	haematopoietic_and_lymphoid_tissue	NS	NS	NS	lymphoid_neoplasm	diffuse_large_B_cell_lymphoma	NS	NS	n	COSV105021586	COSM9863682	150371972	c.1204_1207del	p.S402Nfs*24	Deletion - Frameshift	null	null	38	4:105235146-105235149	+	n	-	null	null	Variant of unknown origin	32187361	null	surgery-fixed	primary	null	ENSP00000442788.1:p.Ser402AsnfsTer24	ENST00000540549.5:c.1204_1207del	4:g.105235146_105235149del
TET2	ENST00000540549.5	6009	25941	2015-183	2592213	2453094	haematopoietic_and_lymphoid_tissue	NS	NS	NS	haematopoietic_neoplasm	chronic_myelomonocytic_leukaemia	NS	NS	n	null	COSM6023729	171789556	c.?	p.C1016Afs*7	Frameshift	null	null	null	null	+	null	-	null	null	Variant of unknown origin	27029036	null	blood-bone marrow	NS	null	null	null	null
TET2	ENST00000540549.5	6009	25941	79	2699460	2558364	breast	NS	NS	NS	carcinoma	ductal_carcinoma	NS	NS	n	COSV54410837	COSM5945061	150373579	c.4400G>A	p.R1467K	Substitution - Missense	het	null	38	4:105272781-105272781	+	n	-	PATHOGENIC	0.75867	Confirmed somatic variant	29420467	null	surgery-fixed	NS	null	ENSP00000442788.1:p.Arg1467Lys	ENST00000540549.5:c.4400G>A	4:g.105272781G>A
TET2	ENST00000540549.5	6009	25941	PD8349a	1578767	1500187	haematopoietic_and_lymphoid_tissue	NS	NS	NS	haematopoietic_neoplasm	acute_myeloid_leukaemia	NS	NS	n	COSV54420817	COSM5945039	175851408	c.2983A>C	p.T995P	Substitution - Missense	null	null	38	4:105236925-105236925	+	n	-	NEUTRAL	0.04976	Variant of unknown origin	27276561	null	NS	NS	null	ENSP00000442788.1:p.Thr995Pro	ENST00000540549.5:c.2983A>C	4:g.105236925A>C
TET2	ENST00000540549.5	6009	25941	2217248	2217248	2085335	haematopoietic_and_lymphoid_tissue	NS	NS	NS	haematopoietic_neoplasm	myelodysplastic_syndrome	refractory_cytopenia_with_multilinear_dysplasia	NS	n	null	COSM4169521	171789026	c.?	p.P1460S	Substitution - Missense	null	null	null	null	+	null	-	null	null	Variant of unknown origin	24850867	null	blood-bone marrow	NS	46	null	null	null
TET2	ENST00000540549.5	6009	25941	73	1796358	1698105	haematopoietic_and_lymphoid_tissue	NS	NS	NS	haematopoietic_neoplasm	myelodysplastic_syndrome	refractory_anaemia_with_excess_blasts	NS	n	COSV54436926	COSM1014075	150366980	c.2056dup	p.R686Kfs*7	Insertion - Frameshift	null	null	38	4:105235998-105235999	+	n	-	null	null	Variant of unknown origin	23099237	null	blood-bone marrow	NS	34	ENSP00000442788.1:p.Arg686LysfsTer7	ENST00000540549.5:c.2056dup	4:g.105235998dup
TET2	ENST00000540549.5	6009	25941	MI-AML-122	2592351	2453232	haematopoietic_and_lymphoid_tissue	NS	NS	NS	haematopoietic_neoplasm	acute_myeloid_leukaemia	M4	NS	n	COSV54425151	COSM6191308	150339871	c.2441_2442insCC	p.R815Lfs*10	Insertion - Frameshift	null	null	38	4:105236383-105236384	+	n	-	null	null	Confirmed somatic variant	25652455	null	blood-bone marrow	primary	71	ENSP00000442788.1:p.Arg815LeufsTer10	ENST00000540549.5:c.2441_2442insCC	4:g.105236383_105236384insCC
TET2	ENST00000540549.5	6009	25941	33	2646058	2506267	haematopoietic_and_lymphoid_tissue	NS	NS	NS	haematopoietic_neoplasm	chronic_myelomonocytic_leukaemia	NS	NS	n	COSV54406059	COSM126965	150342120	c.1763C>A	p.S588*	Substitution - Nonsense	null	null	38	4:105235705-105235705	+	n	-	NEUTRAL	0.44219	Reported in another cancer sample as somatic	27486981	null	blood-bone marrow	secondary	null	ENSP00000442788.1:p.Ser588Ter	ENST00000540549.5:c.1763C>A	4:g.105235705C>A
TET2	ENST00000540549.5	6009	25941	1638295	1638295	1554343	haematopoietic_and_lymphoid_tissue	NS	NS	NS	haematopoietic_neoplasm	acute_myeloid_leukaemia	NS	NS	n	COSV54406059	COSM126965	150342120	c.1763C>A	p.S588*	Substitution - Nonsense	het	null	38	4:105235705-105235705	+	n	-	NEUTRAL	0.44219	Reported in another cancer sample as somatic	22017486	null	blood-bone marrow	NS	53.8	ENSP00000442788.1:p.Ser588Ter	ENST00000540549.5:c.1763C>A	4:g.105235705C>A
TET2	ENST00000540549.5	6009	25941	1332017	1332017	1242491	haematopoietic_and_lymphoid_tissue	NS	NS	NS	haematopoietic_neoplasm	chronic_myelomonocytic_leukaemia	NS	NS	n	null	COSM43493	171794589	c.?	p.G1361S	Substitution - Missense	null	null	null	null	+	null	-	null	null	Variant of unknown origin	20376084	null	blood-bone marrow	NS	76	ENSP00000442788.1:p.Gly1361Ser	null	null
TET2	ENST00000540549.5	6009	25941	384	2776619	2634755	haematopoietic_and_lymphoid_tissue	NS	NS	NS	haematopoietic_neoplasm	essential_thrombocythaemia	NS	NS	n	COSV54406376	COSM211668	150372643	c.4990C>T	p.Q1664*	Substitution - Nonsense	null	null	38	4:105275500-105275500	+	n	-	PATHOGENIC	0.94882	Variant of unknown origin	30304655	null	blood-bone marrow	NS	null	ENSP00000442788.1:p.Gln1664Ter	ENST00000540549.5:c.4990C>T	4:g.105275500C>T
TET2	ENST00000540549.5	6009	25941	1657216	1657216	1571871	haematopoietic_and_lymphoid_tissue	NS	NS	NS	haematopoietic_neoplasm	acute_myeloid_leukaemia	NS	NS	n	COSV54404120	COSM144515	150336151	c.4615C>T	p.Q1539*	Substitution - Nonsense	null	null	38	4:105275125-105275125	+	n	-	null	0.51027	Variant of unknown origin	22116554	null	blood-bone marrow	NS	null	ENSP00000442788.1:p.Gln1539Ter	ENST00000540549.5:c.4615C>T	4:g.105275125C>T
TET2	ENST00000540549.5	6009	25941	YC5E8W	2762359	2620618	thyroid	NS	NS	NS	carcinoma	papillary_carcinoma	NS	NS	n	COSV54404120	COSM144515	150336151	c.4615C>T	p.Q1539*	Substitution - Nonsense	null	null	38	4:105275125-105275125	+	n	-	null	0.51027	Variant of unknown origin	29615459	null	NS	metastasis	80	ENSP00000442788.1:p.Gln1539Ter	ENST00000540549.5:c.4615C>T	4:g.105275125C>T
TET2	ENST00000540549.5	6009	25941	1638295	1638295	1554343	haematopoietic_and_lymphoid_tissue	NS	NS	NS	haematopoietic_neoplasm	acute_myeloid_leukaemia	NS	NS	n	COSV54404120	COSM144515	150336151	c.4615C>T	p.Q1539*	Substitution - Nonsense	het	null	38	4:105275125-105275125	+	n	-	null	0.51027	Variant of unknown origin	22017486	null	blood-bone marrow	NS	53.8	ENSP00000442788.1:p.Gln1539Ter	ENST00000540549.5:c.4615C>T	4:g.105275125C>T
TET2	ENST00000540549.5	6009	25941	P-0012397-T01-IM5	2727453	2586274	endometrium	NS	NS	NS	carcinoma	endometrioid_carcinoma	NS	NS	n	COSV54398845	COSM2952751	150345226	c.2033G>A	p.G678D	Substitution - Missense	het	null	38	4:105235975-105235975	+	n	-	NEUTRAL	0.06582	Confirmed somatic variant	28481359	null	surgery-fixed	primary	null	ENSP00000442788.1:p.Gly678Asp	ENST00000540549.5:c.2033G>A	4:g.105235975G>A
TET2	ENST00000540549.5	6009	25941	2324565	2324565	2189674	breast	NS	NS	NS	fibroepithelial_neoplasm	phyllodes_tumour	borderline	NS	n	COSV54428056	COSM4767384	150359107	c.5551G>A	p.E1851K	Substitution - Missense	null	null	38	4:105276061-105276061	+	n	-	PATHOGENIC	0.97092	Variant of unknown origin	25593300	null	surgery-fixed	primary	35	ENSP00000442788.1:p.Glu1851Lys	ENST00000540549.5:c.5551G>A	4:g.105276061G>A
TET2	ENST00000540549.5	6009	25941	2015-026	2592104	2452985	haematopoietic_and_lymphoid_tissue	NS	NS	NS	haematopoietic_neoplasm	chronic_myelomonocytic_leukaemia	NS	NS	n	null	COSM6023008	171793599	c.?	p.C882Sfs*39	Frameshift	null	null	null	null	+	null	-	null	null	Variant of unknown origin	27029036	null	blood-bone marrow	NS	null	null	null	null
TET2	ENST00000540549.5	6009	25941	74	2222657	2090639	haematopoietic_and_lymphoid_tissue	NS	NS	NS	lymphoid_neoplasm	angioimmunoblastic_T_cell_lymphoma	NS	NS	n	COSV54430199	COSM4170128	150366510	c.4557_4560dup	p.V1521Tfs*58	Insertion - Frameshift	null	null	38	4:105275070-105275071	+	n	-	null	null	Confirmed somatic variant	24345752	null	fixed - NOS	NS	null	ENSP00000442788.1:p.Val1521ThrfsTer58	ENST00000540549.5:c.4557_4560dup	4:g.105275067_105275070dup
TET2	ENST00000540549.5	6009	25941	AML_301	2520188	2382537	haematopoietic_and_lymphoid_tissue	NS	NS	NS	haematopoietic_neoplasm	acute_myeloid_leukaemia	NS	NS	n	COSV54421028	COSM144545	150342093	c.5216G>T	p.R1739I	Substitution - Missense	null	null	38	4:105275726-105275726	+	n	-	PATHOGENIC	0.96187	Variant of unknown origin	27288520	null	blood-bone marrow	primary	72	ENSP00000442788.1:p.Arg1739Ile	ENST00000540549.5:c.5216G>T	4:g.105275726G>T
TET2	ENST00000540549.5	6009	25941	1507647	1507647	1430513	haematopoietic_and_lymphoid_tissue	NS	NS	NS	haematopoietic_neoplasm	chronic_myelomonocytic_leukaemia	NS	NS	n	COSV54421028	COSM144545	150342093	c.5216G>T	p.R1739I	Substitution - Missense	null	null	38	4:105275726-105275726	+	n	-	PATHOGENIC	0.96187	Variant of unknown origin	20644105	null	blood-bone marrow	NS	70	ENSP00000442788.1:p.Arg1739Ile	ENST00000540549.5:c.5216G>T	4:g.105275726G>T
TET2	ENST00000540549.5	6009	25941	2011-2339:2012-305-T	2297750	2163351	upper_aerodigestive_tract	head_neck	NS	NS	carcinoma	squamous_cell_carcinoma	NS	NS	n	COSV54430212	COSM4603886	150338943	c.3410-9del	p.?	Unknown	hom	null	38	4:105241330-105241330	+	n	-	null	null	Confirmed somatic variant	25056374	null	surgery-fixed	NS	null	null	ENST00000540549.5:c.3410-9del	4:g.105241330del
TET2	ENST00000540549.5	6009	25941	5-GE098-T1	2869801	2724798	skin	NS	NS	NS	carcinoma	basal_cell_carcinoma	NS	NS	n	COSV105020537	COSM9802094	150336030	c.4859G>A	p.G1620E	Substitution - Missense	null	null	38	4:105275369-105275369	+	n	-	PATHOGENIC	0.93658	Variant of unknown origin	26950094	null	surgery - NOS	NS	66	ENSP00000442788.1:p.Gly1620Glu	ENST00000540549.5:c.4859G>A	4:g.105275369G>A
TET2	ENST00000540549.5	6009	25941	P886	2878675	2733190	haematopoietic_and_lymphoid_tissue	NS	NS	NS	lymphoid_neoplasm	diffuse_large_B_cell_lymphoma	NS	NS	n	COSV105020527	COSM42005	150333579	c.3954+2T>A	p.?	Unknown	null	null	38	4:105259771-105259771	+	n	-	PATHOGENIC	0.98463	Reported in another cancer sample as somatic	32187361	null	surgery-fixed	primary	null	null	ENST00000540549.5:c.3954+2T>A	4:g.105259771T>A
TET2	ENST00000540549.5	6009	25941	PTCL69	2318960	2184117	haematopoietic_and_lymphoid_tissue	NS	NS	NS	lymphoid_neoplasm	peripheral_T_cell_lymphoma_unspecified	NS	NS	n	COSV54426012	COSM4766132	150364980	c.5698G>T	p.V1900F	Substitution - Missense	null	null	38	4:105276208-105276208	+	n	-	PATHOGENIC	0.97141	Variant of unknown origin	24413737	null	surgery-fixed	NS	null	ENSP00000442788.1:p.Val1900Phe	ENST00000540549.5:c.5698G>T	4:g.105276208G>T
TET2	ENST00000540549.5	6009	25941	1518397	1518397	1440775	haematopoietic_and_lymphoid_tissue	NS	NS	NS	haematopoietic_neoplasm	myelodysplastic_syndrome	refractory_anaemia_with_excess_blasts	NS	n	null	COSM88807	171790368	c.?	p.P1885Xfs*?	Frameshift	null	null	null	null	+	null	-	null	null	Variant of unknown origin	21494260	null	blood-bone marrow	NS	71	null	null	null
TET2	ENST00000540549.5	6009	25941	3	1530769	1453141	haematopoietic_and_lymphoid_tissue	NS	NS	NS	haematopoietic_neoplasm	chronic_myelomonocytic_leukaemia	NS	NS	n	COSV54395165	COSM211639	150359804	c.2638del	p.H880Tfs*41	Deletion - Frameshift	null	null	38	4:105236580-105236580	+	n	-	null	null	Variant of unknown origin	21681191	null	blood-bone marrow	NS	81	ENSP00000442788.1:p.His880ThrfsTer41	ENST00000540549.5:c.2638del	4:g.105236580del
TET2	ENST00000540549.5	6009	25941	2590997	2590997	2452123	haematopoietic_and_lymphoid_tissue	lymph_node	NS	NS	lymphoid_neoplasm	angioimmunoblastic_T_cell_lymphoma	NS	NS	n	COSV54421076	COSM6022432	150341781	c.2671del	p.Q891Nfs*30	Deletion - Frameshift	het	null	38	4:105236613-105236613	+	n	-	null	null	Variant of unknown origin	25312805	null	surgery - NOS	NS	70	ENSP00000442788.1:p.Gln891AsnfsTer30	ENST00000540549.5:c.2671del	4:g.105236613del
TET2	ENST00000540549.5	6009	25941	P-0002252-T01-IM3	2718543	2577364	lung	NS	NS	NS	carcinoma	small_cell_carcinoma	NS	NS	n	COSV54437645	COSM6921490	150370334	c.4663G>C	p.E1555Q	Substitution - Missense	het	null	38	4:105275173-105275173	+	n	-	PATHOGENIC	0.85958	Confirmed somatic variant	28481359	null	surgery-fixed	metastasis	null	ENSP00000442788.1:p.Glu1555Gln	ENST00000540549.5:c.4663G>C	4:g.105275173G>C
TET2	ENST00000540549.5	6009	25941	PD7367a	1548762	1470881	haematopoietic_and_lymphoid_tissue	NS	NS	NS	haematopoietic_neoplasm	chronic_myelomonocytic_leukaemia	NS	NS	n	COSV54403951	COSM4383866	175851054	c.2689del	p.Q897Rfs*24	Deletion - Frameshift	null	null	38	4:105236631-105236631	+	n	-	null	null	Confirmed somatic variant	24030381	null	NS	NS	null	ENSP00000442788.1:p.Gln897ArgfsTer24	ENST00000540549.5:c.2689del	4:g.105236631del
TET2	ENST00000540549.5	6009	25941	2603055	2603055	2463946	NS	NS	NS	NS	carcinoma	adenocarcinoma	of_unknown_primary	NS	n	null	COSM6024135	171791714	c.?	p.Q744*	Substitution - Nonsense	null	null	null	null	+	null	-	null	null	Variant of unknown origin	26182302	null	surgery-fixed	metastasis	null	ENSP00000442788.1:p.Gln744Ter	null	null
TET2	ENST00000540549.5	6009	25941	PD8101a	1578519	1499939	haematopoietic_and_lymphoid_tissue	NS	NS	NS	haematopoietic_neoplasm	acute_myeloid_leukaemia	NS	NS	n	COSV54404725	COSM5945043	150358145	c.3590A>G	p.K1197R	Substitution - Missense	null	null	38	4:105242923-105242923	+	n	-	PATHOGENIC	0.99096	Variant of unknown origin	27276561	null	NS	NS	null	ENSP00000442788.1:p.Lys1197Arg	ENST00000540549.5:c.3590A>G	4:g.105242923A>G
TET2	ENST00000540549.5	6009	25941	4	1530770	1453142	haematopoietic_and_lymphoid_tissue	NS	NS	NS	haematopoietic_neoplasm	chronic_myelomonocytic_leukaemia	NS	NS	n	COSV54409196	COSM211640	150343096	c.5751G>A	p.W1917*	Substitution - Nonsense	null	null	38	4:105276261-105276261	+	n	-	PATHOGENIC	0.96863	Reported in another cancer sample as somatic	21681191	null	blood-bone marrow	NS	86	ENSP00000442788.1:p.Trp1917Ter	ENST00000540549.5:c.5751G>A	4:g.105276261G>A
TET2	ENST00000540549.5	6009	25941	1799700	1799700	1701436	haematopoietic_and_lymphoid_tissue	NS	NS	NS	haematopoietic_neoplasm	mast_cell_neoplasm	systemic_mastocytosis	aggressive_and_associated_with_other_haematological_disorder	n	COSV54407557	COSM166294	150347186	c.2797C>T	p.Q933*	Substitution - Nonsense	null	null	38	4:105236739-105236739	+	n	-	PATHOGENIC	0.92184	Variant of unknown origin	23074272	null	blood-bone marrow	NS	64	ENSP00000442788.1:p.Gln933Ter	ENST00000540549.5:c.2797C>T	4:g.105236739C>T
TET2	ENST00000540549.5	6009	25941	1357690	1357690	1267731	haematopoietic_and_lymphoid_tissue	NS	NS	NS	haematopoietic_neoplasm	chronic_myelomonocytic_leukaemia	NS	NS	n	COSV54415118	COSM43476	150353981	c.2291_2292insC	p.Q764Hfs*5	Insertion - Frameshift	null	null	38	4:105236233-105236234	+	n	-	null	null	Variant of unknown origin	19797729	null	blood-bone marrow	NS	93	ENSP00000442788.1:p.Gln764HisfsTer5	ENST00000540549.5:c.2291_2292insC	4:g.105236233_105236234insC
TET2	ENST00000540549.5	6009	25941	1656759	1656759	1571416	haematopoietic_and_lymphoid_tissue	NS	NS	NS	haematopoietic_neoplasm	chronic_myelomonocytic_leukaemia	NS	NS	n	COSV54416626	COSM211665	150347504	c.3771_3775dup	p.T1259Sfs*9	Insertion - Frameshift	het	null	38	4:105243750-105243751	+	n	-	null	null	Variant of unknown origin	22395470	null	blood-bone marrow	NS	null	ENSP00000442788.1:p.Thr1259SerfsTer9	ENST00000540549.5:c.3771_3775dup	4:g.105243746_105243750dup
TET2	ENST00000540549.5	6009	25941	1321786	1321786	1232673	haematopoietic_and_lymphoid_tissue	NS	NS	NS	haematopoietic_neoplasm	polycythaemia_vera	NS	NS	n	null	COSM41844	171789610	c.?	p.Q891*	Substitution - Nonsense	het	null	null	null	+	null	-	null	null	Reported in another cancer sample as somatic	20061559	null	blood-bone marrow	NS	75	ENSP00000442788.1:p.Gln891Ter	null	null
TET2	ENST00000540549.5	6009	25941	2439394	2439394	2302235	haematopoietic_and_lymphoid_tissue	NS	NS	NS	haematopoietic_neoplasm	myelofibrosis	primary	NS	n	null	COSM41844	171789610	c.?	p.Q891*	Substitution - Nonsense	null	null	null	null	+	null	-	null	null	Confirmed somatic variant	26423830	null	blood-bone marrow	primary	null	ENSP00000442788.1:p.Gln891Ter	null	null
TET2	ENST00000540549.5	6009	25941	PD11203a	1738792	1644623	haematopoietic_and_lymphoid_tissue	NS	NS	NS	haematopoietic_neoplasm	acute_myeloid_leukaemia	NS	NS	n	COSV54422432	COSM5944291	150357665	c.4272del	p.D1425Tfs*23	Deletion - Frameshift	null	null	38	4:105272653-105272653	+	n	-	null	null	Variant of unknown origin	27276561	null	NS	NS	null	ENSP00000442788.1:p.Asp1425ThrfsTer23	ENST00000540549.5:c.4272del	4:g.105272653del
TET2	ENST00000540549.5	6009	25941	1857585	1857585	1750098	haematopoietic_and_lymphoid_tissue	NS	NS	NS	haematopoietic_neoplasm	chronic_myelomonocytic_leukaemia	NS	NS	n	null	COSM53134	171782026	c.?	p.S716*	Substitution - Nonsense	null	null	null	null	+	null	-	null	null	Variant of unknown origin	23319568	null	NS	NS	70	null	null	null
TET2	ENST00000540549.5	6009	25941	1929	2777160	2635296	haematopoietic_and_lymphoid_tissue	NS	NS	NS	haematopoietic_neoplasm	polycythaemia_vera	NS	NS	n	COSV99482605	COSM7410087	150339688	c.2200del	p.Q734Rfs*17	Deletion - Frameshift	null	null	38	4:105236142-105236142	+	n	-	null	null	Variant of unknown origin	30304655	null	blood-bone marrow	NS	null	ENSP00000442788.1:p.Gln734ArgfsTer17	ENST00000540549.5:c.2200del	4:g.105236142del
TET2	ENST00000540549.5	6009	25941	AML_133	2520001	2382350	haematopoietic_and_lymphoid_tissue	NS	NS	NS	haematopoietic_neoplasm	acute_myeloid_leukaemia_therapy_related	NS	NS	n	COSV54428125	COSM5879008	150359157	c.3409+1G>C	p.?	Unknown	null	null	38	4:105237352-105237352	+	n	-	PATHOGENIC	0.97787	Variant of unknown origin	27288520	null	blood-bone marrow	primary	71	null	ENST00000540549.5:c.3409+1G>C	4:g.105237352G>C
TET2	ENST00000540549.5	6009	25941	5-GE005-T1	2869732	2724729	skin	NS	NS	NS	carcinoma	basal_cell_carcinoma	NS	NS	n	COSV99484131	COSM8438492	150352977	c.944C>T	p.S315F	Substitution - Missense	null	null	38	4:105234886-105234886	+	n	-	PATHOGENIC	0.89802	Reported in another cancer sample as somatic	26950094	null	surgery - NOS	NS	69	ENSP00000442788.1:p.Ser315Phe	ENST00000540549.5:c.944C>T	4:g.105234886C>T
TET2	ENST00000540549.5	6009	25941	1333055	1333055	1243529	haematopoietic_and_lymphoid_tissue	NS	NS	NS	haematopoietic_neoplasm	myelodysplastic_syndrome	refractory_cytopenia_with_unilineage_dysplasia	refractory_anaemia	n	COSV54424449	COSM43482	150375149	c.3658del	p.T1220Pfs*6	Deletion - Frameshift	het	null	38	4:105243633-105243633	+	n	-	null	null	Variant of unknown origin	19483684	null	blood-bone marrow	NS	null	ENSP00000442788.1:p.Thr1220ProfsTer6	ENST00000540549.5:c.3658del	4:g.105243633del
TET2	ENST00000540549.5	6009	25941	PTCL71	2318962	2184119	haematopoietic_and_lymphoid_tissue	NS	NS	NS	lymphoid_neoplasm	peripheral_T_cell_lymphoma_unspecified	NS	NS	n	COSV54426019	COSM4766164	150364986	c.5951dup	p.T1985Nfs*30	Insertion - Frameshift	null	null	38	4:105276461-105276462	+	n	-	null	null	Variant of unknown origin	24413737	null	surgery-fixed	NS	null	ENSP00000442788.1:p.Thr1985AsnfsTer30	ENST00000540549.5:c.5951dup	4:g.105276461dup
TET2	ENST00000540549.5	6009	25941	P-0000491-T01-IM3	2715400	2574221	lung	NS	NS	NS	carcinoma	adenocarcinoma	NS	NS	n	COSV54426580	COSM6910654	150366013	c.3704G>C	p.G1235A	Substitution - Missense	het	null	38	4:105243679-105243679	+	n	-	PATHOGENIC	0.97444	Confirmed somatic variant	28481359	null	surgery-fixed	metastasis	null	ENSP00000442788.1:p.Gly1235Ala	ENST00000540549.5:c.3704G>C	4:g.105243679G>C
TET2	ENST00000540549.5	6009	25941	95	2222676	2090658	haematopoietic_and_lymphoid_tissue	NS	NS	NS	lymphoid_neoplasm	angioimmunoblastic_T_cell_lymphoma	NS	NS	n	COSV54418649	COSM4170053	150339572	c.4954C>T	p.Q1652*	Substitution - Nonsense	null	null	38	4:105275464-105275464	+	n	-	PATHOGENIC	0.90466	Confirmed somatic variant	24345752	null	fixed - NOS	NS	null	ENSP00000442788.1:p.Gln1652Ter	ENST00000540549.5:c.4954C>T	4:g.105275464C>T
TET2	ENST00000540549.5	6009	25941	1849070	1849070	1741782	haematopoietic_and_lymphoid_tissue	NS	NS	NS	haematopoietic_neoplasm	acute_myeloid_leukaemia	M1	NS	n	null	COSM1169606	171784158	c.?	p.A912Xfs*?	Frameshift	null	null	null	null	+	null	-	null	null	Variant of unknown origin	23135354	null	blood-bone marrow	primary	null	null	null	null
TET2	ENST00000540549.5	6009	25941	5	2222617	2090599	haematopoietic_and_lymphoid_tissue	NS	NS	NS	lymphoid_neoplasm	angioimmunoblastic_T_cell_lymphoma	NS	NS	n	COSV54420035	COSM3824895	150344600	c.4045-1G>C	p.?	Unknown	null	null	38	4:105269609-105269609	+	n	-	PATHOGENIC	0.9948	Confirmed somatic variant	24345752	null	fixed - NOS	NS	null	null	ENST00000540549.5:c.4045-1G>C	4:g.105269609G>C
TET2	ENST00000540549.5	6009	25941	1657169	1657169	1571824	haematopoietic_and_lymphoid_tissue	NS	NS	NS	haematopoietic_neoplasm	acute_myeloid_leukaemia	NS	NS	n	COSV54431112	COSM211678	150336121	c.1110T>A	p.Y370*	Substitution - Nonsense	null	null	38	4:105235052-105235052	+	n	-	PATHOGENIC	0.81597	Variant of unknown origin	22116554	null	blood-bone marrow	NS	null	ENSP00000442788.1:p.Tyr370Ter	ENST00000540549.5:c.1110T>A	4:g.105235052T>A
TET2	ENST00000540549.5	6009	25941	2538036	2538036	2399674	haematopoietic_and_lymphoid_tissue	NS	NS	NS	haematopoietic_neoplasm	myelofibrosis	NS	NS	n	COSV54405979	COSM4170029	150350789	c.4621C>T	p.Q1541*	Substitution - Nonsense	null	null	38	4:105275131-105275131	+	n	-	null	0.62993	Reported in another cancer sample as somatic	26124496	null	blood-bone marrow	NS	null	ENSP00000442788.1:p.Gln1541Ter	ENST00000540549.5:c.4621C>T	4:g.105275131C>T
TET2	ENST00000540549.5	6009	25941	10533X11	2566957	2428329	haematopoietic_and_lymphoid_tissue	NS	NS	NS	haematopoietic_neoplasm	chronic_myelomonocytic_leukaemia	NS	NS	n	COSV54406014	COSM5990103	150360200	c.1958del	p.F653Sfs*47	Deletion - Frameshift	null	null	38	4:105235900-105235900	+	n	-	null	null	Variant of unknown origin	26648538	null	blood-bone marrow	NS	null	ENSP00000442788.1:p.Phe653SerfsTer47	ENST00000540549.5:c.1958del	4:g.105235900del
TET2	ENST00000540549.5	6009	25941	P-0003524-T01-IM5	2720006	2578827	urinary_tract	upper_urinary_tract	NS	NS	carcinoma	transitional_cell_carcinoma	NS	NS	n	COSV54400262	COSM6928814	150355766	c.752C>T	p.A251V	Substitution - Missense	het	null	38	4:105234694-105234694	+	n	-	PATHOGENIC	0.80352	Confirmed somatic variant	28481359	null	surgery-fixed	primary	null	ENSP00000442788.1:p.Ala251Val	ENST00000540549.5:c.752C>T	4:g.105234694C>T
TET2	ENST00000540549.5	6009	25941	2822054	2822054	2677914	breast	NS	NS	NS	carcinoma	NS	NS	NS	n	null	COSM9511341	171790955	c.?	p.L1120Xfs*4	Frameshift	null	null	null	null	+	null	-	null	null	Variant of unknown origin	26373574	null	fixed - NOS	NS	null	null	null	null
TET2	ENST00000540549.5	6009	25941	2214759	2214759	2082883	haematopoietic_and_lymphoid_tissue	NS	NS	NS	haematopoietic_neoplasm	acute_myeloid_leukaemia	normal_karyotype	NS	n	null	COSM4167261	171790637	c.?	p.C1221S	Substitution - Missense	null	null	null	null	+	null	-	null	null	Variant of unknown origin	24859829	null	blood-bone marrow	NS	null	null	null	null
TET2	ENST00000540549.5	6009	25941	P924	2878713	2733228	haematopoietic_and_lymphoid_tissue	NS	NS	NS	lymphoid_neoplasm	diffuse_large_B_cell_lymphoma	NS	NS	n	COSV54400069	COSM1737964	150339539	c.3765C>G	p.Y1255*	Substitution - Nonsense	null	null	38	4:105243740-105243740	+	n	-	NEUTRAL	0.09681	Variant of unknown origin	32187361	null	surgery-fixed	primary	null	ENSP00000442788.1:p.Tyr1255Ter	ENST00000540549.5:c.3765C>G	4:g.105243740C>G
TET2	ENST00000540549.5	6009	25941	AML_547	2520460	2382809	haematopoietic_and_lymphoid_tissue	NS	NS	NS	haematopoietic_neoplasm	acute_myeloid_leukaemia_therapy_related	NS	NS	n	COSV54400069	COSM1737964	150339539	c.3765C>G	p.Y1255*	Substitution - Nonsense	null	null	38	4:105243740-105243740	+	n	-	NEUTRAL	0.09681	Variant of unknown origin	27288520	null	blood-bone marrow	primary	53	ENSP00000442788.1:p.Tyr1255Ter	ENST00000540549.5:c.3765C>G	4:g.105243740C>G
TET2	ENST00000540549.5	6009	25941	1657182	1657182	1571837	haematopoietic_and_lymphoid_tissue	NS	NS	NS	haematopoietic_neoplasm	acute_myeloid_leukaemia	NS	NS	n	COSV54404739	COSM211684	150335181	c.1876C>T	p.Q626*	Substitution - Nonsense	null	null	38	4:105235818-105235818	+	n	-	NEUTRAL	0.29961	Reported in another cancer sample as somatic	22116554	null	blood-bone marrow	NS	null	ENSP00000442788.1:p.Gln626Ter	ENST00000540549.5:c.1876C>T	4:g.105235818C>T
TET2	ENST00000540549.5	6009	25941	1555005	1555005	1476404	haematopoietic_and_lymphoid_tissue	NS	NS	NS	haematopoietic_neoplasm	acute_myeloid_leukaemia	M1	NS	n	COSV54406313	COSM110794	150343429	c.368del	p.R123Lfs*5	Deletion - Frameshift	het	null	38	4:105234310-105234310	+	n	-	null	null	Variant of unknown origin	21828143	null	blood-bone marrow	primary	85	ENSP00000442788.1:p.Arg123LeufsTer5	ENST00000540549.5:c.368del	4:g.105234310del
TET2	ENST00000540549.5	6009	25941	1467417	1467417	1391263	haematopoietic_and_lymphoid_tissue	NS	NS	NS	haematopoietic_neoplasm	myelodysplastic_syndrome	refractory_anaemia_with_excess_blasts	NS	n	null	COSM53162	171791601	c.?	p.R1465Q	Substitution - Missense	null	null	null	null	+	null	-	null	null	Variant of unknown origin	20693430	null	blood-bone marrow	NS	null	null	null	null
TET2	ENST00000540549.5	6009	25941	PD9228a	1631739	1548609	haematopoietic_and_lymphoid_tissue	NS	NS	NS	haematopoietic_neoplasm	acute_myeloid_leukaemia	NS	NS	n	COSV54400069	COSM1737964	150339539	c.3765C>G	p.Y1255*	Substitution - Nonsense	null	null	38	4:105243740-105243740	+	n	-	NEUTRAL	0.09681	Variant of unknown origin	27276561	null	NS	NS	null	ENSP00000442788.1:p.Tyr1255Ter	ENST00000540549.5:c.3765C>G	4:g.105243740C>G
TET2	ENST00000540549.5	6009	25941	MI-AML-109	2592344	2453225	haematopoietic_and_lymphoid_tissue	NS	NS	NS	haematopoietic_neoplasm	acute_myeloid_leukaemia	core-binding_factor	t(8;21)	n	COSV54416833	COSM6191325	150352893	c.5012_5016del	p.S1671Tfs*14	Deletion - Frameshift	null	null	38	4:105275522-105275526	+	n	-	null	null	Confirmed somatic variant	25652455	null	blood-bone marrow	primary	66	ENSP00000442788.1:p.Ser1671ThrfsTer14	ENST00000540549.5:c.5012_5016del	4:g.105275522_105275526del
TET2	ENST00000540549.5	6009	25941	FP-9b	2821140	2677118	haematopoietic_and_lymphoid_tissue	NS	NS	NS	haematopoietic_neoplasm	myelofibrosis	primary	NS	n	COSV54403154	COSM4383972	150348062	c.5651C>T	p.T1884I	Substitution - Missense	null	null	38	4:105276161-105276161	+	n	-	PATHOGENIC	0.95108	Reported in another cancer sample as somatic	31776465	null	blood-bone marrow	NS	67	ENSP00000442788.1:p.Thr1884Ile	ENST00000540549.5:c.5651C>T	4:g.105276161C>T
TET2	ENST00000540549.5	6009	25941	FP-9a	2821139	2677118	haematopoietic_and_lymphoid_tissue	NS	NS	NS	haematopoietic_neoplasm	myelofibrosis	primary	NS	n	COSV54403154	COSM4383972	150348062	c.5651C>T	p.T1884I	Substitution - Missense	null	null	38	4:105276161-105276161	+	n	-	PATHOGENIC	0.95108	Reported in another cancer sample as somatic	31776465	null	blood-bone marrow	NS	67	ENSP00000442788.1:p.Thr1884Ile	ENST00000540549.5:c.5651C>T	4:g.105276161C>T
TET2	ENST00000540549.5	6009	25941	1500963	1500963	1423842	haematopoietic_and_lymphoid_tissue	NS	NS	NS	haematopoietic_neoplasm	acute_myeloid_leukaemia	NS	NS	n	COSV54433247	COSM87098	150341462	c.2218C>T	p.Q740*	Substitution - Nonsense	het	null	38	4:105236160-105236160	+	n	-	PATHOGENIC	0.76914	Confirmed somatic variant	21343549	null	blood-bone marrow	primary	null	ENSP00000442788.1:p.Gln740Ter	ENST00000540549.5:c.2218C>T	4:g.105236160C>T
TET2	ENST00000540549.5	6009	25941	PD10944a	1738533	1644364	haematopoietic_and_lymphoid_tissue	NS	NS	NS	haematopoietic_neoplasm	acute_myeloid_leukaemia	NS	NS	n	COSV54404779	COSM5944280	150358160	c.3058del	p.Q1020Sfs*13	Deletion - Frameshift	null	null	38	4:105237000-105237000	+	n	-	null	null	Variant of unknown origin	27276561	null	NS	NS	null	ENSP00000442788.1:p.Gln1020SerfsTer13	ENST00000540549.5:c.3058del	4:g.105237000del
TET2	ENST00000540549.5	6009	25941	AML_133	2520001	2382350	haematopoietic_and_lymphoid_tissue	NS	NS	NS	haematopoietic_neoplasm	acute_myeloid_leukaemia_therapy_related	NS	NS	n	COSV54428116	COSM43486	150356035	c.1720del	p.Q574Kfs*6	Deletion - Frameshift	null	null	38	4:105235662-105235662	+	n	-	null	null	Variant of unknown origin	27288520	null	blood-bone marrow	primary	71	ENSP00000442788.1:p.Gln574LysfsTer6	ENST00000540549.5:c.1720del	4:g.105235662del
TET2	ENST00000540549.5	6009	25941	NU6W9A	2762792	2621051	thyroid	NS	NS	NS	carcinoma	papillary_carcinoma	NS	NS	n	COSV54430389	COSM7339604	150349054	c.2057G>C	p.R686T	Substitution - Missense	null	null	38	4:105235999-105235999	+	n	-	NEUTRAL	0.255	Variant of unknown origin	29615459	null	NS	NS	70	ENSP00000442788.1:p.Arg686Thr	ENST00000540549.5:c.2057G>C	4:g.105235999G>C
TET2	ENST00000540549.5	6009	25941	P309	2878098	2732613	haematopoietic_and_lymphoid_tissue	NS	NS	NS	lymphoid_neoplasm	diffuse_large_B_cell_lymphoma	NS	NS	n	COSV105820621	COSM9863602	175848616	c.3295del	p.S1099Lfs*7	Deletion - Frameshift	null	null	38	4:105237237-105237237	+	n	-	null	null	Variant of unknown origin	32187361	null	surgery-fixed	primary	null	ENSP00000442788.1:p.Ser1099LeufsTer7	ENST00000540549.5:c.3295del	4:g.105237237del
TET2	ENST00000540549.5	6009	25941	1658	2777067	2635203	haematopoietic_and_lymphoid_tissue	NS	NS	NS	haematopoietic_neoplasm	chronic_myelomonocytic_leukaemia	NS	NS	n	COSV99480833	COSM7410015	150368305	c.4050del	p.E1350Dfs*13	Deletion - Frameshift	null	null	38	4:105269615-105269615	+	n	-	null	null	Variant of unknown origin	30304655	null	blood-bone marrow	NS	null	ENSP00000442788.1:p.Glu1350AspfsTer13	ENST00000540549.5:c.4050del	4:g.105269615del
TET2	ENST00000540549.5	6009	25941	2552375	2552375	2413816	salivary_gland	NS	NS	NS	carcinoma	NS	NS	NS	n	COSV54421586	COSM5967276	150350431	c.2792_2793insA	p.D932*	Insertion - Frameshift	null	null	38	4:105236734-105236735	+	n	-	null	null	Variant of unknown origin	27334835	null	surgery-fixed	NS	null	ENSP00000442788.1:p.Asp932Ter	ENST00000540549.5:c.2792_2793insA	4:g.105236734_105236735insA
TET2	ENST00000540549.5	6009	25941	N16	2819819	2676118	haematopoietic_and_lymphoid_tissue	lymph_node	NS	NS	lymphoid_neoplasm	marginal_zone_lymphoma	NS	NS	n	COSV104371872	COSM9264692	150376003	c.5852G>A	p.R1951Q	Substitution - Missense	null	null	38	4:105276362-105276362	+	n	-	PATHOGENIC	0.97412	Variant of unknown origin	29556019	null	NS	NS	40	ENSP00000442788.1:p.Arg1951Gln	ENST00000540549.5:c.5852G>A	4:g.105276362G>A
TET2	ENST00000540549.5	6009	25941	1458984	1458984	1382957	haematopoietic_and_lymphoid_tissue	NS	NS	NS	haematopoietic_neoplasm	acute_myeloid_leukaemia	NS	NS	n	null	COSM52007	171790276	c.?	p.L226Xfs*?	Frameshift	het	null	null	null	+	null	-	null	null	Confirmed somatic variant	20489055	null	blood-bone marrow	primary	null	null	null	null
TET2	ENST00000540549.5	6009	25941	2832904	2832904	2688713	haematopoietic_and_lymphoid_tissue	NS	NS	NS	haematopoietic_neoplasm	myelodysplastic-myeloproliferative_neoplasm-unclassifiable	NS	NS	n	COSV104597579	COSM9312277	150376833	c.692del	p.S231Ffs*19	Deletion - Frameshift	null	null	38	4:105234634-105234634	+	n	-	null	null	Variant of unknown origin	29515765	null	blood-bone marrow	NS	null	ENSP00000442788.1:p.Ser231PhefsTer19	ENST00000540549.5:c.692del	4:g.105234634del
TET2	ENST00000540549.5	6009	25941	AML_564	2520479	2382828	haematopoietic_and_lymphoid_tissue	NS	NS	NS	haematopoietic_neoplasm	acute_myeloid_leukaemia	NS	NS	n	COSV54421036	COSM5878929	175851550	c.733dup	p.T245Nfs*9	Insertion - Frameshift	null	null	38	4:105234675-105234676	+	n	-	null	null	Confirmed somatic variant	27288520	null	blood-bone marrow	primary	45	ENSP00000442788.1:p.Thr245AsnfsTer9	ENST00000540549.5:c.733dup	4:g.105234675dup
TET2	ENST00000540549.5	6009	25941	PD8019a	1578437	1499857	haematopoietic_and_lymphoid_tissue	NS	NS	NS	haematopoietic_neoplasm	acute_myeloid_leukaemia	NS	NS	n	COSV54404459	COSM42070	150332640	c.5650A>G	p.T1884A	Substitution - Missense	null	null	38	4:105276160-105276160	+	n	-	PATHOGENIC	0.96339	Reported in another cancer sample as somatic	27276561	null	NS	NS	null	ENSP00000442788.1:p.Thr1884Ala	ENST00000540549.5:c.5650A>G	4:g.105276160A>G
TET2	ENST00000540549.5	6009	25941	330	2776600	2634736	haematopoietic_and_lymphoid_tissue	NS	NS	NS	haematopoietic_neoplasm	essential_thrombocythaemia	NS	NS	n	COSV54404459	COSM42070	150332640	c.5650A>G	p.T1884A	Substitution - Missense	null	null	38	4:105276160-105276160	+	n	-	PATHOGENIC	0.96339	Reported in another cancer sample as somatic	30304655	null	blood-bone marrow	NS	null	ENSP00000442788.1:p.Thr1884Ala	ENST00000540549.5:c.5650A>G	4:g.105276160A>G
TET2	ENST00000540549.5	6009	25941	1657251	1657251	1571906	haematopoietic_and_lymphoid_tissue	NS	NS	NS	haematopoietic_neoplasm	acute_myeloid_leukaemia	NS	NS	n	COSV54404459	COSM42070	150332640	c.5650A>G	p.T1884A	Substitution - Missense	null	null	38	4:105276160-105276160	+	n	-	PATHOGENIC	0.96339	Reported in another cancer sample as somatic	22116554	null	blood-bone marrow	NS	null	ENSP00000442788.1:p.Thr1884Ala	ENST00000540549.5:c.5650A>G	4:g.105276160A>G
TET2	ENST00000540549.5	6009	25941	2538080	2538080	2399718	haematopoietic_and_lymphoid_tissue	NS	NS	NS	haematopoietic_neoplasm	myelofibrosis	NS	NS	n	COSV54404459	COSM42070	150332640	c.5650A>G	p.T1884A	Substitution - Missense	null	null	38	4:105276160-105276160	+	n	-	PATHOGENIC	0.96339	Reported in another cancer sample as somatic	26124496	null	blood-bone marrow	NS	null	ENSP00000442788.1:p.Thr1884Ala	ENST00000540549.5:c.5650A>G	4:g.105276160A>G
TET2	ENST00000540549.5	6009	25941	PD6280a	1483810	1407436	haematopoietic_and_lymphoid_tissue	NS	NS	NS	haematopoietic_neoplasm	myelodysplastic_syndrome	refractory_anaemia_with_excess_blasts	NS	n	COSV54404459	COSM42070	150332640	c.5650A>G	p.T1884A	Substitution - Missense	null	null	38	4:105276160-105276160	+	n	-	PATHOGENIC	0.96339	Confirmed somatic variant	24030381	null	NS	NS	null	ENSP00000442788.1:p.Thr1884Ala	ENST00000540549.5:c.5650A>G	4:g.105276160A>G
TET2	ENST00000540549.5	6009	25941	377	2776616	2634752	haematopoietic_and_lymphoid_tissue	NS	NS	NS	haematopoietic_neoplasm	essential_thrombocythaemia	NS	NS	n	COSV54404459	COSM42070	150332640	c.5650A>G	p.T1884A	Substitution - Missense	null	null	38	4:105276160-105276160	+	n	-	PATHOGENIC	0.96339	Reported in another cancer sample as somatic	30304655	null	blood-bone marrow	NS	null	ENSP00000442788.1:p.Thr1884Ala	ENST00000540549.5:c.5650A>G	4:g.105276160A>G
TET2	ENST00000540549.5	6009	25941	PD6931a	1504142	1427020	haematopoietic_and_lymphoid_tissue	NS	NS	NS	haematopoietic_neoplasm	myelodysplastic_syndrome	refractory_cytopenia_with_multilinear_dysplasia_with_ringed_sideroblasts	NS	n	COSV54404459	COSM42070	150332640	c.5650A>G	p.T1884A	Substitution - Missense	null	null	38	4:105276160-105276160	+	n	-	PATHOGENIC	0.96339	Confirmed somatic variant	24030381	null	NS	NS	null	ENSP00000442788.1:p.Thr1884Ala	ENST00000540549.5:c.5650A>G	4:g.105276160A>G
TET2	ENST00000540549.5	6009	25941	1507724	1507724	1430590	haematopoietic_and_lymphoid_tissue	NS	NS	NS	haematopoietic_neoplasm	chronic_myelomonocytic_leukaemia	NS	NS	n	COSV54404459	COSM42070	150332640	c.5650A>G	p.T1884A	Substitution - Missense	null	null	38	4:105276160-105276160	+	n	-	PATHOGENIC	0.96339	Reported in another cancer sample as somatic	20644105	null	blood-bone marrow	NS	72	ENSP00000442788.1:p.Thr1884Ala	ENST00000540549.5:c.5650A>G	4:g.105276160A>G
TET2	ENST00000540549.5	6009	25941	1357689	1357689	1267730	haematopoietic_and_lymphoid_tissue	NS	NS	NS	haematopoietic_neoplasm	chronic_myelomonocytic_leukaemia	NS	NS	n	COSV54404459	COSM42070	150332640	c.5650A>G	p.T1884A	Substitution - Missense	null	null	38	4:105276160-105276160	+	n	-	PATHOGENIC	0.96339	Reported in another cancer sample as somatic	19797729	null	blood-bone marrow	NS	78	ENSP00000442788.1:p.Thr1884Ala	ENST00000540549.5:c.5650A>G	4:g.105276160A>G
TET2	ENST00000540549.5	6009	25941	P-0005606-T01-IM5	2722001	2580822	urinary_tract	bladder	NS	NS	carcinoma	transitional_cell_carcinoma	NS	NS	n	COSV54432641	COSM6944797	150344456	c.2074G>A	p.E692K	Substitution - Missense	het	null	38	4:105236016-105236016	+	n	-	null	0.68925	Confirmed somatic variant	28481359	null	surgery - NOS	primary	null	ENSP00000442788.1:p.Glu692Lys	ENST00000540549.5:c.2074G>A	4:g.105236016G>A
TET2	ENST00000540549.5	6009	25941	930	2776795	2634931	haematopoietic_and_lymphoid_tissue	NS	NS	NS	haematopoietic_neoplasm	essential_thrombocythaemia	NS	NS	n	COSV54402306	COSM144541	150344022	c.2024C>A	p.S675*	Substitution - Nonsense	null	null	38	4:105235966-105235966	+	n	-	NEUTRAL	0.29283	Variant of unknown origin	30304655	null	blood-bone marrow	NS	null	ENSP00000442788.1:p.Ser675Ter	ENST00000540549.5:c.2024C>A	4:g.105235966C>A
TET2	ENST00000540549.5	6009	25941	1638306	1638306	1554354	haematopoietic_and_lymphoid_tissue	NS	NS	NS	haematopoietic_neoplasm	chronic_myelomonocytic_leukaemia	NS	NS	n	COSV54402306	COSM144541	150344022	c.2024C>A	p.S675*	Substitution - Nonsense	het	null	38	4:105235966-105235966	+	n	-	NEUTRAL	0.29283	Variant of unknown origin	22017486	null	blood-bone marrow	NS	70.8	ENSP00000442788.1:p.Ser675Ter	ENST00000540549.5:c.2024C>A	4:g.105235966C>A
TET2	ENST00000540549.5	6009	25941	2081447	2081447	1959919	haematopoietic_and_lymphoid_tissue	NS	NS	NS	haematopoietic_neoplasm	essential_thrombocythaemia	NS	NS	n	COSV54399641	COSM1737944	150337068	c.2604del	p.P869Qfs*4	Deletion - Frameshift	het	null	38	4:105236546-105236546	+	n	-	null	null	Variant of unknown origin	24371780	null	blood-bone marrow	NS	64	ENSP00000442788.1:p.Pro869GlnfsTer4	ENST00000540549.5:c.2604del	4:g.105236546del
TET2	ENST00000540549.5	6009	25941	2081448	2081448	1959920	haematopoietic_and_lymphoid_tissue	NS	NS	NS	haematopoietic_neoplasm	acute_leukaemic_transformation_of_essential_thrombocythaemia	NS	NS	n	COSV54399641	COSM1737944	150337068	c.2604del	p.P869Qfs*4	Deletion - Frameshift	het	null	38	4:105236546-105236546	+	n	-	null	null	Variant of unknown origin	24371780	null	blood-bone marrow	secondary	64	ENSP00000442788.1:p.Pro869GlnfsTer4	ENST00000540549.5:c.2604del	4:g.105236546del
TET2	ENST00000540549.5	6009	25941	1554999	1554999	1476398	haematopoietic_and_lymphoid_tissue	NS	NS	NS	haematopoietic_neoplasm	acute_myeloid_leukaemia	M4	NS	n	COSV54421310	COSM110788	150371400	c.2638_2641delinsAC	p.H880Tfs*20	Complex - frameshift	het	null	38	4:105236580-105236583	+	n	-	null	null	Variant of unknown origin	21828143	null	blood-bone marrow	primary	53	ENSP00000442788.1:p.His880ThrfsTer20	ENST00000540549.5:c.2638_2641delinsAC	4:g.105236580_105236583delinsAC
TET2	ENST00000540549.5	6009	25941	10532X29	2566945	2428317	haematopoietic_and_lymphoid_tissue	NS	NS	NS	haematopoietic_neoplasm	chronic_myelomonocytic_leukaemia	NS	NS	n	COSV54398642	COSM5990094	150356402	c.2074del	p.E692Kfs*8	Deletion - Frameshift	null	null	38	4:105236016-105236016	+	n	-	null	null	Variant of unknown origin	26648538	null	blood-bone marrow	NS	null	ENSP00000442788.1:p.Glu692LysfsTer8	ENST00000540549.5:c.2074del	4:g.105236016del
TET2	ENST00000540549.5	6009	25941	2832895	2832895	2688704	haematopoietic_and_lymphoid_tissue	NS	NS	NS	haematopoietic_neoplasm	myelodysplastic_syndrome	refractory_cytopenia_with_unilineage_dysplasia	NS	n	COSV104597575	COSM9312299	150375319	c.2328dup	p.G777Wfs*4	Insertion - Frameshift	null	null	38	4:105236270-105236271	+	n	-	null	null	Variant of unknown origin	29515765	null	blood-bone marrow	NS	null	ENSP00000442788.1:p.Gly777TrpfsTer4	ENST00000540549.5:c.2328dup	4:g.105236270dup
TET2	ENST00000540549.5	6009	25941	2592582	2592582	2453458	haematopoietic_and_lymphoid_tissue	NS	NS	NS	haematopoietic_neoplasm	acute_myeloid_leukaemia	NS	NS	n	COSV54421619	COSM4383755	150333279	c.374del	p.F125Sfs*3	Deletion - Frameshift	null	null	38	4:105234316-105234316	+	n	-	null	null	Reported in another cancer sample as somatic	27881874	null	blood-bone marrow	NS	null	ENSP00000442788.1:p.Phe125SerfsTer3	ENST00000540549.5:c.374del	4:g.105234316del
TET2	ENST00000540549.5	6009	25941	P596	2878385	2732900	haematopoietic_and_lymphoid_tissue	NS	NS	NS	lymphoid_neoplasm	diffuse_large_B_cell_lymphoma	NS	NS	n	COSV54421619	COSM4383755	150333279	c.374del	p.F125Sfs*3	Deletion - Frameshift	null	null	38	4:105234316-105234316	+	n	-	null	null	Reported in another cancer sample as somatic	32187361	null	surgery-fixed	primary	null	ENSP00000442788.1:p.Phe125SerfsTer3	ENST00000540549.5:c.374del	4:g.105234316del
TET2	ENST00000540549.5	6009	25941	PTCL44	2318935	2184092	haematopoietic_and_lymphoid_tissue	NS	NS	NS	lymphoid_neoplasm	peripheral_T_cell_lymphoma_unspecified	NS	NS	n	COSV54416401	COSM1318625	150330712	c.2839C>T	p.Q947*	Substitution - Nonsense	null	null	38	4:105236781-105236781	+	n	-	PATHOGENIC	0.97462	Variant of unknown origin	24413737	null	surgery - NOS	NS	null	ENSP00000442788.1:p.Gln947Ter	ENST00000540549.5:c.2839C>T	4:g.105236781C>T
TET2	ENST00000540549.5	6009	25941	HD-0264	1429791	1339228	haematopoietic_and_lymphoid_tissue	NS	NS	NS	haematopoietic_neoplasm	myelodysplastic_syndrome	refractory_anaemia_with_excess_blasts	NS	n	null	COSM53054	171785405	c.?	p.L862Xfs*8	Frameshift	null	null	null	null	+	null	-	null	null	Variant of unknown origin	20678218	null	blood-bone marrow	NS	68	null	null	null
TET2	ENST00000540549.5	6009	25941	1472391	1472391	1396129	haematopoietic_and_lymphoid_tissue	NS	NS	NS	haematopoietic_neoplasm	chronic_myelomonocytic_leukaemia	NS	NS	n	COSV54395076	COSM53277	150359720	c.3205del	p.T1069Pfs*13	Deletion - Frameshift	het	null	38	4:105237147-105237147	+	n	-	null	null	Variant of unknown origin	21057493	null	blood-bone marrow	NS	66	ENSP00000442788.1:p.Thr1069ProfsTer13	ENST00000540549.5:c.3205del	4:g.105237147del
TET2	ENST00000540549.5	6009	25941	PD6791a	1504002	1426880	haematopoietic_and_lymphoid_tissue	NS	NS	NS	haematopoietic_neoplasm	myelodysplastic_syndrome	refractory_cytopenia_with_multilinear_dysplasia	NS	n	COSV54396189	COSM144517	150344206	c.2020C>T	p.Q674*	Substitution - Nonsense	null	null	38	4:105235962-105235962	+	n	-	PATHOGENIC	0.7778	Confirmed somatic variant	24030381	null	NS	NS	null	ENSP00000442788.1:p.Gln674Ter	ENST00000540549.5:c.2020C>T	4:g.105235962C>T
TET2	ENST00000540549.5	6009	25941	VYN936	2762712	2620971	thyroid	NS	NS	NS	carcinoma	anaplastic_carcinoma	NS	NS	n	COSV54396189	COSM144517	150344206	c.2020C>T	p.Q674*	Substitution - Nonsense	null	null	38	4:105235962-105235962	+	n	-	PATHOGENIC	0.7778	Reported in another cancer sample as somatic	29615459	null	NS	primary	67	ENSP00000442788.1:p.Gln674Ter	ENST00000540549.5:c.2020C>T	4:g.105235962C>T
TET2	ENST00000540549.5	6009	25941	PD11280a	1738869	1644700	haematopoietic_and_lymphoid_tissue	NS	NS	NS	haematopoietic_neoplasm	acute_myeloid_leukaemia	NS	NS	n	COSV54396786	COSM5944490	150368554	c.833_836dup	p.S280Dfs*3	Insertion - Frameshift	null	null	38	4:105234778-105234779	+	n	-	null	null	Variant of unknown origin	27276561	null	NS	NS	null	ENSP00000442788.1:p.Ser280AspfsTer3	ENST00000540549.5:c.833_836dup	4:g.105234775_105234778dup
TET2	ENST00000540549.5	6009	25941	1458974	1458974	1382947	haematopoietic_and_lymphoid_tissue	NS	NS	NS	haematopoietic_neoplasm	acute_myeloid_leukaemia	NS	NS	n	null	COSM51995	171791256	c.?	p.G1313*	Substitution - Nonsense	het	null	null	null	+	null	-	null	null	Confirmed somatic variant	20489055	null	blood-bone marrow	primary	null	null	null	null
TET2	ENST00000540549.5	6009	25941	2876640	2876640	2731155	lung	NS	NS	NS	carcinoma	adenocarcinoma	NS	NS	n	COSV105021570	COSM9869944	150372826	c.1015A>T	p.N339Y	Substitution - Missense	null	null	38	4:105234957-105234957	+	n	-	NEUTRAL	0.22336	Confirmed somatic variant	29506987	null	circulating tumour	NS	61	ENSP00000442788.1:p.Asn339Tyr	ENST00000540549.5:c.1015A>T	4:g.105234957A>T
TET2	ENST00000540549.5	6009	25941	P667	2878456	2732971	haematopoietic_and_lymphoid_tissue	NS	NS	NS	lymphoid_neoplasm	diffuse_large_B_cell_lymphoma	NS	NS	n	COSV54401530	COSM110749	150343916	c.685dup	p.T229Nfs*25	Insertion - Frameshift	null	null	38	4:105234627-105234628	+	n	-	null	null	Reported in another cancer sample as somatic	32187361	null	surgery-fixed	primary	null	ENSP00000442788.1:p.Thr229AsnfsTer25	ENST00000540549.5:c.685dup	4:g.105234627dup
TET2	ENST00000540549.5	6009	25941	1554968	1554968	1476367	haematopoietic_and_lymphoid_tissue	NS	NS	NS	haematopoietic_neoplasm	acute_myeloid_leukaemia	M2	NS	n	COSV54401530	COSM110749	150343916	c.685dup	p.T229Nfs*25	Insertion - Frameshift	het	null	38	4:105234627-105234628	+	n	-	null	null	Confirmed somatic variant	21828143	null	blood-bone marrow	primary	21	ENSP00000442788.1:p.Thr229AsnfsTer25	ENST00000540549.5:c.685dup	4:g.105234627dup
TET2	ENST00000540549.5	6009	25941	MOC62	2795168	2652014	ovary	NS	NS	NS	carcinoma	mucinous_carcinoma	NS	NS	n	COSV99483352	COSM9101719	150354530	c.1604A>G	p.N535S	Substitution - Missense	null	null	38	4:105235546-105235546	+	n	-	PATHOGENIC	0.84183	Confirmed somatic variant	29793804	null	surgery - NOS	primary	53	ENSP00000442788.1:p.Asn535Ser	ENST00000540549.5:c.1604A>G	4:g.105235546A>G
TET2	ENST00000540549.5	6009	25941	1638301	1638301	1554349	haematopoietic_and_lymphoid_tissue	NS	NS	NS	haematopoietic_neoplasm	chronic_myelomonocytic_leukaemia	NS	NS	n	COSV54396189	COSM144517	150344206	c.2020C>T	p.Q674*	Substitution - Nonsense	het	null	38	4:105235962-105235962	+	n	-	PATHOGENIC	0.7778	Reported in another cancer sample as somatic	22017486	null	blood-bone marrow	NS	73.3	ENSP00000442788.1:p.Gln674Ter	ENST00000540549.5:c.2020C>T	4:g.105235962C>T
TET2	ENST00000540549.5	6009	25941	P-0000423-T01-IM3	2715259	2574080	urinary_tract	bladder	NS	NS	carcinoma	NS	NS	NS	n	COSV54435338	COSM5945028	150366335	c.2381C>G	p.S794*	Substitution - Nonsense	het	null	38	4:105236323-105236323	+	n	-	PATHOGENIC	0.92107	Confirmed somatic variant	28481359	null	surgery-fixed	primary	null	ENSP00000442788.1:p.Ser794Ter	ENST00000540549.5:c.2381C>G	4:g.105236323C>G
TET2	ENST00000540549.5	6009	25941	PD7613a	1578031	1499451	haematopoietic_and_lymphoid_tissue	NS	NS	NS	haematopoietic_neoplasm	acute_myeloid_leukaemia	NS	NS	n	COSV54435338	COSM5945028	150366335	c.2381C>G	p.S794*	Substitution - Nonsense	null	null	38	4:105236323-105236323	+	n	-	PATHOGENIC	0.92107	Reported in another cancer sample as somatic	27276561	null	NS	NS	null	ENSP00000442788.1:p.Ser794Ter	ENST00000540549.5:c.2381C>G	4:g.105236323C>G
TET2	ENST00000540549.5	6009	25941	P36	2877825	2732340	haematopoietic_and_lymphoid_tissue	NS	NS	NS	lymphoid_neoplasm	diffuse_large_B_cell_lymphoma	NS	NS	n	COSV54435338	COSM5945028	150366335	c.2381C>G	p.S794*	Substitution - Nonsense	null	null	38	4:105236323-105236323	+	n	-	PATHOGENIC	0.92107	Reported in another cancer sample as somatic	32187361	null	surgery-fixed	primary	null	ENSP00000442788.1:p.Ser794Ter	ENST00000540549.5:c.2381C>G	4:g.105236323C>G
TET2	ENST00000540549.5	6009	25941	5-GE098-T2	2869802	2724799	skin	NS	NS	NS	carcinoma	basal_cell_carcinoma	NS	NS	n	COSV54417179	COSM5945070	150349309	c.5588C>T	p.A1863V	Substitution - Missense	null	null	38	4:105276098-105276098	+	n	-	PATHOGENIC	0.95641	Reported in another cancer sample as somatic	26950094	null	surgery - NOS	NS	66	ENSP00000442788.1:p.Ala1863Val	ENST00000540549.5:c.5588C>T	4:g.105276098C>T
TET2	ENST00000540549.5	6009	25941	PD8383a	1578801	1500221	haematopoietic_and_lymphoid_tissue	NS	NS	NS	haematopoietic_neoplasm	acute_myeloid_leukaemia	NS	NS	n	COSV54417179	COSM5945070	150349309	c.5588C>T	p.A1863V	Substitution - Missense	null	null	38	4:105276098-105276098	+	n	-	PATHOGENIC	0.95641	Reported in another cancer sample as somatic	27276561	null	NS	NS	null	ENSP00000442788.1:p.Ala1863Val	ENST00000540549.5:c.5588C>T	4:g.105276098C>T
TET2	ENST00000540549.5	6009	25941	2042042	2042042	1923160	haematopoietic_and_lymphoid_tissue	NS	NS	NS	haematopoietic_neoplasm	myelodysplastic_syndrome	refractory_cytopenia_with_multilinear_dysplasia	NS	n	COSV54396865	COSM1716789	150330885	c.2440C>T	p.R814C	Substitution - Missense	het	null	38	4:105236382-105236382	+	n	-	PATHOGENIC	0.72114	Confirmed somatic variant	23996483	null	blood-bone marrow	primary	78	ENSP00000442788.1:p.Arg814Cys	ENST00000540549.5:c.2440C>T	4:g.105236382C>T
TET2	ENST00000540549.5	6009	25941	P-0011570-T01-IM5	2727142	2585963	endometrium	NS	NS	NS	carcinoma	endometrioid_carcinoma	NS	NS	n	COSV54396865	COSM1716789	150330885	c.2440C>T	p.R814C	Substitution - Missense	het	null	38	4:105236382-105236382	+	n	-	PATHOGENIC	0.72114	Confirmed somatic variant	28481359	null	surgery-fixed	primary	null	ENSP00000442788.1:p.Arg814Cys	ENST00000540549.5:c.2440C>T	4:g.105236382C>T
TET2	ENST00000540549.5	6009	25941	2042043	2042043	1923161	haematopoietic_and_lymphoid_tissue	NS	NS	NS	haematopoietic_neoplasm	acute_myeloid_leukaemia_associated_with_MDS	NS	NS	n	COSV54396865	COSM1716789	150330885	c.2440C>T	p.R814C	Substitution - Missense	het	null	38	4:105236382-105236382	+	n	-	PATHOGENIC	0.72114	Confirmed somatic variant	23996483	null	blood-bone marrow	secondary	78	ENSP00000442788.1:p.Arg814Cys	ENST00000540549.5:c.2440C>T	4:g.105236382C>T
TET2	ENST00000540549.5	6009	25941	2838703	2838703	2694473	haematopoietic_and_lymphoid_tissue	NS	NS	NS	haematopoietic_neoplasm	myelodysplastic_syndrome	refractory_anaemia_with_excess_blasts	NS	n	COSV54396865	COSM1716789	150330885	c.2440C>T	p.R814C	Substitution - Missense	het	null	38	4:105236382-105236382	+	n	-	PATHOGENIC	0.72114	Reported in another cancer sample as somatic	31804030	null	blood-bone marrow	NS	23	ENSP00000442788.1:p.Arg814Cys	ENST00000540549.5:c.2440C>T	4:g.105236382C>T
TET2	ENST00000540549.5	6009	25941	NCCS-007	2810715	2667376	breast	NS	NS	NS	carcinoma	HER-positive_carcinoma	NS	NS	n	COSV54396865	COSM1716789	150330885	c.2440C>T	p.R814C	Substitution - Missense	het	null	38	4:105236382-105236382	+	n	-	PATHOGENIC	0.72114	Reported in another cancer sample as somatic	30062102	null	surgery-fixed	primary	null	ENSP00000442788.1:p.Arg814Cys	ENST00000540549.5:c.2440C>T	4:g.105236382C>T
TET2	ENST00000540549.5	6009	25941	2592686	2592686	2453562	haematopoietic_and_lymphoid_tissue	skin	NS	NS	lymphoid_neoplasm	adult_T_cell_lymphoma-leukaemia	NS	NS	n	COSV54396865	COSM1716789	150330885	c.2440C>T	p.R814C	Substitution - Missense	null	null	38	4:105236382-105236382	+	n	-	PATHOGENIC	0.72114	Reported in another cancer sample as somatic	26763362	null	surgery fresh/frozen	NS	56	ENSP00000442788.1:p.Arg814Cys	ENST00000540549.5:c.2440C>T	4:g.105236382C>T
TET2	ENST00000540549.5	6009	25941	AML12	2838911	2694681	haematopoietic_and_lymphoid_tissue	NS	NS	NS	haematopoietic_neoplasm	acute_leukaemic_transformation_of_myeloproliferative_neoplasm	NS	NS	n	COSV104597272	COSM9358088	150361730	c.3594+1G>C	p.?	Unknown	null	null	38	4:105242928-105242928	+	n	-	PATHOGENIC	0.99389	Variant of unknown origin	29148089	null	blood-bone marrow	secondary	null	null	ENST00000540549.5:c.3594+1G>C	4:g.105242928G>C
TET2	ENST00000540549.5	6009	25941	CMML005	2056954	1937198	haematopoietic_and_lymphoid_tissue	NS	NS	NS	haematopoietic_neoplasm	chronic_myelomonocytic_leukaemia	NS	NS	n	null	COSM42022	171790854	c.?	p.H762Xfs*?	Frameshift	null	null	null	null	+	null	-	null	null	Variant of unknown origin	24218139	null	blood-bone marrow	NS	null	null	null	null
TET2	ENST00000540549.5	6009	25941	1327312	1327312	1237807	haematopoietic_and_lymphoid_tissue	NS	NS	NS	haematopoietic_neoplasm	polycythaemia_vera	NS	NS	n	COSV54435234	COSM43525	150353092	c.2650dup	p.Q884Pfs*17	Insertion - Frameshift	het	null	38	4:105236592-105236593	+	n	-	null	null	Confirmed somatic variant	19474426	null	blood-bone marrow	NS	null	ENSP00000442788.1:p.Gln884ProfsTer17	ENST00000540549.5:c.2650dup	4:g.105236592dup
TET2	ENST00000540549.5	6009	25941	1500938	1500938	1423817	haematopoietic_and_lymphoid_tissue	NS	NS	NS	haematopoietic_neoplasm	acute_myeloid_leukaemia	NS	NS	n	COSV54432022	COSM87071	150363981	c.519del	p.P174Lfs*9	Deletion - Frameshift	het	null	38	4:105234461-105234461	+	n	-	null	null	Confirmed somatic variant	21343549	null	blood-bone marrow	primary	null	ENSP00000442788.1:p.Pro174LeufsTer9	ENST00000540549.5:c.519del	4:g.105234461del
TET2	ENST00000540549.5	6009	25941	1973	2777177	2635313	haematopoietic_and_lymphoid_tissue	NS	NS	NS	haematopoietic_neoplasm	polycythaemia_vera	NS	NS	n	COSV99480835	COSM7410105	150352482	c.3202del	p.Q1068Kfs*14	Deletion - Frameshift	null	null	38	4:105237144-105237144	+	n	-	null	null	Variant of unknown origin	30304655	null	blood-bone marrow	NS	null	ENSP00000442788.1:p.Gln1068LysfsTer14	ENST00000540549.5:c.3202del	4:g.105237144del
TET2	ENST00000540549.5	6009	25941	PD6275a	1483805	1407431	haematopoietic_and_lymphoid_tissue	NS	NS	NS	haematopoietic_neoplasm	myelodysplastic_syndrome	refractory_anaemia_with_excess_blasts	NS	n	COSV54427561	COSM4383804	150372282	c.1400_1403del	p.T467Mfs*18	Deletion - Frameshift	null	null	38	4:105235342-105235345	+	n	-	null	null	Confirmed somatic variant	24030381	null	NS	NS	null	ENSP00000442788.1:p.Thr467MetfsTer18	ENST00000540549.5:c.1400_1403del	4:g.105235342_105235345del
TET2	ENST00000540549.5	6009	25941	AML_613	2520534	2382883	haematopoietic_and_lymphoid_tissue	NS	NS	NS	haematopoietic_neoplasm	acute_myeloid_leukaemia	NS	NS	n	COSV54411193	COSM1724995	150341937	c.4544del	p.L1515Cfs*56	Deletion - Frameshift	null	null	38	4:105275054-105275054	+	n	-	null	null	Reported in another cancer sample as somatic	27288520	null	blood-bone marrow	primary	68	ENSP00000442788.1:p.Leu1515CysfsTer56	ENST00000540549.5:c.4544del	4:g.105275054del
TET2	ENST00000540549.5	6009	25941	1849095	1849095	1741807	haematopoietic_and_lymphoid_tissue	NS	NS	NS	haematopoietic_neoplasm	acute_myeloid_leukaemia	M1	NS	n	null	COSM1169609	171788860	c.?	p.T1114I	Substitution - Missense	null	null	null	null	+	null	-	null	null	Variant of unknown origin	23135354	null	blood-bone marrow	recurrent	null	null	null	null
TET2	ENST00000540549.5	6009	25941	CMML005	2056954	1937198	haematopoietic_and_lymphoid_tissue	NS	NS	NS	haematopoietic_neoplasm	chronic_myelomonocytic_leukaemia	NS	NS	n	null	COSM1738138	171790855	c.?	p.T221Xfs*?	Frameshift	null	null	null	null	+	null	-	null	null	Variant of unknown origin	24218139	null	blood-bone marrow	NS	null	null	null	null
TET2	ENST00000540549.5	6009	25941	1657211	1657211	1571866	haematopoietic_and_lymphoid_tissue	NS	NS	NS	haematopoietic_neoplasm	acute_myeloid_leukaemia	NS	NS	n	COSV54419061	COSM211708	150368031	c.591del	p.I197Mfs*10	Deletion - Frameshift	null	null	38	4:105234533-105234533	+	n	-	null	null	Variant of unknown origin	22116554	null	blood-bone marrow	NS	null	ENSP00000442788.1:p.Ile197MetfsTer10	ENST00000540549.5:c.591del	4:g.105234533del
TET2	ENST00000540549.5	6009	25941	1550568	1550568	1472673	haematopoietic_and_lymphoid_tissue	lymph_node	NS	NS	lymphoid_neoplasm	peripheral_T_cell_lymphoma_unspecified	NS	NS	n	COSV54430030	COSM100074	150338798	c.2742del	p.A915Lfs*6	Deletion - Frameshift	het	null	38	4:105236684-105236684	+	n	-	null	null	Confirmed somatic variant	21723201	null	surgery - NOS	secondary	73	ENSP00000442788.1:p.Ala915LeufsTer6	ENST00000540549.5:c.2742del	4:g.105236684del
TET2	ENST00000540549.5	6009	25941	1554959	1554959	1476358	haematopoietic_and_lymphoid_tissue	NS	NS	NS	haematopoietic_neoplasm	acute_myeloid_leukaemia	M4	NS	n	COSV54423556	COSM110769	150342690	c.5612T>G	p.I1871S	Substitution - Missense	het	null	38	4:105276122-105276122	+	n	-	PATHOGENIC	0.96199	Confirmed somatic variant	21828143	null	blood-bone marrow	primary	69	ENSP00000442788.1:p.Ile1871Ser	ENST00000540549.5:c.5612T>G	4:g.105276122T>G
TET2	ENST00000540549.5	6009	25941	1554966	1554966	1476365	haematopoietic_and_lymphoid_tissue	NS	NS	NS	haematopoietic_neoplasm	acute_myeloid_leukaemia	M4	NS	n	COSV54401413	COSM110772	150361004	c.4474G>T	p.E1492*	Substitution - Nonsense	het	null	38	4:105272855-105272855	+	n	-	PATHOGENIC	0.98864	Reported in another cancer sample as somatic	21828143	null	blood-bone marrow	primary	72	ENSP00000442788.1:p.Glu1492Ter	ENST00000540549.5:c.4474G>T	4:g.105272855G>T
TET2	ENST00000540549.5	6009	25941	MI-AML-260	2592431	2453312	haematopoietic_and_lymphoid_tissue	NS	NS	NS	haematopoietic_neoplasm	acute_myeloid_leukaemia_therapy_related	NS	NS	n	COSV54413047	COSM6191316	150367652	c.2843del	p.K948Sfs*5	Deletion - Frameshift	null	null	38	4:105236785-105236785	+	n	-	null	null	Confirmed somatic variant	25652455	null	blood-bone marrow	NS	60	ENSP00000442788.1:p.Lys948SerfsTer5	ENST00000540549.5:c.2843del	4:g.105236785del
TET2	ENST00000540549.5	6009	25941	16	2646045	2506254	haematopoietic_and_lymphoid_tissue	NS	NS	NS	haematopoietic_neoplasm	chronic_myelomonocytic_leukaemia	NS	NS	n	COSV54413226	COSM6498547	150367690	c.416del	p.P139Qfs*6	Deletion - Frameshift	null	null	38	4:105234358-105234358	+	n	-	null	null	Variant of unknown origin	27486981	null	blood-bone marrow	secondary	null	ENSP00000442788.1:p.Pro139GlnfsTer6	ENST00000540549.5:c.416del	4:g.105234358del
TET2	ENST00000540549.5	6009	25941	7	2222618	2090600	haematopoietic_and_lymphoid_tissue	NS	NS	NS	lymphoid_neoplasm	angioimmunoblastic_T_cell_lymphoma	NS	NS	n	COSV54407775	COSM4170100	150347272	c.5172del	p.T1726Lfs*19	Deletion - Frameshift	null	null	38	4:105275682-105275682	+	n	-	null	null	Confirmed somatic variant	24345752	null	fixed - NOS	NS	null	ENSP00000442788.1:p.Thr1726LeufsTer19	ENST00000540549.5:c.5172del	4:g.105275682del
TET2	ENST00000540549.5	6009	25941	5-WS006-T1	2869939	2724936	skin	NS	NS	NS	carcinoma	basal_cell_carcinoma	NS	NS	n	COSV105021331	COSM9808303	150367340	c.3409+69G>A	p.?	Unknown	null	null	38	4:105237420-105237420	+	n	-	null	0.65511	Variant of unknown origin	26950094	null	surgery - NOS	NS	null	null	ENST00000540549.5:c.3409+69G>A	4:g.105237420G>A
TET2	ENST00000540549.5	6009	25941	1657205	1657205	1571860	haematopoietic_and_lymphoid_tissue	NS	NS	NS	haematopoietic_neoplasm	acute_myeloid_leukaemia	NS	NS	n	COSV54425753	COSM211703	150376198	c.3337del	p.D1113Ifs*4	Deletion - Frameshift	null	null	38	4:105237279-105237279	+	n	-	null	null	Variant of unknown origin	22116554	null	blood-bone marrow	NS	null	ENSP00000442788.1:p.Asp1113IlefsTer4	ENST00000540549.5:c.3337del	4:g.105237279del
TET2	ENST00000540549.5	6009	25941	PD11165a	1738754	1644585	haematopoietic_and_lymphoid_tissue	NS	NS	NS	haematopoietic_neoplasm	acute_myeloid_leukaemia	NS	NS	n	COSV54404782	COSM5944243	150358179	c.1528_1532del	p.E510Pfs*4	Deletion - Frameshift	null	null	38	4:105235470-105235474	+	n	-	null	null	Variant of unknown origin	27276561	null	NS	NS	null	ENSP00000442788.1:p.Glu510ProfsTer4	ENST00000540549.5:c.1528_1532del	4:g.105235470_105235474del
TET2	ENST00000540549.5	6009	25941	25	2783725	2641508	haematopoietic_and_lymphoid_tissue	NS	NS	NS	haematopoietic_neoplasm	mast_cell_neoplasm	systemic_mastocytosis	associated_with_other_haematological_disorder	n	COSV54396009	COSM4766174	150349201	c.5734C>T	p.H1912Y	Substitution - Missense	null	null	38	4:105276244-105276244	+	n	-	PATHOGENIC	0.95108	Variant of unknown origin	30373888	null	blood-bone marrow	primary	51	ENSP00000442788.1:p.His1912Tyr	ENST00000540549.5:c.5734C>T	4:g.105276244C>T
TET2	ENST00000540549.5	6009	25941	1543306	1543306	1465488	haematopoietic_and_lymphoid_tissue	NS	NS	NS	haematopoietic_neoplasm	acute_myeloid_leukaemia	NS	NS	n	COSV54402269	COSM97190	150330644	c.2079del	p.K693Nfs*7	Deletion - Frameshift	null	null	38	4:105236021-105236021	+	n	-	null	null	Reported in another cancer sample as somatic	21637286	null	blood-bone marrow	secondary	72	ENSP00000442788.1:p.Lys693AsnfsTer7	ENST00000540549.5:c.2079del	4:g.105236021del
TET2	ENST00000540549.5	6009	25941	61	2646074	2506283	haematopoietic_and_lymphoid_tissue	NS	NS	NS	haematopoietic_neoplasm	chronic_myelomonocytic_leukaemia	NS	NS	n	COSV54423759	COSM6498605	150351386	c.244dup	p.S82Kfs*2	Insertion - Frameshift	null	null	38	4:105234186-105234187	+	n	-	null	null	Variant of unknown origin	27486981	null	blood-bone marrow	secondary	null	ENSP00000442788.1:p.Ser82LysfsTer2	ENST00000540549.5:c.244dup	4:g.105234186dup
TET2	ENST00000540549.5	6009	25941	UPN44	2756321	2615014	haematopoietic_and_lymphoid_tissue	NS	NS	NS	lymphoid_neoplasm	diffuse_large_B_cell_lymphoma	NS	NS	n	COSV54427929	COSM7338429	150327984	c.1289T>C	p.V430A	Substitution - Missense	null	null	38	4:105235231-105235231	+	n	-	NEUTRAL	0.15008	Variant of unknown origin	28302137	null	surgery-fixed	primary	null	ENSP00000442788.1:p.Val430Ala	ENST00000540549.5:c.1289T>C	4:g.105235231T>C
TET2	ENST00000540549.5	6009	25941	P-0002527-T01-IM3	2829481	2685296	breast	NS	NS	NS	carcinoma	lobular_carcinoma	NS	NS	n	COSV54439146	COSM6922987	150358541	c.1800G>T	p.M600I	Substitution - Missense	null	null	38	4:105235742-105235742	+	n	-	NEUTRAL	0.17498	Reported in another cancer sample as somatic	30205045	null	surgery-fixed	metastasis	34	ENSP00000442788.1:p.Met600Ile	ENST00000540549.5:c.1800G>T	4:g.105235742G>T
TET2	ENST00000540549.5	6009	25941	P-0002527-T01-IM3	2718793	2577614	breast	NS	NS	NS	carcinoma	lobular_carcinoma	NS	NS	n	COSV54439146	COSM6922987	150358541	c.1800G>T	p.M600I	Substitution - Missense	het	null	38	4:105235742-105235742	+	n	-	NEUTRAL	0.17498	Confirmed somatic variant	28481359	null	surgery-fixed	metastasis	null	ENSP00000442788.1:p.Met600Ile	ENST00000540549.5:c.1800G>T	4:g.105235742G>T
TET2	ENST00000540549.5	6009	25941	1657228	1657228	1571883	haematopoietic_and_lymphoid_tissue	NS	NS	NS	haematopoietic_neoplasm	acute_myeloid_leukaemia	NS	NS	n	COSV54403853	COSM87135	150345750	c.3818G>C	p.C1273S	Substitution - Missense	null	null	38	4:105259633-105259633	+	n	-	PATHOGENIC	0.99086	Variant of unknown origin	22116554	null	blood-bone marrow	NS	null	ENSP00000442788.1:p.Cys1273Ser	ENST00000540549.5:c.3818G>C	4:g.105259633G>C
TET2	ENST00000540549.5	6009	25941	P-0004585-T01-IM5	2720981	2579802	haematopoietic_and_lymphoid_tissue	lymph_node	NS	NS	lymphoid_neoplasm	peripheral_T_cell_lymphoma_unspecified	NS	NS	n	COSV54403455	COSM1660183	150348125	c.4186T>C	p.C1396R	Substitution - Missense	het	null	38	4:105272567-105272567	+	n	-	PATHOGENIC	0.97883	Confirmed somatic variant	28481359	null	surgery - NOS	primary	null	ENSP00000442788.1:p.Cys1396Arg	ENST00000540549.5:c.4186T>C	4:g.105272567T>C
TET2	ENST00000540549.5	6009	25941	9093088	2751146	2609842	lung	NS	NS	NS	carcinoma	small_cell_carcinoma	NS	NS	n	COSV105021245	COSM9521952	150364181	c.1711del	p.R571Vfs*9	Deletion - Frameshift	null	null	38	4:105235653-105235653	+	n	-	null	null	Confirmed somatic variant	29748005	null	circulating tumour	NS	null	ENSP00000442788.1:p.Arg571ValfsTer9	ENST00000540549.5:c.1711del	4:g.105235653del
TET2	ENST00000540549.5	6009	25941	PD7838a	1578256	1499676	haematopoietic_and_lymphoid_tissue	NS	NS	NS	haematopoietic_neoplasm	acute_myeloid_leukaemia	NS	NS	n	COSV54423034	COSM5944236	150349469	c.3725_3729del	p.D1242Afs*24	Deletion - Frameshift	null	null	38	4:105243700-105243704	+	n	-	null	null	Variant of unknown origin	27276561	null	NS	NS	null	ENSP00000442788.1:p.Asp1242AlafsTer24	ENST00000540549.5:c.3725_3729del	4:g.105243700_105243704del
TET2	ENST00000540549.5	6009	25941	C21CA2	2813598	2669987	large_intestine	colon	sigmoid	NS	carcinoma	adenocarcinoma	NS	NS	n	COSV104371869	COSM9225536	150339743	c.4096C>T	p.R1366C	Substitution - Missense	null	null	38	4:105269661-105269661	+	n	-	PATHOGENIC	0.9715	Confirmed somatic variant	29967250	null	surgery-fixed	primary	34	ENSP00000442788.1:p.Arg1366Cys	ENST00000540549.5:c.4096C>T	4:g.105269661C>T
TET2	ENST00000540549.5	6009	25941	2592456	2592456	2453337	prostate	NS	NS	NS	carcinoma	adenocarcinoma	NS	NS	n	COSV54395498	COSM6023004	150328593	c.1684C>G	p.P562A	Substitution - Missense	null	null	38	4:105235626-105235626	+	n	-	null	0.67606	Confirmed somatic variant	23636849	null	autopsy-fresh/frozen	metastasis	58	ENSP00000442788.1:p.Pro562Ala	ENST00000540549.5:c.1684C>G	4:g.105235626C>G
TET2	ENST00000540549.5	6009	25941	2592449	2592449	2453330	prostate	NS	NS	NS	carcinoma	adenocarcinoma	NS	NS	n	COSV54395498	COSM6023004	150328593	c.1684C>G	p.P562A	Substitution - Missense	null	null	38	4:105235626-105235626	+	n	-	null	0.67606	Confirmed somatic variant	23636849	null	autopsy-fresh/frozen	metastasis	58	ENSP00000442788.1:p.Pro562Ala	ENST00000540549.5:c.1684C>G	4:g.105235626C>G
TET2	ENST00000540549.5	6009	25941	2592452	2592452	2453333	prostate	NS	NS	NS	carcinoma	adenocarcinoma	NS	NS	n	COSV54395498	COSM6023004	150328593	c.1684C>G	p.P562A	Substitution - Missense	null	null	38	4:105235626-105235626	+	n	-	null	0.67606	Confirmed somatic variant	23636849	null	autopsy-fresh/frozen	metastasis	58	ENSP00000442788.1:p.Pro562Ala	ENST00000540549.5:c.1684C>G	4:g.105235626C>G
TET2	ENST00000540549.5	6009	25941	2592448	2592448	2453329	prostate	NS	NS	NS	carcinoma	adenocarcinoma	NS	NS	n	COSV54395498	COSM6023004	150328593	c.1684C>G	p.P562A	Substitution - Missense	null	null	38	4:105235626-105235626	+	n	-	null	0.67606	Confirmed somatic variant	23636849	null	autopsy-fresh/frozen	metastasis	58	ENSP00000442788.1:p.Pro562Ala	ENST00000540549.5:c.1684C>G	4:g.105235626C>G
TET2	ENST00000540549.5	6009	25941	2592451	2592451	2453332	prostate	NS	NS	NS	carcinoma	adenocarcinoma	NS	NS	n	COSV54395498	COSM6023004	150328593	c.1684C>G	p.P562A	Substitution - Missense	null	null	38	4:105235626-105235626	+	n	-	null	0.67606	Confirmed somatic variant	23636849	null	autopsy-fresh/frozen	metastasis	58	ENSP00000442788.1:p.Pro562Ala	ENST00000540549.5:c.1684C>G	4:g.105235626C>G
TET2	ENST00000540549.5	6009	25941	2592454	2592454	2453335	prostate	NS	NS	NS	carcinoma	adenocarcinoma	NS	NS	n	COSV54395498	COSM6023004	150328593	c.1684C>G	p.P562A	Substitution - Missense	null	null	38	4:105235626-105235626	+	n	-	null	0.67606	Confirmed somatic variant	23636849	null	autopsy-fresh/frozen	metastasis	58	ENSP00000442788.1:p.Pro562Ala	ENST00000540549.5:c.1684C>G	4:g.105235626C>G
TET2	ENST00000540549.5	6009	25941	2592447	2592447	2453328	prostate	NS	NS	NS	carcinoma	adenocarcinoma	NS	NS	n	COSV54395498	COSM6023004	150328593	c.1684C>G	p.P562A	Substitution - Missense	het	null	38	4:105235626-105235626	+	n	-	null	0.67606	Confirmed somatic variant	23636849	null	autopsy-fresh/frozen	metastasis	58	ENSP00000442788.1:p.Pro562Ala	ENST00000540549.5:c.1684C>G	4:g.105235626C>G
TET2	ENST00000540549.5	6009	25941	2592453	2592453	2453334	prostate	NS	NS	NS	carcinoma	adenocarcinoma	NS	NS	n	COSV54395498	COSM6023004	150328593	c.1684C>G	p.P562A	Substitution - Missense	null	null	38	4:105235626-105235626	+	n	-	null	0.67606	Confirmed somatic variant	23636849	null	autopsy-fresh/frozen	metastasis	58	ENSP00000442788.1:p.Pro562Ala	ENST00000540549.5:c.1684C>G	4:g.105235626C>G
TET2	ENST00000540549.5	6009	25941	2780661	2780661	2638508	haematopoietic_and_lymphoid_tissue	NS	NS	NS	haematopoietic_neoplasm	chronic_myelomonocytic_leukaemia	NS	NS	n	COSV54395261	COSM1716883	150343666	c.1945C>T	p.Q649*	Substitution - Nonsense	null	null	38	4:105235887-105235887	+	n	-	PATHOGENIC	0.93125	Reported in another cancer sample as somatic	26728869	null	blood-bone marrow	NS	82	ENSP00000442788.1:p.Gln649Ter	ENST00000540549.5:c.1945C>T	4:g.105235887C>T
TET2	ENST00000540549.5	6009	25941	6	2048228	1928495	haematopoietic_and_lymphoid_tissue	NS	NS	NS	haematopoietic_neoplasm	blastic_plasmacytoid_dendritic_cell_neoplasm	NS	NS	n	COSV54395261	COSM1716883	150343666	c.1945C>T	p.Q649*	Substitution - Nonsense	null	null	38	4:105235887-105235887	+	n	-	PATHOGENIC	0.93125	Confirmed somatic variant	24072100	null	blood-bone marrow	NS	71	ENSP00000442788.1:p.Gln649Ter	ENST00000540549.5:c.1945C>T	4:g.105235887C>T
TET2	ENST00000540549.5	6009	25941	2735954	2735954	2594656	haematopoietic_and_lymphoid_tissue	NS	NS	NS	haematopoietic_neoplasm	acute_myeloid_leukaemia	NS	NS	n	COSV54417495	COSM7003955	150329805	c.2662C>T	p.Q888*	Substitution - Nonsense	null	null	38	4:105236604-105236604	+	n	-	PATHOGENIC	0.87956	Variant of unknown origin	27435003	null	blood-bone marrow	NS	null	ENSP00000442788.1:p.Gln888Ter	ENST00000540549.5:c.2662C>T	4:g.105236604C>T
TET2	ENST00000540549.5	6009	25941	PTCL57	2318948	2184105	haematopoietic_and_lymphoid_tissue	NS	NS	NS	lymphoid_neoplasm	angioimmunoblastic_T_cell_lymphoma	NS	NS	n	COSV54426236	COSM4766121	150364641	c.3409G>A	p.E1137K	Substitution - Missense	null	null	38	4:105237351-105237351	+	n	-	PATHOGENIC	0.97389	Variant of unknown origin	24413737	null	surgery - NOS	NS	null	ENSP00000442788.1:p.Glu1137Lys	ENST00000540549.5:c.3409G>A	4:g.105237351G>A
TET2	ENST00000540549.5	6009	25941	73	1796358	1698105	haematopoietic_and_lymphoid_tissue	NS	NS	NS	haematopoietic_neoplasm	myelodysplastic_syndrome	refractory_anaemia_with_excess_blasts	NS	n	COSV54436936	COSM1023357	150366984	c.2166del	p.K722Nfs*29	Deletion - Frameshift	null	null	38	4:105236108-105236108	+	n	-	null	null	Variant of unknown origin	23099237	null	blood-bone marrow	NS	34	ENSP00000442788.1:p.Lys722AsnfsTer29	ENST00000540549.5:c.2166del	4:g.105236108del
TET2	ENST00000540549.5	6009	25941	2538824	2538824	2400462	haematopoietic_and_lymphoid_tissue	NS	NS	NS	haematopoietic_neoplasm	acute_myeloid_leukaemia	M1	NS	n	COSV54410169	COSM5945711	150355704	c.1062del	p.G355Vfs*17	Deletion - Frameshift	null	null	38	4:105235004-105235004	+	n	-	null	null	Variant of unknown origin	27359055	null	blood-bone marrow	NS	68	ENSP00000442788.1:p.Gly355ValfsTer17	ENST00000540549.5:c.1062del	4:g.105235004del
TET2	ENST00000540549.5	6009	25941	PD11147a	1738736	1644567	haematopoietic_and_lymphoid_tissue	NS	NS	NS	haematopoietic_neoplasm	acute_myeloid_leukaemia	NS	NS	n	COSV54397759	COSM5261949	150342699	c.1960del	p.Q654Kfs*46	Deletion - Frameshift	null	null	38	4:105235902-105235902	+	n	-	null	null	Variant of unknown origin	27276561	null	NS	NS	null	ENSP00000442788.1:p.Gln654LysfsTer46	ENST00000540549.5:c.1960del	4:g.105235902del
TET2	ENST00000540549.5	6009	25941	PD11231a	1738820	1644651	haematopoietic_and_lymphoid_tissue	NS	NS	NS	haematopoietic_neoplasm	acute_myeloid_leukaemia	NS	NS	n	COSV54396773	COSM3720050	150347109	c.2113C>T	p.Q705*	Substitution - Nonsense	null	null	38	4:105236055-105236055	+	n	-	PATHOGENIC	0.79816	Reported in another cancer sample as somatic	27276561	null	NS	NS	null	ENSP00000442788.1:p.Gln705Ter	ENST00000540549.5:c.2113C>T	4:g.105236055C>T
TET2	ENST00000540549.5	6009	25941	2015-047	2592122	2453003	haematopoietic_and_lymphoid_tissue	NS	NS	NS	haematopoietic_neoplasm	myelodysplastic_syndrome	NS	NS	n	null	COSM6023510	171793305	c.?	p.G1731Afs*14	Frameshift	null	null	null	null	+	null	-	null	null	Variant of unknown origin	27029036	null	blood-bone marrow	NS	null	null	null	null
TET2	ENST00000540549.5	6009	25941	2810109	2810109	2666771	haematopoietic_and_lymphoid_tissue	NS	NS	NS	haematopoietic_neoplasm	acute_myeloid_leukaemia	with_mutated_NPM1	NS	n	COSV54408805	COSM4170161	150340498	c.1955del	p.Q652Rfs*48	Deletion - Frameshift	het	null	38	4:105235897-105235897	+	n	-	null	null	Reported in another cancer sample as somatic	31232041	null	blood-bone marrow	NS	69	ENSP00000442788.1:p.Gln652ArgfsTer48	ENST00000540549.5:c.1955del	4:g.105235897del
TET2	ENST00000540549.5	6009	25941	22	2201811	2070089	haematopoietic_and_lymphoid_tissue	NS	NS	NS	haematopoietic_neoplasm	chronic_myelomonocytic_leukaemia	NS	NS	n	null	COSM307760	171787469	c.?	p.Q403*	Substitution - Nonsense	null	null	null	null	+	null	-	null	null	Variant of unknown origin	24817963	null	blood-bone marrow	NS	null	ENSP00000442788.1:p.Gln403Ter	null	null
TET2	ENST00000540549.5	6009	25941	1751930	1751930	1656744	haematopoietic_and_lymphoid_tissue	NS	NS	NS	haematopoietic_neoplasm	chronic_myelomonocytic_leukaemia	NS	NS	n	null	COSM307760	171787469	c.?	p.Q403*	Substitution - Nonsense	null	null	null	null	+	null	-	null	null	Variant of unknown origin	22912701	null	blood-bone marrow	NS	77	ENSP00000442788.1:p.Gln403Ter	null	null
TET2	ENST00000540549.5	6009	25941	2604513	2604513	2465404	haematopoietic_and_lymphoid_tissue	NS	NS	NS	haematopoietic_neoplasm	acute_myeloid_leukaemia	NS	NS	n	null	COSM6024102	171789492	c.?	p.S1039L	Substitution - Missense	null	null	null	null	+	null	-	null	null	Variant of unknown origin	24994606	null	blood-bone marrow	NS	null	null	null	null
TET2	ENST00000540549.5	6009	25941	SS50	2467676	2330507	haematopoietic_and_lymphoid_tissue	skin	NS	NS	lymphoid_neoplasm	mycosis_fungoides-Sezary_syndrome	NS	NS	n	COSV54426068	COSM5574230	150352998	c.521C>A	p.P174H	Substitution - Missense	null	null	38	4:105234463-105234463	+	n	-	PATHOGENIC	0.74714	Confirmed somatic variant	26415585	null	NS	primary	null	ENSP00000442788.1:p.Pro174His	ENST00000540549.5:c.521C>A	4:g.105234463C>A
TET2	ENST00000540549.5	6009	25941	1657198	1657198	1571853	haematopoietic_and_lymphoid_tissue	NS	NS	NS	haematopoietic_neoplasm	acute_myeloid_leukaemia	NS	NS	n	COSV54412262	COSM211699	150364575	c.3081del	p.M1028Wfs*5	Deletion - Frameshift	null	null	38	4:105237023-105237023	+	n	-	null	null	Variant of unknown origin	22116554	null	blood-bone marrow	NS	null	ENSP00000442788.1:p.Met1028TrpfsTer5	ENST00000540549.5:c.3081del	4:g.105237023del
TET2	ENST00000540549.5	6009	25941	PD6504a	1491948	1415106	haematopoietic_and_lymphoid_tissue	NS	NS	NS	haematopoietic_neoplasm	myelodysplastic_syndrome	refractory_anaemia_with_ringed_sideroblasts	NS	n	COSV54433199	COSM4383783	150360478	c.1164del	p.K389Rfs*38	Deletion - Frameshift	null	null	38	4:105235106-105235106	+	n	-	null	null	Confirmed somatic variant	24030381	null	NS	NS	null	ENSP00000442788.1:p.Lys389ArgfsTer38	ENST00000540549.5:c.1164del	4:g.105235106del
TET2	ENST00000540549.5	6009	25941	1500959	1500959	1423838	haematopoietic_and_lymphoid_tissue	NS	NS	NS	haematopoietic_neoplasm	acute_myeloid_leukaemia	NS	NS	n	COSV54433233	COSM87094	150341455	c.2000_2016delinsC	p.H667Pfs*28	Complex - frameshift	het	null	38	4:105235942-105235958	+	n	-	null	null	Confirmed somatic variant	21343549	null	blood-bone marrow	primary	null	ENSP00000442788.1:p.His667ProfsTer28	ENST00000540549.5:c.2000_2016delinsC	4:g.105235942_105235958delinsC
TET2	ENST00000540549.5	6009	25941	HD-0008	1429839	1339276	haematopoietic_and_lymphoid_tissue	NS	NS	NS	haematopoietic_neoplasm	acute_leukaemic_transformation_of_chronic_myelomonocytic_leukaemia	NS	NS	n	null	COSM53060	171791753	c.?	p.N801Xfs*16	Frameshift	null	null	null	null	+	null	-	null	null	Variant of unknown origin	20678218	null	blood-bone marrow	NS	66	null	null	null
TET2	ENST00000540549.5	6009	25941	1857646	1857646	1750136	haematopoietic_and_lymphoid_tissue	NS	NS	NS	haematopoietic_neoplasm	essential_thrombocythaemia	NS	NS	n	COSV54412827	COSM1169697	150344264	c.1061C>A	p.S354*	Substitution - Nonsense	null	null	38	4:105235003-105235003	+	n	-	null	0.50336	Variant of unknown origin	23319568	null	blood-bone marrow	NS	null	ENSP00000442788.1:p.Ser354Ter	ENST00000540549.5:c.1061C>A	4:g.105235003C>A
TET2	ENST00000540549.5	6009	25941	5-VS053-T1	2869882	2724879	skin	NS	NS	NS	carcinoma	basal_cell_carcinoma	NS	NS	n	COSV105021404	COSM9804103	150368962	c.4183-4C>T	p.?	Unknown	null	null	38	4:105272560-105272560	+	n	-	NEUTRAL	0.18333	Variant of unknown origin	26950094	null	surgery - NOS	NS	58	null	ENST00000540549.5:c.4183-4C>T	4:g.105272560C>T
TET2	ENST00000540549.5	6009	25941	1500989	1500989	1423868	haematopoietic_and_lymphoid_tissue	NS	NS	NS	haematopoietic_neoplasm	acute_myeloid_leukaemia	NS	NS	n	COSV54411970	COSM87123	150349720	c.3604A>T	p.R1202*	Substitution - Nonsense	het	null	38	4:105243579-105243579	+	n	-	PATHOGENIC	0.95482	Confirmed somatic variant	21343549	null	blood-bone marrow	primary	null	ENSP00000442788.1:p.Arg1202Ter	ENST00000540549.5:c.3604A>T	4:g.105243579A>T
TET2	ENST00000540549.5	6009	25941	1657206	1657206	1571861	haematopoietic_and_lymphoid_tissue	NS	NS	NS	haematopoietic_neoplasm	acute_myeloid_leukaemia	NS	NS	n	COSV54397739	COSM211705	150359909	c.375del	p.F125Lfs*3	Deletion - Frameshift	null	null	38	4:105234317-105234317	+	n	-	null	null	Variant of unknown origin	22116554	null	blood-bone marrow	NS	null	ENSP00000442788.1:p.Phe125LeufsTer3	ENST00000540549.5:c.375del	4:g.105234317del
TET2	ENST00000540549.5	6009	25941	1554970	1554970	1476369	haematopoietic_and_lymphoid_tissue	NS	NS	NS	haematopoietic_neoplasm	acute_myeloid_leukaemia	M2	NS	n	COSV54395631	COSM42016	150327591	c.4393C>T	p.R1465*	Substitution - Nonsense	het	null	38	4:105272774-105272774	+	n	-	PATHOGENIC	0.9575	Reported in another cancer sample as somatic	21828143	null	blood-bone marrow	primary	63	ENSP00000442788.1:p.Arg1465Ter	ENST00000540549.5:c.4393C>T	4:g.105272774C>T
TET2	ENST00000540549.5	6009	25941	1501019	1501019	1423898	haematopoietic_and_lymphoid_tissue	NS	NS	NS	haematopoietic_neoplasm	acute_myeloid_leukaemia	NS	NS	n	COSV54395631	COSM42016	150327591	c.4393C>T	p.R1465*	Substitution - Nonsense	het	null	38	4:105272774-105272774	+	n	-	PATHOGENIC	0.9575	Confirmed somatic variant	21343549	null	blood-bone marrow	primary	null	ENSP00000442788.1:p.Arg1465Ter	ENST00000540549.5:c.4393C>T	4:g.105272774C>T
TET2	ENST00000540549.5	6009	25941	2538827	2538827	2400465	haematopoietic_and_lymphoid_tissue	NS	NS	NS	haematopoietic_neoplasm	acute_myeloid_leukaemia	M2	NS	n	COSV54395631	COSM42016	150327591	c.4393C>T	p.R1465*	Substitution - Nonsense	null	null	38	4:105272774-105272774	+	n	-	PATHOGENIC	0.9575	Reported in another cancer sample as somatic	27359055	null	blood-bone marrow	NS	34	ENSP00000442788.1:p.Arg1465Ter	ENST00000540549.5:c.4393C>T	4:g.105272774C>T
TET2	ENST00000540549.5	6009	25941	2767543	2767543	2625762	haematopoietic_and_lymphoid_tissue	lymph_node	NS	NS	lymphoid_neoplasm	angioimmunoblastic_T_cell_lymphoma	NS	NS	n	COSV54395631	COSM42016	150327591	c.4393C>T	p.R1465*	Substitution - Nonsense	null	null	38	4:105272774-105272774	+	n	-	PATHOGENIC	0.9575	Reported in another cancer sample as somatic	29662631	null	surgery-fixed	NS	null	ENSP00000442788.1:p.Arg1465Ter	ENST00000540549.5:c.4393C>T	4:g.105272774C>T
TET2	ENST00000540549.5	6009	25941	1333611	1333611	1244084	haematopoietic_and_lymphoid_tissue	NS	NS	NS	haematopoietic_neoplasm	myelodysplastic_syndrome	refractory_cytopenia_with_unilineage_dysplasia	refractory_anaemia	n	COSV54395631	COSM42016	150327591	c.4393C>T	p.R1465*	Substitution - Nonsense	null	null	38	4:105272774-105272774	+	n	-	PATHOGENIC	0.9575	Reported in another cancer sample as somatic	19666869	null	blood-bone marrow	NS	83	ENSP00000442788.1:p.Arg1465Ter	ENST00000540549.5:c.4393C>T	4:g.105272774C>T
TET2	ENST00000540549.5	6009	25941	PTCL72	2318963	2184120	haematopoietic_and_lymphoid_tissue	NS	NS	NS	lymphoid_neoplasm	angioimmunoblastic_T_cell_lymphoma	NS	NS	n	COSV54395631	COSM42016	150327591	c.4393C>T	p.R1465*	Substitution - Nonsense	null	null	38	4:105272774-105272774	+	n	-	PATHOGENIC	0.9575	Reported in another cancer sample as somatic	24413737	null	surgery-fixed	NS	null	ENSP00000442788.1:p.Arg1465Ter	ENST00000540549.5:c.4393C>T	4:g.105272774C>T
TET2	ENST00000540549.5	6009	25941	2809167	2809167	2665839	haematopoietic_and_lymphoid_tissue	lymph_node	NS	NS	lymphoid_neoplasm	peripheral_T_cell_lymphoma_unspecified	NS	NS	n	COSV54395631	COSM42016	150327591	c.4393C>T	p.R1465*	Substitution - Nonsense	null	null	38	4:105272774-105272774	+	n	-	PATHOGENIC	0.9575	Reported in another cancer sample as somatic	31394087	null	fixed - NOS	NS	null	ENSP00000442788.1:p.Arg1465Ter	ENST00000540549.5:c.4393C>T	4:g.105272774C>T
TET2	ENST00000540549.5	6009	25941	AML_577	2520493	2382842	haematopoietic_and_lymphoid_tissue	NS	NS	NS	haematopoietic_neoplasm	acute_myeloid_leukaemia	NS	NS	n	COSV54395631	COSM42016	150327591	c.4393C>T	p.R1465*	Substitution - Nonsense	null	null	38	4:105272774-105272774	+	n	-	PATHOGENIC	0.9575	Reported in another cancer sample as somatic	27288520	null	blood-bone marrow	primary	73	ENSP00000442788.1:p.Arg1465Ter	ENST00000540549.5:c.4393C>T	4:g.105272774C>T
TET2	ENST00000540549.5	6009	25941	1657228	1657228	1571883	haematopoietic_and_lymphoid_tissue	NS	NS	NS	haematopoietic_neoplasm	acute_myeloid_leukaemia	NS	NS	n	COSV54395631	COSM42016	150327591	c.4393C>T	p.R1465*	Substitution - Nonsense	null	null	38	4:105272774-105272774	+	n	-	PATHOGENIC	0.9575	Reported in another cancer sample as somatic	22116554	null	blood-bone marrow	NS	null	ENSP00000442788.1:p.Arg1465Ter	ENST00000540549.5:c.4393C>T	4:g.105272774C>T
TET2	ENST00000540549.5	6009	25941	1357703	1357703	1267744	haematopoietic_and_lymphoid_tissue	NS	NS	NS	haematopoietic_neoplasm	chronic_myelomonocytic_leukaemia	NS	NS	n	COSV54395631	COSM42016	150327591	c.4393C>T	p.R1465*	Substitution - Nonsense	null	null	38	4:105272774-105272774	+	n	-	PATHOGENIC	0.9575	Reported in another cancer sample as somatic	19797729	null	blood-bone marrow	NS	71	ENSP00000442788.1:p.Arg1465Ter	ENST00000540549.5:c.4393C>T	4:g.105272774C>T
TET2	ENST00000540549.5	6009	25941	PD8469a	1578887	1500307	haematopoietic_and_lymphoid_tissue	NS	NS	NS	haematopoietic_neoplasm	acute_myeloid_leukaemia	NS	NS	n	COSV54395631	COSM42016	150327591	c.4393C>T	p.R1465*	Substitution - Nonsense	null	null	38	4:105272774-105272774	+	n	-	PATHOGENIC	0.9575	Reported in another cancer sample as somatic	27276561	null	NS	NS	null	ENSP00000442788.1:p.Arg1465Ter	ENST00000540549.5:c.4393C>T	4:g.105272774C>T
TET2	ENST00000540549.5	6009	25941	1540958	1540958	1463272	haematopoietic_and_lymphoid_tissue	NS	NS	NS	haematopoietic_neoplasm	blast_phase_chronic_myeloid_leukaemia	NS	NS	n	COSV54395631	COSM42016	150327591	c.4393C>T	p.R1465*	Substitution - Nonsense	het	null	38	4:105272774-105272774	+	n	-	PATHOGENIC	0.9575	Reported in another cancer sample as somatic	21346257	null	blood-bone marrow	NS	null	ENSP00000442788.1:p.Arg1465Ter	ENST00000540549.5:c.4393C>T	4:g.105272774C>T
TET2	ENST00000540549.5	6009	25941	2321298	2321298	2186452	haematopoietic_and_lymphoid_tissue	NS	NS	NS	lymphoid_neoplasm	acute_lymphoblastic_T_cell_leukaemia	NS	NS	n	COSV54395631	COSM42016	150327591	c.4393C>T	p.R1465*	Substitution - Nonsense	null	null	38	4:105272774-105272774	+	n	-	PATHOGENIC	0.9575	Reported in another cancer sample as somatic	25595890	null	NS	NS	null	ENSP00000442788.1:p.Arg1465Ter	ENST00000540549.5:c.4393C>T	4:g.105272774C>T
TET2	ENST00000540549.5	6009	25941	PTCL53	2318944	2184101	haematopoietic_and_lymphoid_tissue	NS	NS	NS	lymphoid_neoplasm	peripheral_T_cell_lymphoma_unspecified	NS	NS	n	COSV54395631	COSM42016	150327591	c.4393C>T	p.R1465*	Substitution - Nonsense	null	null	38	4:105272774-105272774	+	n	-	PATHOGENIC	0.9575	Reported in another cancer sample as somatic	24413737	null	surgery - NOS	NS	null	ENSP00000442788.1:p.Arg1465Ter	ENST00000540549.5:c.4393C>T	4:g.105272774C>T
TET2	ENST00000540549.5	6009	25941	2592549	2592549	2453425	haematopoietic_and_lymphoid_tissue	NS	NS	NS	haematopoietic_neoplasm	acute_myeloid_leukaemia	NS	NS	n	COSV54415504	COSM6023662	150370916	c.5118del	p.F1706Lfs*13	Deletion - Frameshift	null	null	38	4:105275628-105275628	+	n	-	null	null	Variant of unknown origin	27881874	null	blood-bone marrow	NS	null	ENSP00000442788.1:p.Phe1706LeufsTer13	ENST00000540549.5:c.5118del	4:g.105275628del
TET2	ENST00000540549.5	6009	25941	2590500	2590500	2451629	haematopoietic_and_lymphoid_tissue	NS	NS	NS	haematopoietic_neoplasm	acute_myeloid_leukaemia	NS	NS	n	COSV54430288	COSM6022388	150370802	c.2381C>A	p.S794*	Substitution - Nonsense	null	null	38	4:105236323-105236323	+	n	-	PATHOGENIC	0.91818	Variant of unknown origin	25412851	null	blood-bone marrow	NS	null	ENSP00000442788.1:p.Ser794Ter	ENST00000540549.5:c.2381C>A	4:g.105236323C>A
TET2	ENST00000540549.5	6009	25941	74	1796360	1698107	haematopoietic_and_lymphoid_tissue	NS	NS	NS	haematopoietic_neoplasm	myelodysplastic_syndrome	refractory_anaemia_with_excess_blasts	NS	n	COSV54417691	COSM1014823	150348300	c.2063A>G	p.D688G	Substitution - Missense	het	null	38	4:105236005-105236005	+	n	-	null	0.67249	Variant of unknown origin	23099237	null	blood-bone marrow	NS	47	ENSP00000442788.1:p.Asp688Gly	ENST00000540549.5:c.2063A>G	4:g.105236005A>G
TET2	ENST00000540549.5	6009	25941	P-0012358-T01-IM5	2727426	2586247	endometrium	NS	NS	NS	carcinoma	endometrioid_carcinoma	NS	NS	n	COSV54431944	COSM6984379	150353656	c.46C>T	p.P16S	Substitution - Missense	het	null	38	4:105233988-105233988	+	n	-	PATHOGENIC	0.88967	Confirmed somatic variant	28481359	null	surgery-fixed	metastasis	null	ENSP00000442788.1:p.Pro16Ser	ENST00000540549.5:c.46C>T	4:g.105233988C>T
TET2	ENST00000540549.5	6009	25941	s_DS_scb_053_P	2861629	2716851	urinary_tract	bladder	NS	NS	carcinoma	small_cell_carcinoma	NS	NS	n	COSV99481746	COSM7788806	150333911	c.895G>A	p.D299N	Substitution - Missense	null	null	38	4:105234837-105234837	+	n	-	NEUTRAL	0.34929	Confirmed somatic variant	29180607	null	surgery-fixed	NS	78	ENSP00000442788.1:p.Asp299Asn	ENST00000540549.5:c.895G>A	4:g.105234837G>A
TET2	ENST00000540549.5	6009	25941	1	2222615	2090597	haematopoietic_and_lymphoid_tissue	NS	NS	NS	lymphoid_neoplasm	angioimmunoblastic_T_cell_lymphoma	NS	NS	n	COSV54404879	COSM4170094	150358274	c.1381del	p.Q461Rfs*25	Deletion - Frameshift	null	null	38	4:105235323-105235323	+	n	-	null	null	Confirmed somatic variant	24345752	null	fixed - NOS	NS	null	ENSP00000442788.1:p.Gln461ArgfsTer25	ENST00000540549.5:c.1381del	4:g.105235323del
TET2	ENST00000540549.5	6009	25941	PD11086a	1738675	1644506	haematopoietic_and_lymphoid_tissue	NS	NS	NS	haematopoietic_neoplasm	acute_myeloid_leukaemia	NS	NS	n	COSV54396539	COSM42084	150332086	c.1924C>T	p.Q642*	Substitution - Nonsense	null	null	38	4:105235866-105235866	+	n	-	PATHOGENIC	0.93292	Reported in another cancer sample as somatic	27276561	null	NS	NS	null	ENSP00000442788.1:p.Gln642Ter	ENST00000540549.5:c.1924C>T	4:g.105235866C>T
TET2	ENST00000540549.5	6009	25941	1357703	1357703	1267744	haematopoietic_and_lymphoid_tissue	NS	NS	NS	haematopoietic_neoplasm	chronic_myelomonocytic_leukaemia	NS	NS	n	COSV54396539	COSM42084	150332086	c.1924C>T	p.Q642*	Substitution - Nonsense	null	null	38	4:105235866-105235866	+	n	-	PATHOGENIC	0.93292	Reported in another cancer sample as somatic	19797729	null	blood-bone marrow	NS	71	ENSP00000442788.1:p.Gln642Ter	ENST00000540549.5:c.1924C>T	4:g.105235866C>T
TET2	ENST00000540549.5	6009	25941	2780667	2780667	2638514	haematopoietic_and_lymphoid_tissue	NS	NS	NS	haematopoietic_neoplasm	chronic_neutrophilic_leukaemia	NS	NS	n	COSV99483401	COSM7413204	150374924	c.1609G>T	p.E537*	Substitution - Nonsense	null	null	38	4:105235551-105235551	+	n	-	PATHOGENIC	0.83071	Variant of unknown origin	26728869	null	blood-bone marrow	NS	81	ENSP00000442788.1:p.Glu537Ter	ENST00000540549.5:c.1609G>T	4:g.105235551G>T
TET2	ENST00000540549.5	6009	25941	AML_395	2520291	2382640	haematopoietic_and_lymphoid_tissue	NS	NS	NS	haematopoietic_neoplasm	acute_myeloid_leukaemia	NS	NS	n	COSV54408941	COSM4766088	150340641	c.5351del	p.N1784Tfs*36	Deletion - Frameshift	null	null	38	4:105275861-105275861	+	n	-	null	null	Confirmed somatic variant	27288520	null	blood-bone marrow	primary	69	ENSP00000442788.1:p.Asn1784ThrfsTer36	ENST00000540549.5:c.5351del	4:g.105275861del
TET2	ENST00000540549.5	6009	25941	P816	2878605	2733120	haematopoietic_and_lymphoid_tissue	NS	NS	NS	lymphoid_neoplasm	diffuse_large_B_cell_lymphoma	NS	NS	n	COSV54428090	COSM5694277	150351432	c.412C>T	p.Q138*	Substitution - Nonsense	null	null	38	4:105234354-105234354	+	n	-	PATHOGENIC	0.79627	Reported in another cancer sample as somatic	32187361	null	surgery-fixed	primary	null	ENSP00000442788.1:p.Gln138Ter	ENST00000540549.5:c.412C>T	4:g.105234354C>T
TET2	ENST00000540549.5	6009	25941	1012	2776813	2634949	haematopoietic_and_lymphoid_tissue	NS	NS	NS	haematopoietic_neoplasm	essential_thrombocythaemia	NS	NS	n	COSV99485823	COSM7409789	150374280	c.4060A>G	p.R1354G	Substitution - Missense	null	null	38	4:105269625-105269625	+	n	-	PATHOGENIC	0.93437	Variant of unknown origin	30304655	null	blood-bone marrow	NS	null	ENSP00000442788.1:p.Arg1354Gly	ENST00000540549.5:c.4060A>G	4:g.105269625A>G
TET2	ENST00000540549.5	6009	25941	2015-037	2592113	2452994	haematopoietic_and_lymphoid_tissue	NS	NS	NS	haematopoietic_neoplasm	myelodysplastic_syndrome	NS	NS	n	null	COSM6023733	171784862	c.?	p.N275Ifs*18	Frameshift	null	null	null	null	+	null	-	null	null	Variant of unknown origin	27029036	null	blood-bone marrow	NS	null	null	null	null
TET2	ENST00000540549.5	6009	25941	AML_220	2520098	2382447	haematopoietic_and_lymphoid_tissue	NS	NS	NS	haematopoietic_neoplasm	acute_myeloid_leukaemia	NS	NS	n	COSV54419518	COSM5878989	150352519	c.2743_2783dup	p.F928Lfs*7	Insertion - Frameshift	null	null	38	4:105236725-105236726	+	n	-	null	null	Variant of unknown origin	27288520	null	blood-bone marrow	primary	69	ENSP00000442788.1:p.Phe928LeufsTer7	ENST00000540549.5:c.2743_2783dup	4:g.105236685_105236725dup
TET2	ENST00000540549.5	6009	25941	2595022	2595022	2455898	haematopoietic_and_lymphoid_tissue	lymph_node	NS	NS	lymphoid_neoplasm	angioimmunoblastic_T_cell_lymphoma	NS	NS	n	COSV54405338	COSM6023741	150336333	c.4934_4947del	p.Y1645Ffs*11	Deletion - Frameshift	null	null	38	4:105275444-105275457	+	n	-	null	null	Variant of unknown origin	28148900	null	surgery fresh/frozen	NS	57	ENSP00000442788.1:p.Tyr1645PhefsTer11	ENST00000540549.5:c.4934_4947del	4:g.105275444_105275457del
TET2	ENST00000540549.5	6009	25941	2214774	2214774	2082898	haematopoietic_and_lymphoid_tissue	NS	NS	NS	haematopoietic_neoplasm	acute_myeloid_leukaemia	normal_karyotype	NS	n	null	COSM4167276	171790298	c.?	p.S1497P	Substitution - Missense	null	null	null	null	+	null	-	null	null	Variant of unknown origin	24859829	null	blood-bone marrow	NS	null	null	null	null
TET2	ENST00000540549.5	6009	25941	46	2646068	2506277	haematopoietic_and_lymphoid_tissue	NS	NS	NS	haematopoietic_neoplasm	chronic_myelomonocytic_leukaemia	NS	NS	n	COSV54397542	COSM6498561	150345119	c.2108del	p.L703*	Deletion - Frameshift	null	null	38	4:105236050-105236050	+	n	-	null	null	Variant of unknown origin	27486981	null	blood-bone marrow	secondary	null	ENSP00000442788.1:p.Leu703Ter	ENST00000540549.5:c.2108del	4:g.105236050del
TET2	ENST00000540549.5	6009	25941	12-S-028640	2810765	2667426	breast	NS	NS	NS	carcinoma	ER-PR-positive_carcinoma	NS	NS	n	COSV99485785	COSM9180335	150364349	c.4408G>C	p.E1470Q	Substitution - Missense	het	null	38	4:105272789-105272789	+	n	-	PATHOGENIC	0.9948	Variant of unknown origin	30062102	null	surgery-fixed	primary	null	ENSP00000442788.1:p.Glu1470Gln	ENST00000540549.5:c.4408G>C	4:g.105272789G>C
TET2	ENST00000540549.5	6009	25941	1218193	1218193	1130040	haematopoietic_and_lymphoid_tissue	NS	NS	NS	haematopoietic_neoplasm	mast_cell_neoplasm	systemic_mastocytosis	aggressive	n	COSV54422890	COSM43458	150349349	c.3048del	p.C1016Wfs*17	Deletion - Frameshift	null	null	38	4:105236990-105236990	+	n	-	null	null	Variant of unknown origin	19262599	null	blood-bone marrow	NS	69	ENSP00000442788.1:p.Cys1016TrpfsTer17	ENST00000540549.5:c.3048del	4:g.105236990del
TET2	ENST00000540549.5	6009	25941	93	2222674	2090656	haematopoietic_and_lymphoid_tissue	NS	NS	NS	lymphoid_neoplasm	angioimmunoblastic_T_cell_lymphoma	NS	NS	n	COSV54405785	COSM4170047	150377382	c.1843C>T	p.L615F	Substitution - Missense	null	null	38	4:105235785-105235785	+	n	-	NEUTRAL	0.10404	Confirmed somatic variant	24345752	null	fixed - NOS	NS	null	ENSP00000442788.1:p.Leu615Phe	ENST00000540549.5:c.1843C>T	4:g.105235785C>T
TET2	ENST00000540549.5	6009	25941	1657183	1657183	1571838	haematopoietic_and_lymphoid_tissue	NS	NS	NS	haematopoietic_neoplasm	acute_myeloid_leukaemia	NS	NS	n	COSV54400491	COSM144513	150328764	c.1887del	p.H629Qfs*10	Deletion - Frameshift	null	null	38	4:105235829-105235829	+	n	-	null	null	Variant of unknown origin	22116554	null	blood-bone marrow	NS	null	ENSP00000442788.1:p.His629GlnfsTer10	ENST00000540549.5:c.1887del	4:g.105235829del
TET2	ENST00000540549.5	6009	25941	1657186	1657186	1571841	haematopoietic_and_lymphoid_tissue	NS	NS	NS	haematopoietic_neoplasm	acute_myeloid_leukaemia	NS	NS	n	COSV54422389	COSM211687	150370685	c.2054_2095dup	p.V698_L699ins*	Insertion - Frameshift	null	null	38	4:105236037-105236038	+	n	-	null	null	Variant of unknown origin	22116554	null	blood-bone marrow	NS	null	ENSP00000442788.1:p.Val698_Leu699insTer	ENST00000540549.5:c.2054_2095dup	4:g.105235996_105236037dup
TET2	ENST00000540549.5	6009	25941	HD-0860	1665483	1578897	haematopoietic_and_lymphoid_tissue	NS	NS	NS	haematopoietic_neoplasm	essential_thrombocythaemia	NS	NS	n	COSV54419805	COSM219139	150358049	c.4082G>T	p.G1361V	Substitution - Missense	null	null	38	4:105269647-105269647	+	n	-	PATHOGENIC	0.99434	Variant of unknown origin	22489043	null	blood-bone marrow	NS	73	ENSP00000442788.1:p.Gly1361Val	ENST00000540549.5:c.4082G>T	4:g.105269647G>T
TET2	ENST00000540549.5	6009	25941	1857645	1857645	1750135	haematopoietic_and_lymphoid_tissue	NS	NS	NS	haematopoietic_neoplasm	polycythaemia_vera	NS	NS	n	COSV54419368	COSM1169696	150347419	c.4619del	p.Q1540Rfs*31	Deletion - Frameshift	null	null	38	4:105275129-105275129	+	n	-	null	null	Variant of unknown origin	23319568	null	blood-bone marrow	NS	null	ENSP00000442788.1:p.Gln1540ArgfsTer31	ENST00000540549.5:c.4619del	4:g.105275129del
TET2	ENST00000540549.5	6009	25941	P339	2878128	2732643	haematopoietic_and_lymphoid_tissue	NS	NS	NS	lymphoid_neoplasm	diffuse_large_B_cell_lymphoma	NS	NS	n	COSV105021608	COSM9862512	150373862	c.174_175del	p.S59Lfs*13	Deletion - Frameshift	null	null	38	4:105234116-105234117	+	n	-	null	null	Variant of unknown origin	32187361	null	surgery-fixed	primary	null	ENSP00000442788.1:p.Ser59LeufsTer13	ENST00000540549.5:c.174_175del	4:g.105234116_105234117del
TET2	ENST00000540549.5	6009	25941	10530X26	2566918	2428290	haematopoietic_and_lymphoid_tissue	NS	NS	NS	haematopoietic_neoplasm	chronic_myelomonocytic_leukaemia	NS	NS	n	COSV54413882	COSM5990079	150370868	c.3951del	p.E1318Rfs*45	Deletion - Frameshift	null	null	38	4:105259766-105259766	+	n	-	null	null	Variant of unknown origin	26648538	null	blood-bone marrow	NS	null	ENSP00000442788.1:p.Glu1318ArgfsTer45	ENST00000540549.5:c.3951del	4:g.105259766del
TET2	ENST00000540549.5	6009	25941	2015-169	2592205	2453086	haematopoietic_and_lymphoid_tissue	NS	NS	NS	haematopoietic_neoplasm	chronic_myelomonocytic_leukaemia	NS	NS	n	null	COSM6023724	171790579	c.?	p.R617Sfs*19	Frameshift	null	null	null	null	+	null	-	null	null	Variant of unknown origin	27029036	null	blood-bone marrow	NS	null	null	null	null
TET2	ENST00000540549.5	6009	25941	P-0003555-T01-IM5	2720040	2578861	urinary_tract	bladder	NS	NS	carcinoma	transitional_cell_carcinoma	NS	NS	n	COSV54423739	COSM5879053	150329110	c.5896C>T	p.R1966C	Substitution - Missense	het	null	38	4:105276406-105276406	+	n	-	PATHOGENIC	0.90411	Confirmed somatic variant	28481359	null	surgery-fixed	primary	null	ENSP00000442788.1:p.Arg1966Cys	ENST00000540549.5:c.5896C>T	4:g.105276406C>T
TET2	ENST00000540549.5	6009	25941	P-0012402-T01-IM5	2727458	2586279	large_intestine	caecum	NS	NS	carcinoma	adenocarcinoma	NS	NS	n	COSV54423739	COSM5879053	150329110	c.5896C>T	p.R1966C	Substitution - Missense	het	null	38	4:105276406-105276406	+	n	-	PATHOGENIC	0.90411	Confirmed somatic variant	28481359	null	surgery-fixed	primary	null	ENSP00000442788.1:p.Arg1966Cys	ENST00000540549.5:c.5896C>T	4:g.105276406C>T
TET2	ENST00000540549.5	6009	25941	AML_523	2520434	2382783	haematopoietic_and_lymphoid_tissue	NS	NS	NS	haematopoietic_neoplasm	acute_myeloid_leukaemia	NS	NS	n	COSV54423739	COSM5879053	150329110	c.5896C>T	p.R1966C	Substitution - Missense	null	null	38	4:105276406-105276406	+	n	-	PATHOGENIC	0.90411	Reported in another cancer sample as somatic	27288520	null	blood-bone marrow	primary	70	ENSP00000442788.1:p.Arg1966Cys	ENST00000540549.5:c.5896C>T	4:g.105276406C>T
TET2	ENST00000540549.5	6009	25941	P-0008480-T01-IM5	2724594	2583415	skin	NS	NS	NS	carcinoma	squamous_cell_carcinoma	NS	NS	n	COSV54438274	COSM6963466	150364276	c.4562T>A	p.V1521D	Substitution - Missense	het	null	38	4:105275072-105275072	+	n	-	PATHOGENIC	0.71766	Confirmed somatic variant	28481359	null	surgery-fixed	primary	null	ENSP00000442788.1:p.Val1521Asp	ENST00000540549.5:c.4562T>A	4:g.105275072T>A
TET2	ENST00000540549.5	6009	25941	1554747	1554747	1476146	haematopoietic_and_lymphoid_tissue	NS	NS	NS	haematopoietic_neoplasm	myelodysplastic_syndrome	NS	NS	n	COSV54436093	COSM120169	150375090	c.3443del	p.Y1148Lfs*4	Deletion - Frameshift	null	null	38	4:105241372-105241372	+	n	-	null	null	Variant of unknown origin	21760590	null	blood-bone marrow	NS	null	ENSP00000442788.1:p.Tyr1148LeufsTer4	ENST00000540549.5:c.3443del	4:g.105241372del
TET2	ENST00000540549.5	6009	25941	2015-147	2592188	2453069	haematopoietic_and_lymphoid_tissue	NS	NS	NS	haematopoietic_neoplasm	chronic_myelomonocytic_leukaemia	NS	NS	n	null	COSM43507	171787665	c.?	p.Y1255*	Substitution - Nonsense	null	null	null	null	+	null	-	null	null	Variant of unknown origin	27029036	null	blood-bone marrow	NS	null	ENSP00000442788.1:p.Tyr1255Ter	null	null
TET2	ENST00000540549.5	6009	25941	2042022	2042022	1923140	haematopoietic_and_lymphoid_tissue	NS	NS	NS	haematopoietic_neoplasm	acute_myeloid_leukaemia_associated_with_MDS	NS	NS	n	null	COSM43507	171787665	c.?	p.Y1255*	Substitution - Nonsense	het	null	null	null	+	null	-	null	null	Variant of unknown origin	23996483	null	blood-bone marrow	secondary	59	ENSP00000442788.1:p.Tyr1255Ter	null	null
TET2	ENST00000540549.5	6009	25941	2015-041	2592117	2452998	haematopoietic_and_lymphoid_tissue	NS	NS	NS	haematopoietic_neoplasm	chronic_myelomonocytic_leukaemia	NS	NS	n	null	COSM43507	171787665	c.?	p.Y1255*	Substitution - Nonsense	null	null	null	null	+	null	-	null	null	Variant of unknown origin	27029036	null	blood-bone marrow	NS	null	ENSP00000442788.1:p.Tyr1255Ter	null	null
TET2	ENST00000540549.5	6009	25941	1467380	1467380	1391226	haematopoietic_and_lymphoid_tissue	NS	NS	NS	haematopoietic_neoplasm	myelodysplastic_syndrome	refractory_cytopenia_with_multilinear_dysplasia_with_ringed_sideroblasts	NS	n	null	COSM53118	171788943	c.?	p.V872Xfs*44	Frameshift	null	null	null	null	+	null	-	null	null	Variant of unknown origin	20693430	null	blood-bone marrow	NS	null	null	null	null
TET2	ENST00000540549.5	6009	25941	AML_613	2520534	2382883	haematopoietic_and_lymphoid_tissue	NS	NS	NS	haematopoietic_neoplasm	acute_myeloid_leukaemia	NS	NS	n	COSV54411185	COSM5879010	150365861	c.3409+4del	p.?	Unknown	null	null	38	4:105237355-105237355	+	n	-	null	null	Variant of unknown origin	27288520	null	blood-bone marrow	primary	68	null	ENST00000540549.5:c.3409+4del	4:g.105237355del
TET2	ENST00000540549.5	6009	25941	9	2201798	2070076	haematopoietic_and_lymphoid_tissue	NS	NS	NS	haematopoietic_neoplasm	chronic_myelomonocytic_leukaemia	NS	NS	n	null	COSM3735006	171789674	c.?	p.L1340R	Substitution - Missense	null	null	null	null	+	null	-	null	null	Variant of unknown origin	24817963	null	blood-bone marrow	NS	null	ENSP00000442788.1:p.Leu1340Arg	null	null
TET2	ENST00000540549.5	6009	25941	2161328	2161328	2029935	haematopoietic_and_lymphoid_tissue	NS	NS	NS	haematopoietic_neoplasm	chronic_myelomonocytic_leukaemia	NS	NS	n	null	COSM3735006	171789674	c.?	p.L1340R	Substitution - Missense	null	null	null	null	+	null	-	null	null	Variant of unknown origin	24697267	null	blood-bone marrow	NS	74	ENSP00000442788.1:p.Leu1340Arg	null	null
TET2	ENST00000540549.5	6009	25941	1458989	1458989	1382962	haematopoietic_and_lymphoid_tissue	NS	NS	NS	haematopoietic_neoplasm	acute_myeloid_leukaemia	NS	NS	n	null	COSM52012	171792803	c.?	p.Q548L	Substitution - Missense	het	null	null	null	+	null	-	null	null	Confirmed somatic variant	20489055	null	blood-bone marrow	primary	null	null	null	null
TET2	ENST00000540549.5	6009	25941	PD11218a	1738807	1644638	haematopoietic_and_lymphoid_tissue	NS	NS	NS	haematopoietic_neoplasm	acute_myeloid_leukaemia	NS	NS	n	COSV54409239	COSM5944516	150371817	c.4124dup	p.L1375Ffs*26	Insertion - Frameshift	null	null	38	4:105269689-105269690	+	n	-	null	null	Variant of unknown origin	27276561	null	NS	NS	null	ENSP00000442788.1:p.Leu1375PhefsTer26	ENST00000540549.5:c.4124dup	4:g.105269689dup
TET2	ENST00000540549.5	6009	25941	PTCL160	2319051	2184208	haematopoietic_and_lymphoid_tissue	lymph_node	NS	NS	lymphoid_neoplasm	angioimmunoblastic_T_cell_lymphoma	NS	NS	n	COSV54428049	COSM4766176	150359101	c.4396_4416del	p.Q1466_K1472del	Deletion - In frame	null	null	38	4:105272777-105272797	+	n	-	null	null	Confirmed somatic variant	24413737	null	surgery - NOS	NS	null	ENSP00000442788.1:p.Gln1466_Lys1472del	ENST00000540549.5:c.4396_4416del	4:g.105272777_105272797del
TET2	ENST00000540549.5	6009	25941	PD8413a	1578831	1500251	haematopoietic_and_lymphoid_tissue	NS	NS	NS	haematopoietic_neoplasm	acute_myeloid_leukaemia	NS	NS	n	COSV54397984	COSM5945058	150330066	c.4247A>G	p.H1416R	Substitution - Missense	null	null	38	4:105272628-105272628	+	n	-	PATHOGENIC	0.987	Variant of unknown origin	27276561	null	NS	NS	null	ENSP00000442788.1:p.His1416Arg	ENST00000540549.5:c.4247A>G	4:g.105272628A>G
TET2	ENST00000540549.5	6009	25941	PD8451a	1578869	1500289	haematopoietic_and_lymphoid_tissue	NS	NS	NS	haematopoietic_neoplasm	acute_myeloid_leukaemia	NS	NS	n	COSV54434970	COSM5944250	150351040	c.906_907del	p.D302Efs*4	Deletion - Frameshift	null	null	38	4:105234848-105234849	+	n	-	null	null	Variant of unknown origin	27276561	null	NS	NS	null	ENSP00000442788.1:p.Asp302GlufsTer4	ENST00000540549.5:c.906_907del	4:g.105234848_105234849del
TET2	ENST00000540549.5	6009	25941	1657220	1657220	1571875	haematopoietic_and_lymphoid_tissue	NS	NS	NS	haematopoietic_neoplasm	acute_myeloid_leukaemia	NS	NS	n	COSV54405665	COSM211715	150338983	c.3621G>T	p.E1207D	Substitution - Missense	null	null	38	4:105243596-105243596	+	n	-	PATHOGENIC	0.95674	Variant of unknown origin	22116554	null	blood-bone marrow	NS	null	ENSP00000442788.1:p.Glu1207Asp	ENST00000540549.5:c.3621G>T	4:g.105243596G>T
TET2	ENST00000540549.5	6009	25941	P-0011069-T01-IM5	2726696	2585517	kidney	NS	NS	NS	carcinoma	clear_cell_renal_cell_carcinoma	NS	NS	n	COSV54407170	COSM5945072	150341231	c.5620G>A	p.E1874K	Substitution - Missense	het	null	38	4:105276130-105276130	+	n	-	PATHOGENIC	0.97513	Confirmed somatic variant	28481359	null	surgery-fixed	primary	null	ENSP00000442788.1:p.Glu1874Lys	ENST00000540549.5:c.5620G>A	4:g.105276130G>A
TET2	ENST00000540549.5	6009	25941	PD8383a	1578801	1500221	haematopoietic_and_lymphoid_tissue	NS	NS	NS	haematopoietic_neoplasm	acute_myeloid_leukaemia	NS	NS	n	COSV54407170	COSM5945072	150341231	c.5620G>A	p.E1874K	Substitution - Missense	null	null	38	4:105276130-105276130	+	n	-	PATHOGENIC	0.97513	Reported in another cancer sample as somatic	27276561	null	NS	NS	null	ENSP00000442788.1:p.Glu1874Lys	ENST00000540549.5:c.5620G>A	4:g.105276130G>A
TET2	ENST00000540549.5	6009	25941	2214741	2214741	2082865	haematopoietic_and_lymphoid_tissue	NS	NS	NS	haematopoietic_neoplasm	acute_myeloid_leukaemia	normal_karyotype	NS	n	null	COSM4167250	171783861	c.?	p.S890A	Substitution - Missense	null	null	null	null	+	null	-	null	null	Variant of unknown origin	24859829	null	blood-bone marrow	NS	null	null	null	null
TET2	ENST00000540549.5	6009	25941	2214743	2214743	2082867	haematopoietic_and_lymphoid_tissue	NS	NS	NS	haematopoietic_neoplasm	acute_myeloid_leukaemia	normal_karyotype	NS	n	null	COSM4167250	171783861	c.?	p.S890A	Substitution - Missense	null	null	null	null	+	null	-	null	null	Variant of unknown origin	24859829	null	blood-bone marrow	NS	null	null	null	null
TET2	ENST00000540549.5	6009	25941	CC03	2766397	2624616	large_intestine	caecum	NS	NS	carcinoma	adenocarcinoma	NS	NS	n	COSV54398666	COSM6494925	150329164	c.1064G>A	p.G355D	Substitution - Missense	null	null	38	4:105235006-105235006	+	n	-	PATHOGENIC	0.87854	Variant of unknown origin	29844865	null	surgery fresh/frozen	NS	61	ENSP00000442788.1:p.Gly355Asp	ENST00000540549.5:c.1064G>A	4:g.105235006G>A
TET2	ENST00000540549.5	6009	25941	2039650	2039650	1920983	haematopoietic_and_lymphoid_tissue	NS	NS	NS	haematopoietic_neoplasm	blastic_plasmacytoid_dendritic_cell_neoplasm	NS	NS	n	COSV54432810	COSM1716597	150337055	c.3047_3050del	p.C1016Lfs*16	Deletion - Frameshift	null	null	38	4:105236989-105236992	+	n	-	null	null	Variant of unknown origin	23940084	null	blood-bone marrow	NS	53	ENSP00000442788.1:p.Cys1016LeufsTer16	ENST00000540549.5:c.3047_3050del	4:g.105236989_105236992del
TET2	ENST00000540549.5	6009	25941	2780665	2780665	2638512	haematopoietic_and_lymphoid_tissue	NS	NS	NS	haematopoietic_neoplasm	chronic_myelomonocytic_leukaemia	NS	NS	n	COSV99485645	COSM7413203	175848565	c.890del	p.D297Vfs*11	Deletion - Frameshift	null	null	38	4:105234832-105234832	+	n	-	null	null	Variant of unknown origin	26728869	null	blood-bone marrow	NS	60	ENSP00000442788.1:p.Asp297ValfsTer11	ENST00000540549.5:c.890del	4:g.105234832del
TET2	ENST00000540549.5	6009	25941	1225163	1225163	1136993	haematopoietic_and_lymphoid_tissue	NS	NS	NS	haematopoietic_neoplasm	essential_thrombocythaemia	NS	NS	n	COSV54408585	COSM43429	150356174	c.3779del	p.N1260Ifs*6	Deletion - Frameshift	null	null	38	4:105243754-105243754	+	n	-	null	null	Variant of unknown origin	19262601	null	blood-bone marrow	NS	77	ENSP00000442788.1:p.Asn1260IlefsTer6	ENST00000540549.5:c.3779del	4:g.105243754del
TET2	ENST00000540549.5	6009	25941	PD6059a	1480213	1403872	haematopoietic_and_lymphoid_tissue	NS	NS	NS	haematopoietic_neoplasm	myelodysplastic_syndrome	refractory_cytopenia_with_multilinear_dysplasia_with_ringed_sideroblasts	NS	n	COSV54396559	COSM4383810	150360077	c.1528G>T	p.E510*	Substitution - Nonsense	null	null	38	4:105235470-105235470	+	n	-	PATHOGENIC	0.92038	Confirmed somatic variant	24030381	null	NS	NS	null	ENSP00000442788.1:p.Glu510Ter	ENST00000540549.5:c.1528G>T	4:g.105235470G>T
TET2	ENST00000540549.5	6009	25941	2591371	2591371	2452331	lung	NS	NS	NS	carcinoma	non_small_cell_carcinoma	NS	NS	n	null	COSM53161	171781998	c.?	p.R1452*	Substitution - Nonsense	null	null	null	null	+	null	-	null	null	Confirmed somatic variant	27528220	null	NS	recurrent	null	ENSP00000442788.1:p.Arg1452Ter	null	null
TET2	ENST00000540549.5	6009	25941	2015-175	2592209	2453090	haematopoietic_and_lymphoid_tissue	NS	NS	NS	haematopoietic_neoplasm	chronic_myelomonocytic_leukaemia	NS	NS	n	null	COSM53161	171781998	c.?	p.R1452*	Substitution - Nonsense	null	null	null	null	+	null	-	null	null	Reported in another cancer sample as somatic	27029036	null	blood-bone marrow	NS	null	ENSP00000442788.1:p.Arg1452Ter	null	null
TET2	ENST00000540549.5	6009	25941	1664115	1664115	1577611	haematopoietic_and_lymphoid_tissue	NS	NS	NS	haematopoietic_neoplasm	acute_leukaemic_transformation_of_myeloproliferative_neoplasm	NS	NS	n	null	COSM53161	171781998	c.?	p.R1452*	Substitution - Nonsense	het	null	null	null	+	null	-	null	null	Confirmed somatic variant	22431577	null	blood-bone marrow	secondary	74	ENSP00000442788.1:p.Arg1452Ter	null	null
TET2	ENST00000540549.5	6009	25941	1225154	1225154	1136984	haematopoietic_and_lymphoid_tissue	NS	NS	NS	haematopoietic_neoplasm	myelofibrosis	primary	NS	n	COSV54405597	COSM43423	150360199	c.944_947del	p.S315Ffs*31	Deletion - Frameshift	null	null	38	4:105234886-105234889	+	n	-	null	null	Variant of unknown origin	19262601	null	blood-bone marrow	NS	78	ENSP00000442788.1:p.Ser315PhefsTer31	ENST00000540549.5:c.944_947del	4:g.105234886_105234889del
TET2	ENST00000540549.5	6009	25941	2108261	2108261	1986122	haematopoietic_and_lymphoid_tissue	NS	NS	NS	haematopoietic_neoplasm	essential_thrombocythaemia	NS	NS	n	COSV54430172	COSM166289	150338897	c.3404G>A	p.C1135Y	Substitution - Missense	null	null	38	4:105237346-105237346	+	n	-	PATHOGENIC	0.92447	Confirmed somatic variant	24478400	null	blood-bone marrow	NS	null	ENSP00000442788.1:p.Cys1135Tyr	ENST00000540549.5:c.3404G>A	4:g.105237346G>A
TET2	ENST00000540549.5	6009	25941	2780642	2780642	2638489	haematopoietic_and_lymphoid_tissue	NS	NS	NS	haematopoietic_neoplasm	acute_myeloid_leukaemia	NS	NS	n	COSV54430172	COSM166289	150338897	c.3404G>A	p.C1135Y	Substitution - Missense	null	null	38	4:105237346-105237346	+	n	-	PATHOGENIC	0.92447	Reported in another cancer sample as somatic	26728869	null	blood-bone marrow	NS	76	ENSP00000442788.1:p.Cys1135Tyr	ENST00000540549.5:c.3404G>A	4:g.105237346G>A
TET2	ENST00000540549.5	6009	25941	1657197	1657197	1571852	haematopoietic_and_lymphoid_tissue	NS	NS	NS	haematopoietic_neoplasm	acute_myeloid_leukaemia	NS	NS	n	COSV54406801	COSM211698	150331674	c.3009del	p.W1003*	Insertion - Frameshift	null	null	38	4:105236951-105236951	+	n	-	null	null	Variant of unknown origin	22116554	null	blood-bone marrow	NS	null	ENSP00000442788.1:p.Trp1003Ter	ENST00000540549.5:c.3009del	4:g.105236951del
TET2	ENST00000540549.5	6009	25941	93	2222674	2090656	haematopoietic_and_lymphoid_tissue	NS	NS	NS	lymphoid_neoplasm	angioimmunoblastic_T_cell_lymphoma	NS	NS	n	COSV54405796	COSM4170049	150377387	c.3409+2T>G	p.?	Unknown	null	null	38	4:105237353-105237353	+	n	-	PATHOGENIC	0.96436	Confirmed somatic variant	24345752	null	fixed - NOS	NS	null	null	ENST00000540549.5:c.3409+2T>G	4:g.105237353T>G
TET2	ENST00000540549.5	6009	25941	2552412	2552412	2413853	salivary_gland	NS	NS	NS	carcinoma	salivary_duct_carcinoma	NS	NS	n	COSV54429815	COSM5967277	150374358	c.3500+1G>A	p.?	Unknown	null	null	38	4:105241430-105241430	+	n	-	PATHOGENIC	0.99465	Variant of unknown origin	27334835	null	surgery-fixed	NS	null	null	ENST00000540549.5:c.3500+1G>A	4:g.105241430G>A
TET2	ENST00000540549.5	6009	25941	PTCL49	2318940	2184097	haematopoietic_and_lymphoid_tissue	NS	NS	NS	lymphoid_neoplasm	peripheral_T_cell_lymphoma_unspecified	NS	NS	n	COSV54408303	COSM4766117	175848728	c.2257_2258insT	p.K753Ifs*16	Insertion - Frameshift	null	null	38	4:105236199-105236200	+	n	-	null	null	Variant of unknown origin	24413737	null	surgery - NOS	NS	null	ENSP00000442788.1:p.Lys753IlefsTer16	ENST00000540549.5:c.2257_2258insT	4:g.105236199_105236200insT
TET2	ENST00000540549.5	6009	25941	1	2784870	2642653	pancreas	NS	NS	NS	other	dysplasia-in_situ_neoplasm	NS	NS	n	COSV99483348	COSM7419054	175851815	c.2263G>A	p.E755K	Substitution - Missense	null	null	38	4:105236205-105236205	+	n	-	PATHOGENIC	0.75436	Confirmed somatic variant	28776573	null	surgery-fixed	NS	null	ENSP00000442788.1:p.Glu755Lys	ENST00000540549.5:c.2263G>A	4:g.105236205G>A
TET2	ENST00000540549.5	6009	25941	AML_458	2520361	2382710	haematopoietic_and_lymphoid_tissue	NS	NS	NS	haematopoietic_neoplasm	acute_myeloid_leukaemia	NS	NS	n	COSV54437113	COSM5879041	150361910	c.5073_5074dup	p.K1692Ifs*4	Insertion - Frameshift	null	null	38	4:105275584-105275585	+	n	-	null	null	Variant of unknown origin	27288520	null	blood-bone marrow	primary	59	ENSP00000442788.1:p.Lys1692IlefsTer4	ENST00000540549.5:c.5073_5074dup	4:g.105275583_105275584dup
TET2	ENST00000540549.5	6009	25941	1674589	1674589	1587596	haematopoietic_and_lymphoid_tissue	NS	NS	NS	haematopoietic_neoplasm	myelodysplastic-myeloproliferative_neoplasm-unclassifiable	NS	NS	n	COSV54395814	COSM231578	150363736	c.1037T>C	p.L346P	Substitution - Missense	het	null	38	4:105234979-105234979	+	n	-	NEUTRAL	0.12945	Confirmed somatic variant	22571758	null	blood-bone marrow	primary	6	ENSP00000442788.1:p.Leu346Pro	ENST00000540549.5:c.1037T>C	4:g.105234979T>C
TET2	ENST00000540549.5	6009	25941	PTCL4	2318898	2184055	haematopoietic_and_lymphoid_tissue	NS	NS	NS	lymphoid_neoplasm	angioimmunoblastic_T_cell_lymphoma	NS	NS	n	COSV54431723	COSM4766090	150352373	c.3312dup	p.I1105Yfs*25	Insertion - Frameshift	null	null	38	4:105237254-105237255	+	n	-	null	null	Confirmed somatic variant	24413737	null	surgery - NOS	NS	null	ENSP00000442788.1:p.Ile1105TyrfsTer25	ENST00000540549.5:c.3312dup	4:g.105237254dup
TET2	ENST00000540549.5	6009	25941	1674590	1674590	1587596	haematopoietic_and_lymphoid_tissue	NS	NS	NS	haematopoietic_neoplasm	myelodysplastic-myeloproliferative_neoplasm-unclassifiable	NS	NS	n	COSV54395814	COSM231578	150363736	c.1037T>C	p.L346P	Substitution - Missense	het	null	38	4:105234979-105234979	+	n	-	NEUTRAL	0.12945	Confirmed somatic variant	22571758	null	blood-bone marrow	primary	6	ENSP00000442788.1:p.Leu346Pro	ENST00000540549.5:c.1037T>C	4:g.105234979T>C
TET2	ENST00000540549.5	6009	25941	1467414	1467414	1391260	haematopoietic_and_lymphoid_tissue	NS	NS	NS	haematopoietic_neoplasm	myelodysplastic_syndrome	refractory_cytopenia_with_multilinear_dysplasia_with_ringed_sideroblasts	NS	n	null	COSM53157	171791231	c.?	p.A1876G	Substitution - Missense	null	null	null	null	+	null	-	null	null	Variant of unknown origin	20693430	null	blood-bone marrow	NS	null	null	null	null
TET2	ENST00000540549.5	6009	25941	AML_224	2520102	2382451	haematopoietic_and_lymphoid_tissue	NS	NS	NS	haematopoietic_neoplasm	acute_myeloid_leukaemia	NS	NS	n	COSV54435599	COSM5879030	175849410	c.3987del	p.S1330Pfs*33	Deletion - Frameshift	null	null	38	4:105261791-105261791	+	n	-	null	null	Variant of unknown origin	27288520	null	blood-bone marrow	primary	64	ENSP00000442788.1:p.Ser1330ProfsTer33	ENST00000540549.5:c.3987del	4:g.105261791del
TET2	ENST00000540549.5	6009	25941	1485155	1485155	1408776	haematopoietic_and_lymphoid_tissue	NS	NS	NS	haematopoietic_neoplasm	polycythaemia_vera	NS	NS	n	COSV54396594	COSM85922	150368543	c.4538_4539insT	p.E1513Dfs*65	Insertion - Frameshift	null	null	38	4:105275048-105275049	+	n	-	null	null	Confirmed somatic variant	21173100	null	blood-bone marrow	NS	null	ENSP00000442788.1:p.Glu1513AspfsTer65	ENST00000540549.5:c.4538_4539insT	4:g.105275048_105275049insT
TET2	ENST00000540549.5	6009	25941	PTCL3	2318897	2184054	haematopoietic_and_lymphoid_tissue	NS	NS	NS	lymphoid_neoplasm	peripheral_T_cell_lymphoma_unspecified	NS	NS	n	COSV54423316	COSM4170031	150360585	c.2245C>T	p.Q749*	Substitution - Nonsense	null	null	38	4:105236187-105236187	+	n	-	PATHOGENIC	0.9167	Confirmed somatic variant	24413737	null	surgery - NOS	NS	null	ENSP00000442788.1:p.Gln749Ter	ENST00000540549.5:c.2245C>T	4:g.105236187C>T
TET2	ENST00000540549.5	6009	25941	41	2222636	2090618	haematopoietic_and_lymphoid_tissue	NS	NS	NS	lymphoid_neoplasm	angioimmunoblastic_T_cell_lymphoma	NS	NS	n	COSV54423316	COSM4170031	150360585	c.2245C>T	p.Q749*	Substitution - Nonsense	null	null	38	4:105236187-105236187	+	n	-	PATHOGENIC	0.9167	Confirmed somatic variant	24345752	null	fixed - NOS	NS	null	ENSP00000442788.1:p.Gln749Ter	ENST00000540549.5:c.2245C>T	4:g.105236187C>T
TET2	ENST00000540549.5	6009	25941	1333	2776871	2635007	haematopoietic_and_lymphoid_tissue	NS	NS	NS	haematopoietic_neoplasm	myelofibrosis	NS	NS	n	COSV54413392	COSM6968626	150328085	c.3320C>A	p.S1107*	Substitution - Nonsense	null	null	38	4:105237262-105237262	+	n	-	PATHOGENIC	0.96336	Reported in another cancer sample as somatic	30304655	null	blood-bone marrow	NS	null	ENSP00000442788.1:p.Ser1107Ter	ENST00000540549.5:c.3320C>A	4:g.105237262C>A
TET2	ENST00000540549.5	6009	25941	P-0009426-T01-IM5	2725354	2584175	lung	NS	NS	NS	carcinoma	adenocarcinoma	NS	NS	n	COSV54413392	COSM6968626	150328085	c.3320C>A	p.S1107*	Substitution - Nonsense	het	null	38	4:105237262-105237262	+	n	-	PATHOGENIC	0.96336	Confirmed somatic variant	28481359	null	surgery-fixed	metastasis	null	ENSP00000442788.1:p.Ser1107Ter	ENST00000540549.5:c.3320C>A	4:g.105237262C>A
TET2	ENST00000540549.5	6009	25941	P-0006694-T01-IM5	2723072	2581893	haematopoietic_and_lymphoid_tissue	lymph_node	NS	NS	lymphoid_neoplasm	angioimmunoblastic_T_cell_lymphoma	NS	NS	n	COSV54414630	COSM6953576	150345182	c.2616_2637del	p.I873Tfs*41	Deletion - Frameshift	het	null	38	4:105236558-105236579	+	n	-	null	null	Reported in another cancer sample as somatic	28481359	null	surgery-fixed	primary	null	ENSP00000442788.1:p.Ile873ThrfsTer41	ENST00000540549.5:c.2616_2637del	4:g.105236558_105236579del
TET2	ENST00000540549.5	6009	25941	P-0006694-T02-IM5	2723073	2581894	haematopoietic_and_lymphoid_tissue	lymph_node	NS	NS	lymphoid_neoplasm	angioimmunoblastic_T_cell_lymphoma	NS	NS	n	COSV54414630	COSM6953576	150345182	c.2616_2637del	p.I873Tfs*41	Deletion - Frameshift	het	null	38	4:105236558-105236579	+	n	-	null	null	Confirmed somatic variant	28481359	null	surgery-fixed	metastasis	null	ENSP00000442788.1:p.Ile873ThrfsTer41	ENST00000540549.5:c.2616_2637del	4:g.105236558_105236579del
TET2	ENST00000540549.5	6009	25941	2838768	2838768	2694538	haematopoietic_and_lymphoid_tissue	NS	NS	NS	haematopoietic_neoplasm	myelodysplastic_syndrome	refractory_anaemia_with_excess_blasts	NS	n	COSV54401340	COSM4169860	150339203	c.2230C>T	p.Q744*	Substitution - Nonsense	het	null	38	4:105236172-105236172	+	n	-	PATHOGENIC	0.86466	Reported in another cancer sample as somatic	31804030	null	blood-bone marrow	NS	70	ENSP00000442788.1:p.Gln744Ter	ENST00000540549.5:c.2230C>T	4:g.105236172C>T
TET2	ENST00000540549.5	6009	25941	113	2222694	2090676	haematopoietic_and_lymphoid_tissue	NS	NS	NS	lymphoid_neoplasm	angioimmunoblastic_T_cell_lymphoma	NS	NS	n	COSV54401340	COSM4169860	150339203	c.2230C>T	p.Q744*	Substitution - Nonsense	null	null	38	4:105236172-105236172	+	n	-	PATHOGENIC	0.86466	Confirmed somatic variant	24345752	null	fixed - NOS	NS	null	ENSP00000442788.1:p.Gln744Ter	ENST00000540549.5:c.2230C>T	4:g.105236172C>T
TET2	ENST00000540549.5	6009	25941	HD-0289	1429744	1339181	haematopoietic_and_lymphoid_tissue	NS	NS	NS	haematopoietic_neoplasm	myelodysplastic_syndrome	refractory_cytopenia_with_multilinear_dysplasia	NS	n	null	COSM53046	171790733	c.?	p.Q1627Xfs*33	Frameshift	null	null	null	null	+	null	-	null	null	Variant of unknown origin	20678218	null	blood-bone marrow	NS	83	null	null	null
TET2	ENST00000540549.5	6009	25941	1225146	1225146	1136976	haematopoietic_and_lymphoid_tissue	NS	NS	NS	haematopoietic_neoplasm	polycythaemia_vera	NS	NS	n	COSV54419726	COSM43418	150369038	c.5036del	p.Y1679Sfs*16	Deletion - Frameshift	null	null	38	4:105275546-105275546	+	n	-	null	null	Variant of unknown origin	19262601	null	blood-bone marrow	NS	74	ENSP00000442788.1:p.Tyr1679SerfsTer16	ENST00000540549.5:c.5036del	4:g.105275546del
TET2	ENST00000540549.5	6009	25941	1554951	1554951	1476350	haematopoietic_and_lymphoid_tissue	NS	NS	NS	haematopoietic_neoplasm	acute_myeloid_leukaemia	M2	NS	n	COSV54436819	COSM110763	150360829	c.256dup	p.S86Ffs*14	Insertion - Frameshift	het	null	38	4:105234198-105234199	+	n	-	null	null	Confirmed somatic variant	21828143	null	blood-bone marrow	primary	29	ENSP00000442788.1:p.Ser86PhefsTer14	ENST00000540549.5:c.256dup	4:g.105234198dup
TET2	ENST00000540549.5	6009	25941	2161722	2161722	2030320	haematopoietic_and_lymphoid_tissue	NS	NS	NS	haematopoietic_neoplasm	polycythaemia_vera	bcr-abl_negative	NS	n	COSV54397281	COSM3735048	150351742	c.5203_5213del	p.G1735*	Insertion - Frameshift	null	null	38	4:105275713-105275723	+	n	-	null	null	Variant of unknown origin	24795056	null	blood-bone marrow	NS	null	ENSP00000442788.1:p.Gly1735Ter	ENST00000540549.5:c.5203_5213del	4:g.105275713_105275723del
TET2	ENST00000540549.5	6009	25941	2772661	2772661	2630843	lung	NS	NS	NS	other	lymphangioleiomyomatosis	NS	NS	n	COSV99036144	COSM7347833	150350571	c.3789T>A	p.C1263*	Substitution - Nonsense	het	null	38	4:105243764-105243764	+	n	-	null	0.52894	Confirmed somatic variant	28643793	null	surgery fresh/frozen	NS	null	ENSP00000442788.1:p.Cys1263Ter	ENST00000540549.5:c.3789T>A	4:g.105243764T>A
TET2	ENST00000540549.5	6009	25941	1327292	1327292	1237787	haematopoietic_and_lymphoid_tissue	NS	NS	NS	haematopoietic_neoplasm	polycythaemia_vera	NS	NS	n	null	COSM43117	171781795	c.1_*del	p.0	Whole gene deletion	het	null	null	null	+	null	-	null	null	Confirmed somatic variant	19474426	null	blood-bone marrow	NS	null	null	null	null
TET2	ENST00000540549.5	6009	25941	1327266	1327266	1237761	haematopoietic_and_lymphoid_tissue	NS	NS	NS	haematopoietic_neoplasm	myelodysplastic_syndrome	refractory_anaemia_with_excess_blasts	NS	n	null	COSM43117	171781795	c.1_*del	p.0	Whole gene deletion	het	null	null	null	+	null	-	null	null	Confirmed somatic variant	19474426	null	blood-bone marrow	NS	null	null	null	null
TET2	ENST00000540549.5	6009	25941	1857644	1857644	1750134	haematopoietic_and_lymphoid_tissue	NS	NS	NS	haematopoietic_neoplasm	polycythaemia_vera	NS	NS	n	null	COSM43117	171781795	c.1_*del	p.0	Whole gene deletion	null	null	null	null	+	null	-	null	null	Reported in another cancer sample as somatic	23319568	null	blood-bone marrow	NS	null	null	null	null
TET2	ENST00000540549.5	6009	25941	1327264	1327264	1237759	haematopoietic_and_lymphoid_tissue	NS	NS	NS	haematopoietic_neoplasm	acute_myeloid_leukaemia	NS	NS	n	null	COSM43117	171781795	c.1_*del	p.0	Whole gene deletion	het	null	null	null	+	null	-	null	null	Confirmed somatic variant	19474426	null	blood-bone marrow	NS	null	null	null	null
TET2	ENST00000540549.5	6009	25941	1327265	1327265	1237760	haematopoietic_and_lymphoid_tissue	NS	NS	NS	haematopoietic_neoplasm	myelodysplastic_syndrome	refractory_cytopenia_with_unilineage_dysplasia	refractory_anaemia	n	null	COSM43117	171781795	c.1_*del	p.0	Whole gene deletion	hom	null	null	null	+	null	-	null	null	Confirmed somatic variant	19474426	null	blood-bone marrow	NS	null	null	null	null
TET2	ENST00000540549.5	6009	25941	1327262	1327262	1237757	haematopoietic_and_lymphoid_tissue	NS	NS	NS	haematopoietic_neoplasm	acute_myeloid_leukaemia	M4	NS	n	null	COSM43117	171781795	c.1_*del	p.0	Whole gene deletion	het	null	null	null	+	null	-	null	null	Confirmed somatic variant	19474426	null	blood-bone marrow	NS	null	null	null	null
TET2	ENST00000540549.5	6009	25941	1333540	1333540	1244013	haematopoietic_and_lymphoid_tissue	NS	NS	NS	haematopoietic_neoplasm	myelofibrosis	post-thrombocythaemic-polycythaemic	NS	n	null	COSM43117	171781795	c.1_*del	p.0	Whole gene deletion	het	null	null	null	+	null	-	null	null	Reported in another cancer sample as somatic	19564637	null	blood-bone marrow	NS	45.3	null	null	null
TET2	ENST00000540549.5	6009	25941	1518398	1518398	1440776	haematopoietic_and_lymphoid_tissue	NS	NS	NS	haematopoietic_neoplasm	myelodysplastic_syndrome	refractory_anaemia_with_excess_blasts	NS	n	null	COSM88808	171782250	c.?	p.G1288D	Substitution - Missense	null	null	null	null	+	null	-	null	null	Reported in another cancer sample as somatic	21494260	null	blood-bone marrow	NS	78	ENSP00000442788.1:p.Gly1288Asp	null	null
TET2	ENST00000540549.5	6009	25941	2213423	2213423	2081553	haematopoietic_and_lymphoid_tissue	NS	NS	NS	haematopoietic_neoplasm	acute_myeloid_leukaemia	normal_karyotype	NS	n	null	COSM88808	171782250	c.?	p.G1288D	Substitution - Missense	null	null	null	null	+	null	-	null	null	Confirmed somatic variant	24898826	null	blood-bone marrow	NS	null	ENSP00000442788.1:p.Gly1288Asp	null	null
TET2	ENST00000540549.5	6009	25941	2214731	2214731	2082855	haematopoietic_and_lymphoid_tissue	NS	NS	NS	haematopoietic_neoplasm	acute_myeloid_leukaemia	normal_karyotype	NS	n	null	COSM4167241	171793424	c.?	p.A379V	Substitution - Missense	null	null	null	null	+	null	-	null	null	Variant of unknown origin	24859829	null	blood-bone marrow	NS	null	null	null	null
TET2	ENST00000540549.5	6009	25941	P-0003142-T01-IM5	2719637	2578458	breast	NS	NS	NS	carcinoma	ductal_carcinoma	NS	NS	n	COSV54404659	COSM6926528	150333242	c.3205A>C	p.T1069P	Substitution - Missense	het	null	38	4:105237147-105237147	+	n	-	null	0.53878	Confirmed somatic variant	28481359	null	fixed - NOS	metastasis	null	ENSP00000442788.1:p.Thr1069Pro	ENST00000540549.5:c.3205A>C	4:g.105237147A>C
TET2	ENST00000540549.5	6009	25941	P-0003142-T01-IM5	2829563	2685378	breast	NS	NS	NS	carcinoma	ductal_carcinoma	NS	NS	n	COSV54404659	COSM6926528	150333242	c.3205A>C	p.T1069P	Substitution - Missense	null	null	38	4:105237147-105237147	+	n	-	null	0.53878	Confirmed somatic variant	30205045	null	surgery-fixed	metastasis	38	ENSP00000442788.1:p.Thr1069Pro	ENST00000540549.5:c.3205A>C	4:g.105237147A>C
TET2	ENST00000540549.5	6009	25941	1554755	1554755	1476154	haematopoietic_and_lymphoid_tissue	NS	NS	NS	haematopoietic_neoplasm	myelodysplastic_syndrome	NS	NS	n	COSV54395333	COSM120177	150347382	c.3851C>T	p.S1284F	Substitution - Missense	null	null	38	4:105259666-105259666	+	n	-	PATHOGENIC	0.97863	Variant of unknown origin	21760590	null	blood-bone marrow	NS	null	ENSP00000442788.1:p.Ser1284Phe	ENST00000540549.5:c.3851C>T	4:g.105259666C>T
TET2	ENST00000540549.5	6009	25941	1638284	1638284	1554332	haematopoietic_and_lymphoid_tissue	NS	NS	NS	haematopoietic_neoplasm	acute_myeloid_leukaemia	NS	NS	n	COSV54403269	COSM144511	150338524	c.3843_3844dup	p.G1282Vfs*82	Insertion - Frameshift	het	null	38	4:105259659-105259660	+	n	-	null	null	Variant of unknown origin	22017486	null	blood-bone marrow	NS	75.3	ENSP00000442788.1:p.Gly1282ValfsTer82	ENST00000540549.5:c.3843_3844dup	4:g.105259658_105259659dup
TET2	ENST00000540549.5	6009	25941	P-0005824-T01-IM5	2722209	2581030	large_intestine	rectum	NS	NS	carcinoma	adenocarcinoma	NS	NS	n	COSV54430343	COSM6946149	150349006	c.2253G>T	p.K751N	Substitution - Missense	het	null	38	4:105236195-105236195	+	n	-	PATHOGENIC	0.78978	Confirmed somatic variant	28481359	null	surgery - NOS	primary	null	ENSP00000442788.1:p.Lys751Asn	ENST00000540549.5:c.2253G>T	4:g.105236195G>T
TET2	ENST00000540549.5	6009	25941	AML_179	2520051	2382400	haematopoietic_and_lymphoid_tissue	NS	NS	NS	haematopoietic_neoplasm	acute_myeloid_leukaemia_therapy_related	NS	NS	n	COSV54423388	COSM5879002	150360619	c.3107_3114del	p.H1036Lfs*4	Deletion - Frameshift	null	null	38	4:105237049-105237056	+	n	-	null	null	Variant of unknown origin	27288520	null	blood-bone marrow	primary	68	ENSP00000442788.1:p.His1036LeufsTer4	ENST00000540549.5:c.3107_3114del	4:g.105237049_105237056del
TET2	ENST00000540549.5	6009	25941	1333044	1333044	1243518	haematopoietic_and_lymphoid_tissue	NS	NS	NS	haematopoietic_neoplasm	myelodysplastic_syndrome	refractory_anaemia_with_excess_blasts	NS	n	COSV54401250	COSM41878	150358369	c.1147C>T	p.Q383*	Substitution - Nonsense	hom	null	38	4:105235089-105235089	+	n	-	PATHOGENIC	0.86129	Confirmed somatic variant	19483684	null	blood-bone marrow	NS	null	ENSP00000442788.1:p.Gln383Ter	ENST00000540549.5:c.1147C>T	4:g.105235089C>T
TET2	ENST00000540549.5	6009	25941	PD8076a	1578494	1499914	haematopoietic_and_lymphoid_tissue	NS	NS	NS	haematopoietic_neoplasm	acute_myeloid_leukaemia	NS	NS	n	COSV54401250	COSM41878	150358369	c.1147C>T	p.Q383*	Substitution - Nonsense	null	null	38	4:105235089-105235089	+	n	-	PATHOGENIC	0.86129	Reported in another cancer sample as somatic	27276561	null	NS	NS	null	ENSP00000442788.1:p.Gln383Ter	ENST00000540549.5:c.1147C>T	4:g.105235089C>T
TET2	ENST00000540549.5	6009	25941	PD7116a	1514102	1436763	haematopoietic_and_lymphoid_tissue	NS	NS	NS	haematopoietic_neoplasm	myelodysplastic_syndrome	refractory_cytopenia_with_multilinear_dysplasia	NS	n	COSV54401250	COSM41878	150358369	c.1147C>T	p.Q383*	Substitution - Nonsense	null	null	38	4:105235089-105235089	+	n	-	PATHOGENIC	0.86129	Confirmed somatic variant	24030381	null	NS	NS	null	ENSP00000442788.1:p.Gln383Ter	ENST00000540549.5:c.1147C>T	4:g.105235089C>T
TET2	ENST00000540549.5	6009	25941	2078557	2078557	1957276	haematopoietic_and_lymphoid_tissue	NS	NS	NS	haematopoietic_neoplasm	myelodysplastic_syndrome	refractory_cytopenia_with_multilinear_dysplasia	NS	n	COSV54396875	COSM1735762	150330450	c.2737C>T	p.Q913*	Substitution - Nonsense	het	null	38	4:105236679-105236679	+	n	-	PATHOGENIC	0.76763	Confirmed somatic variant	24301955	null	blood-bone marrow	NS	68	ENSP00000442788.1:p.Gln913Ter	ENST00000540549.5:c.2737C>T	4:g.105236679C>T
TET2	ENST00000540549.5	6009	25941	AML_40	2520297	2382646	haematopoietic_and_lymphoid_tissue	NS	NS	NS	haematopoietic_neoplasm	acute_myeloid_leukaemia	NS	NS	n	COSV54396875	COSM1735762	150330450	c.2737C>T	p.Q913*	Substitution - Nonsense	null	null	38	4:105236679-105236679	+	n	-	PATHOGENIC	0.76763	Reported in another cancer sample as somatic	27288520	null	blood-bone marrow	primary	63	ENSP00000442788.1:p.Gln913Ter	ENST00000540549.5:c.2737C>T	4:g.105236679C>T
TET2	ENST00000540549.5	6009	25941	P147	2877936	2732451	haematopoietic_and_lymphoid_tissue	NS	NS	NS	lymphoid_neoplasm	diffuse_large_B_cell_lymphoma	NS	NS	n	COSV54396875	COSM1735762	150330450	c.2737C>T	p.Q913*	Substitution - Nonsense	null	null	38	4:105236679-105236679	+	n	-	PATHOGENIC	0.76763	Reported in another cancer sample as somatic	32187361	null	surgery-fixed	primary	null	ENSP00000442788.1:p.Gln913Ter	ENST00000540549.5:c.2737C>T	4:g.105236679C>T
TET2	ENST00000540549.5	6009	25941	1672555	1672555	1585609	haematopoietic_and_lymphoid_tissue	NS	NS	NS	haematopoietic_neoplasm	acute_myeloid_leukaemia	NS	NS	n	COSV54416653	COSM221601	150347520	c.4537+2T>C	p.?	Unknown	het	null	38	4:105272920-105272920	+	n	-	PATHOGENIC	0.99688	Confirmed somatic variant	22520341	null	blood-bone marrow	primary	null	null	ENST00000540549.5:c.4537+2T>C	4:g.105272920T>C
TET2	ENST00000540549.5	6009	25941	1507697	1507697	1430563	haematopoietic_and_lymphoid_tissue	NS	NS	NS	haematopoietic_neoplasm	chronic_myelomonocytic_leukaemia	NS	NS	n	COSV54434928	COSM211629	150357810	c.5219T>A	p.L1740*	Substitution - Nonsense	null	null	38	4:105275729-105275729	+	n	-	NEUTRAL	0.28008	Variant of unknown origin	20644105	null	blood-bone marrow	NS	70	ENSP00000442788.1:p.Leu1740Ter	ENST00000540549.5:c.5219T>A	4:g.105275729T>A
TET2	ENST00000540549.5	6009	25941	2590845	2590845	2451972	haematopoietic_and_lymphoid_tissue	NS	NS	NS	haematopoietic_neoplasm	chronic_myelomonocytic_leukaemia	NS	NS	n	COSV54408433	COSM6022435	175848756	c.993dup	p.C332Mfs*8	Insertion - Frameshift	null	null	38	4:105234935-105234936	+	n	-	null	null	Variant of unknown origin	25809997	null	blood-bone marrow	NS	87	ENSP00000442788.1:p.Cys332MetfsTer8	ENST00000540549.5:c.993dup	4:g.105234935dup
TET2	ENST00000540549.5	6009	25941	1507717	1507717	1430583	haematopoietic_and_lymphoid_tissue	NS	NS	NS	haematopoietic_neoplasm	chronic_myelomonocytic_leukaemia	NS	NS	n	COSV54399446	COSM120174	150373567	c.3578G>T	p.C1193F	Substitution - Missense	null	null	38	4:105242911-105242911	+	n	-	PATHOGENIC	0.99336	Variant of unknown origin	20644105	null	blood-bone marrow	NS	72	ENSP00000442788.1:p.Cys1193Phe	ENST00000540549.5:c.3578G>T	4:g.105242911G>T
TET2	ENST00000540549.5	6009	25941	2042022	2042022	1923140	haematopoietic_and_lymphoid_tissue	NS	NS	NS	haematopoietic_neoplasm	acute_myeloid_leukaemia_associated_with_MDS	NS	NS	n	null	COSM1716769	171787994	c.?	p.Q278*	Substitution - Nonsense	het	null	null	null	+	null	-	null	null	Variant of unknown origin	23996483	null	blood-bone marrow	secondary	59	null	null	null
TET2	ENST00000540549.5	6009	25941	2042021	2042021	1923139	haematopoietic_and_lymphoid_tissue	NS	NS	NS	haematopoietic_neoplasm	myelodysplastic_syndrome	refractory_anaemia_with_excess_blasts	NS	n	null	COSM1716769	171787994	c.?	p.Q278*	Substitution - Nonsense	het	null	null	null	+	null	-	null	null	Variant of unknown origin	23996483	null	blood-bone marrow	primary	59	null	null	null
TET2	ENST00000540549.5	6009	25941	PD8211a	1578629	1500049	haematopoietic_and_lymphoid_tissue	NS	NS	NS	haematopoietic_neoplasm	acute_myeloid_leukaemia	NS	NS	n	COSV54395774	COSM5945013	150371688	c.550G>T	p.E184*	Substitution - Nonsense	null	null	38	4:105234492-105234492	+	n	-	NEUTRAL	0.46692	Variant of unknown origin	27276561	null	NS	NS	null	ENSP00000442788.1:p.Glu184Ter	ENST00000540549.5:c.550G>T	4:g.105234492G>T
TET2	ENST00000540549.5	6009	25941	1550557	1550557	1472662	haematopoietic_and_lymphoid_tissue	lymph_node	NS	NS	lymphoid_neoplasm	angioimmunoblastic_T_cell_lymphoma	NS	NS	n	COSV54436784	COSM100060	150360822	c.1033_1036del	p.K345*	Deletion - Frameshift	het	null	38	4:105234975-105234978	+	n	-	null	null	Confirmed somatic variant	21723201	null	surgery - NOS	NS	null	ENSP00000442788.1:p.Lys345Ter	ENST00000540549.5:c.1033_1036del	4:g.105234975_105234978del
TET2	ENST00000540549.5	6009	25941	2213420	2213420	2081550	haematopoietic_and_lymphoid_tissue	NS	NS	NS	haematopoietic_neoplasm	acute_myeloid_leukaemia	normal_karyotype	NS	n	null	COSM4166530	171790105	c.?	p.S1059Xfs*?	Frameshift	null	null	null	null	+	null	-	null	null	Confirmed somatic variant	24898826	null	blood-bone marrow	NS	null	null	null	null
TET2	ENST00000540549.5	6009	25941	1657250	1657250	1571905	haematopoietic_and_lymphoid_tissue	NS	NS	NS	haematopoietic_neoplasm	acute_myeloid_leukaemia	NS	NS	n	COSV54424650	COSM211747	150359557	c.5283_5284del	p.I1762Nfs*3	Deletion - Frameshift	null	null	38	4:105275793-105275794	+	n	-	null	null	Variant of unknown origin	22116554	null	blood-bone marrow	NS	null	ENSP00000442788.1:p.Ile1762AsnfsTer3	ENST00000540549.5:c.5283_5284del	4:g.105275793_105275794del
TET2	ENST00000540549.5	6009	25941	1357678	1357678	1267719	haematopoietic_and_lymphoid_tissue	NS	NS	NS	haematopoietic_neoplasm	chronic_myelomonocytic_leukaemia	NS	NS	n	COSV54400431	COSM42051	150359370	c.5581G>A	p.G1861R	Substitution - Missense	null	null	38	4:105276091-105276091	+	n	-	PATHOGENIC	0.97092	Reported in another cancer sample as somatic	19797729	null	blood-bone marrow	NS	84	ENSP00000442788.1:p.Gly1861Arg	ENST00000540549.5:c.5581G>A	4:g.105276091G>A
TET2	ENST00000540549.5	6009	25941	2011-2338:2012-306-T	2297749	2163350	upper_aerodigestive_tract	head_neck	NS	NS	carcinoma	squamous_cell_carcinoma	NS	NS	n	COSV54399780	COSN15655409	150338339	c.3409+861C>G	p.?	Unknown	hom	null	38	4:105238212-105238212	+	n	-	NEUTRAL	0.00267	Confirmed somatic variant	25056374	null	surgery-fixed	NS	null	null	ENST00000540549.5:c.3409+861C>G	4:g.105238212C>G
TET2	ENST00000540549.5	6009	25941	PD7371a	1548766	1470885	haematopoietic_and_lymphoid_tissue	NS	NS	NS	haematopoietic_neoplasm	chronic_myelomonocytic_leukaemia	NS	NS	n	COSV54422990	COSM4383765	150349447	c.693del	p.Q232Nfs*18	Deletion - Frameshift	null	null	38	4:105234635-105234635	+	n	-	null	null	Confirmed somatic variant	24030381	null	NS	NS	null	ENSP00000442788.1:p.Gln232AsnfsTer18	ENST00000540549.5:c.693del	4:g.105234635del
TET2	ENST00000540549.5	6009	25941	PD8420a	1578838	1500258	haematopoietic_and_lymphoid_tissue	NS	NS	NS	haematopoietic_neoplasm	acute_myeloid_leukaemia	NS	NS	n	COSV54416128	COSM5944521	150367092	c.5454dup	p.L1819Ifs*3	Insertion - Frameshift	null	null	38	4:105275964-105275965	+	n	-	null	null	Variant of unknown origin	27276561	null	NS	NS	null	ENSP00000442788.1:p.Leu1819IlefsTer3	ENST00000540549.5:c.5454dup	4:g.105275964dup
TET2	ENST00000540549.5	6009	25941	34	2511677	2374050	haematopoietic_and_lymphoid_tissue	NS	NS	NS	haematopoietic_neoplasm	myelodysplastic_syndrome	NS	NS	n	COSV54399852	COSM5564331	150338450	c.3784C>T	p.R1262W	Substitution - Missense	null	null	38	4:105243759-105243759	+	n	-	PATHOGENIC	0.95367	Reported in another cancer sample as somatic	27127180	null	blood-bone marrow	NS	null	ENSP00000442788.1:p.Arg1262Trp	ENST00000540549.5:c.3784C>T	4:g.105243759C>T
TET2	ENST00000540549.5	6009	25941	P-0003811-T01-IM5	2720303	2579124	lung	NS	NS	NS	carcinoma	squamous_cell_carcinoma	NS	NS	n	COSV54399852	COSM5564331	150338450	c.3784C>T	p.R1262W	Substitution - Missense	het	null	38	4:105243759-105243759	+	n	-	PATHOGENIC	0.95367	Confirmed somatic variant	28481359	null	fixed - NOS	primary	null	ENSP00000442788.1:p.Arg1262Trp	ENST00000540549.5:c.3784C>T	4:g.105243759C>T
TET2	ENST00000540549.5	6009	25941	PD8154a	1578572	1499992	haematopoietic_and_lymphoid_tissue	NS	NS	NS	haematopoietic_neoplasm	acute_myeloid_leukaemia	NS	NS	n	COSV54399852	COSM5564331	150338450	c.3784C>T	p.R1262W	Substitution - Missense	null	null	38	4:105243759-105243759	+	n	-	PATHOGENIC	0.95367	Reported in another cancer sample as somatic	27276561	null	NS	NS	null	ENSP00000442788.1:p.Arg1262Trp	ENST00000540549.5:c.3784C>T	4:g.105243759C>T
TET2	ENST00000540549.5	6009	25941	1361	2776886	2635022	haematopoietic_and_lymphoid_tissue	NS	NS	NS	haematopoietic_neoplasm	myelofibrosis	NS	NS	n	COSV54427642	COSM4385604	150367772	c.4552dup	p.S1518Ffs*60	Insertion - Frameshift	null	null	38	4:105275062-105275063	+	n	-	null	null	Reported in another cancer sample as somatic	30304655	null	blood-bone marrow	NS	null	ENSP00000442788.1:p.Ser1518PhefsTer60	ENST00000540549.5:c.4552dup	4:g.105275062dup
TET2	ENST00000540549.5	6009	25941	P-0012361-T01-IM5	2727429	2586250	skin	NS	NS	NS	malignant_melanoma	NS	NS	NS	n	COSV54419686	COSM6984232	150352538	c.5754A>T	p.E1918D	Substitution - Missense	het	null	38	4:105276264-105276264	+	n	-	PATHOGENIC	0.79997	Confirmed somatic variant	28481359	null	surgery-fixed	metastasis	null	ENSP00000442788.1:p.Glu1918Asp	ENST00000540549.5:c.5754A>T	4:g.105276264A>T
TET2	ENST00000540549.5	6009	25941	52	2222640	2090622	haematopoietic_and_lymphoid_tissue	NS	NS	NS	lymphoid_neoplasm	angioimmunoblastic_T_cell_lymphoma	NS	NS	n	COSV54397299	COSM4170109	150351834	c.3111dup	p.K1038Qfs*5	Insertion - Frameshift	null	null	38	4:105237053-105237054	+	n	-	null	null	Confirmed somatic variant	24345752	null	fixed - NOS	NS	null	ENSP00000442788.1:p.Lys1038GlnfsTer5	ENST00000540549.5:c.3111dup	4:g.105237053dup
TET2	ENST00000540549.5	6009	25941	2538067	2538067	2399705	haematopoietic_and_lymphoid_tissue	NS	NS	NS	haematopoietic_neoplasm	myelofibrosis	primary	NS	n	COSV54427890	COSM5944136	150362356	c.3941del	p.D1314Vfs*49	Deletion - Frameshift	null	null	38	4:105259756-105259756	+	n	-	null	null	Variant of unknown origin	26124496	null	blood-bone marrow	primary	40	ENSP00000442788.1:p.Asp1314ValfsTer49	ENST00000540549.5:c.3941del	4:g.105259756del
TET2	ENST00000540549.5	6009	25941	2767545	2767545	2625764	haematopoietic_and_lymphoid_tissue	lymph_node	NS	NS	lymphoid_neoplasm	angioimmunoblastic_T_cell_lymphoma	NS	NS	n	COSV99036028	COSM7342039	150354045	c.3921G>T	p.R1307S	Substitution - Missense	null	null	38	4:105259736-105259736	+	n	-	PATHOGENIC	0.82851	Variant of unknown origin	29662631	null	surgery-fixed	NS	null	ENSP00000442788.1:p.Arg1307Ser	ENST00000540549.5:c.3921G>T	4:g.105259736G>T
TET2	ENST00000540549.5	6009	25941	1555004	1555004	1476403	haematopoietic_and_lymphoid_tissue	NS	NS	NS	haematopoietic_neoplasm	acute_myeloid_leukaemia	M2	NS	n	COSV54397204	COSM110793	150351695	c.5209_5210del	p.T1737Lfs*2	Deletion - Frameshift	het	null	38	4:105275719-105275720	+	n	-	null	null	Variant of unknown origin	21828143	null	blood-bone marrow	primary	78	ENSP00000442788.1:p.Thr1737LeufsTer2	ENST00000540549.5:c.5209_5210del	4:g.105275719_105275720del
TET2	ENST00000540549.5	6009	25941	P816	2878605	2733120	haematopoietic_and_lymphoid_tissue	NS	NS	NS	lymphoid_neoplasm	diffuse_large_B_cell_lymphoma	NS	NS	n	COSV54403549	COSM4170158	150348192	c.4522del	p.A1508Lfs*63	Deletion - Frameshift	null	null	38	4:105272903-105272903	+	n	-	null	null	Reported in another cancer sample as somatic	32187361	null	surgery-fixed	primary	null	ENSP00000442788.1:p.Ala1508LeufsTer63	ENST00000540549.5:c.4522del	4:g.105272903del
TET2	ENST00000540549.5	6009	25941	1657184	1657184	1571839	haematopoietic_and_lymphoid_tissue	NS	NS	NS	haematopoietic_neoplasm	acute_myeloid_leukaemia	NS	NS	n	COSV54425440	COSM211685	150369359	c.2001_2002insGACCA	p.L668Dfs*34	Insertion - Frameshift	null	null	38	4:105235943-105235944	+	n	-	null	null	Variant of unknown origin	22116554	null	blood-bone marrow	NS	null	ENSP00000442788.1:p.Leu668AspfsTer34	ENST00000540549.5:c.2001_2002insGACCA	4:g.105235943_105235944insGACCA
TET2	ENST00000540549.5	6009	25941	4	1530770	1453142	haematopoietic_and_lymphoid_tissue	NS	NS	NS	haematopoietic_neoplasm	chronic_myelomonocytic_leukaemia	NS	NS	n	COSV54395743	COSM211619	150343078	c.3619G>T	p.E1207*	Substitution - Nonsense	null	null	38	4:105243594-105243594	+	n	-	PATHOGENIC	0.99574	Variant of unknown origin	21681191	null	blood-bone marrow	NS	86	ENSP00000442788.1:p.Glu1207Ter	ENST00000540549.5:c.3619G>T	4:g.105243594G>T
TET2	ENST00000540549.5	6009	25941	34	2201823	2070101	haematopoietic_and_lymphoid_tissue	NS	NS	NS	haematopoietic_neoplasm	chronic_myelomonocytic_leukaemia	NS	NS	n	null	COSM3738499	171789688	c.?	p.Q904*	Substitution - Nonsense	null	null	null	null	+	null	-	null	null	Variant of unknown origin	24817963	null	blood-bone marrow	NS	null	ENSP00000442788.1:p.Gln904Ter	null	null
TET2	ENST00000540549.5	6009	25941	1657194	1657194	1571849	haematopoietic_and_lymphoid_tissue	NS	NS	NS	haematopoietic_neoplasm	acute_myeloid_leukaemia	NS	NS	n	COSV54437341	COSM211716	150345720	c.3622A>T	p.K1208*	Substitution - Nonsense	null	null	38	4:105243597-105243597	+	n	-	PATHOGENIC	0.99079	Variant of unknown origin	22116554	null	blood-bone marrow	NS	null	ENSP00000442788.1:p.Lys1208Ter	ENST00000540549.5:c.3622A>T	4:g.105243597A>T
TET2	ENST00000540549.5	6009	25941	1458978	1458978	1382951	haematopoietic_and_lymphoid_tissue	NS	NS	NS	haematopoietic_neoplasm	acute_myeloid_leukaemia	NS	NS	n	null	COSM51999	171791247	c.?	p.P101H	Substitution - Missense	het	null	null	null	+	null	-	null	null	Confirmed somatic variant	20489055	null	blood-bone marrow	primary	null	ENSP00000442788.1:p.Pro101His	null	null
TET2	ENST00000540549.5	6009	25941	12	1530778	1453150	haematopoietic_and_lymphoid_tissue	NS	NS	NS	haematopoietic_neoplasm	chronic_myelomonocytic_leukaemia	NS	NS	n	COSV54396710	COSM211631	150358042	c.5600_5611del	p.T1867_S1870del	Deletion - In frame	null	null	38	4:105276110-105276121	+	n	-	null	null	Variant of unknown origin	21681191	null	blood-bone marrow	NS	79	ENSP00000442788.1:p.Thr1867_Ser1870del	ENST00000540549.5:c.5600_5611del	4:g.105276110_105276121del
TET2	ENST00000540549.5	6009	25941	2213426	2213426	2081556	haematopoietic_and_lymphoid_tissue	NS	NS	NS	haematopoietic_neoplasm	acute_myeloid_leukaemia	normal_karyotype	NS	n	null	COSM4166534	171794221	c.?	p.F1706Xfs*?	Frameshift	null	null	null	null	+	null	-	null	null	Confirmed somatic variant	24898826	null	blood-bone marrow	NS	null	null	null	null
TET2	ENST00000540549.5	6009	25941	2214750	2214750	2082874	haematopoietic_and_lymphoid_tissue	NS	NS	NS	haematopoietic_neoplasm	acute_myeloid_leukaemia	normal_karyotype	NS	n	null	COSM4167255	171789416	c.?	p.S1023Afs*?	Frameshift	null	null	null	null	+	null	-	null	null	Variant of unknown origin	24859829	null	blood-bone marrow	NS	null	null	null	null
TET2	ENST00000540549.5	6009	25941	2108191	2108191	1986052	haematopoietic_and_lymphoid_tissue	NS	NS	NS	haematopoietic_neoplasm	essential_thrombocythaemia	NS	NS	n	COSV54396628	COSM87110	150330806	c.2862G>A	p.W954*	Substitution - Nonsense	null	null	38	4:105236804-105236804	+	n	-	PATHOGENIC	0.95755	Confirmed somatic variant	24478400	null	blood-bone marrow	NS	null	ENSP00000442788.1:p.Trp954Ter	ENST00000540549.5:c.2862G>A	4:g.105236804G>A
TET2	ENST00000540549.5	6009	25941	1500979	1500979	1423858	haematopoietic_and_lymphoid_tissue	NS	NS	NS	haematopoietic_neoplasm	acute_myeloid_leukaemia	NS	NS	n	COSV54396628	COSM87110	150330806	c.2862G>A	p.W954*	Substitution - Nonsense	het	null	38	4:105236804-105236804	+	n	-	PATHOGENIC	0.95755	Confirmed somatic variant	21343549	null	blood-bone marrow	primary	null	ENSP00000442788.1:p.Trp954Ter	ENST00000540549.5:c.2862G>A	4:g.105236804G>A
TET2	ENST00000540549.5	6009	25941	1638283	1638283	1554331	haematopoietic_and_lymphoid_tissue	NS	NS	NS	haematopoietic_neoplasm	acute_myeloid_leukaemia	NS	NS	n	COSV54418112	COSM144509	150366262	c.5752G>T	p.E1918*	Substitution - Nonsense	het	null	38	4:105276262-105276262	+	n	-	PATHOGENIC	0.97141	Reported in another cancer sample as somatic	22017486	null	blood-bone marrow	NS	44.9	ENSP00000442788.1:p.Glu1918Ter	ENST00000540549.5:c.5752G>T	4:g.105276262G>T
TET2	ENST00000540549.5	6009	25941	PD6282a	1483812	1407438	haematopoietic_and_lymphoid_tissue	NS	NS	NS	haematopoietic_neoplasm	chronic_myelomonocytic_leukaemia	NS	NS	n	COSV54418112	COSM144509	150366262	c.5752G>T	p.E1918*	Substitution - Nonsense	null	null	38	4:105276262-105276262	+	n	-	PATHOGENIC	0.97141	Confirmed somatic variant	24030381	null	NS	NS	null	ENSP00000442788.1:p.Glu1918Ter	ENST00000540549.5:c.5752G>T	4:g.105276262G>T
TET2	ENST00000540549.5	6009	25941	CC26	2766420	2624639	large_intestine	colon	descending	NS	carcinoma	adenocarcinoma	NS	NS	n	COSV54398666	COSM6494925	150329164	c.1064G>A	p.G355D	Substitution - Missense	null	null	38	4:105235006-105235006	+	n	-	PATHOGENIC	0.87854	Variant of unknown origin	29844865	null	surgery fresh/frozen	NS	75	ENSP00000442788.1:p.Gly355Asp	ENST00000540549.5:c.1064G>A	4:g.105235006G>A
TET2	ENST00000540549.5	6009	25941	1518401	1518401	1440779	haematopoietic_and_lymphoid_tissue	NS	NS	NS	haematopoietic_neoplasm	myelodysplastic_syndrome	refractory_anaemia_with_excess_blasts	NS	n	null	COSM5010439	171793981	c.?	p.Q960*	Substitution - Nonsense	null	null	null	null	+	null	-	null	null	Variant of unknown origin	21494260	null	blood-bone marrow	NS	78	ENSP00000442788.1:p.Gln960Ter	null	null
TET2	ENST00000540549.5	6009	25941	2022490	2022490	1904698	haematopoietic_and_lymphoid_tissue	NS	NS	NS	lymphoid_neoplasm	diffuse_large_B_cell_lymphoma	NS	NS	n	null	COSM1685383	171791331	c.(1_3409)del?	p.(1_1137)Xfs*?	Insertion - Frameshift	het	null	null	null	+	null	-	null	null	Confirmed somatic variant	23831920	null	surgery fresh/frozen	primary	null	null	null	null
TET2	ENST00000540549.5	6009	25941	P369	2878158	2732673	haematopoietic_and_lymphoid_tissue	NS	NS	NS	lymphoid_neoplasm	diffuse_large_B_cell_lymphoma	NS	NS	n	COSV99485558	COSM7409591	150348968	c.4983T>G	p.Y1661*	Substitution - Nonsense	null	null	38	4:105275493-105275493	+	n	-	PATHOGENIC	0.8208	Variant of unknown origin	32187361	null	surgery-fixed	primary	null	ENSP00000442788.1:p.Tyr1661Ter	ENST00000540549.5:c.4983T>G	4:g.105275493T>G
TET2	ENST00000540549.5	6009	25941	2809139	2809139	2665818	haematopoietic_and_lymphoid_tissue	lymph_node	NS	NS	lymphoid_neoplasm	angioimmunoblastic_T_cell_lymphoma	NS	NS	n	COSV99485414	COSM9146133	150352572	c.1863_1864del	p.Q622Efs*15	Deletion - Frameshift	null	null	38	4:105235805-105235806	+	n	-	null	null	Variant of unknown origin	31394087	null	fixed - NOS	NS	null	ENSP00000442788.1:p.Gln622GlufsTer15	ENST00000540549.5:c.1863_1864del	4:g.105235805_105235806del
TET2	ENST00000540549.5	6009	25941	1283	2776855	2634991	haematopoietic_and_lymphoid_tissue	NS	NS	NS	haematopoietic_neoplasm	essential_thrombocythaemia	NS	NS	n	COSV99485738	COSM7409829	150335913	c.2670dup	p.Q891Tfs*10	Insertion - Frameshift	null	null	38	4:105236612-105236613	+	n	-	null	null	Variant of unknown origin	30304655	null	blood-bone marrow	NS	null	ENSP00000442788.1:p.Gln891ThrfsTer10	ENST00000540549.5:c.2670dup	4:g.105236612dup
TET2	ENST00000540549.5	6009	25941	HD-0152	1429748	1339185	haematopoietic_and_lymphoid_tissue	NS	NS	NS	haematopoietic_neoplasm	myelodysplastic_syndrome	refractory_anaemia_with_excess_blasts	NS	n	null	COSM53047	171792015	c.?	p.V218Xfs*34	Frameshift	null	null	null	null	+	null	-	null	null	Variant of unknown origin	20678218	null	blood-bone marrow	NS	75	null	null	null
TET2	ENST00000540549.5	6009	25941	10530X30	2566921	2428293	haematopoietic_and_lymphoid_tissue	NS	NS	NS	haematopoietic_neoplasm	chronic_myelomonocytic_leukaemia	NS	NS	n	COSV54395454	COSM1716784	150335148	c.3501-1G>A	p.?	Unknown	null	null	38	4:105242833-105242833	+	n	-	PATHOGENIC	0.99242	Reported in another cancer sample as somatic	26648538	null	blood-bone marrow	NS	null	null	ENST00000540549.5:c.3501-1G>A	4:g.105242833G>A
TET2	ENST00000540549.5	6009	25941	2801739	2801739	2658553	upper_aerodigestive_tract	sinonasal_and_nasal_cavity	sinus	maxillary	carcinoma	poorly_differentiated_carcinoma	NS	NS	n	COSV99482240	COSM9112183	150368531	c.2024C>G	p.S675*	Substitution - Nonsense	null	null	38	4:105235966-105235966	+	n	-	null	0.50335	Variant of unknown origin	28084339	null	pleural effusion	metastasis	null	ENSP00000442788.1:p.Ser675Ter	ENST00000540549.5:c.2024C>G	4:g.105235966C>G
TET2	ENST00000540549.5	6009	25941	2042048	2042048	1923166	haematopoietic_and_lymphoid_tissue	NS	NS	NS	haematopoietic_neoplasm	myelodysplastic_syndrome	refractory_anaemia_with_excess_blasts	NS	n	null	COSM1169694	171787324	c.?	p.Q323*	Substitution - Nonsense	het	null	null	null	+	null	-	null	null	Variant of unknown origin	23996483	null	blood-bone marrow	primary	86	ENSP00000442788.1:p.Gln323Ter	null	null
TET2	ENST00000540549.5	6009	25941	PD6834a	1504045	1426923	haematopoietic_and_lymphoid_tissue	NS	NS	NS	haematopoietic_neoplasm	myelodysplastic_syndrome	refractory_cytopenia_with_multilinear_dysplasia	NS	n	COSV54435320	COSM4383955	150366278	c.4787del	p.N1596Tfs*14	Deletion - Frameshift	null	null	38	4:105275297-105275297	+	n	-	null	null	Confirmed somatic variant	24030381	null	NS	NS	null	ENSP00000442788.1:p.Asn1596ThrfsTer14	ENST00000540549.5:c.4787del	4:g.105275297del
TET2	ENST00000540549.5	6009	25941	P-0010340-T01-IM5	2726107	2584928	NS	NS	NS	NS	malignant_melanoma	NS	NS	NS	n	COSV54418520	COSM1685379	150347125	c.5569C>T	p.P1857S	Substitution - Missense	het	null	38	4:105276079-105276079	+	n	-	PATHOGENIC	0.90734	Confirmed somatic variant	28481359	null	surgery-fixed	metastasis	null	ENSP00000442788.1:p.Pro1857Ser	ENST00000540549.5:c.5569C>T	4:g.105276079C>T
TET2	ENST00000540549.5	6009	25941	P-0006926-T02-IM5	2723306	2582127	urinary_tract	bladder	NS	NS	carcinoma	transitional_cell_carcinoma	NS	NS	n	COSV54420692	COSM96484	150338778	c.3430G>A	p.E1144K	Substitution - Missense	het	null	38	4:105241359-105241359	+	n	-	PATHOGENIC	0.9932	Confirmed somatic variant	28481359	null	surgery-fixed	primary	null	ENSP00000442788.1:p.Glu1144Lys	ENST00000540549.5:c.3430G>A	4:g.105241359G>A
TET2	ENST00000540549.5	6009	25941	1523599	1523599	1445971	haematopoietic_and_lymphoid_tissue	NS	NS	NS	haematopoietic_neoplasm	acute_leukaemic_transformation_of_chronic_myelomonocytic_leukaemia	NS	NS	n	COSV54420692	COSM96484	150338778	c.3430G>A	p.E1144K	Substitution - Missense	het	null	38	4:105241359-105241359	+	n	-	PATHOGENIC	0.9932	Reported in another cancer sample as somatic	21625234	null	blood-bone marrow	secondary	75	ENSP00000442788.1:p.Glu1144Lys	ENST00000540549.5:c.3430G>A	4:g.105241359G>A
TET2	ENST00000540549.5	6009	25941	AML_279	2520162	2382511	haematopoietic_and_lymphoid_tissue	NS	NS	NS	haematopoietic_neoplasm	acute_myeloid_leukaemia	NS	NS	n	COSV54420692	COSM96484	150338778	c.3430G>A	p.E1144K	Substitution - Missense	null	null	38	4:105241359-105241359	+	n	-	PATHOGENIC	0.9932	Reported in another cancer sample as somatic	27288520	null	blood-bone marrow	primary	74	ENSP00000442788.1:p.Glu1144Lys	ENST00000540549.5:c.3430G>A	4:g.105241359G>A
TET2	ENST00000540549.5	6009	25941	C20CA	2813596	2669985	large_intestine	rectum	NS	NS	carcinoma	adenocarcinoma	NS	NS	n	COSV104371863	COSM9225394	150376923	c.1781C>A	p.P594H	Substitution - Missense	null	null	38	4:105235723-105235723	+	n	-	null	0.568	Confirmed somatic variant	29967250	null	surgery-fixed	primary	67	ENSP00000442788.1:p.Pro594His	ENST00000540549.5:c.1781C>A	4:g.105235723C>A
TET2	ENST00000540549.5	6009	25941	1500955	1500955	1423834	haematopoietic_and_lymphoid_tissue	NS	NS	NS	haematopoietic_neoplasm	acute_myeloid_leukaemia	NS	NS	n	COSV54395124	COSM87091	150359773	c.1847dup	p.R617Kfs*21	Insertion - Frameshift	het	null	38	4:105235789-105235790	+	n	-	null	null	Confirmed somatic variant	21343549	null	blood-bone marrow	primary	null	ENSP00000442788.1:p.Arg617LysfsTer21	ENST00000540549.5:c.1847dup	4:g.105235789dup
TET2	ENST00000540549.5	6009	25941	1658	2777067	2635203	haematopoietic_and_lymphoid_tissue	NS	NS	NS	haematopoietic_neoplasm	chronic_myelomonocytic_leukaemia	NS	NS	n	COSV99480834	COSM7410016	150368340	c.4105T>C	p.S1369P	Substitution - Missense	null	null	38	4:105269670-105269670	+	n	-	PATHOGENIC	0.9831	Variant of unknown origin	30304655	null	blood-bone marrow	NS	null	ENSP00000442788.1:p.Ser1369Pro	ENST00000540549.5:c.4105T>C	4:g.105269670T>C
TET2	ENST00000540549.5	6009	25941	1357701	1357701	1267742	haematopoietic_and_lymphoid_tissue	NS	NS	NS	haematopoietic_neoplasm	chronic_myelomonocytic_leukaemia	NS	NS	n	COSV54405764	COSM43478	150345018	c.1842dup	p.L615Afs*23	Insertion - Frameshift	null	null	38	4:105235784-105235785	+	n	-	null	null	Reported in another cancer sample as somatic	19797729	null	blood-bone marrow	NS	77	ENSP00000442788.1:p.Leu615AlafsTer23	ENST00000540549.5:c.1842dup	4:g.105235784dup
TET2	ENST00000540549.5	6009	25941	PD6281a	1483811	1407437	haematopoietic_and_lymphoid_tissue	NS	NS	NS	haematopoietic_neoplasm	chronic_myelomonocytic_leukaemia	NS	NS	n	COSV54405764	COSM43478	150345018	c.1842dup	p.L615Afs*23	Insertion - Frameshift	null	null	38	4:105235784-105235785	+	n	-	null	null	Confirmed somatic variant	24030381	null	NS	NS	null	ENSP00000442788.1:p.Leu615AlafsTer23	ENST00000540549.5:c.1842dup	4:g.105235784dup
TET2	ENST00000540549.5	6009	25941	93	2222674	2090656	haematopoietic_and_lymphoid_tissue	NS	NS	NS	lymphoid_neoplasm	angioimmunoblastic_T_cell_lymphoma	NS	NS	n	COSV54405764	COSM43478	150345018	c.1842dup	p.L615Afs*23	Insertion - Frameshift	null	null	38	4:105235784-105235785	+	n	-	null	null	Confirmed somatic variant	24345752	null	fixed - NOS	NS	null	ENSP00000442788.1:p.Leu615AlafsTer23	ENST00000540549.5:c.1842dup	4:g.105235784dup
TET2	ENST00000540549.5	6009	25941	1638298	1638298	1554346	haematopoietic_and_lymphoid_tissue	NS	NS	NS	haematopoietic_neoplasm	myeloproliferative_neoplasm	NS	NS	n	COSV54405764	COSM43478	150345018	c.1842dup	p.L615Afs*23	Insertion - Frameshift	het	null	38	4:105235784-105235785	+	n	-	null	null	Reported in another cancer sample as somatic	22017486	null	blood-bone marrow	NS	64.3	ENSP00000442788.1:p.Leu615AlafsTer23	ENST00000540549.5:c.1842dup	4:g.105235784dup
TET2	ENST00000540549.5	6009	25941	P6	1989761	1875132	haematopoietic_and_lymphoid_tissue	NS	NS	NS	haematopoietic_neoplasm	acute_myeloid_leukaemia	normal_karyotype	NS	n	COSV54405764	COSM43478	150345018	c.1842dup	p.L615Afs*23	Insertion - Frameshift	null	null	38	4:105235784-105235785	+	n	-	null	null	Confirmed somatic variant	23702683	null	blood-bone marrow	NS	80	ENSP00000442788.1:p.Leu615AlafsTer23	ENST00000540549.5:c.1842dup	4:g.105235784dup
TET2	ENST00000540549.5	6009	25941	2010573	2010573	1893293	haematopoietic_and_lymphoid_tissue	NS	NS	NS	haematopoietic_neoplasm	acute_leukaemic_transformation_of_chronic_myelomonocytic_leukaemia	NS	NS	n	null	COSM307765	171787246	c.?	p.Q1445*	Substitution - Nonsense	null	null	null	null	+	null	-	null	null	Variant of unknown origin	23889083	null	blood-bone marrow	secondary	58	ENSP00000442788.1:p.Gln1445Ter	null	null
TET2	ENST00000540549.5	6009	25941	2780659	2780659	2638506	haematopoietic_and_lymphoid_tissue	NS	NS	NS	haematopoietic_neoplasm	chronic_myelomonocytic_leukaemia	NS	NS	n	COSV54410943	COSM100070	150347786	c.2887C>T	p.Q963*	Substitution - Nonsense	null	null	38	4:105236829-105236829	+	n	-	PATHOGENIC	0.97922	Variant of unknown origin	26728869	null	blood-bone marrow	NS	70	ENSP00000442788.1:p.Gln963Ter	ENST00000540549.5:c.2887C>T	4:g.105236829C>T
TET2	ENST00000540549.5	6009	25941	1550565	1550565	1472670	haematopoietic_and_lymphoid_tissue	lymph_node	NS	NS	lymphoid_neoplasm	peripheral_T_cell_lymphoma_unspecified	NS	NS	n	COSV54410943	COSM100070	150347786	c.2887C>T	p.Q963*	Substitution - Nonsense	null	null	38	4:105236829-105236829	+	n	-	PATHOGENIC	0.97922	Variant of unknown origin	21723201	null	surgery - NOS	secondary	56	ENSP00000442788.1:p.Gln963Ter	ENST00000540549.5:c.2887C>T	4:g.105236829C>T
TET2	ENST00000540549.5	6009	25941	2515960	2515960	2378317	haematopoietic_and_lymphoid_tissue	central_nervous_system	NS	NS	lymphoid_neoplasm	primary_central_nervous_system_lymphoma	peripheral_T_cell_lymphoma	NS	n	COSV54398617	COSM5878666	150356384	c.4034A>C	p.Y1345S	Substitution - Missense	null	null	38	4:105261838-105261838	+	n	-	PATHOGENIC	0.9854	Variant of unknown origin	26379152	null	surgery - NOS	primary	56	ENSP00000442788.1:p.Tyr1345Ser	ENST00000540549.5:c.4034A>C	4:g.105261838A>C
TET2	ENST00000540549.5	6009	25941	36	2646061	2506270	haematopoietic_and_lymphoid_tissue	NS	NS	NS	haematopoietic_neoplasm	chronic_myelomonocytic_leukaemia	NS	NS	n	COSV54413241	COSM6498599	150367695	c.3343_3344insT	p.P1115Lfs*15	Insertion - Frameshift	null	null	38	4:105237285-105237286	+	n	-	null	null	Variant of unknown origin	27486981	null	blood-bone marrow	secondary	null	ENSP00000442788.1:p.Pro1115LeufsTer15	ENST00000540549.5:c.3343_3344insT	4:g.105237285_105237286insT
TET2	ENST00000540549.5	6009	25941	SSG01	2467703	2330534	haematopoietic_and_lymphoid_tissue	skin	NS	NS	lymphoid_neoplasm	mycosis_fungoides-Sezary_syndrome	NS	NS	n	COSV54415428	COSM5574232	150354078	c.920T>G	p.L307R	Substitution - Missense	null	null	38	4:105234862-105234862	+	y	-	NEUTRAL	0.48094	Confirmed somatic variant	26415585	null	NS	primary	null	ENSP00000442788.1:p.Leu307Arg	ENST00000540549.5:c.920T>G	4:g.105234862T>G
TET2	ENST00000540549.5	6009	25941	1962858	1962858	1849406	haematopoietic_and_lymphoid_tissue	NS	NS	NS	haematopoietic_neoplasm	polycythaemia_vera	NS	NS	n	COSV54399452	COSM211627	150364907	c.4714C>T	p.R1572W	Substitution - Missense	null	null	38	4:105275224-105275224	+	n	-	null	0.60851	Reported in another cancer sample as somatic	23781511	null	blood-bone marrow	NS	null	ENSP00000442788.1:p.Arg1572Trp	ENST00000540549.5:c.4714C>T	4:g.105275224C>T
TET2	ENST00000540549.5	6009	25941	1507717	1507717	1430583	haematopoietic_and_lymphoid_tissue	NS	NS	NS	haematopoietic_neoplasm	chronic_myelomonocytic_leukaemia	NS	NS	n	COSV54399452	COSM211627	150364907	c.4714C>T	p.R1572W	Substitution - Missense	null	null	38	4:105275224-105275224	+	n	-	null	0.60851	Reported in another cancer sample as somatic	20644105	null	blood-bone marrow	NS	72	ENSP00000442788.1:p.Arg1572Trp	ENST00000540549.5:c.4714C>T	4:g.105275224C>T
TET2	ENST00000540549.5	6009	25941	1467393	1467393	1391239	haematopoietic_and_lymphoid_tissue	NS	NS	NS	haematopoietic_neoplasm	myelodysplastic_syndrome	refractory_cytopenia_with_multilinear_dysplasia_with_ringed_sideroblasts	NS	n	null	COSM53135	171789963	c.?	p.F1377Xfs*22	Frameshift	null	null	null	null	+	null	-	null	null	Variant of unknown origin	20693430	null	blood-bone marrow	NS	null	null	null	null
TET2	ENST00000540549.5	6009	25941	2080228	2080228	1958790	haematopoietic_and_lymphoid_tissue	NS	NS	NS	haematopoietic_neoplasm	myelodysplastic_syndrome	refractory_cytopenia_with_multilinear_dysplasia	NS	n	COSV54425835	COSM1737881	150364910	c.2285del	p.H762Pfs*51	Deletion - Frameshift	null	null	38	4:105236227-105236227	+	n	-	null	null	Variant of unknown origin	24045501	null	blood-bone marrow	NS	null	ENSP00000442788.1:p.His762ProfsTer51	ENST00000540549.5:c.2285del	4:g.105236227del
TET2	ENST00000540549.5	6009	25941	1500997	1500997	1423876	haematopoietic_and_lymphoid_tissue	NS	NS	NS	haematopoietic_neoplasm	acute_myeloid_leukaemia	NS	NS	n	COSV54397169	COSM87133	150351662	c.3790G>C	p.A1264P	Substitution - Missense	hom	null	38	4:105243765-105243765	+	n	-	PATHOGENIC	0.94037	Variant of unknown origin	21343549	null	blood-bone marrow	primary	null	ENSP00000442788.1:p.Ala1264Pro	ENST00000540549.5:c.3790G>C	4:g.105243765G>C
TET2	ENST00000540549.5	6009	25941	P-0002682-T01-IM3	2786906	2644329	breast	NS	NS	NS	carcinoma	ER-positive_carcinoma	NS	NS	n	COSV54438841	COSM6923781	150342604	c.889G>A	p.D297N	Substitution - Missense	null	null	38	4:105234831-105234831	+	n	-	NEUTRAL	0.41987	Confirmed somatic variant	30537512	null	surgery-fixed	NS	null	ENSP00000442788.1:p.Asp297Asn	ENST00000540549.5:c.889G>A	4:g.105234831G>A
TET2	ENST00000540549.5	6009	25941	P-0002682-T01-IM3	2829510	2685325	breast	NS	NS	NS	carcinoma	lobular_carcinoma	NS	NS	n	COSV54438841	COSM6923781	150342604	c.889G>A	p.D297N	Substitution - Missense	null	null	38	4:105234831-105234831	+	n	-	NEUTRAL	0.41987	Confirmed somatic variant	30205045	null	surgery-fixed	metastasis	72	ENSP00000442788.1:p.Asp297Asn	ENST00000540549.5:c.889G>A	4:g.105234831G>A
TET2	ENST00000540549.5	6009	25941	P-0002682-T01-IM3	2718927	2577748	breast	NS	NS	NS	carcinoma	lobular_carcinoma	NS	NS	n	COSV54438841	COSM6923781	150342604	c.889G>A	p.D297N	Substitution - Missense	het	null	38	4:105234831-105234831	+	n	-	NEUTRAL	0.41987	Confirmed somatic variant	28481359	null	surgery-fixed	metastasis	null	ENSP00000442788.1:p.Asp297Asn	ENST00000540549.5:c.889G>A	4:g.105234831G>A
TET2	ENST00000540549.5	6009	25941	1333045	1333045	1243519	haematopoietic_and_lymphoid_tissue	NS	NS	NS	haematopoietic_neoplasm	myelodysplastic_syndrome	refractory_cytopenia_with_unilineage_dysplasia	refractory_anaemia	n	null	COSM41879	171789962	c.?	p.E961*	Substitution - Nonsense	het	null	null	null	+	null	-	null	null	Confirmed somatic variant	19483684	null	blood-bone marrow	NS	null	null	null	null
TET2	ENST00000540549.5	6009	25941	1467386	1467386	1391232	haematopoietic_and_lymphoid_tissue	NS	NS	NS	haematopoietic_neoplasm	myelodysplastic_syndrome	refractory_cytopenia_with_multilinear_dysplasia	NS	n	null	COSM53127	171794369	c.?	p.C1193W	Substitution - Missense	null	null	null	null	+	null	-	null	null	Variant of unknown origin	20693430	null	blood-bone marrow	NS	null	ENSP00000442788.1:p.Cys1193Trp	null	null
TET2	ENST00000540549.5	6009	25941	67	2222651	2090633	haematopoietic_and_lymphoid_tissue	NS	NS	NS	lymphoid_neoplasm	angioimmunoblastic_T_cell_lymphoma	NS	NS	n	COSV54400607	COSM4170036	150328926	c.4375G>T	p.E1459*	Substitution - Nonsense	null	null	38	4:105272756-105272756	+	n	-	PATHOGENIC	0.99449	Confirmed somatic variant	24345752	null	fixed - NOS	NS	null	ENSP00000442788.1:p.Glu1459Ter	ENST00000540549.5:c.4375G>T	4:g.105272756G>T
TET2	ENST00000540549.5	6009	25941	2832882	2832882	2688691	haematopoietic_and_lymphoid_tissue	NS	NS	NS	haematopoietic_neoplasm	chronic_myelomonocytic_leukaemia	NS	NS	n	COSV104597396	COSM9311699	150332758	c.1425del	p.M475Ifs*11	Deletion - Frameshift	null	null	38	4:105235367-105235367	+	n	-	null	null	Variant of unknown origin	29515765	null	blood-bone marrow	NS	null	ENSP00000442788.1:p.Met475IlefsTer11	ENST00000540549.5:c.1425del	4:g.105235367del
TET2	ENST00000540549.5	6009	25941	P-0004177-T01-IM5	2720580	2579401	haematopoietic_and_lymphoid_tissue	lymph_node	NS	NS	lymphoid_neoplasm	peripheral_T_cell_lymphoma_unspecified	NS	NS	n	COSV54406154	COSM6933803	150329688	c.4075C>A	p.R1359S	Substitution - Missense	het	null	38	4:105269640-105269640	+	n	-	PATHOGENIC	0.98452	Confirmed somatic variant	28481359	null	surgery-fixed	primary	null	ENSP00000442788.1:p.Arg1359Ser	ENST00000540549.5:c.4075C>A	4:g.105269640C>A
TET2	ENST00000540549.5	6009	25941	P-0008129-T01-IM5	2724292	2583113	haematopoietic_and_lymphoid_tissue	lymph_node	NS	NS	lymphoid_neoplasm	angioimmunoblastic_T_cell_lymphoma	NS	NS	n	COSV54406154	COSM6933803	150329688	c.4075C>A	p.R1359S	Substitution - Missense	het	null	38	4:105269640-105269640	+	n	-	PATHOGENIC	0.98452	Reported in another cancer sample as somatic	28481359	null	surgery-fixed	primary	null	ENSP00000442788.1:p.Arg1359Ser	ENST00000540549.5:c.4075C>A	4:g.105269640C>A
TET2	ENST00000540549.5	6009	25941	PD8354a	1578772	1500192	haematopoietic_and_lymphoid_tissue	NS	NS	NS	haematopoietic_neoplasm	acute_myeloid_leukaemia	NS	NS	n	COSV54430068	COSM5945033	150372429	c.2846A>G	p.H949R	Substitution - Missense	null	null	38	4:105236788-105236788	+	n	-	PATHOGENIC	0.97298	Variant of unknown origin	27276561	null	NS	NS	null	ENSP00000442788.1:p.His949Arg	ENST00000540549.5:c.2846A>G	4:g.105236788A>G
TET2	ENST00000540549.5	6009	25941	LB8_2009	2770895	2629096	haematopoietic_and_lymphoid_tissue	NS	NS	NS	lymphoid_neoplasm	acute_lymphoblastic_T_cell_leukaemia	NS	NS	n	COSV54430068	COSM5945033	150372429	c.2846A>G	p.H949R	Substitution - Missense	het	null	38	4:105236788-105236788	+	n	-	PATHOGENIC	0.97298	Variant of unknown origin	28157215	null	blood-bone marrow	NS	null	ENSP00000442788.1:p.His949Arg	ENST00000540549.5:c.2846A>G	4:g.105236788A>G
TET2	ENST00000540549.5	6009	25941	1327306	1327306	1237801	haematopoietic_and_lymphoid_tissue	NS	NS	NS	haematopoietic_neoplasm	polycythaemia_vera	NS	NS	n	COSV54399238	COSM43520	150337030	c.1378del	p.S460Pfs*26	Deletion - Frameshift	het	null	38	4:105235320-105235320	+	n	-	null	null	Reported in another cancer sample as somatic	19474426	null	blood-bone marrow	NS	null	ENSP00000442788.1:p.Ser460ProfsTer26	ENST00000540549.5:c.1378del	4:g.105235320del
TET2	ENST00000540549.5	6009	25941	1501039	1501039	1423918	haematopoietic_and_lymphoid_tissue	NS	NS	NS	haematopoietic_neoplasm	acute_myeloid_leukaemia	NS	NS	n	COSV54425719	COSM87191	150345892	c.5750G>A	p.W1917*	Substitution - Nonsense	het	null	38	4:105276260-105276260	+	n	-	PATHOGENIC	0.96863	Confirmed somatic variant	21343549	null	blood-bone marrow	primary	null	ENSP00000442788.1:p.Trp1917Ter	ENST00000540549.5:c.5750G>A	4:g.105276260G>A
TET2	ENST00000540549.5	6009	25941	1501011	1501011	1423890	haematopoietic_and_lymphoid_tissue	NS	NS	NS	haematopoietic_neoplasm	acute_myeloid_leukaemia	NS	NS	n	COSV54418911	COSM87151	150330563	c.4087A>T	p.K1363*	Substitution - Nonsense	het	null	38	4:105269652-105269652	+	n	-	PATHOGENIC	0.95532	Confirmed somatic variant	21343549	null	blood-bone marrow	primary	null	ENSP00000442788.1:p.Lys1363Ter	ENST00000540549.5:c.4087A>T	4:g.105269652A>T
TET2	ENST00000540549.5	6009	25941	2015-110	2592166	2453047	haematopoietic_and_lymphoid_tissue	NS	NS	NS	haematopoietic_neoplasm	chronic_myelomonocytic_leukaemia	NS	NS	n	null	COSM6023637	171791756	c.?	p.C262Vfs*31	Frameshift	null	null	null	null	+	null	-	null	null	Variant of unknown origin	27029036	null	blood-bone marrow	NS	null	null	null	null
TET2	ENST00000540549.5	6009	25941	2217266	2217266	2085353	haematopoietic_and_lymphoid_tissue	NS	NS	NS	haematopoietic_neoplasm	myelodysplastic_syndrome	refractory_anaemia_with_excess_blasts	NS	n	null	COSM4169524	171784996	c.?	p.L1332F	Substitution - Missense	null	null	null	null	+	null	-	null	null	Variant of unknown origin	24850867	null	blood-bone marrow	NS	45	null	null	null
TET2	ENST00000540549.5	6009	25941	P-0006542-T01-IM5	2722918	2581739	kidney	NS	NS	NS	carcinoma	clear_cell_renal_cell_carcinoma	NS	NS	n	COSV54417450	COSM6951646	150364120	c.5797G>T	p.E1933*	Substitution - Nonsense	het	null	38	4:105276307-105276307	+	n	-	PATHOGENIC	0.96166	Confirmed somatic variant	28481359	null	surgery-fixed	primary	null	ENSP00000442788.1:p.Glu1933Ter	ENST00000540549.5:c.5797G>T	4:g.105276307G>T
TET2	ENST00000540549.5	6009	25941	1554955	1554955	1476354	haematopoietic_and_lymphoid_tissue	NS	NS	NS	haematopoietic_neoplasm	acute_myeloid_leukaemia	M2	NS	n	COSV54423006	COSM110810	150349453	c.3305dup	p.N1102Kfs*2	Insertion - Frameshift	het	null	38	4:105237247-105237248	+	n	-	null	null	Variant of unknown origin	21828143	null	blood-bone marrow	primary	68	ENSP00000442788.1:p.Asn1102LysfsTer2	ENST00000540549.5:c.3305dup	4:g.105237247dup
TET2	ENST00000540549.5	6009	25941	1361	2776886	2635022	haematopoietic_and_lymphoid_tissue	NS	NS	NS	haematopoietic_neoplasm	myelofibrosis	NS	NS	n	COSV99483962	COSM7409859	150367763	c.3328A>T	p.K1110*	Substitution - Nonsense	null	null	38	4:105237270-105237270	+	n	-	PATHOGENIC	0.93883	Variant of unknown origin	30304655	null	blood-bone marrow	NS	null	ENSP00000442788.1:p.Lys1110Ter	ENST00000540549.5:c.3328A>T	4:g.105237270A>T
TET2	ENST00000540549.5	6009	25941	2832862	2832862	2688671	haematopoietic_and_lymphoid_tissue	NS	NS	NS	haematopoietic_neoplasm	myelodysplastic_syndrome	refractory_anaemia_with_excess_blasts	NS	n	COSV104597349	COSM9311692	175851881	c.5125del	p.C1709Vfs*10	Deletion - Frameshift	null	null	38	4:105275635-105275635	+	n	-	null	null	Variant of unknown origin	29515765	null	blood-bone marrow	NS	null	ENSP00000442788.1:p.Cys1709ValfsTer10	ENST00000540549.5:c.5125del	4:g.105275635del
TET2	ENST00000540549.5	6009	25941	ATLL_A-11	2461511	2324348	haematopoietic_and_lymphoid_tissue	NS	NS	NS	lymphoid_neoplasm	adult_T_cell_lymphoma-leukaemia	NS	NS	n	null	COSM5415900	171792075	c.?	p.I1105fs	Frameshift	null	null	null	null	+	null	-	null	null	Variant of unknown origin	26574607	null	blood-bone marrow	NS	56	null	null	null
TET2	ENST00000540549.5	6009	25941	26	2646051	2506260	haematopoietic_and_lymphoid_tissue	NS	NS	NS	haematopoietic_neoplasm	chronic_myelomonocytic_leukaemia	NS	NS	n	COSV54428235	COSM6498552	150359198	c.3383_3384del	p.Y1128*	Deletion - Frameshift	null	null	38	4:105237325-105237326	+	n	-	null	null	Variant of unknown origin	27486981	null	blood-bone marrow	secondary	null	ENSP00000442788.1:p.Tyr1128Ter	ENST00000540549.5:c.3383_3384del	4:g.105237325_105237326del
TET2	ENST00000540549.5	6009	25941	PD7034a	1504245	1427123	haematopoietic_and_lymphoid_tissue	NS	NS	NS	haematopoietic_neoplasm	myelodysplastic_syndrome	refractory_cytopenia_with_unilineage_dysplasia	refractory_anaemia	n	COSV54399110	COSM4383939	150336936	c.4130T>C	p.F1377S	Substitution - Missense	null	null	38	4:105269695-105269695	+	n	-	PATHOGENIC	0.98288	Confirmed somatic variant	24030381	null	NS	NS	null	ENSP00000442788.1:p.Phe1377Ser	ENST00000540549.5:c.4130T>C	4:g.105269695T>C
TET2	ENST00000540549.5	6009	25941	P114	2877903	2732418	haematopoietic_and_lymphoid_tissue	NS	NS	NS	lymphoid_neoplasm	diffuse_large_B_cell_lymphoma	NS	NS	n	COSV105020518	COSM9863477	150332419	c.883_889del	p.A295Mfs*11	Deletion - Frameshift	null	null	38	4:105234825-105234831	+	n	-	null	null	Variant of unknown origin	32187361	null	surgery-fixed	primary	null	ENSP00000442788.1:p.Ala295MetfsTer11	ENST00000540549.5:c.883_889del	4:g.105234825_105234831del
TET2	ENST00000540549.5	6009	25941	F35	2770834	2629035	haematopoietic_and_lymphoid_tissue	NS	NS	NS	lymphoid_neoplasm	acute_lymphoblastic_T_cell_leukaemia	NS	NS	n	COSV54401784	COSM4171285	150335076	c.301C>A	p.P101T	Substitution - Missense	het	null	38	4:105234243-105234243	+	n	-	PATHOGENIC	0.87852	Variant of unknown origin	28157215	null	blood-bone marrow	NS	null	ENSP00000442788.1:p.Pro101Thr	ENST00000540549.5:c.301C>A	4:g.105234243C>A
TET2	ENST00000540549.5	6009	25941	2214734	2214734	2082858	haematopoietic_and_lymphoid_tissue	NS	NS	NS	haematopoietic_neoplasm	acute_myeloid_leukaemia	normal_karyotype	NS	n	null	COSM4167285	171791926	c.?	p.I540Qs*?	Frameshift	null	null	null	null	+	null	-	null	null	Variant of unknown origin	24859829	null	blood-bone marrow	NS	null	null	null	null
TET2	ENST00000540549.5	6009	25941	2803962	2803962	2660957	haematopoietic_and_lymphoid_tissue	NS	NS	NS	haematopoietic_neoplasm	acute_myeloid_leukaemia	normal_karyotype	NS	n	null	COSM9114731	171789427	c.?	p.Q642*	Substitution - Nonsense	null	null	null	null	+	null	-	null	null	Variant of unknown origin	31145495	null	blood-bone marrow	recurrent	72	ENSP00000442788.1:p.Gln642Ter	null	null
TET2	ENST00000540549.5	6009	25941	2803961	2803961	2660703	haematopoietic_and_lymphoid_tissue	NS	NS	NS	haematopoietic_neoplasm	acute_myeloid_leukaemia	normal_karyotype	NS	n	null	COSM9114731	171789427	c.?	p.Q642*	Substitution - Nonsense	null	null	null	null	+	null	-	null	null	Variant of unknown origin	31145495	null	blood-bone marrow	NS	72	ENSP00000442788.1:p.Gln642Ter	null	null
TET2	ENST00000540549.5	6009	25941	1997518	1997518	1882711	haematopoietic_and_lymphoid_tissue	NS	NS	NS	haematopoietic_neoplasm	myeloproliferative_neoplasm	NS	NS	n	null	COSM1666929	171793830	c.?	p.L651P	Substitution - Missense	null	null	null	null	+	null	-	null	null	Variant of unknown origin	23782935	null	blood-bone marrow	NS	null	null	null	null
TET2	ENST00000540549.5	6009	25941	PD11260a	1738849	1644680	haematopoietic_and_lymphoid_tissue	NS	NS	NS	haematopoietic_neoplasm	acute_myeloid_leukaemia	NS	NS	n	COSV54415253	COSM211713	150363105	c.3532G>T	p.E1178*	Substitution - Nonsense	null	null	38	4:105242865-105242865	+	n	-	PATHOGENIC	0.99343	Variant of unknown origin	27276561	null	NS	NS	null	ENSP00000442788.1:p.Glu1178Ter	ENST00000540549.5:c.3532G>T	4:g.105242865G>T
TET2	ENST00000540549.5	6009	25941	1657217	1657217	1571872	haematopoietic_and_lymphoid_tissue	NS	NS	NS	haematopoietic_neoplasm	acute_myeloid_leukaemia	NS	NS	n	COSV54415253	COSM211713	150363105	c.3532G>T	p.E1178*	Substitution - Nonsense	null	null	38	4:105242865-105242865	+	n	-	PATHOGENIC	0.99343	Variant of unknown origin	22116554	null	blood-bone marrow	NS	null	ENSP00000442788.1:p.Glu1178Ter	ENST00000540549.5:c.3532G>T	4:g.105242865G>T
TET2	ENST00000540549.5	6009	25941	2108164	2108164	1986025	haematopoietic_and_lymphoid_tissue	NS	NS	NS	haematopoietic_neoplasm	polycythaemia_vera	NS	NS	n	COSV54436433	COSM2270966	150362979	c.5720T>A	p.M1907K	Substitution - Missense	null	null	38	4:105276230-105276230	+	n	-	PATHOGENIC	0.95287	Confirmed somatic variant	24478400	null	blood-bone marrow	NS	null	ENSP00000442788.1:p.Met1907Lys	ENST00000540549.5:c.5720T>A	4:g.105276230T>A
TET2	ENST00000540549.5	6009	25941	GJW3CU	2762775	2621034	thyroid	NS	NS	NS	carcinoma	papillary_carcinoma	NS	NS	n	COSV54439188	COSM7340581	150370577	c.774_795del	p.E259Tfs*27	Deletion - Frameshift	null	null	38	4:105234716-105234737	+	n	-	null	null	Variant of unknown origin	29615459	null	NS	NS	89	ENSP00000442788.1:p.Glu259ThrfsTer27	ENST00000540549.5:c.774_795del	4:g.105234716_105234737del
TET2	ENST00000540549.5	6009	25941	PD6314a	1483844	1407470	haematopoietic_and_lymphoid_tissue	NS	NS	NS	haematopoietic_neoplasm	myelodysplastic_syndrome	refractory_cytopenia_with_unilineage_dysplasia	refractory_anaemia	n	COSV54423511	COSM4383912	150376157	c.3703G>A	p.G1235R	Substitution - Missense	null	null	38	4:105243678-105243678	+	n	-	PATHOGENIC	0.99162	Confirmed somatic variant	24030381	null	NS	NS	null	ENSP00000442788.1:p.Gly1235Arg	ENST00000540549.5:c.3703G>A	4:g.105243678G>A
TET2	ENST00000540549.5	6009	25941	1501023	1501023	1423902	haematopoietic_and_lymphoid_tissue	NS	NS	NS	haematopoietic_neoplasm	acute_myeloid_leukaemia	NS	NS	n	COSV54423536	COSM87183	150376188	c.5603A>C	p.H1868P	Substitution - Missense	het	null	38	4:105276113-105276113	+	n	-	PATHOGENIC	0.97516	Variant of unknown origin	21343549	null	blood-bone marrow	primary	null	ENSP00000442788.1:p.His1868Pro	ENST00000540549.5:c.5603A>C	4:g.105276113A>C
TET2	ENST00000540549.5	6009	25941	2800179	2800179	2656995	thymus	NS	NS	NS	thymoma	mixed_lymphoepithelial	NS	NS	n	COSV99484207	COSM9102596	150361678	c.1297_1299del	p.E433del	Deletion - In frame	null	null	38	4:105235239-105235241	+	n	-	null	null	Confirmed somatic variant	25482724	null	surgery-fixed	primary	30	ENSP00000442788.1:p.Glu433del	ENST00000540549.5:c.1297_1299del	4:g.105235239_105235241del
TET2	ENST00000540549.5	6009	25941	MI-AML-241	2592420	2453301	haematopoietic_and_lymphoid_tissue	NS	NS	NS	haematopoietic_neoplasm	acute_myeloid_leukaemia	M5a	NS	n	COSV54409449	COSM6191312	150337777	c.2551_2552insAC	p.P851Hfs*23	Insertion - Frameshift	null	null	38	4:105236493-105236494	+	n	-	null	null	Confirmed somatic variant	25652455	null	blood-bone marrow	primary	56	ENSP00000442788.1:p.Pro851HisfsTer23	ENST00000540549.5:c.2551_2552insAC	4:g.105236493_105236494insAC
TET2	ENST00000540549.5	6009	25941	1467415	1467415	1391261	haematopoietic_and_lymphoid_tissue	NS	NS	NS	haematopoietic_neoplasm	acute_myeloid_leukaemia	NS	NS	n	null	COSM53159	171785488	c.?	p.P1194A	Substitution - Missense	null	null	null	null	+	null	-	null	null	Variant of unknown origin	20693430	null	blood-bone marrow	secondary	null	null	null	null
TET2	ENST00000540549.5	6009	25941	33	2646058	2506267	haematopoietic_and_lymphoid_tissue	NS	NS	NS	haematopoietic_neoplasm	chronic_myelomonocytic_leukaemia	NS	NS	n	COSV54406048	COSM6498589	150350811	c.575dup	p.Y192*	Insertion - Frameshift	null	null	38	4:105234517-105234518	+	n	-	null	null	Variant of unknown origin	27486981	null	blood-bone marrow	secondary	null	ENSP00000442788.1:p.Tyr192Ter	ENST00000540549.5:c.575dup	4:g.105234517dup
TET2	ENST00000540549.5	6009	25941	PD6224a	1483754	1407380	haematopoietic_and_lymphoid_tissue	NS	NS	NS	haematopoietic_neoplasm	myelodysplastic_syndrome	refractory_anaemia_with_ringed_sideroblasts	NS	n	COSV54404867	COSM43437	150332137	c.822del	p.N275Ifs*18	Deletion - Frameshift	null	null	38	4:105234764-105234764	+	n	-	null	null	Confirmed somatic variant	24030381	null	NS	NS	null	ENSP00000442788.1:p.Asn275IlefsTer18	ENST00000540549.5:c.822del	4:g.105234764del
TET2	ENST00000540549.5	6009	25941	P-0011322-T01-IM5	2726919	2585740	haematopoietic_and_lymphoid_tissue	tonsil	NS	NS	lymphoid_neoplasm	peripheral_T_cell_lymphoma_unspecified	NS	NS	n	COSV54404867	COSM43437	150332137	c.822del	p.N275Ifs*18	Deletion - Frameshift	het	null	38	4:105234764-105234764	+	n	-	null	null	Reported in another cancer sample as somatic	28481359	null	surgery-fixed	primary	null	ENSP00000442788.1:p.Asn275IlefsTer18	ENST00000540549.5:c.822del	4:g.105234764del
TET2	ENST00000540549.5	6009	25941	PD6203a	1480357	1404016	haematopoietic_and_lymphoid_tissue	NS	NS	NS	haematopoietic_neoplasm	chronic_myelomonocytic_leukaemia	NS	NS	n	COSV54404867	COSM43437	150332137	c.822del	p.N275Ifs*18	Deletion - Frameshift	null	null	38	4:105234764-105234764	+	n	-	null	null	Confirmed somatic variant	24030381	null	NS	NS	null	ENSP00000442788.1:p.Asn275IlefsTer18	ENST00000540549.5:c.822del	4:g.105234764del
TET2	ENST00000540549.5	6009	25941	1327315	1327315	1237810	haematopoietic_and_lymphoid_tissue	NS	NS	NS	haematopoietic_neoplasm	polycythaemia_vera	NS	NS	n	COSV54404867	COSM43437	150332137	c.822del	p.N275Ifs*18	Deletion - Frameshift	het	null	38	4:105234764-105234764	+	n	-	null	null	Reported in another cancer sample as somatic	19474426	null	blood-bone marrow	NS	null	ENSP00000442788.1:p.Asn275IlefsTer18	ENST00000540549.5:c.822del	4:g.105234764del
TET2	ENST00000540549.5	6009	25941	P667	2878456	2732971	haematopoietic_and_lymphoid_tissue	NS	NS	NS	lymphoid_neoplasm	diffuse_large_B_cell_lymphoma	NS	NS	n	COSV54404867	COSM43437	150332137	c.822del	p.N275Ifs*18	Deletion - Frameshift	null	null	38	4:105234764-105234764	+	n	-	null	null	Reported in another cancer sample as somatic	32187361	null	surgery-fixed	primary	null	ENSP00000442788.1:p.Asn275IlefsTer18	ENST00000540549.5:c.822del	4:g.105234764del
TET2	ENST00000540549.5	6009	25941	AML_236	2520115	2382464	haematopoietic_and_lymphoid_tissue	NS	NS	NS	haematopoietic_neoplasm	acute_myeloid_leukaemia	NS	NS	n	COSV54404867	COSM43437	150332137	c.822del	p.N275Ifs*18	Deletion - Frameshift	null	null	38	4:105234764-105234764	+	n	-	null	null	Reported in another cancer sample as somatic	27288520	null	blood-bone marrow	primary	72	ENSP00000442788.1:p.Asn275IlefsTer18	ENST00000540549.5:c.822del	4:g.105234764del
TET2	ENST00000540549.5	6009	25941	PD8208a	1578626	1500046	haematopoietic_and_lymphoid_tissue	NS	NS	NS	haematopoietic_neoplasm	acute_myeloid_leukaemia	NS	NS	n	COSV54404867	COSM43437	150332137	c.822del	p.N275Ifs*18	Deletion - Frameshift	null	null	38	4:105234764-105234764	+	n	-	null	null	Reported in another cancer sample as somatic	27276561	null	NS	NS	null	ENSP00000442788.1:p.Asn275IlefsTer18	ENST00000540549.5:c.822del	4:g.105234764del
TET2	ENST00000540549.5	6009	25941	1	2222615	2090597	haematopoietic_and_lymphoid_tissue	NS	NS	NS	lymphoid_neoplasm	angioimmunoblastic_T_cell_lymphoma	NS	NS	n	COSV54404867	COSM43437	150332137	c.822del	p.N275Ifs*18	Deletion - Frameshift	null	null	38	4:105234764-105234764	+	n	-	null	null	Confirmed somatic variant	24345752	null	fixed - NOS	NS	null	ENSP00000442788.1:p.Asn275IlefsTer18	ENST00000540549.5:c.822del	4:g.105234764del
TET2	ENST00000540549.5	6009	25941	AML_560	2520475	2382824	haematopoietic_and_lymphoid_tissue	NS	NS	NS	haematopoietic_neoplasm	acute_myeloid_leukaemia	NS	NS	n	COSV54404867	COSM43437	150332137	c.822del	p.N275Ifs*18	Deletion - Frameshift	null	null	38	4:105234764-105234764	+	n	-	null	null	Reported in another cancer sample as somatic	27288520	null	blood-bone marrow	primary	50	ENSP00000442788.1:p.Asn275IlefsTer18	ENST00000540549.5:c.822del	4:g.105234764del
TET2	ENST00000540549.5	6009	25941	2538792	2538792	2400430	haematopoietic_and_lymphoid_tissue	NS	NS	NS	haematopoietic_neoplasm	acute_myeloid_leukaemia	M2	NS	n	COSV54435975	COSM5945658	150354920	c.4035T>G	p.Y1345*	Substitution - Nonsense	null	null	38	4:105261839-105261839	+	n	-	PATHOGENIC	0.90382	Variant of unknown origin	27359055	null	blood-bone marrow	secondary	59	ENSP00000442788.1:p.Tyr1345Ter	ENST00000540549.5:c.4035T>G	4:g.105261839T>G
TET2	ENST00000540549.5	6009	25941	12	2201801	2070079	haematopoietic_and_lymphoid_tissue	NS	NS	NS	haematopoietic_neoplasm	chronic_myelomonocytic_leukaemia	NS	NS	n	null	COSM3738519	171791927	c.?	p.K655Xfs*45	Frameshift	null	null	null	null	+	null	-	null	null	Variant of unknown origin	24817963	null	blood-bone marrow	NS	null	null	null	null
TET2	ENST00000540549.5	6009	25941	9093088	2751146	2609842	lung	NS	NS	NS	carcinoma	small_cell_carcinoma	NS	NS	n	COSV54428306	COSM6938971	150359281	c.4931dup	p.Y1645Ifs*16	Insertion - Frameshift	null	null	38	4:105275441-105275442	+	n	-	null	null	Confirmed somatic variant	29748005	null	circulating tumour	NS	null	ENSP00000442788.1:p.Tyr1645IlefsTer16	ENST00000540549.5:c.4931dup	4:g.105275441dup
TET2	ENST00000540549.5	6009	25941	P-0004827-T01-IM5	2721231	2580052	lung	NS	NS	NS	carcinoma	squamous_cell_carcinoma	NS	NS	n	COSV54428306	COSM6938971	150359281	c.4931dup	p.Y1645Ifs*16	Insertion - Frameshift	het	null	38	4:105275441-105275442	+	n	-	null	null	Confirmed somatic variant	28481359	null	surgery - NOS	primary	null	ENSP00000442788.1:p.Tyr1645IlefsTer16	ENST00000540549.5:c.4931dup	4:g.105275441dup
TET2	ENST00000540549.5	6009	25941	17	2201806	2070084	haematopoietic_and_lymphoid_tissue	NS	NS	NS	haematopoietic_neoplasm	chronic_myelomonocytic_leukaemia	NS	NS	n	null	COSM3738480	171794247	c.?	p.M804Xfs*9	Frameshift	null	null	null	null	+	null	-	null	null	Variant of unknown origin	24817963	null	blood-bone marrow	NS	null	null	null	null
TET2	ENST00000540549.5	6009	25941	PD8082a	1578500	1499920	haematopoietic_and_lymphoid_tissue	NS	NS	NS	haematopoietic_neoplasm	acute_myeloid_leukaemia	NS	NS	n	COSV54435373	COSM5945054	150366361	c.4102T>G	p.F1368V	Substitution - Missense	null	null	38	4:105269667-105269667	+	n	-	PATHOGENIC	0.98598	Variant of unknown origin	27276561	null	NS	NS	null	ENSP00000442788.1:p.Phe1368Val	ENST00000540549.5:c.4102T>G	4:g.105269667T>G
TET2	ENST00000540549.5	6009	25941	PD8126a	1578544	1499964	haematopoietic_and_lymphoid_tissue	NS	NS	NS	haematopoietic_neoplasm	acute_myeloid_leukaemia	NS	NS	n	COSV54415826	COSM5944246	150374262	c.780del	p.L260Ffs*33	Deletion - Frameshift	null	null	38	4:105234722-105234722	+	n	-	null	null	Variant of unknown origin	27276561	null	NS	NS	null	ENSP00000442788.1:p.Leu260PhefsTer33	ENST00000540549.5:c.780del	4:g.105234722del
TET2	ENST00000540549.5	6009	25941	1361	2776886	2635022	haematopoietic_and_lymphoid_tissue	NS	NS	NS	haematopoietic_neoplasm	myelofibrosis	NS	NS	n	COSV54437615	COSM6915526	150367752	c.427G>A	p.D143N	Substitution - Missense	null	null	38	4:105234369-105234369	+	n	-	NEUTRAL	0.06552	Reported in another cancer sample as somatic	30304655	null	blood-bone marrow	NS	null	ENSP00000442788.1:p.Asp143Asn	ENST00000540549.5:c.427G>A	4:g.105234369G>A
TET2	ENST00000540549.5	6009	25941	2780600	2780600	2638447	haematopoietic_and_lymphoid_tissue	NS	NS	NS	haematopoietic_neoplasm	acute_myeloid_leukaemia	NS	NS	n	COSV54410268	COSM87084	150349076	c.1219del	p.S407Lfs*20	Deletion - Frameshift	null	null	38	4:105235161-105235161	+	n	-	null	null	Reported in another cancer sample as somatic	26728869	null	blood-bone marrow	NS	81	ENSP00000442788.1:p.Ser407LeufsTer20	ENST00000540549.5:c.1219del	4:g.105235161del
TET2	ENST00000540549.5	6009	25941	1286771	1286771	1198049	haematopoietic_and_lymphoid_tissue	NS	NS	NS	haematopoietic_neoplasm	essential_thrombocythaemia	NS	NS	n	COSV54414025	COSM41217	150341589	c.3965_3966insA	p.E1323Gfs*16	Insertion - Frameshift	het	null	38	4:105261769-105261770	+	n	-	null	null	Reported in another cancer sample as somatic	19609284	null	blood-bone marrow	NS	66	ENSP00000442788.1:p.Glu1323GlyfsTer16	ENST00000540549.5:c.3965_3966insA	4:g.105261769_105261770insA
TET2	ENST00000540549.5	6009	25941	1472385	1472385	1396123	haematopoietic_and_lymphoid_tissue	NS	NS	NS	haematopoietic_neoplasm	chronic_myelomonocytic_leukaemia	NS	NS	n	COSV54409895	COSM53272	150357550	c.3341_3342insA	p.P1115Sfs*15	Insertion - Frameshift	het	null	38	4:105237283-105237284	+	n	-	null	null	Variant of unknown origin	21057493	null	blood-bone marrow	NS	61	ENSP00000442788.1:p.Pro1115SerfsTer15	ENST00000540549.5:c.3341_3342insA	4:g.105237283_105237284insA
TET2	ENST00000540549.5	6009	25941	1925	2777159	2635295	haematopoietic_and_lymphoid_tissue	NS	NS	NS	haematopoietic_neoplasm	polycythaemia_vera	NS	NS	n	COSV99480944	COSM7410084	150345291	c.1969_1972del	p.S657Tfs*42	Deletion - Frameshift	null	null	38	4:105235911-105235914	+	n	-	null	null	Variant of unknown origin	30304655	null	blood-bone marrow	NS	null	ENSP00000442788.1:p.Ser657ThrfsTer42	ENST00000540549.5:c.1969_1972del	4:g.105235911_105235914del
TET2	ENST00000540549.5	6009	25941	PD6898a	1504109	1426987	haematopoietic_and_lymphoid_tissue	NS	NS	NS	haematopoietic_neoplasm	myelodysplastic_syndrome	refractory_cytopenia_with_multilinear_dysplasia	NS	n	COSV54403902	COSM4385600	175851012	c.4020dup	p.A1341Cfs*3	Insertion - Frameshift	null	null	38	4:105261824-105261825	+	n	-	null	null	Confirmed somatic variant	24030381	null	NS	NS	null	ENSP00000442788.1:p.Ala1341CysfsTer3	ENST00000540549.5:c.4020dup	4:g.105261824dup
TET2	ENST00000540549.5	6009	25941	2217250	2217250	2085337	haematopoietic_and_lymphoid_tissue	NS	NS	NS	haematopoietic_neoplasm	myelodysplastic_syndrome	refractory_anaemia_with_excess_blasts	NS	n	null	COSM4169522	171792693	c.?	p.K53E	Substitution - Missense	null	null	null	null	+	null	-	null	null	Variant of unknown origin	24850867	null	blood-bone marrow	NS	45	null	null	null
TET2	ENST00000540549.5	6009	25941	122	2646088	2506297	haematopoietic_and_lymphoid_tissue	NS	NS	NS	haematopoietic_neoplasm	chronic_myelomonocytic_leukaemia	NS	NS	n	COSV54395513	COSM6498577	150368136	c.4130del	p.F1377Sfs*71	Deletion - Frameshift	null	null	38	4:105269695-105269695	+	n	-	null	null	Variant of unknown origin	27486981	null	blood-bone marrow	secondary	null	ENSP00000442788.1:p.Phe1377SerfsTer71	ENST00000540549.5:c.4130del	4:g.105269695del
TET2	ENST00000540549.5	6009	25941	2213424	2213424	2081554	haematopoietic_and_lymphoid_tissue	NS	NS	NS	haematopoietic_neoplasm	acute_myeloid_leukaemia	normal_karyotype	NS	n	null	COSM4166532	171791018	c.?	p.C1298T	Substitution - Missense	null	null	null	null	+	null	-	null	null	Confirmed somatic variant	24898826	null	blood-bone marrow	NS	null	null	null	null
TET2	ENST00000540549.5	6009	25941	PD6311a	1483841	1407467	haematopoietic_and_lymphoid_tissue	NS	NS	NS	haematopoietic_neoplasm	myelodysplastic_syndrome	refractory_anaemia_with_ringed_sideroblasts	NS	n	COSV54433188	COSM4383896	150352665	c.3312del	p.F1104Lfs*2	Deletion - Frameshift	null	null	38	4:105237254-105237254	+	n	-	null	null	Confirmed somatic variant	24030381	null	NS	NS	null	ENSP00000442788.1:p.Phe1104LeufsTer2	ENST00000540549.5:c.3312del	4:g.105237254del
TET2	ENST00000540549.5	6009	25941	2838552	2838552	2694322	haematopoietic_and_lymphoid_tissue	NS	NS	NS	haematopoietic_neoplasm	myelodysplastic_syndrome	NS	NS	n	COSV54429159	COSM87113	150331334	c.2918dup	p.C973Wfs*3	Insertion - Frameshift	null	null	38	4:105236860-105236861	+	n	-	null	null	Reported in another cancer sample as somatic	29216536	null	blood-bone marrow	NS	null	ENSP00000442788.1:p.Cys973TrpfsTer3	ENST00000540549.5:c.2918dup	4:g.105236860dup
TET2	ENST00000540549.5	6009	25941	1500982	1500982	1423861	haematopoietic_and_lymphoid_tissue	NS	NS	NS	haematopoietic_neoplasm	acute_myeloid_leukaemia	NS	NS	n	COSV54429159	COSM87113	150331334	c.2918dup	p.C973Wfs*3	Insertion - Frameshift	het	null	38	4:105236860-105236861	+	n	-	null	null	Confirmed somatic variant	21343549	null	blood-bone marrow	primary	null	ENSP00000442788.1:p.Cys973TrpfsTer3	ENST00000540549.5:c.2918dup	4:g.105236860dup
TET2	ENST00000540549.5	6009	25941	1857587	1857587	1750100	haematopoietic_and_lymphoid_tissue	NS	NS	NS	haematopoietic_neoplasm	chronic_myelomonocytic_leukaemia	NS	NS	n	null	COSM1169683	171790586	c.?	p.K450*	Substitution - Nonsense	null	null	null	null	+	null	-	null	null	Variant of unknown origin	23319568	null	NS	NS	76	null	null	null
TET2	ENST00000540549.5	6009	25941	CMML-021	2056944	1937188	haematopoietic_and_lymphoid_tissue	NS	NS	NS	haematopoietic_neoplasm	chronic_myelomonocytic_leukaemia	NS	NS	n	null	COSM1738049	171788094	c.?	p.P398L	Substitution - Missense	null	null	null	null	+	null	-	null	null	Variant of unknown origin	24218139	null	blood-bone marrow	NS	null	null	null	null
TET2	ENST00000540549.5	6009	25941	HD-0725	1665497	1578911	haematopoietic_and_lymphoid_tissue	NS	NS	NS	haematopoietic_neoplasm	myelofibrosis	post-thrombocythaemic-polycythaemic	NS	n	COSV54400503	COSM96488	150328782	c.3820C>T	p.Q1274*	Substitution - Nonsense	null	null	38	4:105259635-105259635	+	n	-	PATHOGENIC	0.97863	Confirmed somatic variant	22489043	null	blood-bone marrow	NS	74	ENSP00000442788.1:p.Gln1274Ter	ENST00000540549.5:c.3820C>T	4:g.105259635C>T
TET2	ENST00000540549.5	6009	25941	69	2222653	2090635	haematopoietic_and_lymphoid_tissue	NS	NS	NS	lymphoid_neoplasm	angioimmunoblastic_T_cell_lymphoma	NS	NS	n	COSV54400503	COSM96488	150328782	c.3820C>T	p.Q1274*	Substitution - Nonsense	null	null	38	4:105259635-105259635	+	n	-	PATHOGENIC	0.97863	Confirmed somatic variant	24345752	null	fixed - NOS	NS	null	ENSP00000442788.1:p.Gln1274Ter	ENST00000540549.5:c.3820C>T	4:g.105259635C>T
TET2	ENST00000540549.5	6009	25941	HD-0725_1380	2834054	2689862	haematopoietic_and_lymphoid_tissue	NS	NS	NS	haematopoietic_neoplasm	myelofibrosis	post-thrombocythaemic-polycythaemic	NS	n	COSV54400503	COSM96488	150328782	c.3820C>T	p.Q1274*	Substitution - Nonsense	null	null	38	4:105259635-105259635	+	n	-	PATHOGENIC	0.97863	Confirmed somatic variant	23996481	null	blood-bone marrow	secondary	74	ENSP00000442788.1:p.Gln1274Ter	ENST00000540549.5:c.3820C>T	4:g.105259635C>T
TET2	ENST00000540549.5	6009	25941	1857588	1857588	1750100	haematopoietic_and_lymphoid_tissue	NS	NS	NS	haematopoietic_neoplasm	chronic_myelomonocytic_leukaemia	NS	NS	n	null	COSM1169683	171790586	c.?	p.K450*	Substitution - Nonsense	null	null	null	null	+	null	-	null	null	Variant of unknown origin	23319568	null	NS	NS	76	null	null	null
TET2	ENST00000540549.5	6009	25941	1554927	1554927	1476326	haematopoietic_and_lymphoid_tissue	NS	NS	NS	haematopoietic_neoplasm	acute_myeloid_leukaemia	M1	NS	n	COSV54435330	COSM110745	150366318	c.1799del	p.M600Rfs*39	Deletion - Frameshift	hom	null	38	4:105235741-105235741	+	n	-	null	null	Confirmed somatic variant	21828143	null	blood-bone marrow	primary	41	ENSP00000442788.1:p.Met600ArgfsTer39	ENST00000540549.5:c.1799del	4:g.105235741del
TET2	ENST00000540549.5	6009	25941	1657222	1657222	1571877	haematopoietic_and_lymphoid_tissue	NS	NS	NS	haematopoietic_neoplasm	acute_myeloid_leukaemia	NS	NS	n	COSV54398925	COSM42029	150332781	c.3646C>T	p.R1216*	Substitution - Nonsense	null	null	38	4:105243621-105243621	+	n	-	PATHOGENIC	0.96642	Reported in another cancer sample as somatic	22116554	null	blood-bone marrow	NS	null	ENSP00000442788.1:p.Arg1216Ter	ENST00000540549.5:c.3646C>T	4:g.105243621C>T
TET2	ENST00000540549.5	6009	25941	1571	2777021	2635157	haematopoietic_and_lymphoid_tissue	NS	NS	NS	haematopoietic_neoplasm	myelofibrosis	NS	NS	n	COSV54397396	COSM42036	150351856	c.3571C>T	p.Q1191*	Substitution - Nonsense	null	null	38	4:105242904-105242904	+	n	-	PATHOGENIC	0.98631	Variant of unknown origin	30304655	null	blood-bone marrow	NS	null	ENSP00000442788.1:p.Gln1191Ter	ENST00000540549.5:c.3571C>T	4:g.105242904C>T
TET2	ENST00000540549.5	6009	25941	PTCL6	2318900	2184057	haematopoietic_and_lymphoid_tissue	lymph_node	NS	NS	lymphoid_neoplasm	peripheral_T_cell_lymphoma_unspecified	NS	NS	n	COSV54397396	COSM42036	150351856	c.3571C>T	p.Q1191*	Substitution - Nonsense	null	null	38	4:105242904-105242904	+	n	-	PATHOGENIC	0.98631	Variant of unknown origin	24413737	null	surgery - NOS	NS	null	ENSP00000442788.1:p.Gln1191Ter	ENST00000540549.5:c.3571C>T	4:g.105242904C>T
TET2	ENST00000540549.5	6009	25941	2838574	2838574	2694344	haematopoietic_and_lymphoid_tissue	NS	NS	NS	haematopoietic_neoplasm	myelodysplastic_syndrome	NS	NS	n	COSV104597480	COSM9351498	150353717	c.4048G>T	p.E1350*	Substitution - Nonsense	null	null	38	4:105269613-105269613	+	n	-	PATHOGENIC	0.99434	Variant of unknown origin	29216536	null	blood-bone marrow	NS	null	ENSP00000442788.1:p.Glu1350Ter	ENST00000540549.5:c.4048G>T	4:g.105269613G>T
TET2	ENST00000540549.5	6009	25941	PD7079a	1514062	1436723	haematopoietic_and_lymphoid_tissue	NS	NS	NS	haematopoietic_neoplasm	myelodysplastic_syndrome	refractory_cytopenia_with_multilinear_dysplasia_with_ringed_sideroblasts	NS	n	COSV54405630	COSM4383820	150344783	c.1677T>A	p.Y559*	Substitution - Nonsense	null	null	38	4:105235619-105235619	+	n	-	NEUTRAL	0.12555	Confirmed somatic variant	24030381	null	NS	NS	null	ENSP00000442788.1:p.Tyr559Ter	ENST00000540549.5:c.1677T>A	4:g.105235619T>A
TET2	ENST00000540549.5	6009	25941	2838778	2838778	2694548	haematopoietic_and_lymphoid_tissue	NS	NS	NS	haematopoietic_neoplasm	myelodysplastic_syndrome	refractory_cytopenia_with_multilinear_dysplasia	NS	n	COSV104597339	COSM9351541	150377498	c.5178del	p.H1727Mfs*18	Deletion - Frameshift	het	null	38	4:105275688-105275688	+	n	-	null	null	Variant of unknown origin	31804030	null	blood-bone marrow	NS	67	ENSP00000442788.1:p.His1727MetfsTer18	ENST00000540549.5:c.5178del	4:g.105275688del
TET2	ENST00000540549.5	6009	25941	2876046	2876046	2730561	lung	NS	NS	NS	carcinoma	adenocarcinoma	NS	NS	n	COSV105021593	COSM9862224	150371211	c.3595G>T	p.V1199L	Substitution - Missense	null	null	38	4:105243570-105243570	+	n	-	PATHOGENIC	0.99574	Confirmed somatic variant	29506987	null	circulating tumour	recurrent	52	ENSP00000442788.1:p.Val1199Leu	ENST00000540549.5:c.3595G>T	4:g.105243570G>T
TET2	ENST00000540549.5	6009	25941	P-0000138-T02-IM3	2714679	2573500	breast	NS	NS	NS	carcinoma	ductolobular_carcinoma	NS	NS	n	COSV54397030	COSM6908937	150356635	c.4234G>C	p.D1412H	Substitution - Missense	het	null	38	4:105272615-105272615	+	n	-	PATHOGENIC	0.99361	Confirmed somatic variant	28481359	null	surgery-fixed	metastasis	null	ENSP00000442788.1:p.Asp1412His	ENST00000540549.5:c.4234G>C	4:g.105272615G>C
TET2	ENST00000540549.5	6009	25941	P-0000138-T02-IM3	2829108	2684923	breast	NS	NS	NS	carcinoma	ductolobular_carcinoma	NS	NS	n	COSV54397030	COSM6908937	150356635	c.4234G>C	p.D1412H	Substitution - Missense	null	null	38	4:105272615-105272615	+	n	-	PATHOGENIC	0.99361	Confirmed somatic variant	30205045	null	surgery-fixed	metastasis	46	ENSP00000442788.1:p.Asp1412His	ENST00000540549.5:c.4234G>C	4:g.105272615G>C
TET2	ENST00000540549.5	6009	25941	2214769	2214769	2082893	haematopoietic_and_lymphoid_tissue	NS	NS	NS	haematopoietic_neoplasm	acute_myeloid_leukaemia	normal_karyotype	NS	n	null	COSM4167271	171792971	c.?	p.Y1421*	Substitution - Nonsense	null	null	null	null	+	null	-	null	null	Variant of unknown origin	24859829	null	blood-bone marrow	NS	null	null	null	null
TET2	ENST00000540549.5	6009	25941	2538784	2538784	2400422	haematopoietic_and_lymphoid_tissue	NS	NS	NS	haematopoietic_neoplasm	acute_myeloid_leukaemia	M2	NS	n	COSV54405052	COSM5945739	175851312	c.4044+1G>A	p.?	Unknown	null	null	38	4:105261849-105261849	+	n	-	PATHOGENIC	0.99245	Variant of unknown origin	27359055	null	blood-bone marrow	NS	53	null	ENST00000540549.5:c.4044+1G>A	4:g.105261849G>A
TET2	ENST00000540549.5	6009	25941	305	2776593	2634729	haematopoietic_and_lymphoid_tissue	NS	NS	NS	haematopoietic_neoplasm	essential_thrombocythaemia	NS	NS	n	COSV99485669	COSM7409612	150369398	c.1923del	p.Q642Sfs*58	Deletion - Frameshift	null	null	38	4:105235865-105235865	+	n	-	null	null	Variant of unknown origin	30304655	null	blood-bone marrow	NS	null	ENSP00000442788.1:p.Gln642SerfsTer58	ENST00000540549.5:c.1923del	4:g.105235865del
TET2	ENST00000540549.5	6009	25941	1857573	1857573	1750091	haematopoietic_and_lymphoid_tissue	NS	NS	NS	haematopoietic_neoplasm	chronic_myelomonocytic_leukaemia	NS	NS	n	null	COSM1169678	171792926	c.?	p.M993Xfs*15	Frameshift	null	null	null	null	+	null	-	null	null	Variant of unknown origin	23319568	null	NS	NS	74	null	null	null
TET2	ENST00000540549.5	6009	25941	1458989	1458989	1382962	haematopoietic_and_lymphoid_tissue	NS	NS	NS	haematopoietic_neoplasm	acute_myeloid_leukaemia	NS	NS	n	null	COSM52013	171792804	c.?	p.F1368Y	Substitution - Missense	het	null	null	null	+	null	-	null	null	Confirmed somatic variant	20489055	null	blood-bone marrow	primary	null	null	null	null
TET2	ENST00000540549.5	6009	25941	2592459	2592459	2453340	prostate	NS	NS	NS	carcinoma	adenocarcinoma	NS	NS	n	COSV54411233	COSM6023005	150365873	c.128G>T	p.R43I	Substitution - Missense	het	null	38	4:105234070-105234070	+	n	-	NEUTRAL	0.39056	Confirmed somatic variant	23636849	null	NS	metastasis	null	ENSP00000442788.1:p.Arg43Ile	ENST00000540549.5:c.128G>T	4:g.105234070G>T
TET2	ENST00000540549.5	6009	25941	P-0011262-T01-IM5	2726872	2585693	endometrium	NS	NS	NS	carcinoma	mixed_cell_carcinoma	NS	NS	n	COSV54413422	COSM2952803	150367271	c.4318C>T	p.R1440W	Substitution - Missense	het	null	38	4:105272699-105272699	+	y	-	null	0.68806	Confirmed somatic variant	28481359	null	surgery-fixed	primary	null	ENSP00000442788.1:p.Arg1440Trp	ENST00000540549.5:c.4318C>T	4:g.105272699C>T
TET2	ENST00000540549.5	6009	25941	202	2776553	2634689	haematopoietic_and_lymphoid_tissue	NS	NS	NS	haematopoietic_neoplasm	essential_thrombocythaemia	NS	NS	n	COSV54396293	COSM5879016	150361625	c.3589A>G	p.K1197E	Substitution - Missense	null	null	38	4:105242922-105242922	+	n	-	PATHOGENIC	0.99096	Variant of unknown origin	30304655	null	blood-bone marrow	NS	null	ENSP00000442788.1:p.Lys1197Glu	ENST00000540549.5:c.3589A>G	4:g.105242922A>G
TET2	ENST00000540549.5	6009	25941	AML_163	2520034	2382383	haematopoietic_and_lymphoid_tissue	NS	NS	NS	haematopoietic_neoplasm	acute_myeloid_leukaemia	NS	NS	n	COSV54396293	COSM5879016	150361625	c.3589A>G	p.K1197E	Substitution - Missense	null	null	38	4:105242922-105242922	+	n	-	PATHOGENIC	0.99096	Variant of unknown origin	27288520	null	blood-bone marrow	primary	45	ENSP00000442788.1:p.Lys1197Glu	ENST00000540549.5:c.3589A>G	4:g.105242922A>G
TET2	ENST00000540549.5	6009	25941	2015-163	2592199	2453080	haematopoietic_and_lymphoid_tissue	NS	NS	NS	haematopoietic_neoplasm	chronic_myelomonocytic_leukaemia	NS	NS	n	null	COSM6023719	171789650	c.?	p.R1176W	Substitution - Missense	null	null	null	null	+	null	-	null	null	Variant of unknown origin	27029036	null	blood-bone marrow	NS	null	null	null	null
TET2	ENST00000540549.5	6009	25941	2590483	2590483	2451612	haematopoietic_and_lymphoid_tissue	NS	NS	NS	haematopoietic_neoplasm	acute_myeloid_leukaemia	NS	NS	n	COSV54397488	COSM6022389	150345062	c.4606_4607insACAGCCAC	p.P1536Hfs*38	Insertion - Frameshift	null	null	38	4:105275116-105275117	+	n	-	null	null	Variant of unknown origin	25412851	null	blood-bone marrow	NS	null	ENSP00000442788.1:p.Pro1536HisfsTer38	ENST00000540549.5:c.4606_4607insACAGCCAC	4:g.105275116_105275117insACAGCCAC
TET2	ENST00000540549.5	6009	25941	P-0008792-T01-IM5	2724842	2583663	upper_aerodigestive_tract	larynx	NS	NS	carcinoma	squamous_cell_carcinoma	NS	NS	n	COSV54417456	COSM6964944	150364128	c.5204G>A	p.G1735E	Substitution - Missense	het	null	38	4:105275714-105275714	+	n	-	null	0.65088	Confirmed somatic variant	28481359	null	surgery-fixed	metastasis	null	ENSP00000442788.1:p.Gly1735Glu	ENST00000540549.5:c.5204G>A	4:g.105275714G>A
TET2	ENST00000540549.5	6009	25941	1467384	1467384	1391230	haematopoietic_and_lymphoid_tissue	NS	NS	NS	haematopoietic_neoplasm	chronic_myelomonocytic_leukaemia	NS	NS	n	null	COSM53125	171789412	c.?	p.E1845Xfs*42	Frameshift	null	null	null	null	+	null	-	null	null	Variant of unknown origin	20693430	null	blood-bone marrow	NS	null	null	null	null
TET2	ENST00000540549.5	6009	25941	1435	2776932	2635068	haematopoietic_and_lymphoid_tissue	NS	NS	NS	haematopoietic_neoplasm	myelofibrosis	NS	NS	n	COSV54398925	COSM42029	150332781	c.3646C>T	p.R1216*	Substitution - Nonsense	null	null	38	4:105243621-105243621	+	n	-	PATHOGENIC	0.96642	Reported in another cancer sample as somatic	30304655	null	blood-bone marrow	NS	null	ENSP00000442788.1:p.Arg1216Ter	ENST00000540549.5:c.3646C>T	4:g.105243621C>T
TET2	ENST00000540549.5	6009	25941	1523600	1523600	1445972	haematopoietic_and_lymphoid_tissue	NS	NS	NS	haematopoietic_neoplasm	acute_leukaemic_transformation_of_chronic_myelomonocytic_leukaemia	NS	NS	n	COSV54398925	COSM42029	150332781	c.3646C>T	p.R1216*	Substitution - Nonsense	het	null	38	4:105243621-105243621	+	n	-	PATHOGENIC	0.96642	Reported in another cancer sample as somatic	21625234	null	blood-bone marrow	secondary	75	ENSP00000442788.1:p.Arg1216Ter	ENST00000540549.5:c.3646C>T	4:g.105243621C>T
TET2	ENST00000540549.5	6009	25941	08-0075-355-Pheresis	2701810	2560709	haematopoietic_and_lymphoid_tissue	NS	NS	NS	lymphoid_neoplasm	mantle_cell_lymphoma	NS	NS	n	COSV54398925	COSM42029	150332781	c.3646C>T	p.R1216*	Substitution - Nonsense	null	null	38	4:105243621-105243621	+	n	-	PATHOGENIC	0.96642	Reported in another cancer sample as somatic	29386642	null	blood-bone marrow	NS	66	ENSP00000442788.1:p.Arg1216Ter	ENST00000540549.5:c.3646C>T	4:g.105243621C>T
TET2	ENST00000540549.5	6009	25941	334	2776602	2634738	haematopoietic_and_lymphoid_tissue	NS	NS	NS	haematopoietic_neoplasm	essential_thrombocythaemia	NS	NS	n	COSV54398925	COSM42029	150332781	c.3646C>T	p.R1216*	Substitution - Nonsense	null	null	38	4:105243621-105243621	+	n	-	PATHOGENIC	0.96642	Reported in another cancer sample as somatic	30304655	null	blood-bone marrow	NS	null	ENSP00000442788.1:p.Arg1216Ter	ENST00000540549.5:c.3646C>T	4:g.105243621C>T
TET2	ENST00000540549.5	6009	25941	2879249	2879249	2733737	haematopoietic_and_lymphoid_tissue	NS	NS	NS	haematopoietic_neoplasm	polycythaemia_vera	NS	NS	n	COSV54398925	COSM42029	150332781	c.3646C>T	p.R1216*	Substitution - Nonsense	null	null	38	4:105243621-105243621	+	n	-	PATHOGENIC	0.96642	Reported in another cancer sample as somatic	32971364	null	blood-bone marrow	NS	51	ENSP00000442788.1:p.Arg1216Ter	ENST00000540549.5:c.3646C>T	4:g.105243621C>T
TET2	ENST00000540549.5	6009	25941	P-0005512-T01-IM5	2721905	2580726	haematopoietic_and_lymphoid_tissue	lymph_node	NS	NS	lymphoid_neoplasm	peripheral_T_cell_lymphoma_unspecified	NS	NS	n	COSV54398925	COSM42029	150332781	c.3646C>T	p.R1216*	Substitution - Nonsense	het	null	38	4:105243621-105243621	+	n	-	PATHOGENIC	0.96642	Confirmed somatic variant	28481359	null	surgery - NOS	primary	null	ENSP00000442788.1:p.Arg1216Ter	ENST00000540549.5:c.3646C>T	4:g.105243621C>T
TET2	ENST00000540549.5	6009	25941	PD6261a	1483791	1407417	haematopoietic_and_lymphoid_tissue	NS	NS	NS	haematopoietic_neoplasm	chronic_myelomonocytic_leukaemia	NS	NS	n	COSV54398925	COSM42029	150332781	c.3646C>T	p.R1216*	Substitution - Nonsense	null	null	38	4:105243621-105243621	+	n	-	PATHOGENIC	0.96642	Confirmed somatic variant	24030381	null	NS	NS	null	ENSP00000442788.1:p.Arg1216Ter	ENST00000540549.5:c.3646C>T	4:g.105243621C>T
TET2	ENST00000540549.5	6009	25941	AML_278	2520161	2382510	haematopoietic_and_lymphoid_tissue	NS	NS	NS	haematopoietic_neoplasm	acute_myeloid_leukaemia	NS	NS	n	COSV54398925	COSM42029	150332781	c.3646C>T	p.R1216*	Substitution - Nonsense	null	null	38	4:105243621-105243621	+	n	-	PATHOGENIC	0.96642	Reported in another cancer sample as somatic	27288520	null	blood-bone marrow	primary	67	ENSP00000442788.1:p.Arg1216Ter	ENST00000540549.5:c.3646C>T	4:g.105243621C>T
TET2	ENST00000540549.5	6009	25941	1427	2776925	2635061	haematopoietic_and_lymphoid_tissue	NS	NS	NS	haematopoietic_neoplasm	myelofibrosis	NS	NS	n	COSV54395934	COSM43499	150332627	c.5693C>T	p.S1898F	Substitution - Missense	null	null	38	4:105276203-105276203	+	n	-	PATHOGENIC	0.95108	Reported in another cancer sample as somatic	30304655	null	blood-bone marrow	NS	null	ENSP00000442788.1:p.Ser1898Phe	ENST00000540549.5:c.5693C>T	4:g.105276203C>T
TET2	ENST00000540549.5	6009	25941	2832951	2832951	2688760	haematopoietic_and_lymphoid_tissue	NS	NS	NS	haematopoietic_neoplasm	myelodysplastic_syndrome	refractory_anaemia_with_excess_blasts	NS	n	COSV54395934	COSM43499	150332627	c.5693C>T	p.S1898F	Substitution - Missense	null	null	38	4:105276203-105276203	+	n	-	PATHOGENIC	0.95108	Reported in another cancer sample as somatic	29515765	null	blood-bone marrow	NS	null	ENSP00000442788.1:p.Ser1898Phe	ENST00000540549.5:c.5693C>T	4:g.105276203C>T
TET2	ENST00000540549.5	6009	25941	HD-0601	2837938	2693713	haematopoietic_and_lymphoid_tissue	NS	NS	NS	haematopoietic_neoplasm	myelofibrosis	post-thrombocythaemic-polycythaemic	NS	n	COSV54395934	COSM43499	150332627	c.5693C>T	p.S1898F	Substitution - Missense	null	null	38	4:105276203-105276203	+	n	-	PATHOGENIC	0.95108	Reported in another cancer sample as somatic	23996481	null	blood-bone marrow	secondary	76	ENSP00000442788.1:p.Ser1898Phe	ENST00000540549.5:c.5693C>T	4:g.105276203C>T
TET2	ENST00000540549.5	6009	25941	1550567	1550567	1472672	haematopoietic_and_lymphoid_tissue	lymph_node	NS	NS	lymphoid_neoplasm	peripheral_T_cell_lymphoma_unspecified	NS	NS	n	COSV54395934	COSM43499	150332627	c.5693C>T	p.S1898F	Substitution - Missense	het	null	38	4:105276203-105276203	+	n	-	PATHOGENIC	0.95108	Confirmed somatic variant	21723201	null	surgery - NOS	NS	null	ENSP00000442788.1:p.Ser1898Phe	ENST00000540549.5:c.5693C>T	4:g.105276203C>T
TET2	ENST00000540549.5	6009	25941	1327268	1327268	1237763	haematopoietic_and_lymphoid_tissue	NS	NS	NS	haematopoietic_neoplasm	acute_myeloid_leukaemia	NS	NS	n	COSV54395934	COSM43499	150332627	c.5693C>T	p.S1898F	Substitution - Missense	het	null	38	4:105276203-105276203	+	n	-	PATHOGENIC	0.95108	Confirmed somatic variant	19474426	null	blood-bone marrow	NS	null	ENSP00000442788.1:p.Ser1898Phe	ENST00000540549.5:c.5693C>T	4:g.105276203C>T
TET2	ENST00000540549.5	6009	25941	PTCL10	2318903	2184060	haematopoietic_and_lymphoid_tissue	NS	NS	NS	lymphoid_neoplasm	peripheral_T_cell_lymphoma_unspecified	NS	NS	n	COSV54395934	COSM43499	150332627	c.5693C>T	p.S1898F	Substitution - Missense	null	null	38	4:105276203-105276203	+	n	-	PATHOGENIC	0.95108	Reported in another cancer sample as somatic	24413737	null	surgery - NOS	NS	null	ENSP00000442788.1:p.Ser1898Phe	ENST00000540549.5:c.5693C>T	4:g.105276203C>T
TET2	ENST00000540549.5	6009	25941	82	2222664	2090646	haematopoietic_and_lymphoid_tissue	NS	NS	NS	lymphoid_neoplasm	angioimmunoblastic_T_cell_lymphoma	NS	NS	n	COSV54395934	COSM43499	150332627	c.5693C>T	p.S1898F	Substitution - Missense	null	null	38	4:105276203-105276203	+	n	-	PATHOGENIC	0.95108	Confirmed somatic variant	24345752	null	fixed - NOS	NS	null	ENSP00000442788.1:p.Ser1898Phe	ENST00000540549.5:c.5693C>T	4:g.105276203C>T
TET2	ENST00000540549.5	6009	25941	2788500	2788500	2645790	haematopoietic_and_lymphoid_tissue	NS	NS	NS	lymphoid_neoplasm	peripheral_T_cell_lymphoma_unspecified	NS	NS	n	COSV54398925	COSM42029	150332781	c.3646C>T	p.R1216*	Substitution - Nonsense	null	null	38	4:105243621-105243621	+	n	-	PATHOGENIC	0.96642	Confirmed somatic variant	29305415	null	surgery - NOS	NS	null	ENSP00000442788.1:p.Arg1216Ter	ENST00000540549.5:c.3646C>T	4:g.105243621C>T
TET2	ENST00000540549.5	6009	25941	897	2776782	2634918	haematopoietic_and_lymphoid_tissue	NS	NS	NS	haematopoietic_neoplasm	essential_thrombocythaemia	NS	NS	n	COSV54398925	COSM42029	150332781	c.3646C>T	p.R1216*	Substitution - Nonsense	null	null	38	4:105243621-105243621	+	n	-	PATHOGENIC	0.96642	Reported in another cancer sample as somatic	30304655	null	blood-bone marrow	NS	null	ENSP00000442788.1:p.Arg1216Ter	ENST00000540549.5:c.3646C>T	4:g.105243621C>T
TET2	ENST00000540549.5	6009	25941	2590315	2590315	2451444	haematopoietic_and_lymphoid_tissue	NS	NS	NS	haematopoietic_neoplasm	acute_myeloid_leukaemia	core-binding_factor	t(8;21)	n	COSV54398925	COSM42029	150332781	c.3646C>T	p.R1216*	Substitution - Nonsense	null	null	38	4:105243621-105243621	+	n	-	PATHOGENIC	0.96642	Reported in another cancer sample as somatic	26980726	null	blood-bone marrow	NS	null	ENSP00000442788.1:p.Arg1216Ter	ENST00000540549.5:c.3646C>T	4:g.105243621C>T
TET2	ENST00000540549.5	6009	25941	2838743	2838743	2694513	haematopoietic_and_lymphoid_tissue	NS	NS	NS	haematopoietic_neoplasm	myelodysplastic_syndrome	refractory_anaemia_with_excess_blasts	NS	n	COSV54398925	COSM42029	150332781	c.3646C>T	p.R1216*	Substitution - Nonsense	het	null	38	4:105243621-105243621	+	n	-	PATHOGENIC	0.96642	Reported in another cancer sample as somatic	31804030	null	blood-bone marrow	NS	63	ENSP00000442788.1:p.Arg1216Ter	ENST00000540549.5:c.3646C>T	4:g.105243621C>T
TET2	ENST00000540549.5	6009	25941	2832913	2832913	2688722	haematopoietic_and_lymphoid_tissue	NS	NS	NS	haematopoietic_neoplasm	chronic_myelomonocytic_leukaemia	NS	NS	n	COSV54398925	COSM42029	150332781	c.3646C>T	p.R1216*	Substitution - Nonsense	null	null	38	4:105243621-105243621	+	n	-	PATHOGENIC	0.96642	Reported in another cancer sample as somatic	29515765	null	blood-bone marrow	NS	null	ENSP00000442788.1:p.Arg1216Ter	ENST00000540549.5:c.3646C>T	4:g.105243621C>T
TET2	ENST00000540549.5	6009	25941	2838552	2838552	2694322	haematopoietic_and_lymphoid_tissue	NS	NS	NS	haematopoietic_neoplasm	myelodysplastic_syndrome	NS	NS	n	COSV54398925	COSM42029	150332781	c.3646C>T	p.R1216*	Substitution - Nonsense	null	null	38	4:105243621-105243621	+	n	-	PATHOGENIC	0.96642	Reported in another cancer sample as somatic	29216536	null	blood-bone marrow	NS	null	ENSP00000442788.1:p.Arg1216Ter	ENST00000540549.5:c.3646C>T	4:g.105243621C>T
TET2	ENST00000540549.5	6009	25941	113	2222694	2090676	haematopoietic_and_lymphoid_tissue	NS	NS	NS	lymphoid_neoplasm	angioimmunoblastic_T_cell_lymphoma	NS	NS	n	COSV54398925	COSM42029	150332781	c.3646C>T	p.R1216*	Substitution - Nonsense	null	null	38	4:105243621-105243621	+	n	-	PATHOGENIC	0.96642	Confirmed somatic variant	24345752	null	fixed - NOS	NS	null	ENSP00000442788.1:p.Arg1216Ter	ENST00000540549.5:c.3646C>T	4:g.105243621C>T
TET2	ENST00000540549.5	6009	25941	1297246	1297246	1208300	haematopoietic_and_lymphoid_tissue	NS	NS	NS	haematopoietic_neoplasm	myelodysplastic_syndrome	refractory_anaemia_with_ringed_sideroblasts	NS	n	COSV54398925	COSM42029	150332781	c.3646C>T	p.R1216*	Substitution - Nonsense	null	null	38	4:105243621-105243621	+	n	-	PATHOGENIC	0.96642	Reported in another cancer sample as somatic	19903679	null	blood-bone marrow	NS	79	ENSP00000442788.1:p.Arg1216Ter	ENST00000540549.5:c.3646C>T	4:g.105243621C>T
TET2	ENST00000540549.5	6009	25941	PD10809a	1738398	1644229	haematopoietic_and_lymphoid_tissue	NS	NS	NS	haematopoietic_neoplasm	acute_myeloid_leukaemia	NS	NS	n	COSV54398925	COSM42029	150332781	c.3646C>T	p.R1216*	Substitution - Nonsense	null	null	38	4:105243621-105243621	+	n	-	PATHOGENIC	0.96642	Reported in another cancer sample as somatic	27276561	null	NS	NS	null	ENSP00000442788.1:p.Arg1216Ter	ENST00000540549.5:c.3646C>T	4:g.105243621C>T
TET2	ENST00000540549.5	6009	25941	1357693	1357693	1267734	haematopoietic_and_lymphoid_tissue	NS	NS	NS	haematopoietic_neoplasm	chronic_myelomonocytic_leukaemia	NS	NS	n	COSV54403717	COSM42073	150354433	c.5738G>T	p.G1913V	Substitution - Missense	null	null	38	4:105276248-105276248	+	n	-	PATHOGENIC	0.97141	Variant of unknown origin	19797729	null	blood-bone marrow	NS	73	ENSP00000442788.1:p.Gly1913Val	ENST00000540549.5:c.5738G>T	4:g.105276248G>T
TET2	ENST00000540549.5	6009	25941	PD6881a	1504092	1426970	haematopoietic_and_lymphoid_tissue	NS	NS	NS	haematopoietic_neoplasm	myelodysplastic_syndrome	refractory_anaemia_with_ringed_sideroblasts	NS	n	COSV54418928	COSM4383906	150368019	c.3535A>G	p.R1179G	Substitution - Missense	null	null	38	4:105242868-105242868	+	n	-	PATHOGENIC	0.98307	Confirmed somatic variant	24030381	null	NS	NS	null	ENSP00000442788.1:p.Arg1179Gly	ENST00000540549.5:c.3535A>G	4:g.105242868A>G
TET2	ENST00000540549.5	6009	25941	1485157	1485157	1408778	haematopoietic_and_lymphoid_tissue	NS	NS	NS	haematopoietic_neoplasm	polycythaemia_vera	NS	NS	n	COSV54426590	COSM85920	150336048	c.4447G>T	p.E1483*	Substitution - Nonsense	null	null	38	4:105272828-105272828	+	n	-	PATHOGENIC	0.99291	Confirmed somatic variant	21173100	null	blood-bone marrow	NS	null	ENSP00000442788.1:p.Glu1483Ter	ENST00000540549.5:c.4447G>T	4:g.105272828G>T
TET2	ENST00000540549.5	6009	25941	47	2511690	2374063	haematopoietic_and_lymphoid_tissue	NS	NS	NS	haematopoietic_neoplasm	myelodysplastic_syndrome	NS	NS	n	COSV54409773	COSM87095	150335221	c.2083dup	p.M695Nfs*17	Insertion - Frameshift	null	null	38	4:105236025-105236026	+	n	-	null	null	Variant of unknown origin	27127180	null	blood-bone marrow	NS	null	ENSP00000442788.1:p.Met695AsnfsTer17	ENST00000540549.5:c.2083dup	4:g.105236025dup
TET2	ENST00000540549.5	6009	25941	1543306	1543306	1465488	haematopoietic_and_lymphoid_tissue	NS	NS	NS	haematopoietic_neoplasm	acute_myeloid_leukaemia	NS	NS	n	COSV54402280	COSM97191	150330661	c.4893T>A	p.Y1631*	Substitution - Nonsense	null	null	38	4:105275403-105275403	+	n	-	PATHOGENIC	0.82846	Reported in another cancer sample as somatic	21637286	null	blood-bone marrow	secondary	72	ENSP00000442788.1:p.Tyr1631Ter	ENST00000540549.5:c.4893T>A	4:g.105275403T>A
TET2	ENST00000540549.5	6009	25941	1518406	1518406	1440784	haematopoietic_and_lymphoid_tissue	NS	NS	NS	haematopoietic_neoplasm	myelodysplastic_syndrome	refractory_anaemia_with_excess_blasts	NS	n	null	COSM88817	171790136	c.?	p.Q764Xfs*?	Frameshift	null	null	null	null	+	null	-	null	null	Variant of unknown origin	21494260	null	blood-bone marrow	NS	75	null	null	null
TET2	ENST00000540549.5	6009	25941	1518396	1518396	1440774	haematopoietic_and_lymphoid_tissue	NS	NS	NS	haematopoietic_neoplasm	myelodysplastic_syndrome	refractory_anaemia_with_excess_blasts	NS	n	null	COSM88806	171794458	c.?	p.Q884*	Substitution - Nonsense	null	null	null	null	+	null	-	null	null	Variant of unknown origin	21494260	null	blood-bone marrow	NS	68	ENSP00000442788.1:p.Gln884Ter	null	null
TET2	ENST00000540549.5	6009	25941	739	2701960	2560788	haematopoietic_and_lymphoid_tissue	NS	NS	NS	lymphoid_neoplasm	plasma_cell_myeloma	NS	NS	n	COSV54418359	COSM6907517	150363147	c.3755T>C	p.L1252P	Substitution - Missense	null	null	38	4:105243730-105243730	+	n	-	PATHOGENIC	0.98113	Variant of unknown origin	29386642	null	blood-bone marrow	NS	66	ENSP00000442788.1:p.Leu1252Pro	ENST00000540549.5:c.3755T>C	4:g.105243730T>C
TET2	ENST00000540549.5	6009	25941	P-0006355-T01-IM5	2829966	2685781	breast	NS	NS	NS	carcinoma	lobular_carcinoma	NS	NS	n	COSV54404436	COSM42008	150349587	c.3895A>G	p.K1299E	Substitution - Missense	null	null	38	4:105259710-105259710	+	n	-	PATHOGENIC	0.98965	Confirmed somatic variant	30205045	null	surgery-fixed	metastasis	67	ENSP00000442788.1:p.Lys1299Glu	ENST00000540549.5:c.3895A>G	4:g.105259710A>G
TET2	ENST00000540549.5	6009	25941	P-0006355-T01-IM5	2722733	2581554	breast	NS	NS	NS	carcinoma	lobular_carcinoma	NS	NS	n	COSV54404436	COSM42008	150349587	c.3895A>G	p.K1299E	Substitution - Missense	het	null	38	4:105259710-105259710	+	n	-	PATHOGENIC	0.98965	Confirmed somatic variant	28481359	null	surgery - NOS	metastasis	null	ENSP00000442788.1:p.Lys1299Glu	ENST00000540549.5:c.3895A>G	4:g.105259710A>G
TET2	ENST00000540549.5	6009	25941	1327273	1327273	1237768	haematopoietic_and_lymphoid_tissue	NS	NS	NS	haematopoietic_neoplasm	myelodysplastic_syndrome	refractory_cytopenia_with_unilineage_dysplasia	refractory_anaemia	n	COSV54404436	COSM42008	150349587	c.3895A>G	p.K1299E	Substitution - Missense	het	null	38	4:105259710-105259710	+	n	-	PATHOGENIC	0.98965	Reported in another cancer sample as somatic	19474426	null	blood-bone marrow	NS	null	ENSP00000442788.1:p.Lys1299Glu	ENST00000540549.5:c.3895A>G	4:g.105259710A>G
TET2	ENST00000540549.5	6009	25941	2015-164	2592200	2453081	haematopoietic_and_lymphoid_tissue	NS	NS	NS	haematopoietic_neoplasm	chronic_myelomonocytic_leukaemia	NS	NS	n	null	COSM6023720	171792515	c.?	p.Y1245Lfs*22	Frameshift	null	null	null	null	+	null	-	null	null	Variant of unknown origin	27029036	null	blood-bone marrow	NS	null	null	null	null
TET2	ENST00000540549.5	6009	25941	186T	2473947	2336717	stomach	NS	NS	NS	carcinoma	adenocarcinoma	NS	NS	n	COSV54415913	COSM5576147	150363497	c.4093G>A	p.G1365S	Substitution - Missense	null	null	38	4:105269658-105269658	+	n	-	PATHOGENIC	0.99352	Confirmed somatic variant	26489445	null	fixed - NOS	NS	null	ENSP00000442788.1:p.Gly1365Ser	ENST00000540549.5:c.4093G>A	4:g.105269658G>A
TET2	ENST00000540549.5	6009	25941	B04	2757271	2615913	haematopoietic_and_lymphoid_tissue	NS	NS	NS	lymphoid_neoplasm	post_transplant_lymphoproliferative_disorder	diffuse_large_B_cell_lymphoma	NS	n	COSV54412792	COSM211669	150351201	c.5648C>T	p.T1883I	Substitution - Missense	null	null	38	4:105276158-105276158	+	n	-	PATHOGENIC	0.95108	Variant of unknown origin	28419429	null	surgery-fixed	NS	null	ENSP00000442788.1:p.Thr1883Ile	ENST00000540549.5:c.5648C>T	4:g.105276158C>T
TET2	ENST00000540549.5	6009	25941	1656762	1656762	1571419	haematopoietic_and_lymphoid_tissue	NS	NS	NS	haematopoietic_neoplasm	chronic_myelomonocytic_leukaemia	NS	NS	n	COSV54412792	COSM211669	150351201	c.5648C>T	p.T1883I	Substitution - Missense	het	null	38	4:105276158-105276158	+	n	-	PATHOGENIC	0.95108	Variant of unknown origin	22395470	null	blood-bone marrow	NS	null	ENSP00000442788.1:p.Thr1883Ile	ENST00000540549.5:c.5648C>T	4:g.105276158C>T
TET2	ENST00000540549.5	6009	25941	1458987	1458987	1382960	haematopoietic_and_lymphoid_tissue	NS	NS	NS	haematopoietic_neoplasm	acute_myeloid_leukaemia	NS	NS	n	null	COSM52011	171791931	c.?	p.S282F	Substitution - Missense	het	null	null	null	+	null	-	null	null	Confirmed somatic variant	20489055	null	blood-bone marrow	primary	null	null	null	null
TET2	ENST00000540549.5	6009	25941	1458988	1458988	1382961	haematopoietic_and_lymphoid_tissue	NS	NS	NS	haematopoietic_neoplasm	acute_myeloid_leukaemia	NS	NS	n	null	COSM52011	171791931	c.?	p.S282F	Substitution - Missense	het	null	null	null	+	null	-	null	null	Confirmed somatic variant	20489055	null	blood-bone marrow	primary	null	null	null	null
TET2	ENST00000540549.5	6009	25941	2595019	2595019	2455895	haematopoietic_and_lymphoid_tissue	lymph_node	NS	NS	lymphoid_neoplasm	angioimmunoblastic_T_cell_lymphoma	NS	NS	n	COSV54399424	COSM4383952	150376307	c.4519C>T	p.Q1507*	Substitution - Nonsense	null	null	38	4:105272900-105272900	+	n	-	PATHOGENIC	0.99557	Confirmed somatic variant	28148900	null	surgery fresh/frozen	NS	71	ENSP00000442788.1:p.Gln1507Ter	ENST00000540549.5:c.4519C>T	4:g.105272900C>T
TET2	ENST00000540549.5	6009	25941	PD5724a	1465338	1389185	haematopoietic_and_lymphoid_tissue	NS	NS	NS	haematopoietic_neoplasm	myelodysplastic_syndrome	refractory_cytopenia_with_multilinear_dysplasia	NS	n	COSV54399424	COSM4383952	150376307	c.4519C>T	p.Q1507*	Substitution - Nonsense	null	null	38	4:105272900-105272900	+	n	-	PATHOGENIC	0.99557	Confirmed somatic variant	24030381	null	NS	NS	null	ENSP00000442788.1:p.Gln1507Ter	ENST00000540549.5:c.4519C>T	4:g.105272900C>T
TET2	ENST00000540549.5	6009	25941	594	2776679	2634815	haematopoietic_and_lymphoid_tissue	NS	NS	NS	haematopoietic_neoplasm	essential_thrombocythaemia	NS	NS	n	COSV54414168	COSM1049763	150341720	c.4715G>A	p.R1572Q	Substitution - Missense	null	null	38	4:105275225-105275225	+	n	-	PATHOGENIC	0.80539	Reported in another cancer sample as somatic	30304655	null	blood-bone marrow	NS	null	ENSP00000442788.1:p.Arg1572Gln	ENST00000540549.5:c.4715G>A	4:g.105275225G>A
TET2	ENST00000540549.5	6009	25941	1501037	1501037	1423916	haematopoietic_and_lymphoid_tissue	NS	NS	NS	haematopoietic_neoplasm	acute_myeloid_leukaemia	NS	NS	n	COSV54417114	COSM87187	150358350	c.5665_5670del	p.P1889_N1890del	Deletion - In frame	het	null	38	4:105276175-105276180	+	n	-	null	null	Variant of unknown origin	21343549	null	blood-bone marrow	primary	null	ENSP00000442788.1:p.Pro1889_Asn1890del	ENST00000540549.5:c.5665_5670del	4:g.105276175_105276180del
TET2	ENST00000540549.5	6009	25941	2042035	2042035	1923153	haematopoietic_and_lymphoid_tissue	NS	NS	NS	haematopoietic_neoplasm	myelodysplastic_syndrome	refractory_anaemia_with_excess_blasts	NS	n	null	COSM1716783	171794492	c.?	p.L560Rfs*8	Frameshift	het	null	null	null	+	null	-	null	null	Variant of unknown origin	23996483	null	blood-bone marrow	primary	65	null	null	null
TET2	ENST00000540549.5	6009	25941	820	2776756	2634892	haematopoietic_and_lymphoid_tissue	NS	NS	NS	haematopoietic_neoplasm	essential_thrombocythaemia	NS	NS	n	COSV99482382	COSM7409745	150337939	c.4792dup	p.Y1598Lfs*16	Insertion - Frameshift	null	null	38	4:105275302-105275303	+	n	-	null	null	Variant of unknown origin	30304655	null	blood-bone marrow	NS	null	ENSP00000442788.1:p.Tyr1598LeufsTer16	ENST00000540549.5:c.4792dup	4:g.105275302dup
TET2	ENST00000540549.5	6009	25941	2767538	2767538	2625757	haematopoietic_and_lymphoid_tissue	lymph_node	NS	NS	lymphoid_neoplasm	angioimmunoblastic_T_cell_lymphoma	NS	NS	n	COSV99035993	COSM7342038	150337893	c.1244_1245inv	p.V415E	Substitution - Missense	null	null	38	4:105235186-105235187	+	n	-	null	null	Variant of unknown origin	29662631	null	surgery-fixed	NS	null	ENSP00000442788.1:p.Val415Glu	ENST00000540549.5:c.1244_1245inv	4:g.105235186_105235187inv
TET2	ENST00000540549.5	6009	25941	1799692	1799692	1701428	haematopoietic_and_lymphoid_tissue	NS	NS	NS	haematopoietic_neoplasm	mast_cell_neoplasm	systemic_mastocytosis	aggressive_and_associated_with_other_haematological_disorder	n	COSV54425797	COSM1168019	150364904	c.4544dup	p.L1515Ffs*63	Insertion - Frameshift	null	null	38	4:105275054-105275055	+	n	-	null	null	Variant of unknown origin	23074272	null	blood-bone marrow	NS	77	ENSP00000442788.1:p.Leu1515PhefsTer63	ENST00000540549.5:c.4544dup	4:g.105275054dup
TET2	ENST00000540549.5	6009	25941	FP-63a	2821247	2677172	haematopoietic_and_lymphoid_tissue	NS	NS	NS	haematopoietic_neoplasm	myelofibrosis	primary	NS	n	COSV104371885	COSM9265005	150367793	c.1369del	p.A457Hfs*29	Deletion - Frameshift	null	null	38	4:105235311-105235311	+	n	-	null	null	Variant of unknown origin	31776465	null	blood-bone marrow	NS	64	ENSP00000442788.1:p.Ala457HisfsTer29	ENST00000540549.5:c.1369del	4:g.105235311del
TET2	ENST00000540549.5	6009	25941	101	1796368	1698115	haematopoietic_and_lymphoid_tissue	NS	NS	NS	haematopoietic_neoplasm	myelodysplastic_syndrome	refractory_cytopenia_with_multilinear_dysplasia	NS	n	COSV54436954	COSM1021019	150366989	c.4850C>A	p.P1617H	Substitution - Missense	het	null	38	4:105275360-105275360	+	n	-	PATHOGENIC	0.94914	Variant of unknown origin	23099237	null	blood-bone marrow	NS	16	ENSP00000442788.1:p.Pro1617His	ENST00000540549.5:c.4850C>A	4:g.105275360C>A
TET2	ENST00000540549.5	6009	25941	1718	2777088	2635224	haematopoietic_and_lymphoid_tissue	NS	NS	NS	haematopoietic_neoplasm	polycythaemia_vera	NS	NS	n	COSV99483964	COSM7410034	150362159	c.3384_3385insTATT	p.D1129Yfs*2	Insertion - Frameshift	null	null	38	4:105237326-105237327	+	n	-	null	null	Variant of unknown origin	30304655	null	blood-bone marrow	NS	null	ENSP00000442788.1:p.Asp1129TyrfsTer2	ENST00000540549.5:c.3384_3385insTATT	4:g.105237326_105237327insTATT
TET2	ENST00000540549.5	6009	25941	12	2511655	2374028	haematopoietic_and_lymphoid_tissue	NS	NS	NS	haematopoietic_neoplasm	myelodysplastic_syndrome	NS	NS	n	COSV54401122	COSM1235472	150352281	c.5167C>T	p.P1723S	Substitution - Missense	null	null	38	4:105275677-105275677	+	n	-	NEUTRAL	0.1722	Reported in another cancer sample as somatic	27127180	null	blood-bone marrow	NS	null	ENSP00000442788.1:p.Pro1723Ser	ENST00000540549.5:c.5167C>T	4:g.105275677C>T
TET2	ENST00000540549.5	6009	25941	AML_33	2520219	2382568	haematopoietic_and_lymphoid_tissue	NS	NS	NS	haematopoietic_neoplasm	acute_myeloid_leukaemia	NS	NS	n	COSV54398250	COSM5878985	150358464	c.2659dup	p.E887Gfs*14	Insertion - Frameshift	null	null	38	4:105236601-105236602	+	n	-	null	null	Variant of unknown origin	27288520	null	blood-bone marrow	primary	66	ENSP00000442788.1:p.Glu887GlyfsTer14	ENST00000540549.5:c.2659dup	4:g.105236601dup
TET2	ENST00000540549.5	6009	25941	PD17946a	2010784	1893492	haematopoietic_and_lymphoid_tissue	NS	NS	NS	haematopoietic_neoplasm	acute_myeloid_leukaemia	normal_karyotype	NS	n	COSV54395250	COSM4653755	150348989	c.3641G>A	p.R1214Q	Substitution - Missense	null	null	38	4:105243616-105243616	+	n	-	PATHOGENIC	0.99484	Confirmed somatic variant	25381129	null	blood-bone marrow	NS	null	ENSP00000442788.1:p.Arg1214Gln	ENST00000540549.5:c.3641G>A	4:g.105243616G>A
TET2	ENST00000540549.5	6009	25941	P-0005739-T02-IM5	2722124	2580945	large_intestine	rectum	NS	NS	carcinoma	adenocarcinoma	NS	NS	n	COSV54395250	COSM4653755	150348989	c.3641G>A	p.R1214Q	Substitution - Missense	het	null	38	4:105243616-105243616	+	n	-	PATHOGENIC	0.99484	Confirmed somatic variant	28481359	null	surgery - NOS	primary	null	ENSP00000442788.1:p.Arg1214Gln	ENST00000540549.5:c.3641G>A	4:g.105243616G>A
TET2	ENST00000540549.5	6009	25941	AML_546	2520459	2382808	haematopoietic_and_lymphoid_tissue	NS	NS	NS	haematopoietic_neoplasm	acute_myeloid_leukaemia	NS	NS	n	COSV54395250	COSM4653755	150348989	c.3641G>A	p.R1214Q	Substitution - Missense	null	null	38	4:105243616-105243616	+	n	-	PATHOGENIC	0.99484	Reported in another cancer sample as somatic	27288520	null	blood-bone marrow	primary	72	ENSP00000442788.1:p.Arg1214Gln	ENST00000540549.5:c.3641G>A	4:g.105243616G>A
TET2	ENST00000540549.5	6009	25941	2788544	2788544	2645834	haematopoietic_and_lymphoid_tissue	NS	NS	NS	lymphoid_neoplasm	peripheral_T_cell_lymphoma_unspecified	NS	NS	n	COSV54402356	COSM1017683	150340011	c.695A>G	p.Q232R	Substitution - Missense	null	null	38	4:105234637-105234637	+	n	-	PATHOGENIC	0.81697	Confirmed somatic variant	29305415	null	surgery - NOS	NS	null	ENSP00000442788.1:p.Gln232Arg	ENST00000540549.5:c.695A>G	4:g.105234637A>G
TET2	ENST00000540549.5	6009	25941	PD5743a	1465357	1389204	haematopoietic_and_lymphoid_tissue	NS	NS	NS	haematopoietic_neoplasm	myelodysplastic_syndrome	refractory_anaemia_with_excess_blasts	NS	n	COSV54423497	COSM4383777	150376151	c.1059T>A	p.C353*	Substitution - Nonsense	null	null	38	4:105235001-105235001	+	n	-	NEUTRAL	0.49545	Confirmed somatic variant	24030381	null	NS	NS	null	ENSP00000442788.1:p.Cys353Ter	ENST00000540549.5:c.1059T>A	4:g.105235001T>A
TET2	ENST00000540549.5	6009	25941	PTCL64	2318955	2184112	haematopoietic_and_lymphoid_tissue	NS	NS	NS	lymphoid_neoplasm	angioimmunoblastic_T_cell_lymphoma	NS	NS	n	COSV54399816	COSM2270960	150338415	c.2123C>G	p.S708*	Substitution - Nonsense	null	null	38	4:105236065-105236065	+	n	-	null	0.65113	Reported in another cancer sample as somatic	24413737	null	surgery-fixed	NS	null	ENSP00000442788.1:p.Ser708Ter	ENST00000540549.5:c.2123C>G	4:g.105236065C>G
TET2	ENST00000540549.5	6009	25941	1225155	1225155	1136985	haematopoietic_and_lymphoid_tissue	NS	NS	NS	haematopoietic_neoplasm	myelofibrosis	primary	NS	n	COSV54419736	COSM43424	150369040	c.3725A>T	p.D1242V	Substitution - Missense	null	null	38	4:105243700-105243700	+	n	-	PATHOGENIC	0.95687	Reported in another cancer sample as somatic	19262601	null	blood-bone marrow	NS	60	ENSP00000442788.1:p.Asp1242Val	ENST00000540549.5:c.3725A>T	4:g.105243700A>T
TET2	ENST00000540549.5	6009	25941	P-0017442-T01-IM6	2830928	2686743	breast	NS	NS	NS	carcinoma	ductal_carcinoma	NS	NS	n	COSV104597329	COSM9358569	150369437	c.2881_2892del	p.E961_Q964del	Deletion - In frame	null	null	38	4:105236823-105236834	+	n	-	null	null	Confirmed somatic variant	30205045	null	surgery-fixed	primary	57	ENSP00000442788.1:p.Glu961_Gln964del	ENST00000540549.5:c.2881_2892del	4:g.105236823_105236834del
TET2	ENST00000540549.5	6009	25941	2592606	2592606	2453482	haematopoietic_and_lymphoid_tissue	NS	NS	NS	haematopoietic_neoplasm	acute_myeloid_leukaemia	NS	NS	n	COSV54428163	COSM46460	150351475	c.2983dup	p.T995Nfs*14	Insertion - Frameshift	null	null	38	4:105236925-105236926	+	n	-	null	null	Variant of unknown origin	27881874	null	blood-bone marrow	NS	null	ENSP00000442788.1:p.Thr995AsnfsTer14	ENST00000540549.5:c.2983dup	4:g.105236925dup
TET2	ENST00000540549.5	6009	25941	1952	2777171	2635307	haematopoietic_and_lymphoid_tissue	NS	NS	NS	haematopoietic_neoplasm	polycythaemia_vera	NS	NS	n	COSV99482075	COSM7410100	150368158	c.5706C>T	p.Y1902=	Substitution - coding silent	null	null	38	4:105276216-105276216	+	n	-	PATHOGENIC	0.762	Variant of unknown origin	30304655	null	blood-bone marrow	NS	null	ENSP00000442788.1:p.Tyr1902=	ENST00000540549.5:c.5706C>T	4:g.105276216C>T
TET2	ENST00000540549.5	6009	25941	1500937	1500937	1423816	haematopoietic_and_lymphoid_tissue	NS	NS	NS	haematopoietic_neoplasm	acute_myeloid_leukaemia	NS	NS	n	COSV54409090	COSM87070	150343040	c.434G>A	p.S145N	Substitution - Missense	het	null	38	4:105234376-105234376	+	n	-	NEUTRAL	0.23937	Variant of unknown origin	21343549	null	blood-bone marrow	primary	null	ENSP00000442788.1:p.Ser145Asn	ENST00000540549.5:c.434G>A	4:g.105234376G>A
TET2	ENST00000540549.5	6009	25941	PD11005a	1738594	1644425	haematopoietic_and_lymphoid_tissue	NS	NS	NS	haematopoietic_neoplasm	acute_myeloid_leukaemia	NS	NS	n	COSV54395197	COSM5944518	150359828	c.4633dup	p.Q1545Pfs*33	Insertion - Frameshift	null	null	38	4:105275143-105275144	+	n	-	null	null	Variant of unknown origin	27276561	null	NS	NS	null	ENSP00000442788.1:p.Gln1545ProfsTer33	ENST00000540549.5:c.4633dup	4:g.105275143dup
TET2	ENST00000540549.5	6009	25941	P-0014384-T01-IM6	2787151	2644574	breast	NS	NS	NS	carcinoma	ER-positive_carcinoma	NS	NS	n	COSV99485413	COSM7449929	150352560	c.3419T>C	p.I1140T	Substitution - Missense	null	null	38	4:105241348-105241348	+	n	-	PATHOGENIC	0.91901	Confirmed somatic variant	30537512	null	surgery-fixed	NS	null	ENSP00000442788.1:p.Ile1140Thr	ENST00000540549.5:c.3419T>C	4:g.105241348T>C
TET2	ENST00000540549.5	6009	25941	P-0014384-T01-IM6	2830556	2686371	breast	NS	NS	NS	carcinoma	lobular_carcinoma	NS	NS	n	COSV99485413	COSM7449929	150352560	c.3419T>C	p.I1140T	Substitution - Missense	null	null	38	4:105241348-105241348	+	n	-	PATHOGENIC	0.91901	Confirmed somatic variant	30205045	null	surgery-fixed	primary	41	ENSP00000442788.1:p.Ile1140Thr	ENST00000540549.5:c.3419T>C	4:g.105241348T>C
TET2	ENST00000540549.5	6009	25941	2214766	2214766	2082890	haematopoietic_and_lymphoid_tissue	NS	NS	NS	haematopoietic_neoplasm	acute_myeloid_leukaemia	normal_karyotype	NS	n	null	COSM4167267	171790345	c.?	p.F1287L	Substitution - Missense	null	null	null	null	+	null	-	null	null	Variant of unknown origin	24859829	null	blood-bone marrow	NS	null	null	null	null
TET2	ENST00000540549.5	6009	25941	2214765	2214765	2082889	haematopoietic_and_lymphoid_tissue	NS	NS	NS	haematopoietic_neoplasm	acute_myeloid_leukaemia	normal_karyotype	NS	n	null	COSM4167267	171790345	c.?	p.F1287L	Substitution - Missense	null	null	null	null	+	null	-	null	null	Variant of unknown origin	24859829	null	blood-bone marrow	NS	null	null	null	null
TET2	ENST00000540549.5	6009	25941	P-0001365-T02-IM3	2717152	2575973	lung	NS	NS	NS	carcinoma	adenocarcinoma	NS	NS	n	COSV54426590	COSM85920	150336048	c.4447G>T	p.E1483*	Substitution - Nonsense	het	null	38	4:105272828-105272828	+	n	-	PATHOGENIC	0.99291	Confirmed somatic variant	28481359	null	surgery-fixed	primary	null	ENSP00000442788.1:p.Glu1483Ter	ENST00000540549.5:c.4447G>T	4:g.105272828G>T
TET2	ENST00000540549.5	6009	25941	MI-AML-253	2592427	2453308	haematopoietic_and_lymphoid_tissue	NS	NS	NS	haematopoietic_neoplasm	acute_myeloid_leukaemia	M4	NS	n	COSV54398291	COSM4383957	150358479	c.4794T>A	p.Y1598*	Substitution - Nonsense	null	null	38	4:105275304-105275304	+	n	-	NEUTRAL	0.36387	Confirmed somatic variant	25652455	null	blood-bone marrow	primary	61	ENSP00000442788.1:p.Tyr1598Ter	ENST00000540549.5:c.4794T>A	4:g.105275304T>A
TET2	ENST00000540549.5	6009	25941	AML_531	2520443	2382792	haematopoietic_and_lymphoid_tissue	NS	NS	NS	haematopoietic_neoplasm	acute_myeloid_leukaemia	NS	NS	n	COSV54400776	COSM5879020	150349958	c.3743T>G	p.L1248R	Substitution - Missense	null	null	38	4:105243718-105243718	+	n	-	PATHOGENIC	0.98652	Variant of unknown origin	27288520	null	blood-bone marrow	primary	73	ENSP00000442788.1:p.Leu1248Arg	ENST00000540549.5:c.3743T>G	4:g.105243718T>G
TET2	ENST00000540549.5	6009	25941	MTP24_31	2875829	2730365	pancreas	NS	NS	NS	other	dysplasia-in_situ_neoplasm	NS	NS	n	COSV105020525	COSM9861694	150333266	c.2926C>T	p.Q976*	Substitution - Nonsense	null	null	38	4:105236868-105236868	+	n	-	null	0.6692	Confirmed somatic variant	32796935	null	surgery-fixed	NS	83	ENSP00000442788.1:p.Gln976Ter	ENST00000540549.5:c.2926C>T	4:g.105236868C>T
TET2	ENST00000540549.5	6009	25941	MTP24_32	2875824	2730365	pancreas	NS	NS	NS	other	dysplasia-in_situ_neoplasm	NS	NS	n	COSV105020525	COSM9861694	150333266	c.2926C>T	p.Q976*	Substitution - Nonsense	null	null	38	4:105236868-105236868	+	n	-	null	0.6692	Confirmed somatic variant	32796935	null	surgery-fixed	NS	83	ENSP00000442788.1:p.Gln976Ter	ENST00000540549.5:c.2926C>T	4:g.105236868C>T
TET2	ENST00000540549.5	6009	25941	MTP24_110	2875833	2730366	pancreas	NS	NS	NS	carcinoma	ductal_carcinoma	NS	NS	n	COSV105020525	COSM9861694	150333266	c.2926C>T	p.Q976*	Substitution - Nonsense	null	null	38	4:105236868-105236868	+	n	-	null	0.6692	Confirmed somatic variant	32796935	null	surgery-fixed	NS	83	ENSP00000442788.1:p.Gln976Ter	ENST00000540549.5:c.2926C>T	4:g.105236868C>T
TET2	ENST00000540549.5	6009	25941	MTP24_27	2875822	2730365	pancreas	NS	NS	NS	other	dysplasia-in_situ_neoplasm	NS	NS	n	COSV105020525	COSM9861694	150333266	c.2926C>T	p.Q976*	Substitution - Nonsense	null	null	38	4:105236868-105236868	+	n	-	null	0.6692	Confirmed somatic variant	32796935	null	surgery-fixed	NS	83	ENSP00000442788.1:p.Gln976Ter	ENST00000540549.5:c.2926C>T	4:g.105236868C>T
TET2	ENST00000540549.5	6009	25941	MTP24_103	2875830	2730366	pancreas	NS	NS	NS	carcinoma	ductal_carcinoma	NS	NS	n	COSV105020525	COSM9861694	150333266	c.2926C>T	p.Q976*	Substitution - Nonsense	null	null	38	4:105236868-105236868	+	n	-	null	0.6692	Confirmed somatic variant	32796935	null	surgery-fixed	NS	83	ENSP00000442788.1:p.Gln976Ter	ENST00000540549.5:c.2926C>T	4:g.105236868C>T
TET2	ENST00000540549.5	6009	25941	MTP24_14	2875828	2730365	pancreas	NS	NS	NS	other	dysplasia-in_situ_neoplasm	NS	NS	n	COSV105020525	COSM9861694	150333266	c.2926C>T	p.Q976*	Substitution - Nonsense	null	null	38	4:105236868-105236868	+	n	-	null	0.6692	Confirmed somatic variant	32796935	null	surgery-fixed	NS	83	ENSP00000442788.1:p.Gln976Ter	ENST00000540549.5:c.2926C>T	4:g.105236868C>T
TET2	ENST00000540549.5	6009	25941	MTP24_12	2875827	2730365	pancreas	NS	NS	NS	other	dysplasia-in_situ_neoplasm	NS	NS	n	COSV105020525	COSM9861694	150333266	c.2926C>T	p.Q976*	Substitution - Nonsense	null	null	38	4:105236868-105236868	+	n	-	null	0.6692	Confirmed somatic variant	32796935	null	surgery-fixed	NS	83	ENSP00000442788.1:p.Gln976Ter	ENST00000540549.5:c.2926C>T	4:g.105236868C>T
TET2	ENST00000540549.5	6009	25941	MTP24_16	2875831	2730366	pancreas	NS	NS	NS	carcinoma	ductal_carcinoma	NS	NS	n	COSV105020525	COSM9861694	150333266	c.2926C>T	p.Q976*	Substitution - Nonsense	null	null	38	4:105236868-105236868	+	n	-	null	0.6692	Confirmed somatic variant	32796935	null	surgery-fixed	NS	83	ENSP00000442788.1:p.Gln976Ter	ENST00000540549.5:c.2926C>T	4:g.105236868C>T
TET2	ENST00000540549.5	6009	25941	MTP24_28	2875821	2730365	pancreas	NS	NS	NS	other	dysplasia-in_situ_neoplasm	NS	NS	n	COSV105020525	COSM9861694	150333266	c.2926C>T	p.Q976*	Substitution - Nonsense	null	null	38	4:105236868-105236868	+	n	-	null	0.6692	Confirmed somatic variant	32796935	null	surgery-fixed	NS	83	ENSP00000442788.1:p.Gln976Ter	ENST00000540549.5:c.2926C>T	4:g.105236868C>T
TET2	ENST00000540549.5	6009	25941	1	2222615	2090597	haematopoietic_and_lymphoid_tissue	NS	NS	NS	lymphoid_neoplasm	angioimmunoblastic_T_cell_lymphoma	NS	NS	n	COSV54404895	COSM4170026	150358296	c.4129T>A	p.F1377I	Substitution - Missense	null	null	38	4:105269694-105269694	+	n	-	PATHOGENIC	0.98513	Confirmed somatic variant	24345752	null	fixed - NOS	NS	null	ENSP00000442788.1:p.Phe1377Ile	ENST00000540549.5:c.4129T>A	4:g.105269694T>A
TET2	ENST00000540549.5	6009	25941	2042058	2042058	1923176	haematopoietic_and_lymphoid_tissue	NS	NS	NS	haematopoietic_neoplasm	myelodysplastic_syndrome	refractory_anaemia_with_excess_blasts	NS	n	null	COSM1716807	171788932	c.?	p.Q1547*	Substitution - Nonsense	het	null	null	null	+	null	-	null	null	Variant of unknown origin	23996483	null	blood-bone marrow	primary	70	ENSP00000442788.1:p.Gln1547Ter	null	null
TET2	ENST00000540549.5	6009	25941	P-0010596-T01-IM5	2726295	2585116	skin	NS	NS	NS	malignant_melanoma	NS	NS	NS	n	COSV54395599	COSM6975411	150368892	c.4574C>T	p.S1525F	Substitution - Missense	het	null	38	4:105275084-105275084	+	n	-	PATHOGENIC	0.7645	Confirmed somatic variant	28481359	null	surgery-fixed	metastasis	null	ENSP00000442788.1:p.Ser1525Phe	ENST00000540549.5:c.4574C>T	4:g.105275084C>T
TET2	ENST00000540549.5	6009	25941	1507719	1507719	1430585	haematopoietic_and_lymphoid_tissue	NS	NS	NS	haematopoietic_neoplasm	chronic_myelomonocytic_leukaemia	NS	NS	n	COSV54404703	COSM211618	150358113	c.3287_3288del	p.T1096Sfs*7	Deletion - Frameshift	null	null	38	4:105237229-105237230	+	n	-	null	null	Variant of unknown origin	20644105	null	blood-bone marrow	NS	84	ENSP00000442788.1:p.Thr1096SerfsTer7	ENST00000540549.5:c.3287_3288del	4:g.105237229_105237230del
TET2	ENST00000540549.5	6009	25941	1501034	1501034	1423913	haematopoietic_and_lymphoid_tissue	NS	NS	NS	haematopoietic_neoplasm	acute_myeloid_leukaemia	NS	NS	n	COSV54396376	COSM43518	150350175	c.5540G>A	p.W1847*	Substitution - Nonsense	hom	null	38	4:105276050-105276050	+	n	-	PATHOGENIC	0.97092	Reported in another cancer sample as somatic	21343549	null	blood-bone marrow	primary	null	ENSP00000442788.1:p.Trp1847Ter	ENST00000540549.5:c.5540G>A	4:g.105276050G>A
TET2	ENST00000540549.5	6009	25941	30	2201819	2070097	haematopoietic_and_lymphoid_tissue	NS	NS	NS	haematopoietic_neoplasm	chronic_myelomonocytic_leukaemia	NS	NS	n	null	COSM3738490	171784265	c.?	p.L1120*	Substitution - Nonsense	null	null	null	null	+	null	-	null	null	Variant of unknown origin	24817963	null	blood-bone marrow	NS	null	null	null	null
TET2	ENST00000540549.5	6009	25941	1472385	1472385	1396123	haematopoietic_and_lymphoid_tissue	NS	NS	NS	haematopoietic_neoplasm	chronic_myelomonocytic_leukaemia	NS	NS	n	COSV54409889	COSM53271	150357541	c.2447del	p.N816Ifs*8	Deletion - Frameshift	het	null	38	4:105236389-105236389	+	n	-	null	null	Variant of unknown origin	21057493	null	blood-bone marrow	NS	61	ENSP00000442788.1:p.Asn816IlefsTer8	ENST00000540549.5:c.2447del	4:g.105236389del
TET2	ENST00000540549.5	6009	25941	2042031	2042031	1923149	haematopoietic_and_lymphoid_tissue	NS	NS	NS	haematopoietic_neoplasm	myelodysplastic_syndrome	refractory_anaemia_with_excess_blasts	NS	n	null	COSM1716777	171785119	c.?	p.Q324*	Substitution - Nonsense	het	null	null	null	+	null	-	null	null	Variant of unknown origin	23996483	null	blood-bone marrow	primary	73	ENSP00000442788.1:p.Gln324Ter	null	null
TET2	ENST00000540549.5	6009	25941	28	2201817	2070095	haematopoietic_and_lymphoid_tissue	NS	NS	NS	haematopoietic_neoplasm	chronic_myelomonocytic_leukaemia	NS	NS	n	null	COSM1716777	171785119	c.?	p.Q324*	Substitution - Nonsense	null	null	null	null	+	null	-	null	null	Variant of unknown origin	24817963	null	blood-bone marrow	NS	null	ENSP00000442788.1:p.Gln324Ter	null	null
TET2	ENST00000540549.5	6009	25941	1751614	1751614	1656430	haematopoietic_and_lymphoid_tissue	NS	NS	NS	haematopoietic_neoplasm	mast_cell_neoplasm	systemic_mastocytosis	associated_with_other_haematological_disorder	n	COSV54430093	COSM307363	150338819	c.3058C>T	p.Q1020*	Substitution - Nonsense	het	null	38	4:105237000-105237000	+	n	-	PATHOGENIC	0.92474	Reported in another cancer sample as somatic	22905207	null	blood-bone marrow	NS	75	ENSP00000442788.1:p.Gln1020Ter	ENST00000540549.5:c.3058C>T	4:g.105237000C>T
TET2	ENST00000540549.5	6009	25941	UPN026-REL	2564789	2426183	haematopoietic_and_lymphoid_tissue	NS	NS	NS	haematopoietic_neoplasm	acute_myeloid_leukaemia	M1	NS	n	COSV54430093	COSM307363	150338819	c.3058C>T	p.Q1020*	Substitution - Nonsense	null	null	38	4:105237000-105237000	+	n	-	PATHOGENIC	0.92474	Confirmed somatic variant	26438511	null	blood-bone marrow	recurrent	53	ENSP00000442788.1:p.Gln1020Ter	ENST00000540549.5:c.3058C>T	4:g.105237000C>T
TET2	ENST00000540549.5	6009	25941	P-0010001-T01-IM5	2725820	2584641	haematopoietic_and_lymphoid_tissue	lymph_node	NS	NS	lymphoid_neoplasm	angioimmunoblastic_T_cell_lymphoma	NS	NS	n	COSV54403047	COSM6987366	150365494	c.1142_1143insA	p.F381Lfs*9	Insertion - Frameshift	het	null	38	4:105235084-105235085	+	n	-	null	null	Variant of unknown origin	28481359	null	surgery-fixed	primary	null	ENSP00000442788.1:p.Phe381LeufsTer9	ENST00000540549.5:c.1142_1143insA	4:g.105235084_105235085insA
TET2	ENST00000540549.5	6009	25941	1500956	1500956	1423835	haematopoietic_and_lymphoid_tissue	NS	NS	NS	haematopoietic_neoplasm	acute_myeloid_leukaemia	NS	NS	n	COSV54399015	COSM87089	150333102	c.1842del	p.L615Sfs*24	Deletion - Frameshift	het	null	38	4:105235784-105235784	+	n	-	null	null	Reported in another cancer sample as somatic	21343549	null	blood-bone marrow	primary	null	ENSP00000442788.1:p.Leu615SerfsTer24	ENST00000540549.5:c.1842del	4:g.105235784del
TET2	ENST00000540549.5	6009	25941	P-0009057-T01-IM5	2725045	2583866	stomach	NS	NS	NS	carcinoma	adenocarcinoma	NS	NS	n	COSV54399015	COSM87089	150333102	c.1842del	p.L615Sfs*24	Deletion - Frameshift	het	null	38	4:105235784-105235784	+	n	-	null	null	Confirmed somatic variant	28481359	null	surgery-fixed	metastasis	null	ENSP00000442788.1:p.Leu615SerfsTer24	ENST00000540549.5:c.1842del	4:g.105235784del
TET2	ENST00000540549.5	6009	25941	PD6925a	1504136	1427014	haematopoietic_and_lymphoid_tissue	NS	NS	NS	haematopoietic_neoplasm	myelodysplastic_syndrome	refractory_cytopenia_with_multilinear_dysplasia	NS	n	COSV54399015	COSM87089	150333102	c.1842del	p.L615Sfs*24	Deletion - Frameshift	null	null	38	4:105235784-105235784	+	n	-	null	null	Confirmed somatic variant	24030381	null	NS	NS	null	ENSP00000442788.1:p.Leu615SerfsTer24	ENST00000540549.5:c.1842del	4:g.105235784del
TET2	ENST00000540549.5	6009	25941	1950477	1950477	1837325	haematopoietic_and_lymphoid_tissue	NS	NS	NS	haematopoietic_neoplasm	chronic_myelomonocytic_leukaemia	NS	NS	n	null	COSM1583047	171794452	c.?	p.L225Xfs*23	Frameshift	null	null	null	null	+	null	-	null	null	Variant of unknown origin	23632888	null	blood-bone marrow	NS	74	null	null	null
TET2	ENST00000540549.5	6009	25941	PD10943a	1738532	1644363	haematopoietic_and_lymphoid_tissue	NS	NS	NS	haematopoietic_neoplasm	acute_myeloid_leukaemia	NS	NS	n	COSV54408755	COSM5944496	150356272	c.1893dup	p.Q632Tfs*6	Insertion - Frameshift	null	null	38	4:105235835-105235836	+	n	-	null	null	Variant of unknown origin	27276561	null	NS	NS	null	ENSP00000442788.1:p.Gln632ThrfsTer6	ENST00000540549.5:c.1893dup	4:g.105235835dup
TET2	ENST00000540549.5	6009	25941	175	2776541	2634677	haematopoietic_and_lymphoid_tissue	NS	NS	NS	haematopoietic_neoplasm	essential_thrombocythaemia	NS	NS	n	COSV99482494	COSM7409567	150369737	c.3530T>G	p.I1177S	Substitution - Missense	null	null	38	4:105242863-105242863	+	n	-	PATHOGENIC	0.98756	Variant of unknown origin	30304655	null	blood-bone marrow	NS	null	ENSP00000442788.1:p.Ile1177Ser	ENST00000540549.5:c.3530T>G	4:g.105242863T>G
TET2	ENST00000540549.5	6009	25941	AML_279	2520162	2382511	haematopoietic_and_lymphoid_tissue	NS	NS	NS	haematopoietic_neoplasm	acute_myeloid_leukaemia	NS	NS	n	COSV54411152	COSM5762952	150347913	c.1452T>A	p.C484*	Substitution - Nonsense	null	null	38	4:105235394-105235394	+	n	-	null	0.67088	Variant of unknown origin	27288520	null	blood-bone marrow	primary	74	ENSP00000442788.1:p.Cys484Ter	ENST00000540549.5:c.1452T>A	4:g.105235394T>A
TET2	ENST00000540549.5	6009	25941	S06-38853-TP	2366573	2229456	skin	NS	NS	NS	carcinoma	squamous_cell_carcinoma	NS	NS	n	COSV54409375	COSM4992082	150349890	c.3690C>T	p.I1230=	Substitution - coding silent	het	null	38	4:105243665-105243665	+	n	-	PATHOGENIC	0.94042	Confirmed somatic variant	25589618	null	fixed - NOS	metastasis	null	ENSP00000442788.1:p.Ile1230=	ENST00000540549.5:c.3690C>T	4:g.105243665C>T
TET2	ENST00000540549.5	6009	25941	PTCL26	2318919	2184076	haematopoietic_and_lymphoid_tissue	NS	NS	NS	lymphoid_neoplasm	angioimmunoblastic_T_cell_lymphoma	NS	NS	n	COSV105020503	COSM41733	150328219	c.3500G>C	p.R1167T	Substitution - Missense	null	null	38	4:105241429-105241429	+	n	-	PATHOGENIC	0.99566	Variant of unknown origin	24413737	null	surgery - NOS	NS	null	ENSP00000442788.1:p.Arg1167Thr	ENST00000540549.5:c.3500G>C	4:g.105241429G>C
TET2	ENST00000540549.5	6009	25941	1269890	1269890	1181342	haematopoietic_and_lymphoid_tissue	NS	NS	NS	haematopoietic_neoplasm	acute_leukaemic_transformation_of_chronic_myelomonocytic_leukaemia	NS	NS	n	COSV105020503	COSM41733	150328219	c.3500G>C	p.R1167T	Substitution - Missense	hom	null	38	4:105241429-105241429	+	n	-	PATHOGENIC	0.99566	Variant of unknown origin	19372255	null	blood-bone marrow	NS	78	ENSP00000442788.1:p.Arg1167Thr	ENST00000540549.5:c.3500G>C	4:g.105241429G>C
TET2	ENST00000540549.5	6009	25941	89	2222670	2090652	haematopoietic_and_lymphoid_tissue	NS	NS	NS	lymphoid_neoplasm	angioimmunoblastic_T_cell_lymphoma	NS	NS	n	COSV54404906	COSM4170139	150364290	c.2146_2147del	p.S716Tfs*6	Deletion - Frameshift	null	null	38	4:105236088-105236089	+	n	-	null	null	Confirmed somatic variant	24345752	null	fixed - NOS	NS	null	ENSP00000442788.1:p.Ser716ThrfsTer6	ENST00000540549.5:c.2146_2147del	4:g.105236088_105236089del
TET2	ENST00000540549.5	6009	25941	1328	2776866	2635002	haematopoietic_and_lymphoid_tissue	NS	NS	NS	haematopoietic_neoplasm	myelofibrosis	NS	NS	n	COSV54404906	COSM4170139	150364290	c.2146_2147del	p.S716Tfs*6	Deletion - Frameshift	null	null	38	4:105236088-105236089	+	n	-	null	null	Reported in another cancer sample as somatic	30304655	null	blood-bone marrow	NS	null	ENSP00000442788.1:p.Ser716ThrfsTer6	ENST00000540549.5:c.2146_2147del	4:g.105236088_105236089del
TET2	ENST00000540549.5	6009	25941	AML_542	2520455	2382804	haematopoietic_and_lymphoid_tissue	NS	NS	NS	haematopoietic_neoplasm	acute_myeloid_leukaemia	NS	NS	n	COSV54405951	COSM42039	150337408	c.3866G>T	p.C1289F	Substitution - Missense	null	null	38	4:105259681-105259681	+	n	-	PATHOGENIC	0.98989	Confirmed somatic variant	27288520	null	blood-bone marrow	primary	59	ENSP00000442788.1:p.Cys1289Phe	ENST00000540549.5:c.3866G>T	4:g.105259681G>T
TET2	ENST00000540549.5	6009	25941	22	2048238	1928505	haematopoietic_and_lymphoid_tissue	skin	NS	NS	haematopoietic_neoplasm	blastic_plasmacytoid_dendritic_cell_neoplasm	NS	NS	n	COSV54405951	COSM42039	150337408	c.3866G>T	p.C1289F	Substitution - Missense	null	null	38	4:105259681-105259681	+	n	-	PATHOGENIC	0.98989	Confirmed somatic variant	24072100	null	surgery-fixed	NS	null	ENSP00000442788.1:p.Cys1289Phe	ENST00000540549.5:c.3866G>T	4:g.105259681G>T
TET2	ENST00000540549.5	6009	25941	P-0003433-T01-IM5	2719914	2578735	urinary_tract	bladder	NS	NS	carcinoma	transitional_cell_carcinoma	NS	NS	n	COSV54398792	COSM2952687	150367347	c.403G>A	p.E135K	Substitution - Missense	het	null	38	4:105234345-105234345	+	n	-	NEUTRAL	0.46672	Confirmed somatic variant	28481359	null	surgery-fixed	primary	null	ENSP00000442788.1:p.Glu135Lys	ENST00000540549.5:c.403G>A	4:g.105234345G>A
TET2	ENST00000540549.5	6009	25941	AML_224	2520102	2382451	haematopoietic_and_lymphoid_tissue	NS	NS	NS	haematopoietic_neoplasm	acute_myeloid_leukaemia	NS	NS	n	COSV54435580	COSM5878946	175849385	c.1294G>T	p.E432*	Substitution - Nonsense	null	null	38	4:105235236-105235236	+	n	-	PATHOGENIC	0.85582	Variant of unknown origin	27288520	null	blood-bone marrow	primary	64	ENSP00000442788.1:p.Glu432Ter	ENST00000540549.5:c.1294G>T	4:g.105235236G>T
TET2	ENST00000540549.5	6009	25941	PD7078a	1514061	1436722	haematopoietic_and_lymphoid_tissue	NS	NS	NS	haematopoietic_neoplasm	myelodysplastic_syndrome	refractory_anaemia_with_ringed_sideroblasts	NS	n	COSV54407487	COSM43416	150332241	c.2368C>T	p.Q790*	Substitution - Nonsense	null	null	38	4:105236310-105236310	+	n	-	PATHOGENIC	0.83544	Confirmed somatic variant	24030381	null	NS	NS	null	ENSP00000442788.1:p.Gln790Ter	ENST00000540549.5:c.2368C>T	4:g.105236310C>T
TET2	ENST00000540549.5	6009	25941	ocular_carcinoma_8	2580620	2441957	skin	eye	NS	NS	adnexal_tumour	sebaceous_carcinoma	NS	NS	n	COSV54407487	COSM43416	150332241	c.2368C>T	p.Q790*	Substitution - Nonsense	null	null	38	4:105236310-105236310	+	n	-	PATHOGENIC	0.83544	Confirmed somatic variant	27287813	null	surgery-fixed	primary	null	ENSP00000442788.1:p.Gln790Ter	ENST00000540549.5:c.2368C>T	4:g.105236310C>T
TET2	ENST00000540549.5	6009	25941	2011-2338:2012-306-T	2297749	2163350	upper_aerodigestive_tract	head_neck	NS	NS	carcinoma	squamous_cell_carcinoma	NS	NS	n	COSV54399786	COSN15655410	150338365	c.3410-970C>G	p.?	Unknown	hom	null	38	4:105240369-105240369	+	n	-	NEUTRAL	0.09747	Confirmed somatic variant	25056374	null	surgery-fixed	NS	null	null	ENST00000540549.5:c.3410-970C>G	4:g.105240369C>G
TET2	ENST00000540549.5	6009	25941	1799692	1799692	1701428	haematopoietic_and_lymphoid_tissue	NS	NS	NS	haematopoietic_neoplasm	mast_cell_neoplasm	systemic_mastocytosis	aggressive_and_associated_with_other_haematological_disorder	n	COSV54425789	COSM1168018	150364876	c.2518del	p.L840*	Deletion - Frameshift	null	null	38	4:105236460-105236460	+	n	-	null	null	Variant of unknown origin	23074272	null	blood-bone marrow	NS	77	ENSP00000442788.1:p.Leu840Ter	ENST00000540549.5:c.2518del	4:g.105236460del
TET2	ENST00000540549.5	6009	25941	2042053	2042053	1923171	haematopoietic_and_lymphoid_tissue	NS	NS	NS	haematopoietic_neoplasm	myelodysplastic_syndrome	refractory_cytopenia_with_multilinear_dysplasia	NS	n	null	COSM1716801	171783018	c.?	p.P1889L	Substitution - Missense	hom	null	null	null	+	null	-	null	null	Variant of unknown origin	23996483	null	blood-bone marrow	primary	73	ENSP00000442788.1:p.Pro1889Leu	null	null
TET2	ENST00000540549.5	6009	25941	PD5776a	1465390	1389237	haematopoietic_and_lymphoid_tissue	NS	NS	NS	haematopoietic_neoplasm	myelodysplastic_syndrome	refractory_cytopenia_with_unilineage_dysplasia	refractory_anaemia	n	COSV54417559	COSM4383913	150348235	c.3708_3710del	p.I1236_P1237delinsM	Deletion - In frame	null	null	38	4:105243683-105243685	+	n	-	null	null	Confirmed somatic variant	24030381	null	NS	NS	null	ENSP00000442788.1:p.Ile1236_Pro1237delinsMet	ENST00000540549.5:c.3708_3710del	4:g.105243683_105243685del
TET2	ENST00000540549.5	6009	25941	PD5726a	1465340	1389187	haematopoietic_and_lymphoid_tissue	NS	NS	NS	haematopoietic_neoplasm	myelodysplastic_syndrome	refractory_cytopenia_with_multilinear_dysplasia	NS	n	COSV54415782	COSM4383910	150374239	c.3632_3633del	p.C1211Ffs*11	Deletion - Frameshift	null	null	38	4:105243607-105243608	+	n	-	null	null	Confirmed somatic variant	24030381	null	NS	NS	null	ENSP00000442788.1:p.Cys1211PhefsTer11	ENST00000540549.5:c.3632_3633del	4:g.105243607_105243608del
TET2	ENST00000540549.5	6009	25941	1656759	1656759	1571416	haematopoietic_and_lymphoid_tissue	NS	NS	NS	haematopoietic_neoplasm	chronic_myelomonocytic_leukaemia	NS	NS	n	COSV54416620	COSM211664	150347501	c.2161_2162del	p.H721*	Deletion - Frameshift	het	null	38	4:105236103-105236104	+	n	-	null	null	Variant of unknown origin	22395470	null	blood-bone marrow	NS	null	ENSP00000442788.1:p.His721Ter	ENST00000540549.5:c.2161_2162del	4:g.105236103_105236104del
TET2	ENST00000540549.5	6009	25941	2767523	2767523	2625742	haematopoietic_and_lymphoid_tissue	lymph_node	NS	NS	lymphoid_neoplasm	peripheral_T_cell_lymphoma_unspecified	NS	NS	n	COSV54406439	COSM1168028	150332650	c.2191C>T	p.Q731*	Substitution - Nonsense	null	null	38	4:105236133-105236133	+	n	-	PATHOGENIC	0.76094	Variant of unknown origin	29662631	null	surgery-fixed	NS	null	ENSP00000442788.1:p.Gln731Ter	ENST00000540549.5:c.2191C>T	4:g.105236133C>T
TET2	ENST00000540549.5	6009	25941	1849078	1849078	1741790	haematopoietic_and_lymphoid_tissue	NS	NS	NS	haematopoietic_neoplasm	acute_myeloid_leukaemia	M2	NS	n	null	COSM1169607	171786956	c.?	p.Q866*	Substitution - Nonsense	null	null	null	null	+	null	-	null	null	Variant of unknown origin	23135354	null	blood-bone marrow	primary	null	ENSP00000442788.1:p.Gln866Ter	null	null
TET2	ENST00000540549.5	6009	25941	1849079	1849079	1741791	haematopoietic_and_lymphoid_tissue	NS	NS	NS	haematopoietic_neoplasm	acute_myeloid_leukaemia	M2	NS	n	null	COSM1169607	171786956	c.?	p.Q866*	Substitution - Nonsense	null	null	null	null	+	null	-	null	null	Variant of unknown origin	23135354	null	blood-bone marrow	recurrent	null	ENSP00000442788.1:p.Gln866Ter	null	null
TET2	ENST00000540549.5	6009	25941	2015-120	2592173	2453054	haematopoietic_and_lymphoid_tissue	NS	NS	NS	haematopoietic_neoplasm	chronic_myelomonocytic_leukaemia	NS	NS	n	null	COSM1169607	171786956	c.?	p.Q866*	Substitution - Nonsense	null	null	null	null	+	null	-	null	null	Variant of unknown origin	27029036	null	blood-bone marrow	NS	null	ENSP00000442788.1:p.Gln866Ter	null	null
TET2	ENST00000540549.5	6009	25941	PD11212a	1738801	1644632	haematopoietic_and_lymphoid_tissue	NS	NS	NS	haematopoietic_neoplasm	acute_myeloid_leukaemia	NS	NS	n	COSV54413568	COSM5944248	150364425	c.895del	p.D299Mfs*9	Deletion - Frameshift	null	null	38	4:105234837-105234837	+	n	-	null	null	Variant of unknown origin	27276561	null	NS	NS	null	ENSP00000442788.1:p.Asp299MetfsTer9	ENST00000540549.5:c.895del	4:g.105234837del
TET2	ENST00000540549.5	6009	25941	2217413	2217413	2085500	haematopoietic_and_lymphoid_tissue	NS	NS	NS	haematopoietic_neoplasm	myelodysplastic_syndrome	refractory_cytopenia_with_multilinear_dysplasia	NS	n	null	COSM1716807	171788932	c.?	p.Q1547*	Substitution - Nonsense	null	null	null	null	+	null	-	null	null	Variant of unknown origin	24850867	null	blood-bone marrow	NS	76	ENSP00000442788.1:p.Gln1547Ter	null	null
TET2	ENST00000540549.5	6009	25941	2439394	2439394	2302235	haematopoietic_and_lymphoid_tissue	NS	NS	NS	haematopoietic_neoplasm	myelofibrosis	primary	NS	n	null	COSM5369885	171789608	c.?	p.G805*	Substitution - Nonsense	null	null	null	null	+	null	-	null	null	Confirmed somatic variant	26423830	null	blood-bone marrow	primary	null	null	null	null
TET2	ENST00000540549.5	6009	25941	2591359	2591359	2452319	lung	NS	NS	NS	carcinoma	non_small_cell_carcinoma	NS	NS	n	null	COSM6022482	171788147	c.?	p.Q1542*	Substitution - Nonsense	null	null	null	null	+	null	-	null	null	Confirmed somatic variant	27528220	null	NS	recurrent	null	ENSP00000442788.1:p.Gln1542Ter	null	null
TET2	ENST00000540549.5	6009	25941	2042031	2042031	1923149	haematopoietic_and_lymphoid_tissue	NS	NS	NS	haematopoietic_neoplasm	myelodysplastic_syndrome	refractory_anaemia_with_excess_blasts	NS	n	null	COSM1716776	171790500	c.?	p.T313Nfs*18	Frameshift	het	null	null	null	+	null	-	null	null	Variant of unknown origin	23996483	null	blood-bone marrow	primary	73	null	null	null
TET2	ENST00000540549.5	6009	25941	1533501	1533501	1455840	haematopoietic_and_lymphoid_tissue	NS	NS	NS	haematopoietic_neoplasm	blastic_plasmacytoid_dendritic_cell_neoplasm	NS	NS	n	COSV54408856	COSM96925	150340524	c.4567C>T	p.Q1523*	Substitution - Nonsense	het	null	38	4:105275077-105275077	+	n	-	PATHOGENIC	0.87429	Reported in another cancer sample as somatic	21275969	null	surgery - NOS	NS	72	ENSP00000442788.1:p.Gln1523Ter	ENST00000540549.5:c.4567C>T	4:g.105275077C>T
TET2	ENST00000540549.5	6009	25941	HD-1380_0725	2834055	2689862	haematopoietic_and_lymphoid_tissue	NS	NS	NS	haematopoietic_neoplasm	myelofibrosis	post-thrombocythaemic-polycythaemic	NS	n	COSV54406818	COSM1716536	150344888	c.4960C>T	p.Q1654*	Substitution - Nonsense	null	null	38	4:105275470-105275470	+	n	-	PATHOGENIC	0.92997	Reported in another cancer sample as somatic	23996481	null	blood-bone marrow	secondary	74	ENSP00000442788.1:p.Gln1654Ter	ENST00000540549.5:c.4960C>T	4:g.105275470C>T
TET2	ENST00000540549.5	6009	25941	P-0003225-T01-IM5	2719720	2578541	skin	NS	NS	NS	malignant_melanoma	NS	NS	NS	n	COSV54406818	COSM1716536	150344888	c.4960C>T	p.Q1654*	Substitution - Nonsense	het	null	38	4:105275470-105275470	+	n	-	PATHOGENIC	0.92997	Confirmed somatic variant	28481359	null	surgery-fixed	metastasis	null	ENSP00000442788.1:p.Gln1654Ter	ENST00000540549.5:c.4960C>T	4:g.105275470C>T
TET2	ENST00000540549.5	6009	25941	HD-0725_1380	2834054	2689862	haematopoietic_and_lymphoid_tissue	NS	NS	NS	haematopoietic_neoplasm	myelofibrosis	post-thrombocythaemic-polycythaemic	NS	n	COSV54406818	COSM1716536	150344888	c.4960C>T	p.Q1654*	Substitution - Nonsense	null	null	38	4:105275470-105275470	+	n	-	PATHOGENIC	0.92997	Reported in another cancer sample as somatic	23996481	null	blood-bone marrow	secondary	74	ENSP00000442788.1:p.Gln1654Ter	ENST00000540549.5:c.4960C>T	4:g.105275470C>T
TET2	ENST00000540549.5	6009	25941	CT6	2777999	2636133	large_intestine	NS	NS	NS	carcinoma	adenocarcinoma	NS	NS	n	COSV54403494	COSM3598853	150348160	c.1223C>T	p.P408L	Substitution - Missense	null	null	38	4:105235165-105235165	+	n	-	NEUTRAL	0.44064	Confirmed somatic variant	28769798	null	surgery fresh/frozen	NS	58	ENSP00000442788.1:p.Pro408Leu	ENST00000540549.5:c.1223C>T	4:g.105235165C>T
TET2	ENST00000540549.5	6009	25941	1527133	1527133	1449501	haematopoietic_and_lymphoid_tissue	NS	NS	NS	haematopoietic_neoplasm	myelodysplastic_syndrome	refractory_anaemia_with_excess_blasts	NS	n	COSV54399431	COSM96522	150343612	c.3202C>T	p.Q1068*	Substitution - Nonsense	het	null	38	4:105237144-105237144	+	n	-	PATHOGENIC	0.82604	Reported in another cancer sample as somatic	21922510	null	blood-bone marrow	NS	64	ENSP00000442788.1:p.Gln1068Ter	ENST00000540549.5:c.3202C>T	4:g.105237144C>T
TET2	ENST00000540549.5	6009	25941	MDS-236	2056950	1937194	haematopoietic_and_lymphoid_tissue	NS	NS	NS	haematopoietic_neoplasm	myelodysplastic_syndrome	NS	NS	n	null	COSM1738133	171793204	c.?	p.I1177Xfs*?	Frameshift	null	null	null	null	+	null	-	null	null	Variant of unknown origin	24218139	null	blood-bone marrow	NS	null	null	null	null
TET2	ENST00000540549.5	6009	25941	2015-170	2592206	2453087	haematopoietic_and_lymphoid_tissue	NS	NS	NS	haematopoietic_neoplasm	chronic_myelomonocytic_leukaemia	NS	NS	n	null	COSM6023726	171789925	c.?	p.T665Qfs*35	Frameshift	null	null	null	null	+	null	-	null	null	Variant of unknown origin	27029036	null	blood-bone marrow	NS	null	null	null	null
TET2	ENST00000540549.5	6009	25941	106	1796369	1698116	haematopoietic_and_lymphoid_tissue	NS	NS	NS	haematopoietic_neoplasm	myelodysplastic_syndrome	refractory_cytopenia_with_multilinear_dysplasia	NS	n	COSV54396235	COSM1015786	150336985	c.73T>C	p.C25R	Substitution - Missense	het	null	38	4:105234015-105234015	+	n	-	NEUTRAL	0.3906	Variant of unknown origin	23099237	null	blood-bone marrow	NS	41	ENSP00000442788.1:p.Cys25Arg	ENST00000540549.5:c.73T>C	4:g.105234015T>C
TET2	ENST00000540549.5	6009	25941	99	1796367	1698114	haematopoietic_and_lymphoid_tissue	NS	NS	NS	haematopoietic_neoplasm	myelodysplastic_syndrome	refractory_anaemia_with_excess_blasts	NS	n	COSV54396235	COSM1015786	150336985	c.73T>C	p.C25R	Substitution - Missense	het	null	38	4:105234015-105234015	+	n	-	NEUTRAL	0.3906	Variant of unknown origin	23099237	null	blood-bone marrow	NS	65	ENSP00000442788.1:p.Cys25Arg	ENST00000540549.5:c.73T>C	4:g.105234015T>C
TET2	ENST00000540549.5	6009	25941	101	1796368	1698115	haematopoietic_and_lymphoid_tissue	NS	NS	NS	haematopoietic_neoplasm	myelodysplastic_syndrome	refractory_cytopenia_with_multilinear_dysplasia	NS	n	COSV54396235	COSM1015786	150336985	c.73T>C	p.C25R	Substitution - Missense	het	null	38	4:105234015-105234015	+	n	-	NEUTRAL	0.3906	Variant of unknown origin	23099237	null	blood-bone marrow	NS	16	ENSP00000442788.1:p.Cys25Arg	ENST00000540549.5:c.73T>C	4:g.105234015T>C
TET2	ENST00000540549.5	6009	25941	84	1796362	1698109	haematopoietic_and_lymphoid_tissue	NS	NS	NS	haematopoietic_neoplasm	myelodysplastic_syndrome	refractory_cytopenia_with_multilinear_dysplasia	NS	n	COSV54396235	COSM1015786	150336985	c.73T>C	p.C25R	Substitution - Missense	het	null	38	4:105234015-105234015	+	n	-	NEUTRAL	0.3906	Variant of unknown origin	23099237	null	blood-bone marrow	NS	41	ENSP00000442788.1:p.Cys25Arg	ENST00000540549.5:c.73T>C	4:g.105234015T>C
TET2	ENST00000540549.5	6009	25941	156	1796402	1698149	haematopoietic_and_lymphoid_tissue	NS	NS	NS	haematopoietic_neoplasm	myelodysplastic_syndrome	refractory_anaemia_with_excess_blasts	NS	n	COSV54396235	COSM1015786	150336985	c.73T>C	p.C25R	Substitution - Missense	het	null	38	4:105234015-105234015	+	n	-	NEUTRAL	0.3906	Variant of unknown origin	23099237	null	blood-bone marrow	NS	56	ENSP00000442788.1:p.Cys25Arg	ENST00000540549.5:c.73T>C	4:g.105234015T>C
TET2	ENST00000540549.5	6009	25941	PD7387a	1548782	1470901	haematopoietic_and_lymphoid_tissue	NS	NS	NS	haematopoietic_neoplasm	chronic_myelomonocytic_leukaemia	NS	NS	n	COSV54399754	COSM4170168	150346076	c.3821_3822del	p.Q1274Rfs*25	Deletion - Frameshift	null	null	38	4:105259636-105259637	+	n	-	null	null	Confirmed somatic variant	24030381	null	NS	NS	null	ENSP00000442788.1:p.Gln1274ArgfsTer25	ENST00000540549.5:c.3821_3822del	4:g.105259636_105259637del
TET2	ENST00000540549.5	6009	25941	138	2776526	2634662	haematopoietic_and_lymphoid_tissue	NS	NS	NS	haematopoietic_neoplasm	essential_thrombocythaemia	NS	NS	n	COSV99482064	COSM7409544	150368920	c.4763del	p.I1588Tfs*8	Deletion - Frameshift	null	null	38	4:105275273-105275273	+	n	-	null	null	Variant of unknown origin	30304655	null	blood-bone marrow	NS	null	ENSP00000442788.1:p.Ile1588ThrfsTer8	ENST00000540549.5:c.4763del	4:g.105275273del
TET2	ENST00000540549.5	6009	25941	172	2776539	2634675	haematopoietic_and_lymphoid_tissue	NS	NS	NS	haematopoietic_neoplasm	essential_thrombocythaemia	NS	NS	n	COSV54422850	COSM6937686	150368924	c.4182+1G>A	p.?	Unknown	null	null	38	4:105269748-105269748	+	n	-	PATHOGENIC	0.99142	Reported in another cancer sample as somatic	30304655	null	blood-bone marrow	NS	null	null	ENST00000540549.5:c.4182+1G>A	4:g.105269748G>A
TET2	ENST00000540549.5	6009	25941	P-0004688-T01-IM5	2721089	2579910	urinary_tract	upper_urinary_tract	NS	NS	carcinoma	transitional_cell_carcinoma	NS	NS	n	COSV54422850	COSM6937686	150368924	c.4182+1G>A	p.?	Unknown	het	null	38	4:105269748-105269748	+	n	-	PATHOGENIC	0.99142	Confirmed somatic variant	28481359	null	surgery - NOS	primary	null	null	ENST00000540549.5:c.4182+1G>A	4:g.105269748G>A
TET2	ENST00000540549.5	6009	25941	2214764	2214764	2082888	haematopoietic_and_lymphoid_tissue	NS	NS	NS	haematopoietic_neoplasm	acute_myeloid_leukaemia	normal_karyotype	NS	n	null	COSM4167266	171792701	c.?	p.E1279G	Substitution - Missense	null	null	null	null	+	null	-	null	null	Variant of unknown origin	24859829	null	blood-bone marrow	NS	null	null	null	null
TET2	ENST00000540549.5	6009	25941	1583	2777027	2635163	haematopoietic_and_lymphoid_tissue	NS	NS	NS	haematopoietic_neoplasm	myelofibrosis	NS	NS	n	COSV99480943	COSM7409991	150345286	c.5396del	p.K1799Rfs*21	Deletion - Frameshift	null	null	38	4:105275906-105275906	+	n	-	null	null	Variant of unknown origin	30304655	null	blood-bone marrow	NS	null	ENSP00000442788.1:p.Lys1799ArgfsTer21	ENST00000540549.5:c.5396del	4:g.105275906del
TET2	ENST00000540549.5	6009	25941	P-0006504-T02-IM5	2722882	2581703	breast	NS	NS	NS	carcinoma	ductal_carcinoma	NS	NS	n	COSV54398405	COSM41706	150329740	c.4354C>T	p.R1452*	Substitution - Nonsense	het	null	38	4:105272735-105272735	+	n	-	PATHOGENIC	0.88268	Confirmed somatic variant	28481359	null	fixed - NOS	metastasis	null	ENSP00000442788.1:p.Arg1452Ter	ENST00000540549.5:c.4354C>T	4:g.105272735C>T
TET2	ENST00000540549.5	6009	25941	1657239	1657239	1571894	haematopoietic_and_lymphoid_tissue	NS	NS	NS	haematopoietic_neoplasm	acute_myeloid_leukaemia	NS	NS	n	COSV54398405	COSM41706	150329740	c.4354C>T	p.R1452*	Substitution - Nonsense	null	null	38	4:105272735-105272735	+	n	-	PATHOGENIC	0.88268	Reported in another cancer sample as somatic	22116554	null	blood-bone marrow	NS	null	ENSP00000442788.1:p.Arg1452Ter	ENST00000540549.5:c.4354C>T	4:g.105272735C>T
TET2	ENST00000540549.5	6009	25941	1507689	1507689	1430555	haematopoietic_and_lymphoid_tissue	NS	NS	NS	haematopoietic_neoplasm	chronic_myelomonocytic_leukaemia	NS	NS	n	COSV54398405	COSM41706	150329740	c.4354C>T	p.R1452*	Substitution - Nonsense	null	null	38	4:105272735-105272735	+	n	-	PATHOGENIC	0.88268	Reported in another cancer sample as somatic	20644105	null	blood-bone marrow	NS	71	ENSP00000442788.1:p.Arg1452Ter	ENST00000540549.5:c.4354C>T	4:g.105272735C>T
TET2	ENST00000540549.5	6009	25941	2780661	2780661	2638508	haematopoietic_and_lymphoid_tissue	NS	NS	NS	haematopoietic_neoplasm	chronic_myelomonocytic_leukaemia	NS	NS	n	COSV54398405	COSM41706	150329740	c.4354C>T	p.R1452*	Substitution - Nonsense	null	null	38	4:105272735-105272735	+	n	-	PATHOGENIC	0.88268	Reported in another cancer sample as somatic	26728869	null	blood-bone marrow	NS	82	ENSP00000442788.1:p.Arg1452Ter	ENST00000540549.5:c.4354C>T	4:g.105272735C>T
TET2	ENST00000540549.5	6009	25941	1357663	1357663	1267704	haematopoietic_and_lymphoid_tissue	NS	NS	NS	haematopoietic_neoplasm	chronic_myelomonocytic_leukaemia	NS	NS	n	COSV54398405	COSM41706	150329740	c.4354C>T	p.R1452*	Substitution - Nonsense	null	null	38	4:105272735-105272735	+	n	-	PATHOGENIC	0.88268	Reported in another cancer sample as somatic	19797729	null	blood-bone marrow	NS	79	ENSP00000442788.1:p.Arg1452Ter	ENST00000540549.5:c.4354C>T	4:g.105272735C>T
TET2	ENST00000540549.5	6009	25941	P860	2878649	2733164	haematopoietic_and_lymphoid_tissue	NS	NS	NS	lymphoid_neoplasm	diffuse_large_B_cell_lymphoma	NS	NS	n	COSV54398405	COSM41706	150329740	c.4354C>T	p.R1452*	Substitution - Nonsense	null	null	38	4:105272735-105272735	+	n	-	PATHOGENIC	0.88268	Reported in another cancer sample as somatic	32187361	null	surgery-fixed	primary	null	ENSP00000442788.1:p.Arg1452Ter	ENST00000540549.5:c.4354C>T	4:g.105272735C>T
TET2	ENST00000540549.5	6009	25941	PD6281a	1483811	1407437	haematopoietic_and_lymphoid_tissue	NS	NS	NS	haematopoietic_neoplasm	chronic_myelomonocytic_leukaemia	NS	NS	n	COSV54398405	COSM41706	150329740	c.4354C>T	p.R1452*	Substitution - Nonsense	null	null	38	4:105272735-105272735	+	n	-	PATHOGENIC	0.88268	Confirmed somatic variant	24030381	null	NS	NS	null	ENSP00000442788.1:p.Arg1452Ter	ENST00000540549.5:c.4354C>T	4:g.105272735C>T
TET2	ENST00000540549.5	6009	25941	289	2776586	2634722	haematopoietic_and_lymphoid_tissue	NS	NS	NS	haematopoietic_neoplasm	essential_thrombocythaemia	NS	NS	n	COSV54398405	COSM41706	150329740	c.4354C>T	p.R1452*	Substitution - Nonsense	null	null	38	4:105272735-105272735	+	n	-	PATHOGENIC	0.88268	Reported in another cancer sample as somatic	30304655	null	blood-bone marrow	NS	null	ENSP00000442788.1:p.Arg1452Ter	ENST00000540549.5:c.4354C>T	4:g.105272735C>T
TET2	ENST00000540549.5	6009	25941	P-0010803-T01-IM5	2726471	2585292	urinary_tract	upper_urinary_tract	NS	NS	carcinoma	transitional_cell_carcinoma	NS	NS	n	COSV54398405	COSM41706	150329740	c.4354C>T	p.R1452*	Substitution - Nonsense	het	null	38	4:105272735-105272735	+	n	-	PATHOGENIC	0.88268	Confirmed somatic variant	28481359	null	surgery-fixed	primary	null	ENSP00000442788.1:p.Arg1452Ter	ENST00000540549.5:c.4354C>T	4:g.105272735C>T
TET2	ENST00000540549.5	6009	25941	59	2222646	2090628	haematopoietic_and_lymphoid_tissue	NS	NS	NS	lymphoid_neoplasm	angioimmunoblastic_T_cell_lymphoma	NS	NS	n	COSV54398405	COSM41706	150329740	c.4354C>T	p.R1452*	Substitution - Nonsense	null	null	38	4:105272735-105272735	+	n	-	PATHOGENIC	0.88268	Confirmed somatic variant	24345752	null	fixed - NOS	NS	null	ENSP00000442788.1:p.Arg1452Ter	ENST00000540549.5:c.4354C>T	4:g.105272735C>T
TET2	ENST00000540549.5	6009	25941	1396	2776906	2635042	haematopoietic_and_lymphoid_tissue	NS	NS	NS	haematopoietic_neoplasm	myelofibrosis	NS	NS	n	COSV54398405	COSM41706	150329740	c.4354C>T	p.R1452*	Substitution - Nonsense	null	null	38	4:105272735-105272735	+	n	-	PATHOGENIC	0.88268	Reported in another cancer sample as somatic	30304655	null	blood-bone marrow	NS	null	ENSP00000442788.1:p.Arg1452Ter	ENST00000540549.5:c.4354C>T	4:g.105272735C>T
TET2	ENST00000540549.5	6009	25941	PD10865a	1738454	1644285	haematopoietic_and_lymphoid_tissue	NS	NS	NS	haematopoietic_neoplasm	acute_myeloid_leukaemia	NS	NS	n	COSV54398405	COSM41706	150329740	c.4354C>T	p.R1452*	Substitution - Nonsense	null	null	38	4:105272735-105272735	+	n	-	PATHOGENIC	0.88268	Reported in another cancer sample as somatic	27276561	null	NS	NS	null	ENSP00000442788.1:p.Arg1452Ter	ENST00000540549.5:c.4354C>T	4:g.105272735C>T
TET2	ENST00000540549.5	6009	25941	1507724	1507724	1430590	haematopoietic_and_lymphoid_tissue	NS	NS	NS	haematopoietic_neoplasm	chronic_myelomonocytic_leukaemia	NS	NS	n	COSV54398405	COSM41706	150329740	c.4354C>T	p.R1452*	Substitution - Nonsense	null	null	38	4:105272735-105272735	+	n	-	PATHOGENIC	0.88268	Reported in another cancer sample as somatic	20644105	null	blood-bone marrow	NS	72	ENSP00000442788.1:p.Arg1452Ter	ENST00000540549.5:c.4354C>T	4:g.105272735C>T
TET2	ENST00000540549.5	6009	25941	1518397	1518397	1440775	haematopoietic_and_lymphoid_tissue	NS	NS	NS	haematopoietic_neoplasm	myelodysplastic_syndrome	refractory_anaemia_with_excess_blasts	NS	n	null	COSM88818	171790369	c.?	p.D1425Xfs*?	Frameshift	null	null	null	null	+	null	-	null	null	Variant of unknown origin	21494260	null	blood-bone marrow	NS	71	null	null	null
TET2	ENST00000540549.5	6009	25941	FP-22b	2821166	2677131	haematopoietic_and_lymphoid_tissue	NS	NS	NS	haematopoietic_neoplasm	myelofibrosis	primary	NS	n	COSV54400764	COSM5878921	150332697	c.156del	p.K53Sfs*14	Deletion - Frameshift	null	null	38	4:105234098-105234098	+	n	-	null	null	Variant of unknown origin	31776465	null	blood-bone marrow	NS	56	ENSP00000442788.1:p.Lys53SerfsTer14	ENST00000540549.5:c.156del	4:g.105234098del
TET2	ENST00000540549.5	6009	25941	FP-22a	2821165	2677131	haematopoietic_and_lymphoid_tissue	NS	NS	NS	haematopoietic_neoplasm	myelofibrosis	primary	NS	n	COSV54400764	COSM5878921	150332697	c.156del	p.K53Sfs*14	Deletion - Frameshift	null	null	38	4:105234098-105234098	+	n	-	null	null	Variant of unknown origin	31776465	null	blood-bone marrow	NS	56	ENSP00000442788.1:p.Lys53SerfsTer14	ENST00000540549.5:c.156del	4:g.105234098del
TET2	ENST00000540549.5	6009	25941	AML_253	2520134	2382483	haematopoietic_and_lymphoid_tissue	NS	NS	NS	haematopoietic_neoplasm	acute_myeloid_leukaemia	NS	NS	n	COSV54400764	COSM5878921	150332697	c.156del	p.K53Sfs*14	Deletion - Frameshift	null	null	38	4:105234098-105234098	+	n	-	null	null	Variant of unknown origin	27288520	null	blood-bone marrow	primary	65	ENSP00000442788.1:p.Lys53SerfsTer14	ENST00000540549.5:c.156del	4:g.105234098del
TET2	ENST00000540549.5	6009	25941	25	2201814	2070092	haematopoietic_and_lymphoid_tissue	NS	NS	NS	haematopoietic_neoplasm	chronic_myelomonocytic_leukaemia	NS	NS	n	null	COSM3738486	171792899	c.?	p.I873Xfs*28	Frameshift	null	null	null	null	+	null	-	null	null	Variant of unknown origin	24817963	null	blood-bone marrow	NS	null	null	null	null
TET2	ENST00000540549.5	6009	25941	2832862	2832862	2688671	haematopoietic_and_lymphoid_tissue	NS	NS	NS	haematopoietic_neoplasm	myelodysplastic_syndrome	refractory_anaemia_with_excess_blasts	NS	n	COSV104597348	COSM9311691	175851859	c.1621del	p.L541*	Deletion - Frameshift	null	null	38	4:105235563-105235563	+	n	-	null	null	Variant of unknown origin	29515765	null	blood-bone marrow	NS	null	null	ENST00000540549.5:c.1621del	4:g.105235563del
TET2	ENST00000540549.5	6009	25941	1333059	1333059	1243533	haematopoietic_and_lymphoid_tissue	NS	NS	NS	haematopoietic_neoplasm	myelodysplastic_syndrome	refractory_cytopenia_with_unilineage_dysplasia	refractory_anaemia	n	null	COSM41889	171790501	c.?	p.C1396W	Substitution - Missense	het	null	null	null	+	null	-	null	null	Reported in another cancer sample as somatic	19483684	null	blood-bone marrow	NS	null	ENSP00000442788.1:p.Cys1396Trp	null	null
TET2	ENST00000540549.5	6009	25941	5-RM006-T1	2869820	2724817	skin	NS	NS	NS	carcinoma	basal_cell_carcinoma	NS	NS	n	COSV105021624	COSM9803033	150372463	c.3409+63G>A	p.?	Unknown	null	null	38	4:105237414-105237414	+	n	-	NEUTRAL	0.31617	Confirmed somatic variant	26950094	null	surgery - NOS	NS	64	null	ENST00000540549.5:c.3409+63G>A	4:g.105237414G>A
TET2	ENST00000540549.5	6009	25941	PD8479a	1578897	1500317	haematopoietic_and_lymphoid_tissue	NS	NS	NS	haematopoietic_neoplasm	acute_myeloid_leukaemia	NS	NS	n	COSV54397216	COSM5944510	150351728	c.3305_3306insAGG	p.N1102delinsKG	null	null	null	38	4:105237247-105237248	+	n	-	null	null	Variant of unknown origin	27276561	null	NS	NS	null	ENSP00000442788.1:p.Asn1102delinsLysGly	ENST00000540549.5:c.3305_3306insAGG	4:g.105237247_105237248insAGG
TET2	ENST00000540549.5	6009	25941	1333616	1333616	1244089	haematopoietic_and_lymphoid_tissue	NS	NS	NS	haematopoietic_neoplasm	myelodysplastic_syndrome	refractory_cytopenia_with_unilineage_dysplasia	refractory_anaemia	n	COSV54405618	COSM43469	150344771	c.4071del	p.E1357Dfs*6	Deletion - Frameshift	null	null	38	4:105269636-105269636	+	n	-	null	null	Variant of unknown origin	19666869	null	blood-bone marrow	NS	61	ENSP00000442788.1:p.Glu1357AspfsTer6	ENST00000540549.5:c.4071del	4:g.105269636del
TET2	ENST00000540549.5	6009	25941	1333061	1333061	1243535	haematopoietic_and_lymphoid_tissue	NS	NS	NS	haematopoietic_neoplasm	myelodysplastic_syndrome	refractory_cytopenia_with_unilineage_dysplasia	refractory_anaemia	n	COSV54429971	COSM46461	150348973	c.2044dup	p.H682Pfs*11	Insertion - Frameshift	hom	null	38	4:105235986-105235987	+	n	-	null	null	Variant of unknown origin	19483684	null	blood-bone marrow	NS	null	ENSP00000442788.1:p.His682ProfsTer11	ENST00000540549.5:c.2044dup	4:g.105235986dup
TET2	ENST00000540549.5	6009	25941	P905	2878694	2733209	haematopoietic_and_lymphoid_tissue	NS	NS	NS	lymphoid_neoplasm	diffuse_large_B_cell_lymphoma	NS	NS	n	COSV54425813	COSM1633399	150352954	c.466C>T	p.Q156*	Substitution - Nonsense	null	null	38	4:105234408-105234408	+	n	-	null	0.65889	Reported in another cancer sample as somatic	32187361	null	surgery-fixed	primary	null	ENSP00000442788.1:p.Gln156Ter	ENST00000540549.5:c.466C>T	4:g.105234408C>T
TET2	ENST00000540549.5	6009	25941	PD6822a	1504033	1426911	haematopoietic_and_lymphoid_tissue	NS	NS	NS	haematopoietic_neoplasm	myelodysplastic_syndrome	refractory_cytopenia_with_multilinear_dysplasia	NS	n	COSV54398434	COSM4383876	150332323	c.2810del	p.H937Pfs*16	Deletion - Frameshift	null	null	38	4:105236752-105236752	+	n	-	null	null	Confirmed somatic variant	24030381	null	NS	NS	null	ENSP00000442788.1:p.His937ProfsTer16	ENST00000540549.5:c.2810del	4:g.105236752del
TET2	ENST00000540549.5	6009	25941	2604528	2604528	2465419	haematopoietic_and_lymphoid_tissue	NS	NS	NS	haematopoietic_neoplasm	acute_myeloid_leukaemia	NS	NS	n	null	COSM3738469	171785340	c.?	p.G1869E	Substitution - Missense	null	null	null	null	+	null	-	null	null	Variant of unknown origin	24994606	null	blood-bone marrow	NS	null	ENSP00000442788.1:p.Gly1869Glu	null	null
TET2	ENST00000540549.5	6009	25941	6	2201795	2070073	haematopoietic_and_lymphoid_tissue	NS	NS	NS	haematopoietic_neoplasm	chronic_myelomonocytic_leukaemia	NS	NS	n	null	COSM3738469	171785340	c.?	p.G1869E	Substitution - Missense	null	null	null	null	+	null	-	null	null	Variant of unknown origin	24817963	null	blood-bone marrow	NS	null	ENSP00000442788.1:p.Gly1869Glu	null	null
TET2	ENST00000540549.5	6009	25941	3	2201792	2070070	haematopoietic_and_lymphoid_tissue	NS	NS	NS	haematopoietic_neoplasm	chronic_myelomonocytic_leukaemia	NS	NS	n	null	COSM3738469	171785340	c.?	p.G1869E	Substitution - Missense	null	null	null	null	+	null	-	null	null	Variant of unknown origin	24817963	null	blood-bone marrow	NS	null	ENSP00000442788.1:p.Gly1869Glu	null	null
TET2	ENST00000540549.5	6009	25941	2217425	2217425	2085512	haematopoietic_and_lymphoid_tissue	NS	NS	NS	haematopoietic_neoplasm	myelodysplastic_syndrome	refractory_anaemia_with_ringed_sideroblasts	NS	n	null	COSM3738469	171785340	c.?	p.G1869E	Substitution - Missense	null	null	null	null	+	null	-	null	null	Variant of unknown origin	24850867	null	blood-bone marrow	NS	68	ENSP00000442788.1:p.Gly1869Glu	null	null
TET2	ENST00000540549.5	6009	25941	2214741	2214741	2082865	haematopoietic_and_lymphoid_tissue	NS	NS	NS	haematopoietic_neoplasm	acute_myeloid_leukaemia	normal_karyotype	NS	n	null	COSM4167251	171793095	c.?	p.Q897*	Substitution - Nonsense	null	null	null	null	+	null	-	null	null	Variant of unknown origin	24859829	null	blood-bone marrow	NS	null	ENSP00000442788.1:p.Gln897Ter	null	null
TET2	ENST00000540549.5	6009	25941	1550566	1550566	1472671	haematopoietic_and_lymphoid_tissue	lymph_node	NS	NS	lymphoid_neoplasm	peripheral_T_cell_lymphoma_unspecified	NS	NS	n	COSV54396018	COSM43417	150328702	c.2746C>T	p.Q916*	Substitution - Nonsense	null	null	38	4:105236688-105236688	+	n	-	PATHOGENIC	0.93334	Reported in another cancer sample as somatic	21723201	null	surgery - NOS	NS	null	ENSP00000442788.1:p.Gln916Ter	ENST00000540549.5:c.2746C>T	4:g.105236688C>T
TET2	ENST00000540549.5	6009	25941	P-0009003-T01-IM5	2725005	2583826	skin	scalp	NS	NS	adnexal_tumour	sebaceous_carcinoma	NS	NS	n	COSV54400669	COSM5400256	150353788	c.1256C>T	p.P419L	Substitution - Missense	het	null	38	4:105235198-105235198	+	n	-	null	0.60214	Confirmed somatic variant	28481359	null	surgery-fixed	metastasis	null	ENSP00000442788.1:p.Pro419Leu	ENST00000540549.5:c.1256C>T	4:g.105235198C>T
TET2	ENST00000540549.5	6009	25941	PD8170a	1578588	1500008	haematopoietic_and_lymphoid_tissue	NS	NS	NS	haematopoietic_neoplasm	acute_myeloid_leukaemia	NS	NS	n	COSV54415052	COSM1737882	150335520	c.3578G>A	p.C1193Y	Substitution - Missense	null	null	38	4:105242911-105242911	+	n	-	PATHOGENIC	0.99234	Variant of unknown origin	27276561	null	NS	NS	null	ENSP00000442788.1:p.Cys1193Tyr	ENST00000540549.5:c.3578G>A	4:g.105242911G>A
TET2	ENST00000540549.5	6009	25941	2080228	2080228	1958790	haematopoietic_and_lymphoid_tissue	NS	NS	NS	haematopoietic_neoplasm	myelodysplastic_syndrome	refractory_cytopenia_with_multilinear_dysplasia	NS	n	COSV54415052	COSM1737882	150335520	c.3578G>A	p.C1193Y	Substitution - Missense	null	null	38	4:105242911-105242911	+	n	-	PATHOGENIC	0.99234	Variant of unknown origin	24045501	null	blood-bone marrow	NS	null	ENSP00000442788.1:p.Cys1193Tyr	ENST00000540549.5:c.3578G>A	4:g.105242911G>A
TET2	ENST00000540549.5	6009	25941	DM77	2466883	2329714	skin	arm	NS	NS	malignant_melanoma	desmoplastic	NS	NS	n	COSV54412504	COSM5610843	175850730	c.1489A>G	p.T497A	Substitution - Missense	null	null	38	4:105235431-105235431	+	n	-	NEUTRAL	0.08901	Variant of unknown origin	26343386	null	surgery-fixed	NS	79	ENSP00000442788.1:p.Thr497Ala	ENST00000540549.5:c.1489A>G	4:g.105235431A>G
TET2	ENST00000540549.5	6009	25941	2214726	2214726	2082850	haematopoietic_and_lymphoid_tissue	NS	NS	NS	haematopoietic_neoplasm	acute_myeloid_leukaemia	normal_karyotype	NS	n	null	COSM4167237	171790178	c.?	p.E135Xfs*?	Frameshift	null	null	null	null	+	null	-	null	null	Variant of unknown origin	24859829	null	blood-bone marrow	NS	null	null	null	null
TET2	ENST00000540549.5	6009	25941	122	2646088	2506297	haematopoietic_and_lymphoid_tissue	NS	NS	NS	haematopoietic_neoplasm	chronic_myelomonocytic_leukaemia	NS	NS	n	COSV54395519	COSM6498578	150368140	c.5514del	p.G1839Vfs*48	Deletion - Frameshift	null	null	38	4:105276024-105276024	+	n	-	null	null	Variant of unknown origin	27486981	null	blood-bone marrow	secondary	null	ENSP00000442788.1:p.Gly1839ValfsTer48	ENST00000540549.5:c.5514del	4:g.105276024del
TET2	ENST00000540549.5	6009	25941	1467402	1467402	1391248	haematopoietic_and_lymphoid_tissue	NS	NS	NS	haematopoietic_neoplasm	myelodysplastic_syndrome	refractory_cytopenia_with_multilinear_dysplasia	NS	n	null	COSM53143	171793682	c.?	p.V1862Xfs*24	Frameshift	null	null	null	null	+	null	-	null	null	Variant of unknown origin	20693430	null	blood-bone marrow	NS	null	null	null	null
TET2	ENST00000540549.5	6009	25941	1533501	1533501	1455840	haematopoietic_and_lymphoid_tissue	NS	NS	NS	haematopoietic_neoplasm	blastic_plasmacytoid_dendritic_cell_neoplasm	NS	NS	n	COSV54419302	COSM96917	150347375	c.1998_1999insT	p.H667Sfs*14	Insertion - Frameshift	het	null	38	4:105235940-105235941	+	n	-	null	null	Variant of unknown origin	21275969	null	surgery - NOS	NS	72	ENSP00000442788.1:p.His667SerfsTer14	ENST00000540549.5:c.1998_1999insT	4:g.105235940_105235941insT
TET2	ENST00000540549.5	6009	25941	PD6232a	1483762	1407388	haematopoietic_and_lymphoid_tissue	NS	NS	NS	haematopoietic_neoplasm	myelodysplastic_syndrome	refractory_cytopenia_with_unilineage_dysplasia	refractory_anaemia	n	COSV54395104	COSM4383963	150359729	c.5254A>T	p.K1752*	Substitution - Nonsense	null	null	38	4:105275764-105275764	+	n	-	PATHOGENIC	0.95459	Confirmed somatic variant	24030381	null	NS	NS	null	ENSP00000442788.1:p.Lys1752Ter	ENST00000540549.5:c.5254A>T	4:g.105275764A>T
TET2	ENST00000540549.5	6009	25941	P-0006777-T01-IM5	2723155	2581976	skin	NS	NS	NS	carcinoma	basal_cell_carcinoma	NS	NS	n	COSV54422866	COSM6953784	150359461	c.1496C>T	p.P499L	Substitution - Missense	het	null	38	4:105235438-105235438	+	n	-	NEUTRAL	0.37702	Confirmed somatic variant	28481359	null	surgery-fixed	primary	null	ENSP00000442788.1:p.Pro499Leu	ENST00000540549.5:c.1496C>T	4:g.105235438C>T
TET2	ENST00000540549.5	6009	25941	25	2201814	2070092	haematopoietic_and_lymphoid_tissue	NS	NS	NS	haematopoietic_neoplasm	chronic_myelomonocytic_leukaemia	NS	NS	n	null	COSM3738485	171792900	c.?	p.E294*	Substitution - Nonsense	null	null	null	null	+	null	-	null	null	Variant of unknown origin	24817963	null	blood-bone marrow	NS	null	null	null	null
TET2	ENST00000540549.5	6009	25941	6_2	1664350	1577846	haematopoietic_and_lymphoid_tissue	NS	NS	NS	haematopoietic_neoplasm	acute_myeloid_leukaemia_associated_with_MDS	NS	NS	n	null	COSM219099	171792453	c.?	p.Y1645*	Substitution - Nonsense	null	null	null	null	+	null	-	null	null	Confirmed somatic variant	22431577	null	blood-bone marrow	secondary	72	ENSP00000442788.1:p.Tyr1645Ter	null	null
TET2	ENST00000540549.5	6009	25941	1862	2777134	2635270	haematopoietic_and_lymphoid_tissue	NS	NS	NS	haematopoietic_neoplasm	polycythaemia_vera	NS	NS	n	COSV54432781	COSM5945059	150367790	c.4315A>T	p.K1439*	Substitution - Nonsense	null	null	38	4:105272696-105272696	+	n	-	PATHOGENIC	0.92142	Variant of unknown origin	30304655	null	blood-bone marrow	NS	null	ENSP00000442788.1:p.Lys1439Ter	ENST00000540549.5:c.4315A>T	4:g.105272696A>T
TET2	ENST00000540549.5	6009	25941	08-0075-170-Pheresis	2701802	2560701	haematopoietic_and_lymphoid_tissue	NS	NS	NS	lymphoid_neoplasm	peripheral_T_cell_lymphoma_unspecified	NS	NS	n	COSV54412657	COSM6907616	175850821	c.4443_4453del	p.E1483Kfs*2	Deletion - Frameshift	null	null	38	4:105272824-105272834	+	n	-	null	null	Variant of unknown origin	29386642	null	blood-bone marrow	NS	65	ENSP00000442788.1:p.Glu1483LysfsTer2	ENST00000540549.5:c.4443_4453del	4:g.105272824_105272834del
TET2	ENST00000540549.5	6009	25941	2440089	2440089	2302929	biliary_tract	bile_duct	NS	NS	carcinoma	adenocarcinoma	NS	NS	n	null	COSM7419048	171790008	c.?	p.G935fs*18	Frameshift	null	null	null	null	+	null	-	null	null	Variant of unknown origin	25536104	null	surgery-fixed	NS	null	null	null	null
TET2	ENST00000540549.5	6009	25941	PTCL58	2318949	2184106	haematopoietic_and_lymphoid_tissue	NS	NS	NS	lymphoid_neoplasm	peripheral_T_cell_lymphoma_unspecified	NS	NS	n	COSV54395376	COSM4766122	150377256	c.3927T>G	p.F1309L	Substitution - Missense	null	null	38	4:105259742-105259742	+	n	-	PATHOGENIC	0.93102	Variant of unknown origin	24413737	null	surgery - NOS	NS	null	ENSP00000442788.1:p.Phe1309Leu	ENST00000540549.5:c.3927T>G	4:g.105259742T>G
TET2	ENST00000540549.5	6009	25941	P-0002473-T01-IM3	2718746	2577567	breast	NS	NS	NS	carcinoma	ductal_carcinoma	NS	NS	n	COSV54398346	COSM6922714	150332151	c.1726G>T	p.E576*	Substitution - Nonsense	het	null	38	4:105235668-105235668	+	n	-	null	0.63411	Confirmed somatic variant	28481359	null	surgery-fixed	primary	null	ENSP00000442788.1:p.Glu576Ter	ENST00000540549.5:c.1726G>T	4:g.105235668G>T
TET2	ENST00000540549.5	6009	25941	CMML-3	2056953	1937197	haematopoietic_and_lymphoid_tissue	NS	NS	NS	haematopoietic_neoplasm	chronic_myelomonocytic_leukaemia	NS	NS	n	null	COSM1738137	171790714	c.?	p.Q317*	Substitution - Nonsense	null	null	null	null	+	null	-	null	null	Variant of unknown origin	24218139	null	blood-bone marrow	NS	null	ENSP00000442788.1:p.Gln317Ter	null	null
TET2	ENST00000540549.5	6009	25941	PD7871a	1578289	1499709	haematopoietic_and_lymphoid_tissue	NS	NS	NS	haematopoietic_neoplasm	acute_myeloid_leukaemia	NS	NS	n	COSV54435363	COSM5945066	150367437	c.4889C>G	p.S1630*	Substitution - Nonsense	null	null	38	4:105275399-105275399	+	n	-	NEUTRAL	0.28562	Variant of unknown origin	27276561	null	NS	NS	null	ENSP00000442788.1:p.Ser1630Ter	ENST00000540549.5:c.4889C>G	4:g.105275399C>G
TET2	ENST00000540549.5	6009	25941	PD7073a	1514056	1436717	haematopoietic_and_lymphoid_tissue	NS	NS	NS	haematopoietic_neoplasm	myelodysplastic_syndrome	refractory_cytopenia_with_multilinear_dysplasia_with_ringed_sideroblasts	NS	n	COSV54396018	COSM43417	150328702	c.2746C>T	p.Q916*	Substitution - Nonsense	null	null	38	4:105236688-105236688	+	n	-	PATHOGENIC	0.93334	Confirmed somatic variant	24030381	null	NS	NS	null	ENSP00000442788.1:p.Gln916Ter	ENST00000540549.5:c.2746C>T	4:g.105236688C>T
TET2	ENST00000540549.5	6009	25941	AML_584	2520501	2382850	haematopoietic_and_lymphoid_tissue	NS	NS	NS	haematopoietic_neoplasm	acute_myeloid_leukaemia	NS	NS	n	COSV54396018	COSM43417	150328702	c.2746C>T	p.Q916*	Substitution - Nonsense	null	null	38	4:105236688-105236688	+	n	-	PATHOGENIC	0.93334	Reported in another cancer sample as somatic	27288520	null	blood-bone marrow	primary	67	ENSP00000442788.1:p.Gln916Ter	ENST00000540549.5:c.2746C>T	4:g.105236688C>T
TET2	ENST00000540549.5	6009	25941	PD5776a	1465390	1389237	haematopoietic_and_lymphoid_tissue	NS	NS	NS	haematopoietic_neoplasm	myelodysplastic_syndrome	refractory_cytopenia_with_unilineage_dysplasia	refractory_anaemia	n	COSV54396018	COSM43417	150328702	c.2746C>T	p.Q916*	Substitution - Nonsense	null	null	38	4:105236688-105236688	+	n	-	PATHOGENIC	0.93334	Confirmed somatic variant	24030381	null	NS	NS	null	ENSP00000442788.1:p.Gln916Ter	ENST00000540549.5:c.2746C>T	4:g.105236688C>T
TET2	ENST00000540549.5	6009	25941	1554938	1554938	1476337	haematopoietic_and_lymphoid_tissue	NS	NS	NS	haematopoietic_neoplasm	acute_myeloid_leukaemia	M4	NS	n	COSV54396018	COSM43417	150328702	c.2746C>T	p.Q916*	Substitution - Nonsense	het	null	38	4:105236688-105236688	+	n	-	PATHOGENIC	0.93334	Reported in another cancer sample as somatic	21828143	null	blood-bone marrow	primary	81	ENSP00000442788.1:p.Gln916Ter	ENST00000540549.5:c.2746C>T	4:g.105236688C>T
TET2	ENST00000540549.5	6009	25941	2832918	2832918	2688727	haematopoietic_and_lymphoid_tissue	NS	NS	NS	haematopoietic_neoplasm	chronic_myelomonocytic_leukaemia	NS	NS	n	COSV54396018	COSM43417	150328702	c.2746C>T	p.Q916*	Substitution - Nonsense	null	null	38	4:105236688-105236688	+	n	-	PATHOGENIC	0.93334	Reported in another cancer sample as somatic	29515765	null	blood-bone marrow	NS	null	ENSP00000442788.1:p.Gln916Ter	ENST00000540549.5:c.2746C>T	4:g.105236688C>T
TET2	ENST00000540549.5	6009	25941	2538865	2538865	2400503	haematopoietic_and_lymphoid_tissue	NS	NS	NS	haematopoietic_neoplasm	acute_myeloid_leukaemia	M1	NS	n	COSV54396018	COSM43417	150328702	c.2746C>T	p.Q916*	Substitution - Nonsense	null	null	38	4:105236688-105236688	+	n	-	PATHOGENIC	0.93334	Reported in another cancer sample as somatic	27359055	null	blood-bone marrow	secondary	52	ENSP00000442788.1:p.Gln916Ter	ENST00000540549.5:c.2746C>T	4:g.105236688C>T
TET2	ENST00000540549.5	6009	25941	P527	2878316	2732831	haematopoietic_and_lymphoid_tissue	NS	NS	NS	lymphoid_neoplasm	diffuse_large_B_cell_lymphoma	NS	NS	n	COSV54396018	COSM43417	150328702	c.2746C>T	p.Q916*	Substitution - Nonsense	null	null	38	4:105236688-105236688	+	n	-	PATHOGENIC	0.93334	Reported in another cancer sample as somatic	32187361	null	surgery-fixed	primary	null	ENSP00000442788.1:p.Gln916Ter	ENST00000540549.5:c.2746C>T	4:g.105236688C>T
TET2	ENST00000540549.5	6009	25941	60	2222647	2090629	haematopoietic_and_lymphoid_tissue	NS	NS	NS	lymphoid_neoplasm	angioimmunoblastic_T_cell_lymphoma	NS	NS	n	COSV54396018	COSM43417	150328702	c.2746C>T	p.Q916*	Substitution - Nonsense	null	null	38	4:105236688-105236688	+	n	-	PATHOGENIC	0.93334	Confirmed somatic variant	24345752	null	fixed - NOS	NS	null	ENSP00000442788.1:p.Gln916Ter	ENST00000540549.5:c.2746C>T	4:g.105236688C>T
TET2	ENST00000540549.5	6009	25941	PD6480a	1491924	1415082	haematopoietic_and_lymphoid_tissue	NS	NS	NS	haematopoietic_neoplasm	myelodysplastic_syndrome	refractory_anaemia_with_excess_blasts	NS	n	COSV54396018	COSM43417	150328702	c.2746C>T	p.Q916*	Substitution - Nonsense	null	null	38	4:105236688-105236688	+	n	-	PATHOGENIC	0.93334	Confirmed somatic variant	24030381	null	NS	NS	null	ENSP00000442788.1:p.Gln916Ter	ENST00000540549.5:c.2746C>T	4:g.105236688C>T
TET2	ENST00000540549.5	6009	25941	PD7842a	1578260	1499680	haematopoietic_and_lymphoid_tissue	NS	NS	NS	haematopoietic_neoplasm	acute_myeloid_leukaemia	NS	NS	n	COSV54396018	COSM43417	150328702	c.2746C>T	p.Q916*	Substitution - Nonsense	null	null	38	4:105236688-105236688	+	n	-	PATHOGENIC	0.93334	Reported in another cancer sample as somatic	27276561	null	NS	NS	null	ENSP00000442788.1:p.Gln916Ter	ENST00000540549.5:c.2746C>T	4:g.105236688C>T
TET2	ENST00000540549.5	6009	25941	PD6791a	1504002	1426880	haematopoietic_and_lymphoid_tissue	NS	NS	NS	haematopoietic_neoplasm	myelodysplastic_syndrome	refractory_cytopenia_with_multilinear_dysplasia	NS	n	COSV54396018	COSM43417	150328702	c.2746C>T	p.Q916*	Substitution - Nonsense	null	null	38	4:105236688-105236688	+	n	-	PATHOGENIC	0.93334	Confirmed somatic variant	24030381	null	NS	NS	null	ENSP00000442788.1:p.Gln916Ter	ENST00000540549.5:c.2746C>T	4:g.105236688C>T
TET2	ENST00000540549.5	6009	25941	PD11150a	1738739	1644570	haematopoietic_and_lymphoid_tissue	NS	NS	NS	haematopoietic_neoplasm	acute_myeloid_leukaemia	NS	NS	n	COSV54396018	COSM43417	150328702	c.2746C>T	p.Q916*	Substitution - Nonsense	null	null	38	4:105236688-105236688	+	n	-	PATHOGENIC	0.93334	Reported in another cancer sample as somatic	27276561	null	NS	NS	null	ENSP00000442788.1:p.Gln916Ter	ENST00000540549.5:c.2746C>T	4:g.105236688C>T
TET2	ENST00000540549.5	6009	25941	43	2646066	2506275	haematopoietic_and_lymphoid_tissue	NS	NS	NS	haematopoietic_neoplasm	chronic_myelomonocytic_leukaemia	NS	NS	n	COSV54396018	COSM43417	150328702	c.2746C>T	p.Q916*	Substitution - Nonsense	null	null	38	4:105236688-105236688	+	n	-	PATHOGENIC	0.93334	Reported in another cancer sample as somatic	27486981	null	blood-bone marrow	secondary	null	ENSP00000442788.1:p.Gln916Ter	ENST00000540549.5:c.2746C>T	4:g.105236688C>T
TET2	ENST00000540549.5	6009	25941	2201786	2201786	2070064	haematopoietic_and_lymphoid_tissue	NS	NS	NS	haematopoietic_neoplasm	chronic_myelomonocytic_leukaemia	NS	NS	n	COSV54396018	COSM43417	150328702	c.2746C>T	p.Q916*	Substitution - Nonsense	null	null	38	4:105236688-105236688	+	n	-	PATHOGENIC	0.93334	Reported in another cancer sample as somatic	24817963	null	blood-bone marrow	NS	null	ENSP00000442788.1:p.Gln916Ter	ENST00000540549.5:c.2746C>T	4:g.105236688C>T
TET2	ENST00000540549.5	6009	25941	1500975	1500975	1423854	haematopoietic_and_lymphoid_tissue	NS	NS	NS	haematopoietic_neoplasm	acute_myeloid_leukaemia	NS	NS	n	COSV54396018	COSM43417	150328702	c.2746C>T	p.Q916*	Substitution - Nonsense	hom	null	38	4:105236688-105236688	+	n	-	PATHOGENIC	0.93334	Confirmed somatic variant	21343549	null	blood-bone marrow	primary	null	ENSP00000442788.1:p.Gln916Ter	ENST00000540549.5:c.2746C>T	4:g.105236688C>T
TET2	ENST00000540549.5	6009	25941	1225143	1225143	1136973	haematopoietic_and_lymphoid_tissue	NS	NS	NS	haematopoietic_neoplasm	polycythaemia_vera	NS	NS	n	COSV54396018	COSM43417	150328702	c.2746C>T	p.Q916*	Substitution - Nonsense	null	null	38	4:105236688-105236688	+	n	-	PATHOGENIC	0.93334	Reported in another cancer sample as somatic	19262601	null	blood-bone marrow	NS	52	ENSP00000442788.1:p.Gln916Ter	ENST00000540549.5:c.2746C>T	4:g.105236688C>T
TET2	ENST00000540549.5	6009	25941	1500977	1500977	1423856	haematopoietic_and_lymphoid_tissue	NS	NS	NS	haematopoietic_neoplasm	acute_myeloid_leukaemia	NS	NS	n	COSV54396018	COSM43417	150328702	c.2746C>T	p.Q916*	Substitution - Nonsense	het	null	38	4:105236688-105236688	+	n	-	PATHOGENIC	0.93334	Confirmed somatic variant	21343549	null	blood-bone marrow	primary	null	ENSP00000442788.1:p.Gln916Ter	ENST00000540549.5:c.2746C>T	4:g.105236688C>T
TET2	ENST00000540549.5	6009	25941	1269837	1269837	1181289	haematopoietic_and_lymphoid_tissue	NS	NS	NS	haematopoietic_neoplasm	chronic_myelomonocytic_leukaemia	NS	NS	n	COSV54396018	COSM43417	150328702	c.2746C>T	p.Q916*	Substitution - Nonsense	null	null	38	4:105236688-105236688	+	n	-	PATHOGENIC	0.93334	Reported in another cancer sample as somatic	19295549	null	blood-bone marrow	NS	60	ENSP00000442788.1:p.Gln916Ter	ENST00000540549.5:c.2746C>T	4:g.105236688C>T
TET2	ENST00000540549.5	6009	25941	1554965	1554965	1476364	haematopoietic_and_lymphoid_tissue	NS	NS	NS	haematopoietic_neoplasm	acute_myeloid_leukaemia	M2	NS	n	COSV54396018	COSM43417	150328702	c.2746C>T	p.Q916*	Substitution - Nonsense	het	null	38	4:105236688-105236688	+	n	-	PATHOGENIC	0.93334	Reported in another cancer sample as somatic	21828143	null	blood-bone marrow	primary	75	ENSP00000442788.1:p.Gln916Ter	ENST00000540549.5:c.2746C>T	4:g.105236688C>T
TET2	ENST00000540549.5	6009	25941	PD8423a	1578841	1500261	haematopoietic_and_lymphoid_tissue	NS	NS	NS	haematopoietic_neoplasm	acute_myeloid_leukaemia	NS	NS	n	COSV54396018	COSM43417	150328702	c.2746C>T	p.Q916*	Substitution - Nonsense	null	null	38	4:105236688-105236688	+	n	-	PATHOGENIC	0.93334	Reported in another cancer sample as somatic	27276561	null	NS	NS	null	ENSP00000442788.1:p.Gln916Ter	ENST00000540549.5:c.2746C>T	4:g.105236688C>T
TET2	ENST00000540549.5	6009	25941	1523615	1523615	1445987	haematopoietic_and_lymphoid_tissue	NS	NS	NS	haematopoietic_neoplasm	acute_myeloid_leukaemia_associated_with_MDS	M2	NS	n	COSV54396330	COSM41741	150329563	c.5618T>C	p.I1873T	Substitution - Missense	het	null	38	4:105276128-105276128	+	n	-	PATHOGENIC	0.9618	Reported in another cancer sample as somatic	21625234	null	blood-bone marrow	secondary	64	ENSP00000442788.1:p.Ile1873Thr	ENST00000540549.5:c.5618T>C	4:g.105276128T>C
TET2	ENST00000540549.5	6009	25941	1857653	1857653	1750143	haematopoietic_and_lymphoid_tissue	NS	NS	NS	haematopoietic_neoplasm	myelodysplastic_syndrome	refractory_anaemia_with_excess_blasts	NS	n	null	COSM1169700	171794480	c.1680_1681insNN	p.K561fs*8	Insertion - Frameshift	null	null	null	null	+	null	-	null	null	Variant of unknown origin	23319568	null	blood-bone marrow	NS	null	null	null	null
TET2	ENST00000540549.5	6009	25941	830	2776759	2634895	haematopoietic_and_lymphoid_tissue	NS	NS	NS	haematopoietic_neoplasm	essential_thrombocythaemia	NS	NS	n	COSV54396330	COSM41741	150329563	c.5618T>C	p.I1873T	Substitution - Missense	null	null	38	4:105276128-105276128	+	n	-	PATHOGENIC	0.9618	Reported in another cancer sample as somatic	30304655	null	blood-bone marrow	NS	null	ENSP00000442788.1:p.Ile1873Thr	ENST00000540549.5:c.5618T>C	4:g.105276128T>C
TET2	ENST00000540549.5	6009	25941	AML_584	2520501	2382850	haematopoietic_and_lymphoid_tissue	NS	NS	NS	haematopoietic_neoplasm	acute_myeloid_leukaemia	NS	NS	n	COSV54396330	COSM41741	150329563	c.5618T>C	p.I1873T	Substitution - Missense	null	null	38	4:105276128-105276128	+	n	-	PATHOGENIC	0.9618	Reported in another cancer sample as somatic	27288520	null	blood-bone marrow	primary	67	ENSP00000442788.1:p.Ile1873Thr	ENST00000540549.5:c.5618T>C	4:g.105276128T>C
TET2	ENST00000540549.5	6009	25941	2838791	2838791	2694561	haematopoietic_and_lymphoid_tissue	NS	NS	NS	haematopoietic_neoplasm	myelodysplastic_syndrome	refractory_anaemia_with_ringed_sideroblasts	NS	n	COSV54396330	COSM41741	150329563	c.5618T>C	p.I1873T	Substitution - Missense	het	null	38	4:105276128-105276128	+	n	-	PATHOGENIC	0.9618	Reported in another cancer sample as somatic	31804030	null	blood-bone marrow	NS	62	ENSP00000442788.1:p.Ile1873Thr	ENST00000540549.5:c.5618T>C	4:g.105276128T>C
TET2	ENST00000540549.5	6009	25941	1657211	1657211	1571866	haematopoietic_and_lymphoid_tissue	NS	NS	NS	haematopoietic_neoplasm	acute_myeloid_leukaemia	NS	NS	n	COSV54396330	COSM41741	150329563	c.5618T>C	p.I1873T	Substitution - Missense	null	null	38	4:105276128-105276128	+	n	-	PATHOGENIC	0.9618	Reported in another cancer sample as somatic	22116554	null	blood-bone marrow	NS	null	ENSP00000442788.1:p.Ile1873Thr	ENST00000540549.5:c.5618T>C	4:g.105276128T>C
TET2	ENST00000540549.5	6009	25941	1501035	1501035	1423914	haematopoietic_and_lymphoid_tissue	NS	NS	NS	haematopoietic_neoplasm	acute_myeloid_leukaemia	NS	NS	n	COSV54396330	COSM41741	150329563	c.5618T>C	p.I1873T	Substitution - Missense	het	null	38	4:105276128-105276128	+	n	-	PATHOGENIC	0.9618	Confirmed somatic variant	21343549	null	blood-bone marrow	primary	null	ENSP00000442788.1:p.Ile1873Thr	ENST00000540549.5:c.5618T>C	4:g.105276128T>C
TET2	ENST00000540549.5	6009	25941	HD-1376	2837941	2693716	haematopoietic_and_lymphoid_tissue	NS	NS	NS	haematopoietic_neoplasm	myelofibrosis	post-thrombocythaemic-polycythaemic	NS	n	COSV54396330	COSM41741	150329563	c.5618T>C	p.I1873T	Substitution - Missense	null	null	38	4:105276128-105276128	+	n	-	PATHOGENIC	0.9618	Reported in another cancer sample as somatic	23996481	null	blood-bone marrow	secondary	76	ENSP00000442788.1:p.Ile1873Thr	ENST00000540549.5:c.5618T>C	4:g.105276128T>C
TET2	ENST00000540549.5	6009	25941	1472387	1472387	1396125	haematopoietic_and_lymphoid_tissue	NS	NS	NS	haematopoietic_neoplasm	chronic_myelomonocytic_leukaemia	NS	NS	n	COSV54396330	COSM41741	150329563	c.5618T>C	p.I1873T	Substitution - Missense	het	null	38	4:105276128-105276128	+	n	-	PATHOGENIC	0.9618	Reported in another cancer sample as somatic	21057493	null	blood-bone marrow	NS	73	ENSP00000442788.1:p.Ile1873Thr	ENST00000540549.5:c.5618T>C	4:g.105276128T>C
TET2	ENST00000540549.5	6009	25941	1751616	1751616	1656432	haematopoietic_and_lymphoid_tissue	NS	NS	NS	haematopoietic_neoplasm	mast_cell_neoplasm	systemic_mastocytosis	associated_with_other_haematological_disorder	n	COSV54396330	COSM41741	150329563	c.5618T>C	p.I1873T	Substitution - Missense	het	null	38	4:105276128-105276128	+	n	-	PATHOGENIC	0.9618	Confirmed somatic variant	22905207	null	blood-bone marrow	NS	72	ENSP00000442788.1:p.Ile1873Thr	ENST00000540549.5:c.5618T>C	4:g.105276128T>C
TET2	ENST00000540549.5	6009	25941	1333619	1333619	1244092	haematopoietic_and_lymphoid_tissue	NS	NS	NS	haematopoietic_neoplasm	myelodysplastic_syndrome	refractory_anaemia_with_excess_blasts	NS	n	COSV54396330	COSM41741	150329563	c.5618T>C	p.I1873T	Substitution - Missense	null	null	38	4:105276128-105276128	+	n	-	PATHOGENIC	0.9618	Reported in another cancer sample as somatic	19666869	null	blood-bone marrow	NS	56	ENSP00000442788.1:p.Ile1873Thr	ENST00000540549.5:c.5618T>C	4:g.105276128T>C
TET2	ENST00000540549.5	6009	25941	1357700	1357700	1267741	haematopoietic_and_lymphoid_tissue	NS	NS	NS	haematopoietic_neoplasm	chronic_myelomonocytic_leukaemia	NS	NS	n	COSV54396330	COSM41741	150329563	c.5618T>C	p.I1873T	Substitution - Missense	null	null	38	4:105276128-105276128	+	n	-	PATHOGENIC	0.9618	Reported in another cancer sample as somatic	19797729	null	blood-bone marrow	NS	73	ENSP00000442788.1:p.Ile1873Thr	ENST00000540549.5:c.5618T>C	4:g.105276128T>C
TET2	ENST00000540549.5	6009	25941	123	2646089	2506298	haematopoietic_and_lymphoid_tissue	NS	NS	NS	haematopoietic_neoplasm	chronic_myelomonocytic_leukaemia	NS	NS	n	COSV54396330	COSM41741	150329563	c.5618T>C	p.I1873T	Substitution - Missense	null	null	38	4:105276128-105276128	+	n	-	PATHOGENIC	0.9618	Reported in another cancer sample as somatic	27486981	null	blood-bone marrow	secondary	null	ENSP00000442788.1:p.Ile1873Thr	ENST00000540549.5:c.5618T>C	4:g.105276128T>C
TET2	ENST00000540549.5	6009	25941	1657251	1657251	1571906	haematopoietic_and_lymphoid_tissue	NS	NS	NS	haematopoietic_neoplasm	acute_myeloid_leukaemia	NS	NS	n	COSV54396330	COSM41741	150329563	c.5618T>C	p.I1873T	Substitution - Missense	null	null	38	4:105276128-105276128	+	n	-	PATHOGENIC	0.9618	Reported in another cancer sample as somatic	22116554	null	blood-bone marrow	NS	null	ENSP00000442788.1:p.Ile1873Thr	ENST00000540549.5:c.5618T>C	4:g.105276128T>C
TET2	ENST00000540549.5	6009	25941	1554940	1554940	1476339	haematopoietic_and_lymphoid_tissue	NS	NS	NS	haematopoietic_neoplasm	acute_myeloid_leukaemia	M2	NS	n	COSV54396330	COSM41741	150329563	c.5618T>C	p.I1873T	Substitution - Missense	het	null	38	4:105276128-105276128	+	n	-	PATHOGENIC	0.9618	Reported in another cancer sample as somatic	21828143	null	blood-bone marrow	primary	85	ENSP00000442788.1:p.Ile1873Thr	ENST00000540549.5:c.5618T>C	4:g.105276128T>C
TET2	ENST00000540549.5	6009	25941	10533X17	2566959	2428331	haematopoietic_and_lymphoid_tissue	NS	NS	NS	haematopoietic_neoplasm	chronic_myelomonocytic_leukaemia	NS	NS	n	COSV54396330	COSM41741	150329563	c.5618T>C	p.I1873T	Substitution - Missense	null	null	38	4:105276128-105276128	+	n	-	PATHOGENIC	0.9618	Reported in another cancer sample as somatic	26648538	null	blood-bone marrow	NS	null	ENSP00000442788.1:p.Ile1873Thr	ENST00000540549.5:c.5618T>C	4:g.105276128T>C
TET2	ENST00000540549.5	6009	25941	AML_507	2520416	2382765	haematopoietic_and_lymphoid_tissue	NS	NS	NS	haematopoietic_neoplasm	acute_myeloid_leukaemia	NS	NS	n	COSV54396330	COSM41741	150329563	c.5618T>C	p.I1873T	Substitution - Missense	null	null	38	4:105276128-105276128	+	n	-	PATHOGENIC	0.9618	Confirmed somatic variant	27288520	null	blood-bone marrow	primary	63	ENSP00000442788.1:p.Ile1873Thr	ENST00000540549.5:c.5618T>C	4:g.105276128T>C
TET2	ENST00000540549.5	6009	25941	1333612	1333612	1244085	haematopoietic_and_lymphoid_tissue	NS	NS	NS	haematopoietic_neoplasm	myelodysplastic_syndrome	refractory_anaemia_with_excess_blasts	NS	n	COSV54396330	COSM41741	150329563	c.5618T>C	p.I1873T	Substitution - Missense	null	null	38	4:105276128-105276128	+	n	-	PATHOGENIC	0.9618	Reported in another cancer sample as somatic	19666869	null	blood-bone marrow	NS	60	ENSP00000442788.1:p.Ile1873Thr	ENST00000540549.5:c.5618T>C	4:g.105276128T>C
TET2	ENST00000540549.5	6009	25941	1657252	1657252	1571907	haematopoietic_and_lymphoid_tissue	NS	NS	NS	haematopoietic_neoplasm	acute_myeloid_leukaemia	NS	NS	n	COSV54396330	COSM41741	150329563	c.5618T>C	p.I1873T	Substitution - Missense	null	null	38	4:105276128-105276128	+	n	-	PATHOGENIC	0.9618	Reported in another cancer sample as somatic	22116554	null	blood-bone marrow	NS	null	ENSP00000442788.1:p.Ile1873Thr	ENST00000540549.5:c.5618T>C	4:g.105276128T>C
TET2	ENST00000540549.5	6009	25941	384	2776619	2634755	haematopoietic_and_lymphoid_tissue	NS	NS	NS	haematopoietic_neoplasm	essential_thrombocythaemia	NS	NS	n	COSV54396330	COSM41741	150329563	c.5618T>C	p.I1873T	Substitution - Missense	null	null	38	4:105276128-105276128	+	n	-	PATHOGENIC	0.9618	Reported in another cancer sample as somatic	30304655	null	blood-bone marrow	NS	null	ENSP00000442788.1:p.Ile1873Thr	ENST00000540549.5:c.5618T>C	4:g.105276128T>C
TET2	ENST00000540549.5	6009	25941	PD8731a	1588460	1509631	haematopoietic_and_lymphoid_tissue	NS	NS	NS	haematopoietic_neoplasm	myelodysplastic_syndrome	refractory_anaemia_with_excess_blasts	NS	n	COSV54396330	COSM41741	150329563	c.5618T>C	p.I1873T	Substitution - Missense	null	null	38	4:105276128-105276128	+	n	-	PATHOGENIC	0.9618	Confirmed somatic variant	24030381	null	NS	NS	null	ENSP00000442788.1:p.Ile1873Thr	ENST00000540549.5:c.5618T>C	4:g.105276128T>C
TET2	ENST00000540549.5	6009	25941	MI-AML-009	2592291	2453172	haematopoietic_and_lymphoid_tissue	NS	NS	NS	haematopoietic_neoplasm	acute_myeloid_leukaemia	M4	NS	n	COSV54396330	COSM41741	150329563	c.5618T>C	p.I1873T	Substitution - Missense	null	null	38	4:105276128-105276128	+	n	-	PATHOGENIC	0.9618	Confirmed somatic variant	25652455	null	blood-bone marrow	primary	64	ENSP00000442788.1:p.Ile1873Thr	ENST00000540549.5:c.5618T>C	4:g.105276128T>C
TET2	ENST00000540549.5	6009	25941	P-0008349-T01-IM5	2724478	2583299	haematopoietic_and_lymphoid_tissue	lymph_node	NS	NS	lymphoid_neoplasm	angioimmunoblastic_T_cell_lymphoma	NS	NS	n	COSV54396330	COSM41741	150329563	c.5618T>C	p.I1873T	Substitution - Missense	het	null	38	4:105276128-105276128	+	n	-	PATHOGENIC	0.9618	Reported in another cancer sample as somatic	28481359	null	surgery-fixed	primary	null	ENSP00000442788.1:p.Ile1873Thr	ENST00000540549.5:c.5618T>C	4:g.105276128T>C
TET2	ENST00000540549.5	6009	25941	P-0014480-T01-IM6	2830570	2686385	breast	NS	NS	NS	carcinoma	ductal_carcinoma	NS	NS	n	COSV104597482	COSM9361013	150369782	c.4346C>A	p.S1449Y	Substitution - Missense	null	null	38	4:105272727-105272727	+	n	-	PATHOGENIC	0.9706	Confirmed somatic variant	30205045	null	surgery-fixed	primary	46	ENSP00000442788.1:p.Ser1449Tyr	ENST00000540549.5:c.4346C>A	4:g.105272727C>A
TET2	ENST00000540549.5	6009	25941	P-0009484-T01-IM5	2725410	2584231	small_intestine	duodenum	NS	NS	carcinoma	adenocarcinoma	NS	NS	n	COSV54400941	COSM6968904	150359390	c.1124A>G	p.E375G	Substitution - Missense	het	null	38	4:105235066-105235066	+	n	-	PATHOGENIC	0.91605	Confirmed somatic variant	28481359	null	surgery-fixed	primary	null	ENSP00000442788.1:p.Glu375Gly	ENST00000540549.5:c.1124A>G	4:g.105235066A>G
TET2	ENST00000540549.5	6009	25941	ATL265	2488863	2351512	haematopoietic_and_lymphoid_tissue	NS	NS	NS	lymphoid_neoplasm	adult_T_cell_lymphoma-leukaemia	NS	NS	n	COSV54405027	COSM5708969	150363091	c.4043A>C	p.Q1348P	Substitution - Missense	null	null	38	4:105261847-105261847	+	n	-	PATHOGENIC	0.99237	Confirmed somatic variant	26437031	null	NS	NS	null	ENSP00000442788.1:p.Gln1348Pro	ENST00000540549.5:c.4043A>C	4:g.105261847A>C
TET2	ENST00000540549.5	6009	25941	1788	2777110	2635246	haematopoietic_and_lymphoid_tissue	NS	NS	NS	haematopoietic_neoplasm	polycythaemia_vera	NS	NS	n	COSV54395386	COSM4882249	150328102	c.3782G>T	p.R1261L	Substitution - Missense	null	null	38	4:105243757-105243757	+	n	-	PATHOGENIC	0.99273	Reported in another cancer sample as somatic	30304655	null	blood-bone marrow	NS	null	ENSP00000442788.1:p.Arg1261Leu	ENST00000540549.5:c.3782G>T	4:g.105243757G>T
TET2	ENST00000540549.5	6009	25941	331	2776601	2634737	haematopoietic_and_lymphoid_tissue	NS	NS	NS	haematopoietic_neoplasm	essential_thrombocythaemia	NS	NS	n	COSV54396330	COSM41741	150329563	c.5618T>C	p.I1873T	Substitution - Missense	null	null	38	4:105276128-105276128	+	n	-	PATHOGENIC	0.9618	Reported in another cancer sample as somatic	30304655	null	blood-bone marrow	NS	null	ENSP00000442788.1:p.Ile1873Thr	ENST00000540549.5:c.5618T>C	4:g.105276128T>C
TET2	ENST00000540549.5	6009	25941	1225166	1225166	1136996	haematopoietic_and_lymphoid_tissue	NS	NS	NS	haematopoietic_neoplasm	myelofibrosis	post-thrombocythaemic-polycythaemic	NS	n	COSV54396330	COSM41741	150329563	c.5618T>C	p.I1873T	Substitution - Missense	null	null	38	4:105276128-105276128	+	n	-	PATHOGENIC	0.9618	Reported in another cancer sample as somatic	19262601	null	blood-bone marrow	NS	74	ENSP00000442788.1:p.Ile1873Thr	ENST00000540549.5:c.5618T>C	4:g.105276128T>C
TET2	ENST00000540549.5	6009	25941	1546	2777004	2635140	haematopoietic_and_lymphoid_tissue	NS	NS	NS	haematopoietic_neoplasm	myelofibrosis	NS	NS	n	COSV54396330	COSM41741	150329563	c.5618T>C	p.I1873T	Substitution - Missense	null	null	38	4:105276128-105276128	+	n	-	PATHOGENIC	0.9618	Reported in another cancer sample as somatic	30304655	null	blood-bone marrow	NS	null	ENSP00000442788.1:p.Ile1873Thr	ENST00000540549.5:c.5618T>C	4:g.105276128T>C
TET2	ENST00000540549.5	6009	25941	28	2201817	2070095	haematopoietic_and_lymphoid_tissue	NS	NS	NS	haematopoietic_neoplasm	chronic_myelomonocytic_leukaemia	NS	NS	n	null	COSM3738489	171785116	c.?	p.E576Xfs*4	Frameshift	null	null	null	null	+	null	-	null	null	Variant of unknown origin	24817963	null	blood-bone marrow	NS	null	null	null	null
TET2	ENST00000540549.5	6009	25941	10532X34	2566949	2428321	haematopoietic_and_lymphoid_tissue	NS	NS	NS	haematopoietic_neoplasm	chronic_myelomonocytic_leukaemia	NS	NS	n	COSV54395478	COSM5990099	150368885	c.5542del	p.S1848Qfs*39	Deletion - Frameshift	null	null	38	4:105276052-105276052	+	n	-	null	null	Variant of unknown origin	26648538	null	blood-bone marrow	NS	null	ENSP00000442788.1:p.Ser1848GlnfsTer39	ENST00000540549.5:c.5542del	4:g.105276052del
TET2	ENST00000540549.5	6009	25941	298	2776590	2634726	haematopoietic_and_lymphoid_tissue	NS	NS	NS	haematopoietic_neoplasm	essential_thrombocythaemia	NS	NS	n	COSV54403650	COSM87134	150339042	c.3812dup	p.C1271Wfs*29	Insertion - Frameshift	null	null	38	4:105259627-105259628	+	n	-	null	null	Reported in another cancer sample as somatic	30304655	null	blood-bone marrow	NS	null	ENSP00000442788.1:p.Cys1271TrpfsTer29	ENST00000540549.5:c.3812dup	4:g.105259627dup
TET2	ENST00000540549.5	6009	25941	275	2776579	2634715	haematopoietic_and_lymphoid_tissue	NS	NS	NS	haematopoietic_neoplasm	essential_thrombocythaemia	NS	NS	n	COSV54403650	COSM87134	150339042	c.3812dup	p.C1271Wfs*29	Insertion - Frameshift	null	null	38	4:105259627-105259628	+	n	-	null	null	Reported in another cancer sample as somatic	30304655	null	blood-bone marrow	NS	null	ENSP00000442788.1:p.Cys1271TrpfsTer29	ENST00000540549.5:c.3812dup	4:g.105259627dup
TET2	ENST00000540549.5	6009	25941	2780717	2780717	2638564	haematopoietic_and_lymphoid_tissue	NS	NS	NS	haematopoietic_neoplasm	myelodysplastic_syndrome	NS	NS	n	COSV54403650	COSM87134	150339042	c.3812dup	p.C1271Wfs*29	Insertion - Frameshift	null	null	38	4:105259627-105259628	+	n	-	null	null	Reported in another cancer sample as somatic	26728869	null	blood-bone marrow	NS	57	ENSP00000442788.1:p.Cys1271TrpfsTer29	ENST00000540549.5:c.3812dup	4:g.105259627dup
TET2	ENST00000540549.5	6009	25941	1500998	1500998	1423877	haematopoietic_and_lymphoid_tissue	NS	NS	NS	haematopoietic_neoplasm	acute_myeloid_leukaemia	NS	NS	n	COSV54403650	COSM87134	150339042	c.3812dup	p.C1271Wfs*29	Insertion - Frameshift	het	null	38	4:105259627-105259628	+	n	-	null	null	Confirmed somatic variant	21343549	null	blood-bone marrow	primary	null	ENSP00000442788.1:p.Cys1271TrpfsTer29	ENST00000540549.5:c.3812dup	4:g.105259627dup
TET2	ENST00000540549.5	6009	25941	P527	2878316	2732831	haematopoietic_and_lymphoid_tissue	NS	NS	NS	lymphoid_neoplasm	diffuse_large_B_cell_lymphoma	NS	NS	n	COSV54403650	COSM87134	150339042	c.3812dup	p.C1271Wfs*29	Insertion - Frameshift	null	null	38	4:105259627-105259628	+	n	-	null	null	Reported in another cancer sample as somatic	32187361	null	surgery-fixed	primary	null	ENSP00000442788.1:p.Cys1271TrpfsTer29	ENST00000540549.5:c.3812dup	4:g.105259627dup
TET2	ENST00000540549.5	6009	25941	P-0004754-T01-IM5	2721156	2579977	large_intestine	NS	NS	NS	carcinoma	adenocarcinoma	NS	NS	n	COSV54425241	COSM6930895	150339931	c.4492C>T	p.R1498C	Substitution - Missense	het	null	38	4:105272873-105272873	+	n	-	PATHOGENIC	0.98629	Confirmed somatic variant	28481359	null	surgery - NOS	metastasis	null	ENSP00000442788.1:p.Arg1498Cys	ENST00000540549.5:c.4492C>T	4:g.105272873C>T
TET2	ENST00000540549.5	6009	25941	P-0003820-T01-IM5	2720311	2579132	central_nervous_system	brain	NS	NS	glioma	astrocytoma_Grade_III	anaplastic	NS	n	COSV54425241	COSM6930895	150339931	c.4492C>T	p.R1498C	Substitution - Missense	het	null	38	4:105272873-105272873	+	n	-	PATHOGENIC	0.98629	Confirmed somatic variant	28481359	null	surgery-fixed	primary	null	ENSP00000442788.1:p.Arg1498Cys	ENST00000540549.5:c.4492C>T	4:g.105272873C>T
TET2	ENST00000540549.5	6009	25941	2015-183	2592213	2453094	haematopoietic_and_lymphoid_tissue	NS	NS	NS	haematopoietic_neoplasm	chronic_myelomonocytic_leukaemia	NS	NS	n	null	COSM6023728	171789555	c.?	p.C529*	Substitution - Nonsense	null	null	null	null	+	null	-	null	null	Variant of unknown origin	27029036	null	blood-bone marrow	NS	null	null	null	null
TET2	ENST00000540549.5	6009	25941	PD8431a	1578849	1500269	haematopoietic_and_lymphoid_tissue	NS	NS	NS	haematopoietic_neoplasm	acute_myeloid_leukaemia	NS	NS	n	COSV54403650	COSM87134	150339042	c.3812dup	p.C1271Wfs*29	Insertion - Frameshift	null	null	38	4:105259627-105259628	+	n	-	null	null	Reported in another cancer sample as somatic	27276561	null	NS	NS	null	ENSP00000442788.1:p.Cys1271TrpfsTer29	ENST00000540549.5:c.3812dup	4:g.105259627dup
TET2	ENST00000540549.5	6009	25941	P77	2877866	2732381	haematopoietic_and_lymphoid_tissue	NS	NS	NS	lymphoid_neoplasm	diffuse_large_B_cell_lymphoma	NS	NS	n	COSV54403650	COSM87134	150339042	c.3812dup	p.C1271Wfs*29	Insertion - Frameshift	null	null	38	4:105259627-105259628	+	n	-	null	null	Reported in another cancer sample as somatic	32187361	null	surgery-fixed	primary	null	ENSP00000442788.1:p.Cys1271TrpfsTer29	ENST00000540549.5:c.3812dup	4:g.105259627dup
TET2	ENST00000540549.5	6009	25941	2780685	2780685	2638532	haematopoietic_and_lymphoid_tissue	NS	NS	NS	haematopoietic_neoplasm	myelodysplastic_syndrome	NS	NS	n	COSV54403650	COSM87134	150339042	c.3812dup	p.C1271Wfs*29	Insertion - Frameshift	null	null	38	4:105259627-105259628	+	n	-	null	null	Reported in another cancer sample as somatic	26728869	null	blood-bone marrow	NS	57	ENSP00000442788.1:p.Cys1271TrpfsTer29	ENST00000540549.5:c.3812dup	4:g.105259627dup
TET2	ENST00000540549.5	6009	25941	37	2222632	2090614	haematopoietic_and_lymphoid_tissue	NS	NS	NS	lymphoid_neoplasm	angioimmunoblastic_T_cell_lymphoma	NS	NS	n	COSV54403650	COSM87134	150339042	c.3812dup	p.C1271Wfs*29	Insertion - Frameshift	null	null	38	4:105259627-105259628	+	n	-	null	null	Confirmed somatic variant	24345752	null	fixed - NOS	NS	null	ENSP00000442788.1:p.Cys1271TrpfsTer29	ENST00000540549.5:c.3812dup	4:g.105259627dup
TET2	ENST00000540549.5	6009	25941	72	2222655	2090637	haematopoietic_and_lymphoid_tissue	NS	NS	NS	lymphoid_neoplasm	angioimmunoblastic_T_cell_lymphoma	NS	NS	n	COSV54432226	COSM4170038	150364034	c.3986T>C	p.L1329P	Substitution - Missense	null	null	38	4:105261790-105261790	+	n	-	PATHOGENIC	0.98594	Confirmed somatic variant	24345752	null	fixed - NOS	NS	null	ENSP00000442788.1:p.Leu1329Pro	ENST00000540549.5:c.3986T>C	4:g.105261790T>C
TET2	ENST00000540549.5	6009	25941	1436	2776933	2635069	haematopoietic_and_lymphoid_tissue	NS	NS	NS	haematopoietic_neoplasm	myelofibrosis	NS	NS	n	COSV99481901	COSM7409899	150329257	c.3212C>G	p.A1071G	Substitution - Missense	null	null	38	4:105237154-105237154	+	n	-	PATHOGENIC	0.92817	Variant of unknown origin	30304655	null	blood-bone marrow	NS	null	ENSP00000442788.1:p.Ala1071Gly	ENST00000540549.5:c.3212C>G	4:g.105237154C>G
TET2	ENST00000540549.5	6009	25941	1657247	1657247	1571902	haematopoietic_and_lymphoid_tissue	NS	NS	NS	haematopoietic_neoplasm	acute_myeloid_leukaemia	NS	NS	n	COSV54422428	COSM211743	150370714	c.5046del	p.R1682Sfs*13	Deletion - Frameshift	null	null	38	4:105275556-105275556	+	n	-	null	null	Variant of unknown origin	22116554	null	blood-bone marrow	NS	null	ENSP00000442788.1:p.Arg1682SerfsTer13	ENST00000540549.5:c.5046del	4:g.105275556del
TET2	ENST00000540549.5	6009	25941	2538082	2538082	2399720	haematopoietic_and_lymphoid_tissue	NS	NS	NS	haematopoietic_neoplasm	myelofibrosis	NS	NS	n	COSV54431766	COSM5944137	150352418	c.845_846dup	p.E283Lfs*11	Insertion - Frameshift	null	null	38	4:105234788-105234789	+	n	-	null	null	Variant of unknown origin	26124496	null	blood-bone marrow	NS	null	ENSP00000442788.1:p.Glu283LeufsTer11	ENST00000540549.5:c.845_846dup	4:g.105234787_105234788dup
TET2	ENST00000540549.5	6009	25941	PD7613a	1578031	1499451	haematopoietic_and_lymphoid_tissue	NS	NS	NS	haematopoietic_neoplasm	acute_myeloid_leukaemia	NS	NS	n	COSV54419583	COSM5945044	150346760	c.3635T>C	p.L1212S	Substitution - Missense	null	null	38	4:105243610-105243610	+	n	-	PATHOGENIC	0.98863	Variant of unknown origin	27276561	null	NS	NS	null	ENSP00000442788.1:p.Leu1212Ser	ENST00000540549.5:c.3635T>C	4:g.105243610T>C
TET2	ENST00000540549.5	6009	25941	18	2646047	2506256	haematopoietic_and_lymphoid_tissue	NS	NS	NS	haematopoietic_neoplasm	chronic_myelomonocytic_leukaemia	NS	NS	n	COSV54419583	COSM5945044	150346760	c.3635T>C	p.L1212S	Substitution - Missense	null	null	38	4:105243610-105243610	+	n	-	PATHOGENIC	0.98863	Variant of unknown origin	27486981	null	blood-bone marrow	secondary	null	ENSP00000442788.1:p.Leu1212Ser	ENST00000540549.5:c.3635T>C	4:g.105243610T>C
TET2	ENST00000540549.5	6009	25941	5-GE011-T1	2869735	2724732	skin	NS	NS	NS	carcinoma	basal_cell_carcinoma	NS	NS	n	COSV54419583	COSM5945044	150346760	c.3635T>C	p.L1212S	Substitution - Missense	null	null	38	4:105243610-105243610	+	n	-	PATHOGENIC	0.98863	Variant of unknown origin	26950094	null	surgery - NOS	NS	88	ENSP00000442788.1:p.Leu1212Ser	ENST00000540549.5:c.3635T>C	4:g.105243610T>C
TET2	ENST00000540549.5	6009	25941	1950471	1950471	1837319	haematopoietic_and_lymphoid_tissue	NS	NS	NS	haematopoietic_neoplasm	chronic_myelomonocytic_leukaemia	NS	NS	n	null	COSM1583045	171791249	c.?	p.K948Xfs*23	Frameshift	null	null	null	null	+	null	-	null	null	Variant of unknown origin	23632888	null	blood-bone marrow	NS	90	null	null	null
TET2	ENST00000540549.5	6009	25941	PD8256a	1578674	1500094	haematopoietic_and_lymphoid_tissue	NS	NS	NS	haematopoietic_neoplasm	acute_myeloid_leukaemia	NS	NS	n	COSV54418986	COSM211688	150336158	c.2158C>T	p.Q720*	Substitution - Nonsense	null	null	38	4:105236100-105236100	+	n	-	NEUTRAL	0.41834	Variant of unknown origin	27276561	null	NS	NS	null	ENSP00000442788.1:p.Gln720Ter	ENST00000540549.5:c.2158C>T	4:g.105236100C>T
TET2	ENST00000540549.5	6009	25941	5-VS090-T16	2869921	2724918	skin	NS	NS	NS	carcinoma	basal_cell_carcinoma	NS	NS	n	COSV54396813	COSM1049762	150332381	c.4269C>T	p.V1423=	Substitution - coding silent	null	null	38	4:105272650-105272650	+	n	-	PATHOGENIC	0.79685	Confirmed somatic variant	26950094	null	surgery - NOS	NS	82	ENSP00000442788.1:p.Val1423=	ENST00000540549.5:c.4269C>T	4:g.105272650C>T
TET2	ENST00000540549.5	6009	25941	P283	2878072	2732587	haematopoietic_and_lymphoid_tissue	NS	NS	NS	lymphoid_neoplasm	diffuse_large_B_cell_lymphoma	NS	NS	n	COSV105020616	COSM9865467	150349089	c.5273C>A	p.S1758*	Substitution - Nonsense	null	null	38	4:105275783-105275783	+	n	-	PATHOGENIC	0.7937	Variant of unknown origin	32187361	null	surgery-fixed	primary	null	ENSP00000442788.1:p.Ser1758Ter	ENST00000540549.5:c.5273C>A	4:g.105275783C>A
TET2	ENST00000540549.5	6009	25941	PD6944a	1504155	1427033	haematopoietic_and_lymphoid_tissue	NS	NS	NS	haematopoietic_neoplasm	myelodysplastic_syndrome	refractory_cytopenia_with_multilinear_dysplasia	NS	n	COSV54409942	COSM4383814	150357576	c.1562G>A	p.S521N	Substitution - Missense	null	null	38	4:105235504-105235504	+	n	-	NEUTRAL	0.22305	Confirmed somatic variant	24030381	null	NS	NS	null	ENSP00000442788.1:p.Ser521Asn	ENST00000540549.5:c.1562G>A	4:g.105235504G>A
TET2	ENST00000540549.5	6009	25941	466	2776646	2634782	haematopoietic_and_lymphoid_tissue	NS	NS	NS	haematopoietic_neoplasm	essential_thrombocythaemia	NS	NS	n	COSV54396693	COSM42037	150341708	c.4210C>T	p.R1404*	Substitution - Nonsense	null	null	38	4:105272591-105272591	+	n	-	PATHOGENIC	0.9766	Reported in another cancer sample as somatic	30304655	null	blood-bone marrow	NS	null	ENSP00000442788.1:p.Arg1404Ter	ENST00000540549.5:c.4210C>T	4:g.105272591C>T
TET2	ENST00000540549.5	6009	25941	2015-168	2592204	2453085	haematopoietic_and_lymphoid_tissue	NS	NS	NS	haematopoietic_neoplasm	chronic_myelomonocytic_leukaemia	NS	NS	n	null	COSM6023723	171789836	c.?	p.I1859Mfs*27	Frameshift	null	null	null	null	+	null	-	null	null	Variant of unknown origin	27029036	null	blood-bone marrow	NS	null	null	null	null
TET2	ENST00000540549.5	6009	25941	1656764	1656764	1571421	haematopoietic_and_lymphoid_tissue	NS	NS	NS	haematopoietic_neoplasm	chronic_myelomonocytic_leukaemia	NS	NS	n	COSV54426154	COSM211615	150364586	c.3009G>A	p.W1003*	Substitution - Nonsense	het	null	38	4:105236951-105236951	+	n	-	PATHOGENIC	0.84643	Variant of unknown origin	22395470	null	blood-bone marrow	NS	null	ENSP00000442788.1:p.Trp1003Ter	ENST00000540549.5:c.3009G>A	4:g.105236951G>A
TET2	ENST00000540549.5	6009	25941	1507718	1507718	1430584	haematopoietic_and_lymphoid_tissue	NS	NS	NS	haematopoietic_neoplasm	chronic_myelomonocytic_leukaemia	NS	NS	n	COSV54426154	COSM211615	150364586	c.3009G>A	p.W1003*	Substitution - Nonsense	null	null	38	4:105236951-105236951	+	n	-	PATHOGENIC	0.84643	Variant of unknown origin	20644105	null	blood-bone marrow	NS	58	ENSP00000442788.1:p.Trp1003Ter	ENST00000540549.5:c.3009G>A	4:g.105236951G>A
TET2	ENST00000540549.5	6009	25941	403193	2823487	2679340	breast	NS	NS	NS	carcinoma	ductal_carcinoma	NS	NS	n	null	COSM9306554	171788081	c.?	p.E1352Q	Substitution - Missense	null	null	null	null	+	null	-	null	null	Variant of unknown origin	31854063	null	surgery fresh/frozen	primary	null	null	null	null
TET2	ENST00000540549.5	6009	25941	731	2701959	2560787	haematopoietic_and_lymphoid_tissue	NS	NS	NS	lymphoid_neoplasm	plasma_cell_myeloma	NS	NS	n	COSV54421726	COSM6907513	150350515	c.452_453dup	p.S152*	Insertion - Frameshift	null	null	38	4:105234395-105234396	+	n	-	null	null	Variant of unknown origin	29386642	null	blood-bone marrow	NS	69	ENSP00000442788.1:p.Ser152Ter	ENST00000540549.5:c.452_453dup	4:g.105234394_105234395dup
TET2	ENST00000540549.5	6009	25941	P-0010489-T01-IM5	2726206	2585027	haematopoietic_and_lymphoid_tissue	lymph_node	NS	NS	lymphoid_neoplasm	NS	NS	NS	n	COSV54417478	COSM6987431	150329778	c.5354del	p.K1785Rfs*35	Deletion - Frameshift	het	null	38	4:105275864-105275864	+	n	-	null	null	Variant of unknown origin	28481359	null	surgery-fixed	primary	null	ENSP00000442788.1:p.Lys1785ArgfsTer35	ENST00000540549.5:c.5354del	4:g.105275864del
TET2	ENST00000540549.5	6009	25941	2201787	2201787	2070065	haematopoietic_and_lymphoid_tissue	NS	NS	NS	haematopoietic_neoplasm	chronic_myelomonocytic_leukaemia	NS	NS	n	COSV54427149	COSM4166140	175849464	c.3763dup	p.Y1255Lfs*13	Insertion - Frameshift	null	null	38	4:105243738-105243739	+	n	-	null	null	Variant of unknown origin	24817963	null	blood-bone marrow	NS	null	ENSP00000442788.1:p.Tyr1255LeufsTer13	ENST00000540549.5:c.3763dup	4:g.105243738dup
TET2	ENST00000540549.5	6009	25941	AML_426	2520326	2382675	haematopoietic_and_lymphoid_tissue	NS	NS	NS	haematopoietic_neoplasm	acute_myeloid_leukaemia	NS	NS	n	COSV54396693	COSM42037	150341708	c.4210C>T	p.R1404*	Substitution - Nonsense	null	null	38	4:105272591-105272591	+	n	-	PATHOGENIC	0.9766	Reported in another cancer sample as somatic	27288520	null	blood-bone marrow	primary	70	ENSP00000442788.1:p.Arg1404Ter	ENST00000540549.5:c.4210C>T	4:g.105272591C>T
TET2	ENST00000540549.5	6009	25941	1357665	1357665	1267706	haematopoietic_and_lymphoid_tissue	NS	NS	NS	haematopoietic_neoplasm	chronic_myelomonocytic_leukaemia	NS	NS	n	COSV54396693	COSM42037	150341708	c.4210C>T	p.R1404*	Substitution - Nonsense	null	null	38	4:105272591-105272591	+	n	-	PATHOGENIC	0.9766	Reported in another cancer sample as somatic	19797729	null	blood-bone marrow	NS	74	ENSP00000442788.1:p.Arg1404Ter	ENST00000540549.5:c.4210C>T	4:g.105272591C>T
TET2	ENST00000540549.5	6009	25941	1657236	1657236	1571891	haematopoietic_and_lymphoid_tissue	NS	NS	NS	haematopoietic_neoplasm	acute_myeloid_leukaemia	NS	NS	n	COSV54396693	COSM42037	150341708	c.4210C>T	p.R1404*	Substitution - Nonsense	null	null	38	4:105272591-105272591	+	n	-	PATHOGENIC	0.9766	Reported in another cancer sample as somatic	22116554	null	blood-bone marrow	NS	null	ENSP00000442788.1:p.Arg1404Ter	ENST00000540549.5:c.4210C>T	4:g.105272591C>T
TET2	ENST00000540549.5	6009	25941	AML51	2840496	2696056	haematopoietic_and_lymphoid_tissue	NS	NS	NS	haematopoietic_neoplasm	acute_leukaemic_transformation_of_myeloproliferative_neoplasm	NS	NS	n	COSV54396693	COSM42037	150341708	c.4210C>T	p.R1404*	Substitution - Nonsense	null	null	38	4:105272591-105272591	+	n	-	PATHOGENIC	0.9766	Reported in another cancer sample as somatic	29148089	null	blood-bone marrow	secondary	null	ENSP00000442788.1:p.Arg1404Ter	ENST00000540549.5:c.4210C>T	4:g.105272591C>T
TET2	ENST00000540549.5	6009	25941	PD6789a	1504000	1426878	haematopoietic_and_lymphoid_tissue	NS	NS	NS	haematopoietic_neoplasm	chronic_myelomonocytic_leukaemia	NS	NS	n	COSV54396693	COSM42037	150341708	c.4210C>T	p.R1404*	Substitution - Nonsense	null	null	38	4:105272591-105272591	+	n	-	PATHOGENIC	0.9766	Confirmed somatic variant	24030381	null	NS	NS	null	ENSP00000442788.1:p.Arg1404Ter	ENST00000540549.5:c.4210C>T	4:g.105272591C>T
TET2	ENST00000540549.5	6009	25941	1327301	1327301	1237796	haematopoietic_and_lymphoid_tissue	NS	NS	NS	haematopoietic_neoplasm	polycythaemia_vera	NS	NS	n	COSV54396693	COSM42037	150341708	c.4210C>T	p.R1404*	Substitution - Nonsense	het	null	38	4:105272591-105272591	+	n	-	PATHOGENIC	0.9766	Reported in another cancer sample as somatic	19474426	null	blood-bone marrow	NS	null	ENSP00000442788.1:p.Arg1404Ter	ENST00000540549.5:c.4210C>T	4:g.105272591C>T
TET2	ENST00000540549.5	6009	25941	PD11119a	1738708	1644539	haematopoietic_and_lymphoid_tissue	NS	NS	NS	haematopoietic_neoplasm	acute_myeloid_leukaemia	NS	NS	n	COSV54396693	COSM42037	150341708	c.4210C>T	p.R1404*	Substitution - Nonsense	null	null	38	4:105272591-105272591	+	n	-	PATHOGENIC	0.9766	Reported in another cancer sample as somatic	27276561	null	NS	NS	null	ENSP00000442788.1:p.Arg1404Ter	ENST00000540549.5:c.4210C>T	4:g.105272591C>T
TET2	ENST00000540549.5	6009	25941	P530	2878319	2732834	haematopoietic_and_lymphoid_tissue	NS	NS	NS	lymphoid_neoplasm	diffuse_large_B_cell_lymphoma	NS	NS	n	COSV54396693	COSM42037	150341708	c.4210C>T	p.R1404*	Substitution - Nonsense	null	null	38	4:105272591-105272591	+	n	-	PATHOGENIC	0.9766	Reported in another cancer sample as somatic	32187361	null	surgery-fixed	primary	null	ENSP00000442788.1:p.Arg1404Ter	ENST00000540549.5:c.4210C>T	4:g.105272591C>T
TET2	ENST00000540549.5	6009	25941	41	2511684	2374057	haematopoietic_and_lymphoid_tissue	NS	NS	NS	haematopoietic_neoplasm	myelodysplastic_syndrome	NS	NS	n	COSV54396693	COSM42037	150341708	c.4210C>T	p.R1404*	Substitution - Nonsense	null	null	38	4:105272591-105272591	+	n	-	PATHOGENIC	0.9766	Reported in another cancer sample as somatic	27127180	null	blood-bone marrow	NS	null	ENSP00000442788.1:p.Arg1404Ter	ENST00000540549.5:c.4210C>T	4:g.105272591C>T
TET2	ENST00000540549.5	6009	25941	PD8001a	1578419	1499839	haematopoietic_and_lymphoid_tissue	NS	NS	NS	haematopoietic_neoplasm	acute_myeloid_leukaemia	NS	NS	n	COSV54396693	COSM42037	150341708	c.4210C>T	p.R1404*	Substitution - Nonsense	null	null	38	4:105272591-105272591	+	n	-	PATHOGENIC	0.9766	Reported in another cancer sample as somatic	27276561	null	NS	NS	null	ENSP00000442788.1:p.Arg1404Ter	ENST00000540549.5:c.4210C>T	4:g.105272591C>T
TET2	ENST00000540549.5	6009	25941	2538082	2538082	2399720	haematopoietic_and_lymphoid_tissue	NS	NS	NS	haematopoietic_neoplasm	myelofibrosis	NS	NS	n	COSV54396693	COSM42037	150341708	c.4210C>T	p.R1404*	Substitution - Nonsense	null	null	38	4:105272591-105272591	+	n	-	PATHOGENIC	0.9766	Reported in another cancer sample as somatic	26124496	null	blood-bone marrow	NS	null	ENSP00000442788.1:p.Arg1404Ter	ENST00000540549.5:c.4210C>T	4:g.105272591C>T
TET2	ENST00000540549.5	6009	25941	ATL421	2488986	2351635	haematopoietic_and_lymphoid_tissue	NS	NS	NS	lymphoid_neoplasm	adult_T_cell_lymphoma-leukaemia	NS	NS	n	COSV54396693	COSM42037	150341708	c.4210C>T	p.R1404*	Substitution - Nonsense	null	null	38	4:105272591-105272591	+	n	-	PATHOGENIC	0.9766	Confirmed somatic variant	26437031	null	NS	NS	null	ENSP00000442788.1:p.Arg1404Ter	ENST00000540549.5:c.4210C>T	4:g.105272591C>T
TET2	ENST00000540549.5	6009	25941	AML_460	2520364	2382713	haematopoietic_and_lymphoid_tissue	NS	NS	NS	haematopoietic_neoplasm	acute_myeloid_leukaemia	NS	NS	n	COSV54396693	COSM42037	150341708	c.4210C>T	p.R1404*	Substitution - Nonsense	null	null	38	4:105272591-105272591	+	n	-	PATHOGENIC	0.9766	Reported in another cancer sample as somatic	27288520	null	blood-bone marrow	primary	59	ENSP00000442788.1:p.Arg1404Ter	ENST00000540549.5:c.4210C>T	4:g.105272591C>T
TET2	ENST00000540549.5	6009	25941	MDS14	2005203	1888084	haematopoietic_and_lymphoid_tissue	NS	NS	NS	haematopoietic_neoplasm	myelodysplastic_syndrome	5q-myelodysplastic_syndrome	NS	n	COSV54396693	COSM42037	150341708	c.4210C>T	p.R1404*	Substitution - Nonsense	het	null	38	4:105272591-105272591	+	n	-	PATHOGENIC	0.9766	Confirmed somatic variant	23831921	null	NS	NS	null	ENSP00000442788.1:p.Arg1404Ter	ENST00000540549.5:c.4210C>T	4:g.105272591C>T
TET2	ENST00000540549.5	6009	25941	1507721	1507721	1430587	haematopoietic_and_lymphoid_tissue	NS	NS	NS	haematopoietic_neoplasm	chronic_myelomonocytic_leukaemia	NS	NS	n	COSV54396693	COSM42037	150341708	c.4210C>T	p.R1404*	Substitution - Nonsense	null	null	38	4:105272591-105272591	+	n	-	PATHOGENIC	0.9766	Reported in another cancer sample as somatic	20644105	null	blood-bone marrow	NS	77	ENSP00000442788.1:p.Arg1404Ter	ENST00000540549.5:c.4210C>T	4:g.105272591C>T
TET2	ENST00000540549.5	6009	25941	35	2646060	2506269	haematopoietic_and_lymphoid_tissue	NS	NS	NS	haematopoietic_neoplasm	chronic_myelomonocytic_leukaemia	NS	NS	n	COSV54396693	COSM42037	150341708	c.4210C>T	p.R1404*	Substitution - Nonsense	null	null	38	4:105272591-105272591	+	n	-	PATHOGENIC	0.9766	Reported in another cancer sample as somatic	27486981	null	blood-bone marrow	secondary	null	ENSP00000442788.1:p.Arg1404Ter	ENST00000540549.5:c.4210C>T	4:g.105272591C>T
TET2	ENST00000540549.5	6009	25941	1554977	1554977	1476376	haematopoietic_and_lymphoid_tissue	NS	NS	NS	haematopoietic_neoplasm	acute_myeloid_leukaemia	M4	NS	n	COSV54395649	COSM43439	150365917	c.2224C>T	p.Q742*	Substitution - Nonsense	het	null	38	4:105236166-105236166	+	n	-	PATHOGENIC	0.90431	Variant of unknown origin	21828143	null	blood-bone marrow	primary	75	ENSP00000442788.1:p.Gln742Ter	ENST00000540549.5:c.2224C>T	4:g.105236166C>T
[truncated: 41,292 more rows]
