# Supplementary material for: Pedigree investigation, clinical characteristics, and prognosis analysis of haematological disease patients with germline TET2 mutation
Source: BMC Cancer. 2022 Mar 12;22:262. doi: 10.1186/s12885-022-09347-0 (PMC8917718; doi:10.1186/s12885-022-09347-0)
Supplement: Supplementary file 7 — Additional file 7. [file 12885_2022_9347_MOESM7_ESM.csv]

GENE_NAME	ACCESSION_NUMBER	GENE_CDS_LENGTH	HGNC_ID	SAMPLE_NAME	ID_SAMPLE	ID_TUMOUR	PRIMARY_SITE	SITE_SUBTYPE_1	SITE_SUBTYPE_2	SITE_SUBTYPE_3	PRIMARY_HISTOLOGY	HISTOLOGY_SUBTYPE_1	HISTOLOGY_SUBTYPE_2	HISTOLOGY_SUBTYPE_3	GENOME_WIDE_SCREEN	MUTATION_ID	GENOMIC_MUTATION_ID	LEGACY_MUTATION_ID	MUTATION_CDS	MUTATION_AA	MUTATION_DESCRIPTION	MUTATION_ZYGOSITY	LOH	GRCH	MUTATION_GENOME_POSITION	MUTATION_STRAND	SNP	FATHMM_PREDICTION	FATHMM_SCORE	MUTATION_SOMATIC_STATUS	PUBMED_PMID	ID_STUDY	SAMPLE_TYPE	TUMOUR_ORIGIN	AGE	HGVSP	HGVSC	HGVSG
TET2	ENST00000540549.5	6009	25941	LP6008269-DNA_D06	2688156	2547138	oesophagus	NS	NS	NS	carcinoma	adenocarcinoma	NS	NS	y	150361922	COSV54437144	COSN27174759	c.-46-14665C>T	p.?	Unknown	null	null	38	4:105219232-105219232	+	n	NEUTRAL	0.00009	Confirmed somatic variant	null	535	NS	primary	75	null	ENST00000540549.5:c.-46-14665C>T	4:g.105219232C>T
TET2	ENST00000540549.5	6009	25941	TNKTL6	2634812	2495208	haematopoietic_and_lymphoid_tissue	NS	NS	NS	lymphoid_neoplasm	NK-T_cell_lymphoma	NS	NS	y	150357527	COSV54410243	COSM5540252	c.5901C>T	p.F1967=	Substitution - coding silent	null	null	38	4:105276411-105276411	+	n	PATHOGENIC	0.77153	Confirmed somatic variant	null	673	NS	primary	null	ENSP00000442788.1:p.Phe1967=	ENST00000540549.5:c.5901C>T	4:g.105276411C>T
TET2	ENST00000540549.5	6009	25941	AOCS-166-1-2	2196284	2064562	ovary	NS	NS	NS	carcinoma	mixed_adenosquamous_carcinoma	NS	NS	y	150357758	COSV54422614	COSN9583212	c.-173-6631C>A	p.?	Unknown	null	null	38	4:105183729-105183729	+	n	NEUTRAL	0.04506	Confirmed somatic variant	null	585	NS	NS	null	null	ENST00000540549.5:c.-173-6631C>A	4:g.105183729C>A
TET2	ENST00000540549.5	6009	25941	2838823	2838823	2694593	haematopoietic_and_lymphoid_tissue	NS	NS	NS	haematopoietic_neoplasm	acute_myeloid_leukaemia	NS	NS	y	150373590	COSV104597542	COSM9357997	c.4849C>G	p.P1617A	Substitution - Missense	null	null	38	4:105275359-105275359	+	n	PATHOGENIC	0.83755	Variant of unknown origin	31648334	null	blood-bone marrow	primary	70	ENSP00000442788.1:p.Pro1617Ala	ENST00000540549.5:c.4849C>G	4:g.105275359C>G
TET2	ENST00000540549.5	6009	25941	TCGA-A6-2675-01	1650922	1565709	large_intestine	colon	sigmoid	NS	carcinoma	adenocarcinoma	NS	NS	y	150343771	COSV99480169	COSM7582306	c.3409+53T>C	p.?	Unknown	null	null	38	4:105237404-105237404	+	n	NEUTRAL	0.1242	Confirmed somatic variant	null	376	NS	NS	78	null	ENST00000540549.5:c.3409+53T>C	4:g.105237404T>C
TET2	ENST00000540549.5	6009	25941	J54_T	2195004	2063282	lung	NS	NS	NS	carcinoma	squamous_cell_carcinoma	NS	NS	y	150357370	COSV54425248	COSN8489863	c.3500+535C>A	p.?	Unknown	null	null	38	4:105241964-105241964	+	n	NEUTRAL	0.0979	Confirmed somatic variant	null	583	NS	NS	null	null	ENST00000540549.5:c.3500+535C>A	4:g.105241964C>A
TET2	ENST00000540549.5	6009	25941	3T44	2745739	2604442	oesophagus	NS	NS	NS	carcinoma	NS	NS	NS	y	150357955	COSV54401992	COSM4982364	c.4359del	p.V1454Sfs*4	Deletion - Frameshift	null	null	38	4:105272740-105272740	+	n	null	null	Confirmed somatic variant	null	582	NS	primary	54	ENSP00000442788.1:p.Val1454SerfsTer4	ENST00000540549.5:c.4359del	4:g.105272740del
TET2	ENST00000540549.5	6009	25941	SM-4AX85	2263256	2130240	oesophagus	NS	NS	NS	carcinoma	adenocarcinoma	NS	NS	y	150334190	COSV54430625	COSN17603349	c.-47+13666C>T	p.?	Unknown	null	null	38	4:105204152-105204152	+	y	NEUTRAL	0.00183	Confirmed somatic variant	null	535	NS	primary	null	null	ENST00000540549.5:c.-47+13666C>T	4:g.105204152C>T
TET2	ENST00000540549.5	6009	25941	GCTK_394_T	2747548	2606251	stomach	NS	NS	NS	carcinoma	NS	NS	NS	y	150366049	COSV99484057	COSN30601037	c.-173-17859G>T	p.?	Unknown	null	null	38	4:105172501-105172501	+	n	NEUTRAL	0.02277	Confirmed somatic variant	null	683	NS	primary	null	null	ENST00000540549.5:c.-173-17859G>T	4:g.105172501G>T
TET2	ENST00000540549.5	6009	25941	TCGA-CR-6477-01	2193506	2061784	upper_aerodigestive_tract	head_neck	NS	NS	carcinoma	squamous_cell_carcinoma	NS	NS	y	150368094	COSV99482037	COSM8342052	c.2943T>A	p.I981=	Substitution - coding silent	null	null	38	4:105236885-105236885	+	n	null	0.58506	Confirmed somatic variant	null	627	NS	NS	56	ENSP00000442788.1:p.Ile981=	ENST00000540549.5:c.2943T>A	4:g.105236885T>A
TET2	ENST00000540549.5	6009	25941	RK143_C01	2120983	1995219	liver	NS	NS	NS	carcinoma	NS	NS	NS	y	150341323	COSV54398110	COSN5548041	c.-174+21118C>T	p.?	Unknown	null	null	38	4:105168097-105168097	+	n	NEUTRAL	0.00456	Confirmed somatic variant	null	322	NS	NS	null	null	ENST00000540549.5:c.-174+21118C>T	4:g.105168097C>T
TET2	ENST00000540549.5	6009	25941	TCGA-56-A49D-01	2195141	2063419	lung	NS	NS	NS	carcinoma	squamous_cell_carcinoma	NS	NS	y	150330404	COSV99485275	COSM8788353	c.238C>G	p.Q80E	Substitution - Missense	null	null	38	4:105234180-105234180	+	n	PATHOGENIC	0.97368	Confirmed somatic variant	null	418	NS	NS	67	ENSP00000442788.1:p.Gln80Glu	ENST00000540549.5:c.238C>G	4:g.105234180C>G
TET2	ENST00000540549.5	6009	25941	CHG-2011-508T	2634354	2494750	liver	NS	NS	NS	other	neoplasm	NS	NS	y	150372342	COSV54413102	COSN26574340	c.3409+1867A>T	p.?	Unknown	null	null	38	4:105239218-105239218	+	n	NEUTRAL	0.0164	Confirmed somatic variant	null	660	NS	primary	70	null	ENST00000540549.5:c.3409+1867A>T	4:g.105239218A>T
TET2	ENST00000540549.5	6009	25941	TCGA-B5-A0JY-01	1783388	1687387	endometrium	NS	NS	NS	carcinoma	endometrioid_carcinoma	NS	NS	y	150348112	COSV54403363	COSM1049761	c.4269C>A	p.V1423=	Substitution - coding silent	het	null	38	4:105272650-105272650	+	n	PATHOGENIC	0.8457	Variant of unknown origin	null	419	fresh/frozen - NOS	primary	50	ENSP00000442788.1:p.Val1423=	ENST00000540549.5:c.4269C>A	4:g.105272650C>A
TET2	ENST00000540549.5	6009	25941	TCGA-CA-6717-01	1651188	1565975	large_intestine	colon	ascending	NS	carcinoma	adenocarcinoma	NS	NS	y	150342383	COSV99484661	COSN30141685	c.3409+810T>G	p.?	Unknown	null	null	38	4:105238161-105238161	+	n	NEUTRAL	0.00647	Confirmed somatic variant	null	376	NS	NS	57	null	ENST00000540549.5:c.3409+810T>G	4:g.105238161T>G
TET2	ENST00000540549.5	6009	25941	PD24215a	2234124	2101629	breast	NS	NS	NS	carcinoma	ductal_carcinoma	NS	NS	y	150334038	COSV54418202	COSN21870856	c.-173-1533T>A	p.?	Unknown	null	null	38	4:105188827-105188827	+	n	NEUTRAL	0.00435	Confirmed somatic variant	null	652	NS	NS	null	null	ENST00000540549.5:c.-173-1533T>A	4:g.105188827T>A
TET2	ENST00000540549.5	6009	25941	AMO1	2809758	2666428	haematopoietic_and_lymphoid_tissue	NS	NS	NS	lymphoid_neoplasm	plasmacytoma	NS	NS	y	150329339	COSV54425296	COSM2952765	c.2386G>A	p.E796K	Substitution - Missense	het	null	38	4:105236328-105236328	+	n	PATHOGENIC	0.85292	Variant of unknown origin	30545397	null	cell-line	NS	null	ENSP00000442788.1:p.Glu796Lys	ENST00000540549.5:c.2386G>A	4:g.105236328G>A
TET2	ENST00000540549.5	6009	25941	TCGA-AJ-A5DW-01	2263048	2130032	endometrium	NS	NS	NS	carcinoma	endometrioid_carcinoma	NS	NS	y	175849259	COSV99483006	COSN31585862	c.3409+535T>G	p.?	Unknown	null	null	38	4:105237886-105237886	+	n	NEUTRAL	0.3532	Confirmed somatic variant	null	419	NS	primary	56	null	ENST00000540549.5:c.3409+535T>G	4:g.105237886T>G
TET2	ENST00000540549.5	6009	25941	PD4976a	1463685	1387537	breast	NS	NS	NS	carcinoma	ductal_carcinoma	NS	NS	y	150331580	COSV54421816	COSN21057692	c.-173-7694A>T	p.?	Unknown	null	null	38	4:105182666-105182666	+	n	NEUTRAL	0.0176	Confirmed somatic variant	null	652	NS	primary	null	null	ENST00000540549.5:c.-173-7694A>T	4:g.105182666A>T
TET2	ENST00000540549.5	6009	25941	ASHPC_0017_Pa_P	2197261	2065539	pancreas	NS	NS	NS	carcinoma	ductal_carcinoma	NS	NS	y	150362311	COSV54427781	COSN7770423	c.-173-332T>G	p.?	Unknown	null	null	38	4:105190028-105190028	+	n	NEUTRAL	0.10038	Confirmed somatic variant	null	382	NS	NS	null	null	ENST00000540549.5:c.-173-332T>G	4:g.105190028T>G
TET2	ENST00000540549.5	6009	25941	LICA-CN-HCC039T	2634086	2494482	liver	NS	NS	NS	other	neoplasm	NS	NS	y	150340661	COSV54408962	COSM5809357	c.5773G>A	p.A1925T	Substitution - Missense	null	null	38	4:105276283-105276283	+	n	PATHOGENIC	0.96863	Confirmed somatic variant	null	660	NS	primary	62	ENSP00000442788.1:p.Ala1925Thr	ENST00000540549.5:c.5773G>A	4:g.105276283G>A
TET2	ENST00000540549.5	6009	25941	TCGA-AR-A2LE-01	2187815	2056093	breast	NS	NS	NS	carcinoma	NS	NS	NS	y	150347555	COSV54407657	COSM3824893	c.2147C>T	p.S716L	Substitution - Missense	null	null	38	4:105236089-105236089	+	n	PATHOGENIC	0.81303	Confirmed somatic variant	null	414	NS	NS	69	ENSP00000442788.1:p.Ser716Leu	ENST00000540549.5:c.2147C>T	4:g.105236089C>T
TET2	ENST00000540549.5	6009	25941	NPC38F	2366762	2229620	upper_aerodigestive_tract	pharynx	nasopharynx	NS	carcinoma	nasopharyngeal_carcinoma	NS	NS	y	150359702	COSV54406190	COSM41732	c.2504C>G	p.S835*	Substitution - Nonsense	null	null	38	4:105236446-105236446	+	n	PATHOGENIC	0.75445	Confirmed somatic variant	24952746	null	NS	primary	58	ENSP00000442788.1:p.Ser835Ter	ENST00000540549.5:c.2504C>G	4:g.105236446C>G
TET2	ENST00000540549.5	6009	25941	CHG-91T	2634273	2494669	liver	NS	NS	NS	other	neoplasm	NS	NS	y	150365115	COSV54431403	COSN26576251	c.3410-439A>G	p.?	Unknown	null	null	38	4:105240900-105240900	+	n	NEUTRAL	0.01544	Confirmed somatic variant	null	660	NS	primary	53	null	ENST00000540549.5:c.3410-439A>G	4:g.105240900A>G
TET2	ENST00000540549.5	6009	25941	CSCC-31-T	2292472	2158536	skin	head_neck	NS	NS	carcinoma	squamous_cell_carcinoma	NS	NS	y	150337310	COSV54432932	COSN15626640	c.3501-286T>G	p.?	Unknown	het	null	38	4:105242548-105242548	+	n	NEUTRAL	0.11416	Confirmed somatic variant	25303977	null	surgery fresh/frozen	primary	59	null	ENST00000540549.5:c.3501-286T>G	4:g.105242548T>G
TET2	ENST00000540549.5	6009	25941	EXTERN_MELA_20140514_018	2839431	2695197	skin	lower_leg	NS	NS	malignant_melanoma	NS	NS	NS	y	150373017	COSV104597571	COSM9435898	c.4328C>G	p.A1443G	Substitution - Missense	null	null	38	4:105272709-105272709	+	n	PATHOGENIC	0.9562	Confirmed somatic variant	28467829	null	surgery fresh/frozen	metastasis	null	ENSP00000442788.1:p.Ala1443Gly	ENST00000540549.5:c.4328C>G	4:g.105272709C>G
TET2	ENST00000540549.5	6009	25941	TCGA-EK-A2H0-01	2193302	2061580	cervix	NS	NS	NS	carcinoma	squamous_cell_carcinoma	NS	NS	y	150377058	COSV99480721	COSN31490622	c.3409+437C>T	p.?	Unknown	null	null	38	4:105237788-105237788	+	n	NEUTRAL	0.00151	Confirmed somatic variant	null	415	NS	NS	24	null	ENST00000540549.5:c.3409+437C>T	4:g.105237788C>T
TET2	ENST00000540549.5	6009	25941	PCSI_0268_Pa_P_526	2340483	2205466	pancreas	NS	NS	NS	carcinoma	ductal_carcinoma	NS	NS	y	150341417	COSV54398174	COSN16531269	c.-173-12787A>G	p.?	Unknown	null	null	38	4:105177573-105177573	+	n	NEUTRAL	0.01332	Confirmed somatic variant	null	382	NS	primary	41	null	ENST00000540549.5:c.-173-12787A>G	4:g.105177573A>G
TET2	ENST00000540549.5	6009	25941	GCTK_500_T	2747487	2606190	stomach	NS	NS	NS	carcinoma	NS	NS	NS	y	150332980	COSV99483648	COSN30675723	c.4183-53_4183-52del	p.?	Unknown	null	null	38	4:105272511-105272512	+	n	null	null	Confirmed somatic variant	null	683	NS	primary	null	null	ENST00000540549.5:c.4183-53_4183-52del	4:g.105272511_105272512del
TET2	ENST00000540549.5	6009	25941	T_CCA_SG_14	2688087	2547069	biliary_tract	bile_duct	NS	NS	carcinoma	NS	NS	NS	y	150346875	COSV54400893	COSN27220136	c.4044+2269del	p.?	Unknown	null	null	38	4:105264117-105264117	+	n	null	null	Confirmed somatic variant	null	653	NS	primary	61	null	ENST00000540549.5:c.4044+2269del	4:g.105264117del
TET2	ENST00000540549.5	6009	25941	T_CCA_TH_13	2688099	2547081	biliary_tract	bile_duct	NS	NS	carcinoma	NS	NS	NS	y	150352445	COSV54400888	COSN27356718	c.-46-4231del	p.?	Unknown	null	null	38	4:105229666-105229666	+	n	null	null	Confirmed somatic variant	null	653	NS	primary	57	null	ENST00000540549.5:c.-46-4231del	4:g.105229666del
TET2	ENST00000540549.5	6009	25941	TCGA-EY-A1GK-01	2198446	2066724	endometrium	NS	NS	NS	carcinoma	endometrioid_carcinoma	NS	NS	y	150358905	COSV99483481	COSN31551291	c.3501-586T>C	p.?	Unknown	null	null	38	4:105242248-105242248	+	n	NEUTRAL	0.01006	Confirmed somatic variant	null	419	NS	NS	74	null	ENST00000540549.5:c.3501-586T>C	4:g.105242248T>C
TET2	ENST00000540549.5	6009	25941	TCGA-VS-A9U7-01	2386195	2249027	cervix	NS	NS	NS	carcinoma	squamous_cell_carcinoma	NS	NS	y	150362015	COSV99483895	COSN31484825	c.3409+604C>G	p.?	Unknown	null	null	38	4:105237955-105237955	+	n	NEUTRAL	0.0261	Confirmed somatic variant	null	415	NS	primary	30	null	ENST00000540549.5:c.3409+604C>G	4:g.105237955C>G
TET2	ENST00000540549.5	6009	25941	DA12007	2634936	2495332	prostate	NS	NS	NS	carcinoma	adenocarcinoma	NS	NS	y	150361253	COSV54401546	COSM6358605	c.2024C>T	p.S675L	Substitution - Missense	null	null	38	4:105235966-105235966	+	n	NEUTRAL	0.39683	Confirmed somatic variant	null	675	NS	primary	62	ENSP00000442788.1:p.Ser675Leu	ENST00000540549.5:c.2024C>T	4:g.105235966C>T
TET2	ENST00000540549.5	6009	25941	MELA_0329	2837872	2693647	skin	mucosal	NS	NS	malignant_melanoma	NS	NS	NS	y	150371063	COSV104597453	COSM9347202	c.3458C>T	p.A1153V	Substitution - Missense	null	null	38	4:105241387-105241387	+	n	PATHOGENIC	0.98852	Confirmed somatic variant	31320640	null	surgery fresh/frozen	primary	null	ENSP00000442788.1:p.Ala1153Val	ENST00000540549.5:c.3458C>T	4:g.105241387C>T
TET2	ENST00000540549.5	6009	25941	RK209_C01	1918906	1806227	liver	NS	NS	NS	carcinoma	NS	NS	NS	y	150343660	COSV54395223	COSN1977940	c.-173-1714A>G	p.?	Unknown	het	null	38	4:105188646-105188646	+	n	NEUTRAL	0.01116	Variant of unknown origin	null	322	fresh/frozen - NOS	primary	null	null	ENST00000540549.5:c.-173-1714A>G	4:g.105188646A>G
TET2	ENST00000540549.5	6009	25941	RK135_C01	2194690	2062968	liver	NS	NS	NS	carcinoma	NS	NS	NS	y	150362526	COSV54424006	COSN6788938	c.-174+16212A>G	p.?	Unknown	null	null	38	4:105163191-105163191	+	n	NEUTRAL	0.0027	Confirmed somatic variant	null	322	NS	NS	null	null	ENST00000540549.5:c.-174+16212A>G	4:g.105163191A>G
TET2	ENST00000540549.5	6009	25941	TCGA-GN-A262-06	2121792	1996028	skin	NS	NS	NS	malignant_melanoma	NS	NS	NS	y	150333789	COSV99483755	COSM7876434	c.3244G>T	p.E1082*	Substitution - Nonsense	null	null	38	4:105237186-105237186	+	n	PATHOGENIC	0.96929	Confirmed somatic variant	null	540	NS	NS	47	ENSP00000442788.1:p.Glu1082Ter	ENST00000540549.5:c.3244G>T	4:g.105237186G>T
TET2	ENST00000540549.5	6009	25941	AOCS-093-3-6	2186165	2054462	ovary	NS	NS	NS	carcinoma	mixed_adenosquamous_carcinoma	NS	NS	y	150344630	COSV54415320	COSN9583230	c.4537+651C>G	p.?	Unknown	null	null	38	4:105273569-105273569	+	n	NEUTRAL	0.06788	Confirmed somatic variant	null	585	NS	NS	null	null	ENST00000540549.5:c.4537+651C>G	4:g.105273569C>G
TET2	ENST00000540549.5	6009	25941	HUB-02-B2-113	2607139	2466851	large_intestine	NS	NS	NS	carcinoma	adenocarcinoma	NS	NS	y	150353556	COSV54435178	COSM6033535	c.2030G>A	p.C677Y	Substitution - Missense	null	null	38	4:105235972-105235972	+	n	NEUTRAL	0.14291	Confirmed somatic variant	null	670	organoid culture	NS	null	ENSP00000442788.1:p.Cys677Tyr	ENST00000540549.5:c.2030G>A	4:g.105235972G>A
TET2	ENST00000540549.5	6009	25941	TCGA-AB-2996-03	1650482	1565269	haematopoietic_and_lymphoid_tissue	NS	NS	NS	haematopoietic_neoplasm	acute_myeloid_leukaemia	NS	NS	y	150369884	COSV54418069	COSM1318617	c.4062_4063del	p.R1354Sfs*46	Deletion - Frameshift	het	null	38	4:105269627-105269628	+	n	null	null	Reported in another cancer sample as somatic	null	377	blood-bone marrow	NS	74	ENSP00000442788.1:p.Arg1354SerfsTer46	ENST00000540549.5:c.4062_4063del	4:g.105269627_105269628del
TET2	ENST00000540549.5	6009	25941	CPCG0040-F1	2339700	2204683	prostate	NS	NS	NS	carcinoma	adenocarcinoma	NS	NS	y	150351860	COSV54397406	COSN16173456	c.-47+16619C>G	p.?	Unknown	null	null	38	4:105207105-105207105	+	n	NEUTRAL	0.01531	Confirmed somatic variant	null	537	NS	primary	null	null	ENST00000540549.5:c.-47+16619C>G	4:g.105207105C>G
TET2	ENST00000540549.5	6009	25941	ASHPC_0025_Pa_P	2340705	2205688	pancreas	NS	NS	NS	carcinoma	ductal_carcinoma	NS	NS	y	150377022	COSV54400109	COSN16002199	c.-174+1510T>C	p.?	Unknown	null	null	38	4:105148489-105148489	+	n	NEUTRAL	0.01545	Confirmed somatic variant	null	382	NS	primary	67	null	ENST00000540549.5:c.-174+1510T>C	4:g.105148489T>C
TET2	ENST00000540549.5	6009	25941	AOCS-093-8-4	2186164	2054461	ovary	NS	NS	NS	carcinoma	mixed_adenosquamous_carcinoma	NS	NS	y	150344630	COSV54415320	COSN9583230	c.4537+651C>G	p.?	Unknown	null	null	38	4:105273569-105273569	+	n	NEUTRAL	0.06788	Confirmed somatic variant	null	585	NS	NS	null	null	ENST00000540549.5:c.4537+651C>G	4:g.105273569C>G
TET2	ENST00000540549.5	6009	25941	CSCC-31-T	2292472	2158536	skin	head_neck	NS	NS	carcinoma	squamous_cell_carcinoma	NS	NS	y	150337243	COSV54402602	COSM3598857	c.2044C>T	p.H682Y	Substitution - Missense	het	null	38	4:105235986-105235986	+	n	NEUTRAL	0.43019	Confirmed somatic variant	25303977	null	surgery fresh/frozen	primary	59	ENSP00000442788.1:p.His682Tyr	ENST00000540549.5:c.2044C>T	4:g.105235986C>T
TET2	ENST00000540549.5	6009	25941	TCGA-ER-A19B-06	2121713	1995949	skin	NS	NS	NS	malignant_melanoma	NS	NS	NS	y	175851234	COSV99483335	COSM8067981	c.2412G>T	p.M804I	Substitution - Missense	null	null	38	4:105236354-105236354	+	n	NEUTRAL	0.17922	Confirmed somatic variant	null	540	NS	NS	42	ENSP00000442788.1:p.Met804Ile	ENST00000540549.5:c.2412G>T	4:g.105236354G>T
TET2	ENST00000540549.5	6009	25941	SS6003111	2193469	2061747	oesophagus	NS	NS	NS	carcinoma	adenocarcinoma	NS	NS	y	150356290	COSV54398532	COSN8931512	c.-47+9974A>T	p.?	Unknown	null	null	38	4:105200460-105200460	+	n	NEUTRAL	0.01292	Confirmed somatic variant	null	535	NS	NS	null	null	ENST00000540549.5:c.-47+9974A>T	4:g.105200460A>T
TET2	ENST00000540549.5	6009	25941	ATL041	2488669	2351318	haematopoietic_and_lymphoid_tissue	NS	NS	NS	lymphoid_neoplasm	adult_T_cell_lymphoma-leukaemia	NS	NS	y	150361825	COSV54404582	COSM43436	c.973C>T	p.Q325*	Substitution - Nonsense	null	null	38	4:105234915-105234915	+	n	null	0.61479	Confirmed somatic variant	26437031	null	NS	NS	69	ENSP00000442788.1:p.Gln325Ter	ENST00000540549.5:c.973C>T	4:g.105234915C>T
TET2	ENST00000540549.5	6009	25941	CPCG0570-F1	2746208	2604911	prostate	NS	NS	NS	carcinoma	adenocarcinoma	NS	NS	y	150332037	COSV54412134	COSN29546056	c.-173-5364A>G	p.?	Unknown	null	null	38	4:105184996-105184996	+	n	NEUTRAL	0.02073	Confirmed somatic variant	null	537	NS	primary	63	null	ENST00000540549.5:c.-173-5364A>G	4:g.105184996A>G
TET2	ENST00000540549.5	6009	25941	TCGA-AX-A0J0-01	1783376	1687375	endometrium	NS	NS	NS	carcinoma	endometrioid_carcinoma	NS	NS	y	150352846	COSV54416735	COSM1049755	c.2441G>A	p.R814H	Substitution - Missense	het	null	38	4:105236383-105236383	+	y	NEUTRAL	0.46584	Reported in another cancer sample as somatic	null	419	fresh/frozen - NOS	primary	47	ENSP00000442788.1:p.Arg814His	ENST00000540549.5:c.2441G>A	4:g.105236383G>A
TET2	ENST00000540549.5	6009	25941	0007_CRUK_PC_0007_T2_DNA	2197578	2065856	prostate	NS	NS	NS	carcinoma	adenocarcinoma	NS	NS	y	150334582	COSV54437422	COSN8348386	c.3804-5252C>T	p.?	Unknown	null	null	38	4:105254367-105254367	+	n	NEUTRAL	0.00337	Confirmed somatic variant	null	538	NS	NS	null	null	ENST00000540549.5:c.3804-5252C>T	4:g.105254367C>T
TET2	ENST00000540549.5	6009	25941	RK196_C01	2194709	2062987	liver	NS	NS	NS	carcinoma	NS	NS	NS	y	150336250	COSV54405255	COSN6788958	c.3803+7652T>C	p.?	Unknown	null	null	38	4:105251430-105251430	+	n	NEUTRAL	0.00624	Confirmed somatic variant	null	322	NS	NS	null	null	ENST00000540549.5:c.3803+7652T>C	4:g.105251430T>C
TET2	ENST00000540549.5	6009	25941	HX19T	2120913	1995149	liver	NS	NS	NS	carcinoma	NS	NS	NS	y	150363215	COSV54396894	COSN5050307	c.3409+1244T>G	p.?	Unknown	null	null	38	4:105238595-105238595	+	n	NEUTRAL	0.01519	Confirmed somatic variant	null	323	NS	NS	null	null	ENST00000540549.5:c.3409+1244T>G	4:g.105238595T>G
TET2	ENST00000540549.5	6009	25941	TCGA-44-6778-01	1780132	1684131	lung	NS	NS	NS	carcinoma	adenocarcinoma	NS	NS	y	150342193	COSV54429650	COSM6098748	c.2512A>G	p.T838A	Substitution - Missense	null	null	38	4:105236454-105236454	+	n	NEUTRAL	0.13473	Variant of unknown origin	null	417	fresh/frozen - NOS	primary	59	ENSP00000442788.1:p.Thr838Ala	ENST00000540549.5:c.2512A>G	4:g.105236454A>G
TET2	ENST00000540549.5	6009	25941	TCGA-BK-A6W3-01	2263446	2130430	endometrium	NS	NS	NS	carcinoma	endometrioid_carcinoma	NS	NS	y	150346089	COSV99481593	COSM8979813	c.5199C>A	p.F1733L	Substitution - Missense	null	null	38	4:105275709-105275709	+	n	PATHOGENIC	0.75753	Confirmed somatic variant	null	419	NS	primary	34	ENSP00000442788.1:p.Phe1733Leu	ENST00000540549.5:c.5199C>A	4:g.105275709C>A
TET2	ENST00000540549.5	6009	25941	CSCC-35-T	2292474	2158538	skin	head_neck	NS	NS	carcinoma	squamous_cell_carcinoma	NS	NS	y	150344308	COSV54412998	COSN15626633	c.3410-751C>T	p.?	Unknown	het	null	38	4:105240588-105240588	+	n	NEUTRAL	0.09299	Confirmed somatic variant	25303977	null	surgery fresh/frozen	primary	74	null	ENST00000540549.5:c.3410-751C>T	4:g.105240588C>T
TET2	ENST00000540549.5	6009	25941	PD24325a	2241690	2109221	breast	NS	NS	NS	carcinoma	ductal_carcinoma	NS	NS	y	150360326	COSV54425556	COSN22824751	c.*2217del	p.?	Unknown	null	null	38	4:105278736-105278736	+	n	null	null	Confirmed somatic variant	null	652	NS	NS	null	null	ENST00000540549.5:c.*2217del	4:g.105278736del
TET2	ENST00000540549.5	6009	25941	TCGA-JW-A5VL-01	2262914	2129898	cervix	NS	NS	NS	carcinoma	squamous_cell_carcinoma	NS	NS	y	175849779	COSV54406580	COSM4847602	c.3072C>G	p.I1024M	Substitution - Missense	null	null	38	4:105237014-105237014	+	n	PATHOGENIC	0.88723	Confirmed somatic variant	null	415	NS	primary	37	ENSP00000442788.1:p.Ile1024Met	ENST00000540549.5:c.3072C>G	4:g.105237014C>G
TET2	ENST00000540549.5	6009	25941	292LC	2637236	2497609	lung	NS	NS	NS	carcinoma	squamous_cell_carcinoma	NS	NS	y	150357116	COSV54428910	COSM6480950	c.366A>T	p.R122S	Substitution - Missense	het	null	38	4:105234308-105234308	+	n	NEUTRAL	0.29643	Confirmed somatic variant	26503331	null	surgery fresh/frozen	NS	54	ENSP00000442788.1:p.Arg122Ser	ENST00000540549.5:c.366A>T	4:g.105234308A>T
TET2	ENST00000540549.5	6009	25941	TCGA-YC-A9TC-01	2340423	2205406	urinary_tract	bladder	NS	NS	carcinoma	NS	NS	NS	y	150349868	COSV54409356	COSM7174318	c.1249C>A	p.Q417K	Substitution - Missense	null	null	38	4:105235191-105235191	+	n	PATHOGENIC	0.72547	Confirmed somatic variant	null	413	NS	primary	71	ENSP00000442788.1:p.Gln417Lys	ENST00000540549.5:c.1249C>A	4:g.105235191C>A
TET2	ENST00000540549.5	6009	25941	YULAN	2013641	1896273	skin	NS	NS	NS	malignant_melanoma	NS	NS	NS	y	150331802	COSV54421921	COSM1694771	c.2920C>T	p.H974Y	Substitution - Missense	het	null	38	4:105236862-105236862	+	n	NEUTRAL	0.39851	Confirmed somatic variant	22842228	null	NS	NS	null	ENSP00000442788.1:p.His974Tyr	ENST00000540549.5:c.2920C>T	4:g.105236862C>T
TET2	ENST00000540549.5	6009	25941	S01578_1	2480856	2343601	lung	NS	NS	NS	carcinoma	small_cell_carcinoma	NS	NS	y	150349920	COSV54400716	COSM5670531	c.2334G>T	p.Q778H	Substitution - Missense	null	null	38	4:105236276-105236276	+	n	NEUTRAL	0.25143	Confirmed somatic variant	26168399	null	surgery fresh/frozen	primary	76	ENSP00000442788.1:p.Gln778His	ENST00000540549.5:c.2334G>T	4:g.105236276G>T
TET2	ENST00000540549.5	6009	25941	LN1	2838954	2694719	lung	left_lower_lobe	NS	NS	carcinoma	adenocarcinoma	NS	NS	y	150369455	COSV104597330	COSN32016662	c.-46-1396T>C	p.?	Unknown	null	null	38	4:105232501-105232501	+	n	NEUTRAL	0.00482	Confirmed somatic variant	27900369	null	surgery fresh/frozen	metastasis	50	null	ENST00000540549.5:c.-46-1396T>C	4:g.105232501T>C
TET2	ENST00000540549.5	6009	25941	TCGA-HT-7857-01	2194130	2062408	central_nervous_system	brain	NS	NS	glioma	NS	NS	NS	y	150347562	COSV54407707	COSM3974646	c.67C>T	p.P23S	Substitution - Missense	null	null	38	4:105234009-105234009	+	n	PATHOGENIC	0.72546	Confirmed somatic variant	null	545	NS	NS	24	ENSP00000442788.1:p.Pro23Ser	ENST00000540549.5:c.67C>T	4:g.105234009C>T
TET2	ENST00000540549.5	6009	25941	TCGA-AM-5820-01	1651150	1565937	large_intestine	colon	sigmoid	NS	carcinoma	adenocarcinoma	NS	NS	y	150327759	COSV54396998	COSM3760322	c.5284A>G	p.I1762V	Substitution - Missense	null	null	38	4:105275794-105275794	+	n	NEUTRAL	0.14269	Confirmed somatic variant	null	376	NS	NS	59	ENSP00000442788.1:p.Ile1762Val	ENST00000540549.5:c.5284A>G	4:g.105275794A>G
TET2	ENST00000540549.5	6009	25941	HCC109T	1919172	1806493	liver	NS	NS	NS	carcinoma	NS	NS	NS	y	150341581	COSV54433393	COSN1284697	c.-46-115_-46-98del	p.?	Unknown	het	null	38	4:105233782-105233799	+	n	null	null	Variant of unknown origin	null	323	fresh/frozen - NOS	primary	null	null	ENST00000540549.5:c.-46-115_-46-98del	4:g.105233782_105233799del
TET2	ENST00000540549.5	6009	25941	GCYC_299_T	2747607	2606310	stomach	NS	NS	NS	carcinoma	NS	NS	NS	y	150357373	COSV99485547	COSM8551127	c.4237G>A	p.E1413K	Substitution - Missense	null	null	38	4:105272618-105272618	+	n	PATHOGENIC	0.99201	Confirmed somatic variant	null	683	NS	primary	null	ENSP00000442788.1:p.Glu1413Lys	ENST00000540549.5:c.4237G>A	4:g.105272618G>A
TET2	ENST00000540549.5	6009	25941	J63_T	2194919	2063197	lung	NS	NS	NS	carcinoma	squamous_cell_carcinoma	NS	NS	y	150353160	COSV54428458	COSN8489861	c.3409+890T>C	p.?	Unknown	null	null	38	4:105238241-105238241	+	n	NEUTRAL	0.00389	Confirmed somatic variant	null	583	NS	NS	null	null	ENST00000540549.5:c.3409+890T>C	4:g.105238241T>C
TET2	ENST00000540549.5	6009	25941	TCGA-D3-A2JC-06	2121515	1995751	skin	NS	NS	NS	malignant_melanoma	NS	NS	NS	y	150368398	COSV99484231	COSM7860599	c.2245C>A	p.Q749K	Substitution - Missense	null	null	38	4:105236187-105236187	+	n	PATHOGENIC	0.92241	Confirmed somatic variant	null	540	NS	NS	53	ENSP00000442788.1:p.Gln749Lys	ENST00000540549.5:c.2245C>A	4:g.105236187C>A
TET2	ENST00000540549.5	6009	25941	TCGA-AY-6197-01	1651158	1565945	large_intestine	caecum	NS	NS	carcinoma	adenocarcinoma	NS	NS	y	150367100	COSV54416168	COSM1426208	c.2639A>G	p.H880R	Substitution - Missense	null	null	38	4:105236581-105236581	+	y	PATHOGENIC	0.88698	Confirmed somatic variant	null	376	NS	NS	60	ENSP00000442788.1:p.His880Arg	ENST00000540549.5:c.2639A>G	4:g.105236581A>G
TET2	ENST00000540549.5	6009	25941	TCGA-AB-2865-03	1650357	1565144	haematopoietic_and_lymphoid_tissue	NS	NS	NS	haematopoietic_neoplasm	acute_myeloid_leukaemia	NS	NS	y	150330726	COSV54419014	COSM1318614	c.4264_4265insTA	p.K1422Ifs*27	Insertion - Frameshift	het	null	38	4:105272645-105272646	+	n	null	null	Variant of unknown origin	null	377	blood-bone marrow	NS	75	ENSP00000442788.1:p.Lys1422IlefsTer27	ENST00000540549.5:c.4264_4265insTA	4:g.105272645_105272646insTA
TET2	ENST00000540549.5	6009	25941	RK006_C01	1918805	1806126	liver	NS	NS	NS	carcinoma	NS	NS	NS	y	150338267	COSV54399737	COSN1977938	c.-173-1959G>C	p.?	Unknown	het	null	38	4:105188401-105188401	+	n	NEUTRAL	0.12399	Reported in another cancer sample as somatic	null	322	fresh/frozen - NOS	primary	null	null	ENST00000540549.5:c.-173-1959G>C	4:g.105188401G>C
TET2	ENST00000540549.5	6009	25941	PCSI_0073_Pa_P_526	2197252	2065530	pancreas	NS	NS	NS	carcinoma	ductal_carcinoma	NS	NS	y	150356297	COSV54398541	COSN7770425	c.-47+15469C>T	p.?	Unknown	null	null	38	4:105205955-105205955	+	n	NEUTRAL	0.00505	Confirmed somatic variant	null	382	NS	NS	null	null	ENST00000540549.5:c.-47+15469C>T	4:g.105205955C>T
TET2	ENST00000540549.5	6009	25941	2219917	2219917	2087901	haematopoietic_and_lymphoid_tissue	NS	NS	NS	haematopoietic_neoplasm	chronic_neutrophilic_leukaemia	NS	NS	y	150348344	COSV54410431	COSM87101	c.2441del	p.R814Lfs*10	Deletion - Frameshift	het	null	38	4:105236383-105236383	+	n	null	null	Confirmed somatic variant	24212483	null	blood-bone marrow	NS	66	ENSP00000442788.1:p.Arg814LeufsTer10	ENST00000540549.5:c.2441del	4:g.105236383del
TET2	ENST00000540549.5	6009	25941	TCGA-AB-2971-03	1650457	1565244	haematopoietic_and_lymphoid_tissue	NS	NS	NS	haematopoietic_neoplasm	acute_myeloid_leukaemia	NS	NS	y	150371722	COSV54395803	COSM166836	c.5588C>A	p.A1863D	Substitution - Missense	null	null	38	4:105276098-105276098	+	n	PATHOGENIC	0.96336	Confirmed somatic variant	null	377	blood-bone marrow	NS	76	ENSP00000442788.1:p.Ala1863Asp	ENST00000540549.5:c.5588C>A	4:g.105276098C>A
TET2	ENST00000540549.5	6009	25941	AOCS-166-1-2	2196284	2064562	ovary	NS	NS	NS	carcinoma	mixed_adenosquamous_carcinoma	NS	NS	y	150357769	COSV54422630	COSN9583224	c.3804-5377G>C	p.?	Unknown	null	null	38	4:105254242-105254242	+	n	NEUTRAL	0.01067	Confirmed somatic variant	null	585	NS	NS	null	null	ENST00000540549.5:c.3804-5377G>C	4:g.105254242G>C
TET2	ENST00000540549.5	6009	25941	EOPC-01_tumor	2120205	1994441	prostate	NS	NS	NS	carcinoma	adenocarcinoma	NS	NS	y	150364915	COSV54425859	COSN5807335	c.-46-2106T>C	p.?	Unknown	null	null	38	4:105231791-105231791	+	n	NEUTRAL	0.02286	Confirmed somatic variant	null	534	NS	NS	null	null	ENST00000540549.5:c.-46-2106T>C	4:g.105231791T>C
TET2	ENST00000540549.5	6009	25941	tumor_4118156	2634533	2494929	haematopoietic_and_lymphoid_tissue	NS	NS	NS	lymphoid_neoplasm	NS	NS	NS	y	150371866	COSV54399868	COSN25089941	c.-46-7979A>G	p.?	Unknown	null	null	38	4:105225918-105225918	+	n	NEUTRAL	0.02949	Confirmed somatic variant	null	440	NS	primary	70	null	ENST00000540549.5:c.-46-7979A>G	4:g.105225918A>G
TET2	ENST00000540549.5	6009	25941	PD4116a	1317067	1227971	breast	NS	NS	NS	carcinoma	ductal_carcinoma	NS	NS	y	150360069	COSV54396503	COSN5151047	c.-173-14504T>A	p.?	Unknown	null	null	38	4:105175856-105175856	+	n	NEUTRAL	0.00125	Confirmed somatic variant	null	652	NS	primary	null	null	ENST00000540549.5:c.-173-14504T>A	4:g.105175856T>A
TET2	ENST00000540549.5	6009	25941	90	2748062	2606765	stomach	NS	NS	NS	carcinoma	NS	NS	NS	y	150375909	COSV99483650	COSN30684963	c.-173-18698G>C	p.?	Unknown	null	null	38	4:105171662-105171662	+	n	NEUTRAL	0.05605	Confirmed somatic variant	null	683	NS	primary	null	null	ENST00000540549.5:c.-173-18698G>C	4:g.105171662G>C
TET2	ENST00000540549.5	6009	25941	TCGA-CR-7388-01	2193549	2061827	upper_aerodigestive_tract	head_neck	NS	NS	carcinoma	squamous_cell_carcinoma	NS	NS	y	175850489	COSV99485208	COSM8293893	c.1687G>T	p.G563*	Substitution - Nonsense	null	null	38	4:105235629-105235629	+	n	PATHOGENIC	0.81175	Confirmed somatic variant	null	627	NS	NS	70	ENSP00000442788.1:p.Gly563Ter	ENST00000540549.5:c.1687G>T	4:g.105235629G>T
TET2	ENST00000540549.5	6009	25941	NPC28F	2366781	2229639	upper_aerodigestive_tract	pharynx	nasopharynx	NS	carcinoma	nasopharyngeal_carcinoma	NS	NS	y	150361492	COSV54397802	COSM4996390	c.3412C>T	p.Q1138*	Substitution - Nonsense	null	null	38	4:105241341-105241341	+	n	PATHOGENIC	0.98766	Confirmed somatic variant	24952746	null	NS	primary	58	ENSP00000442788.1:p.Gln1138Ter	ENST00000540549.5:c.3412C>T	4:g.105241341C>T
TET2	ENST00000540549.5	6009	25941	PD11345a	1749320	1654161	breast	NS	NS	NS	carcinoma	ductal_carcinoma	NS	NS	y	150363761	COSV54402343	COSN22521756	c.-174+20962G>A	p.?	Unknown	null	null	38	4:105167941-105167941	+	n	NEUTRAL	0.00689	Confirmed somatic variant	null	652	NS	NS	null	null	ENST00000540549.5:c.-174+20962G>A	4:g.105167941G>A
TET2	ENST00000540549.5	6009	25941	TCGA-WS-AB45-01	2340366	2205349	large_intestine	colon	NS	NS	carcinoma	adenocarcinoma	NS	NS	y	150377019	COSV99481420	COSM7539699	c.4699A>G	p.N1567D	Substitution - Missense	null	null	38	4:105275209-105275209	+	n	NEUTRAL	0.35082	Confirmed somatic variant	null	376	NS	primary	52	ENSP00000442788.1:p.Asn1567Asp	ENST00000540549.5:c.4699A>G	4:g.105275209A>G
TET2	ENST00000540549.5	6009	25941	ESCC_14	2479525	2342285	oesophagus	NS	NS	NS	carcinoma	squamous_cell_carcinoma	NS	NS	y	150367239	COSV54412521	COSM5625555	c.4171G>T	p.G1391C	Substitution - Missense	null	null	38	4:105269736-105269736	+	n	PATHOGENIC	0.99247	Confirmed somatic variant	26873401	null	NS	NS	58	ENSP00000442788.1:p.Gly1391Cys	ENST00000540549.5:c.4171G>T	4:g.105269736G>T
TET2	ENST00000540549.5	6009	25941	TCGA-TM-A7C5-01	2262972	2129956	central_nervous_system	brain	NS	NS	glioma	NS	NS	NS	y	150348218	COSV99484576	COSN30514752	c.3409+211G>C	p.?	Unknown	null	null	38	4:105237562-105237562	+	n	NEUTRAL	0.03469	Confirmed somatic variant	null	545	NS	primary	30	null	ENST00000540549.5:c.3409+211G>C	4:g.105237562G>C
TET2	ENST00000540549.5	6009	25941	RK150_C01	2194710	2062988	liver	NS	NS	NS	carcinoma	NS	NS	NS	y	150367040	COSV54415359	COSN6788961	c.3804-20T>G	p.?	Unknown	null	null	38	4:105259599-105259599	+	n	NEUTRAL	0.06964	Confirmed somatic variant	null	322	NS	NS	null	null	ENST00000540549.5:c.3804-20T>G	4:g.105259599T>G
TET2	ENST00000540549.5	6009	25941	PDA_011	2367352	2230190	pancreas	NS	NS	NS	carcinoma	ductal_carcinoma	NS	NS	y	150338576	COSV54403387	COSM1049743	c.427G>T	p.D143Y	Substitution - Missense	null	null	38	4:105234369-105234369	+	n	NEUTRAL	0.22012	Confirmed somatic variant	25855536	null	NS	NS	null	ENSP00000442788.1:p.Asp143Tyr	ENST00000540549.5:c.427G>T	4:g.105234369G>T
TET2	ENST00000540549.5	6009	25941	TCGA-FW-A3R5-06	2185962	2054259	skin	NS	NS	NS	malignant_melanoma	NS	NS	NS	y	175850628	COSV54412355	COSM3916905	c.313G>A	p.G105R	Substitution - Missense	null	null	38	4:105234255-105234255	+	n	PATHOGENIC	0.9466	Confirmed somatic variant	null	540	NS	NS	68	ENSP00000442788.1:p.Gly105Arg	ENST00000540549.5:c.313G>A	4:g.105234255G>A
TET2	ENST00000540549.5	6009	25941	GCTK_15673_T	2747519	2606222	stomach	NS	NS	NS	carcinoma	NS	NS	NS	y	150332980	COSV99483648	COSN30675723	c.4183-53_4183-52del	p.?	Unknown	null	null	38	4:105272511-105272512	+	n	null	null	Confirmed somatic variant	null	683	NS	primary	null	null	ENST00000540549.5:c.4183-53_4183-52del	4:g.105272511_105272512del
TET2	ENST00000540549.5	6009	25941	TCGA-AZ-4315-01	1651162	1565949	large_intestine	caecum	NS	NS	carcinoma	adenocarcinoma	NS	NS	y	150347407	COSV54419338	COSM2952702	c.804G>A	p.S268=	Substitution - coding silent	null	null	38	4:105234746-105234746	+	n	PATHOGENIC	0.70123	Confirmed somatic variant	null	376	NS	NS	61	ENSP00000442788.1:p.Ser268=	ENST00000540549.5:c.804G>A	4:g.105234746G>A
TET2	ENST00000540549.5	6009	25941	275	2748247	2606950	stomach	NS	NS	NS	carcinoma	NS	NS	NS	y	150348160	COSV54403494	COSM3598853	c.1223C>T	p.P408L	Substitution - Missense	null	null	38	4:105235165-105235165	+	n	NEUTRAL	0.44064	Confirmed somatic variant	null	683	NS	primary	null	ENSP00000442788.1:p.Pro408Leu	ENST00000540549.5:c.1223C>T	4:g.105235165C>T
TET2	ENST00000540549.5	6009	25941	PD6413a	1491608	1414766	breast	NS	NS	NS	carcinoma	ductal_carcinoma	NS	NS	y	150368004	COSV54418891	COSN22756951	c.-46-11301T>G	p.?	Unknown	null	null	38	4:105222596-105222596	+	n	NEUTRAL	0.0025	Confirmed somatic variant	null	652	NS	primary	null	null	ENST00000540549.5:c.-46-11301T>G	4:g.105222596T>G
TET2	ENST00000540549.5	6009	25941	PD42123a	2894835	2749323	skin	trunk	NS	NS	malignant_melanoma	superficial_spreading	NS	NS	y	150376863	COSV105021712	COSM9923607	c.1511A>C	p.K504T	Substitution - Missense	null	null	38	4:105235453-105235453	+	n	PATHOGENIC	0.73582	Confirmed somatic variant	33024263	null	surgery-fixed	metastasis	80	ENSP00000442788.1:p.Lys504Thr	ENST00000540549.5:c.1511A>C	4:g.105235453A>C
TET2	ENST00000540549.5	6009	25941	MELA_35619	2760727	2619260	skin	head_neck	NS	NS	malignant_melanoma	nodular	NS	NS	y	150369926	COSV104597402	COSM9303862	c.1246C>T	p.P416S	Substitution - Missense	null	null	38	4:105235188-105235188	+	n	NEUTRAL	0.15098	Confirmed somatic variant	30178487	null	surgery fresh/frozen	metastasis	25	ENSP00000442788.1:p.Pro416Ser	ENST00000540549.5:c.1246C>T	4:g.105235188C>T
TET2	ENST00000540549.5	6009	25941	IGC-04-1192	2662316	2522440	lung	NS	NS	NS	carcinoma	adenocarcinoma	NS	NS	y	150375635	COSV54439116	COSM6545652	c.2421G>T	p.E807D	Substitution - Missense	null	null	38	4:105236363-105236363	+	n	PATHOGENIC	0.88819	Confirmed somatic variant	27923066	null	surgery fresh/frozen	primary	null	ENSP00000442788.1:p.Glu807Asp	ENST00000540549.5:c.2421G>T	4:g.105236363G>T
TET2	ENST00000540549.5	6009	25941	CPCG0187-F1	2688325	2547307	prostate	NS	NS	NS	carcinoma	adenocarcinoma	NS	NS	y	150348651	COSV54438336	COSN28059361	c.-173-15819T>G	p.?	Unknown	null	null	38	4:105174541-105174541	+	n	NEUTRAL	0.00723	Confirmed somatic variant	null	537	NS	primary	72	null	ENST00000540549.5:c.-173-15819T>G	4:g.105174541T>G
TET2	ENST00000540549.5	6009	25941	TCGA-4Z-AA7Y-01	2339779	2204762	urinary_tract	bladder	NS	NS	carcinoma	NS	NS	NS	y	150344583	COSV54405827	COSM3824889	c.1276C>G	p.L426V	Substitution - Missense	null	null	38	4:105235218-105235218	+	n	PATHOGENIC	0.88498	Confirmed somatic variant	null	413	NS	primary	60	ENSP00000442788.1:p.Leu426Val	ENST00000540549.5:c.1276C>G	4:g.105235218C>G
TET2	ENST00000540549.5	6009	25941	TCGA-A6-6781-01	1650963	1565750	large_intestine	colon	transverse	NS	carcinoma	adenocarcinoma	NS	NS	y	150359813	COSV99482028	COSN30140182	c.3500+283C>T	p.?	Unknown	null	null	38	4:105241712-105241712	+	n	NEUTRAL	0.11063	Confirmed somatic variant	null	376	NS	NS	43	null	ENST00000540549.5:c.3500+283C>T	4:g.105241712C>T
TET2	ENST00000540549.5	6009	25941	TCGA-EY-A1GI-01	2198283	2066561	endometrium	NS	NS	NS	carcinoma	endometrioid_carcinoma	NS	NS	y	150370966	COSV99483763	COSN31517019	c.3501-254T>C	p.?	Unknown	null	null	38	4:105242580-105242580	+	n	NEUTRAL	0.11495	Confirmed somatic variant	null	419	NS	NS	52	null	ENST00000540549.5:c.3501-254T>C	4:g.105242580T>C
TET2	ENST00000540549.5	6009	25941	35M	2466833	2329664	skin	trunk	NS	NS	malignant_melanoma	desmoplastic	NS	NS	y	150353794	COSV54400687	COSM5582745	c.2785C>T	p.P929S	Substitution - Missense	null	null	38	4:105236727-105236727	+	n	NEUTRAL	0.31262	Confirmed somatic variant	26343386	null	surgery fresh/frozen	NS	30	ENSP00000442788.1:p.Pro929Ser	ENST00000540549.5:c.2785C>T	4:g.105236727C>T
TET2	ENST00000540549.5	6009	25941	YYY-172T	2633962	2494358	stomach	NS	NS	NS	carcinoma	NS	NS	NS	y	175851609	COSV54427379	COSN24762227	c.-174+1663A>G	p.?	Unknown	null	null	38	4:105148642-105148642	+	n	PATHOGENIC	0.95203	Confirmed somatic variant	null	371	NS	primary	60	null	ENST00000540549.5:c.-174+1663A>G	4:g.105148642A>G
TET2	ENST00000540549.5	6009	25941	tumor_4135099	2195302	2063580	haematopoietic_and_lymphoid_tissue	NS	NS	NS	lymphoid_neoplasm	NS	NS	NS	y	150338682	COSV54430594	COSN8369814	c.-47+16700T>G	p.?	Unknown	null	null	38	4:105207186-105207186	+	n	NEUTRAL	0.05834	Confirmed somatic variant	null	440	NS	NS	null	null	ENST00000540549.5:c.-47+16700T>G	4:g.105207186T>G
TET2	ENST00000540549.5	6009	25941	TCGA-D3-A2JH-06	2121519	1995755	skin	NS	NS	NS	malignant_melanoma	NS	NS	NS	y	150368626	COSV54432768	COSM222930	c.2179G>A	p.A727T	Substitution - Missense	null	null	38	4:105236121-105236121	+	n	PATHOGENIC	0.83556	Confirmed somatic variant	null	540	NS	NS	68	ENSP00000442788.1:p.Ala727Thr	ENST00000540549.5:c.2179G>A	4:g.105236121G>A
TET2	ENST00000540549.5	6009	25941	8053200	2121181	1995417	pancreas	NS	NS	NS	carcinoma	ductal_carcinoma	NS	NS	y	150352317	COSV54419418	COSN7722316	c.-46-18874A>C	p.?	Unknown	null	null	38	4:105215023-105215023	+	n	NEUTRAL	0.01581	Confirmed somatic variant	null	328	NS	NS	null	null	ENST00000540549.5:c.-46-18874A>C	4:g.105215023A>C
TET2	ENST00000540549.5	6009	25941	SM-4AX85	2263256	2130240	oesophagus	NS	NS	NS	carcinoma	adenocarcinoma	NS	NS	y	150334217	COSV54430631	COSN17603076	c.-47+21541C>T	p.?	Unknown	null	null	38	4:105212027-105212027	+	y	NEUTRAL	0.0007	Confirmed somatic variant	null	535	NS	primary	null	null	ENST00000540549.5:c.-47+21541C>T	4:g.105212027C>T
TET2	ENST00000540549.5	6009	25941	TCGA-D3-A2JC-06	2121515	1995751	skin	NS	NS	NS	malignant_melanoma	NS	NS	NS	y	150368410	COSV99484238	COSM7858889	c.2317G>T	p.G773*	Substitution - Nonsense	null	null	38	4:105236259-105236259	+	n	PATHOGENIC	0.73986	Confirmed somatic variant	null	540	NS	NS	53	ENSP00000442788.1:p.Gly773Ter	ENST00000540549.5:c.2317G>T	4:g.105236259G>T
TET2	ENST00000540549.5	6009	25941	TCGA-AZ-4315-01	1651162	1565949	large_intestine	caecum	NS	NS	carcinoma	adenocarcinoma	NS	NS	y	150332567	COSV54407505	COSM1426214	c.3409+54T>G	p.?	Unknown	null	null	38	4:105237405-105237405	+	n	NEUTRAL	0.20303	Confirmed somatic variant	null	376	NS	NS	61	null	ENST00000540549.5:c.3409+54T>G	4:g.105237405T>G
TET2	ENST00000540549.5	6009	25941	19M	2466832	2329663	skin	scalp	NS	NS	malignant_melanoma	desmoplastic	NS	NS	y	150356349	COSV54398564	COSM5579708	c.315G>A	p.G105=	Substitution - coding silent	null	null	38	4:105234257-105234257	+	n	null	0.68457	Confirmed somatic variant	26343386	null	surgery fresh/frozen	NS	79	ENSP00000442788.1:p.Gly105=	ENST00000540549.5:c.315G>A	4:g.105234257G>A
TET2	ENST00000540549.5	6009	25941	HX17T	1919262	1806583	liver	NS	NS	NS	carcinoma	NS	NS	NS	y	150362392	COSV54416479	COSN1284691	c.-47+13128G>A	p.?	Unknown	het	null	38	4:105203614-105203614	+	y	NEUTRAL	0.00065	Reported in another cancer sample as somatic	null	323	fresh/frozen - NOS	primary	null	null	ENST00000540549.5:c.-47+13128G>A	4:g.105203614G>A
TET2	ENST00000540549.5	6009	25941	40M	2466835	2329666	skin	forearm	NS	NS	malignant_melanoma	desmoplastic	NS	NS	y	150365078	COSV54408312	COSM5586780	c.1754C>T	p.S585L	Substitution - Missense	null	null	38	4:105235696-105235696	+	n	NEUTRAL	0.09302	Confirmed somatic variant	26343386	null	surgery fresh/frozen	NS	72	ENSP00000442788.1:p.Ser585Leu	ENST00000540549.5:c.1754C>T	4:g.105235696C>T
TET2	ENST00000540549.5	6009	25941	PTC-28C	2186085	2054382	thyroid	NS	NS	NS	other	neoplasm	NS	NS	y	150327759	COSV54396998	COSM3760322	c.5284A>G	p.I1762V	Substitution - Missense	null	null	38	4:105275794-105275794	+	n	NEUTRAL	0.14269	Confirmed somatic variant	null	589	NS	NS	null	ENSP00000442788.1:p.Ile1762Val	ENST00000540549.5:c.5284A>G	4:g.105275794A>G
TET2	ENST00000540549.5	6009	25941	T_CCA_RO_4	2688129	2547111	biliary_tract	bile_duct	NS	NS	carcinoma	NS	NS	NS	y	150370277	COSV54405091	COSN28926817	c.3955-678dup	p.?	Unknown	null	null	38	4:105261081-105261082	+	n	null	null	Confirmed somatic variant	null	653	NS	primary	53	null	ENST00000540549.5:c.3955-678dup	4:g.105261081dup
TET2	ENST00000540549.5	6009	25941	RK085_C01	2120960	1995196	liver	NS	NS	NS	carcinoma	NS	NS	NS	y	150347441	COSV54419400	COSN5548051	c.4045-442A>G	p.?	Unknown	null	null	38	4:105269168-105269168	+	n	NEUTRAL	0.04672	Confirmed somatic variant	null	322	NS	NS	null	null	ENST00000540549.5:c.4045-442A>G	4:g.105269168A>G
TET2	ENST00000540549.5	6009	25941	LP6008221-DNA_C03	2789511	2646734	oesophagus	NS	NS	NS	carcinoma	adenocarcinoma	NS	NS	y	150352661	COSV99480362	COSN31653473	c.-173-5210G>A	p.?	Unknown	null	null	38	4:105185150-105185150	+	n	NEUTRAL	0.0389	Confirmed somatic variant	null	535	NS	primary	51	null	ENST00000540549.5:c.-173-5210G>A	4:g.105185150G>A
TET2	ENST00000540549.5	6009	25941	PD11766a	1768248	1672497	breast	NS	NS	NS	carcinoma	ductal_carcinoma	NS	NS	y	150334816	COSV54395207	COSM87153	c.4097G>A	p.R1366H	Substitution - Missense	null	null	38	4:105269662-105269662	+	n	PATHOGENIC	0.99153	Confirmed somatic variant	null	652	NS	NS	null	ENSP00000442788.1:p.Arg1366His	ENST00000540549.5:c.4097G>A	4:g.105269662G>A
TET2	ENST00000540549.5	6009	25941	CHG-96T	2634278	2494674	liver	NS	NS	NS	other	neoplasm	NS	NS	y	150329574	COSV54396048	COSM6056922	c.3409+42G>T	p.?	Unknown	null	null	38	4:105237393-105237393	+	y	PATHOGENIC	0.85258	Confirmed somatic variant	null	660	NS	primary	46	null	ENST00000540549.5:c.3409+42G>T	4:g.105237393G>T
TET2	ENST00000540549.5	6009	25941	TCGA-B5-A1MR-01	2198376	2066654	endometrium	NS	NS	NS	carcinoma	endometrioid_carcinoma	NS	NS	y	150356326	COSV99484702	COSN31547428	c.3501-120C>A	p.?	Unknown	null	null	38	4:105242714-105242714	+	n	NEUTRAL	0.06752	Confirmed somatic variant	null	419	NS	NS	65	null	ENST00000540549.5:c.3501-120C>A	4:g.105242714C>A
TET2	ENST00000540549.5	6009	25941	ESCC_135	2479628	2342388	oesophagus	NS	NS	NS	carcinoma	squamous_cell_carcinoma	NS	NS	y	150351110	COSV54435134	COSM5642938	c.5911C>G	p.L1971V	Substitution - Missense	null	null	38	4:105276421-105276421	+	n	PATHOGENIC	0.95561	Confirmed somatic variant	26873401	null	NS	NS	62	ENSP00000442788.1:p.Leu1971Val	ENST00000540549.5:c.5911C>G	4:g.105276421C>G
TET2	ENST00000540549.5	6009	25941	CHG-14-15016T	2634332	2494728	liver	NS	NS	NS	other	neoplasm	NS	NS	y	150360392	COSV54425672	COSN26565309	c.3409+950G>T	p.?	Unknown	null	null	38	4:105238301-105238301	+	n	NEUTRAL	0.00573	Confirmed somatic variant	null	660	NS	primary	70	null	ENST00000540549.5:c.3409+950G>T	4:g.105238301G>T
TET2	ENST00000540549.5	6009	25941	PD40845j_lo0022	2875094	2729864	urinary_tract	bladder	NS	NS	carcinoma	transitional_cell_carcinoma	non_papillary_transitional_cell_carcinoma_non_invasive	NS	y	150366890	COSV105021424	COSN32106632	c.-173-12032G>C	p.?	Unknown	null	null	38	4:105178328-105178328	+	n	NEUTRAL	0.02451	Confirmed somatic variant	33004514	null	surgery-fixed	NS	67	null	ENST00000540549.5:c.-173-12032G>C	4:g.105178328G>C
TET2	ENST00000540549.5	6009	25941	TCGA-RD-A7BT-01	2263044	2130028	stomach	NS	NS	NS	carcinoma	adenocarcinoma	NS	NS	y	150351089	COSV99485141	COSM8179040	c.410G>C	p.S137T	Substitution - Missense	null	null	38	4:105234352-105234352	+	n	null	0.58551	Confirmed somatic variant	null	541	NS	primary	66	ENSP00000442788.1:p.Ser137Thr	ENST00000540549.5:c.410G>C	4:g.105234352G>C
TET2	ENST00000540549.5	6009	25941	EXTERN_MELA_20140505_056	2839425	2695191	skin	face	NS	NS	malignant_melanoma	NS	NS	NS	y	150354497	COSV104597466	COSM9435792	c.909T>G	p.N303K	Substitution - Missense	null	null	38	4:105234851-105234851	+	n	null	0.56563	Confirmed somatic variant	28467829	null	surgery fresh/frozen	primary	null	ENSP00000442788.1:p.Asn303Lys	ENST00000540549.5:c.909T>G	4:g.105234851T>G
TET2	ENST00000540549.5	6009	25941	Case_2	2047640	1927922	haematopoietic_and_lymphoid_tissue	NS	NS	NS	haematopoietic_neoplasm	acute_myeloid_leukaemia	NS	NS	y	150362485	COSV54423980	COSM1724981	c.3852del	p.F1285Sfs*78	Deletion - Frameshift	null	null	38	4:105259667-105259667	+	n	null	null	Confirmed somatic variant	23832012	null	blood-bone marrow	secondary	null	ENSP00000442788.1:p.Phe1285SerfsTer78	ENST00000540549.5:c.3852del	4:g.105259667del
TET2	ENST00000540549.5	6009	25941	CSCC-27-T	2292469	2158533	skin	head_neck	NS	NS	carcinoma	squamous_cell_carcinoma	NS	NS	y	150361313	COSV54411808	COSM4475406	c.1988C>T	p.S663F	Substitution - Missense	het	null	38	4:105235930-105235930	+	n	PATHOGENIC	0.91527	Confirmed somatic variant	25303977	null	surgery fresh/frozen	primary	72	ENSP00000442788.1:p.Ser663Phe	ENST00000540549.5:c.1988C>T	4:g.105235930C>T
TET2	ENST00000540549.5	6009	25941	TCGA-B5-A1MX-01	2198273	2066551	endometrium	NS	NS	NS	carcinoma	endometrioid_carcinoma	NS	NS	y	150355247	COSV99482834	COSN31550211	c.3409+477C>T	p.?	Unknown	null	null	38	4:105237828-105237828	+	n	NEUTRAL	0.02895	Confirmed somatic variant	null	419	NS	NS	47	null	ENST00000540549.5:c.3409+477C>T	4:g.105237828C>T
TET2	ENST00000540549.5	6009	25941	587342	1766789	1671109	large_intestine	colon	NS	NS	carcinoma	adenocarcinoma	NS	NS	y	150370041	COSV54436880	COSM1228964	c.290C>T	p.T97I	Substitution - Missense	null	null	38	4:105234232-105234232	+	n	PATHOGENIC	0.9326	Variant of unknown origin	22895193	null	surgery fresh/frozen	primary	null	ENSP00000442788.1:p.Thr97Ile	ENST00000540549.5:c.290C>T	4:g.105234232C>T
TET2	ENST00000540549.5	6009	25941	TAITL40	2744808	2603511	haematopoietic_and_lymphoid_tissue	NS	NS	NS	lymphoid_neoplasm	NK-T_cell_lymphoma	NS	NS	y	150348758	COSV54438405	COSM7314833	c.2484_2485insTTTTA	p.K829Ffs*2	Insertion - Frameshift	null	null	38	4:105236426-105236427	+	n	null	null	Confirmed somatic variant	null	673	NS	primary	null	ENSP00000442788.1:p.Lys829PhefsTer2	ENST00000540549.5:c.2484_2485insTTTTA	4:g.105236426_105236427insTTTTA
TET2	ENST00000540549.5	6009	25941	TCGA-HT-7882-01	2194416	2062694	central_nervous_system	brain	NS	NS	glioma	NS	NS	NS	y	175851492	COSV54420868	COSM3974650	c.2795A>G	p.D932G	Substitution - Missense	null	null	38	4:105236737-105236737	+	n	NEUTRAL	0.44937	Confirmed somatic variant	null	545	NS	NS	66	ENSP00000442788.1:p.Asp932Gly	ENST00000540549.5:c.2795A>G	4:g.105236737A>G
TET2	ENST00000540549.5	6009	25941	E3	2566882	2428254	haematopoietic_and_lymphoid_tissue	NS	NS	NS	haematopoietic_neoplasm	chronic_myelomonocytic_leukaemia	NS	NS	y	150329511	COSV54417341	COSM5989619	c.1025del	p.G342Efs*5	Deletion - Frameshift	null	null	38	4:105234967-105234967	+	n	null	null	Confirmed somatic variant	26648538	null	blood-bone marrow	NS	77	ENSP00000442788.1:p.Gly342GlufsTer5	ENST00000540549.5:c.1025del	4:g.105234967del
TET2	ENST00000540549.5	6009	25941	2014_Lung_sq_83_T	2744954	2603657	lung	NS	NS	NS	carcinoma	NS	NS	NS	y	150335451	COSV54431047	COSM3945848	c.4783A>G	p.M1595V	Substitution - Missense	null	null	38	4:105275293-105275293	+	n	NEUTRAL	0.10925	Confirmed somatic variant	null	583	NS	primary	72	ENSP00000442788.1:p.Met1595Val	ENST00000540549.5:c.4783A>G	4:g.105275293A>G
TET2	ENST00000540549.5	6009	25941	PD14456a	1954207	1840979	breast	NS	NS	NS	carcinoma	ductal_carcinoma	NS	NS	y	150366479	COSV54430119	COSM5800658	c.1652A>T	p.D551V	Substitution - Missense	null	null	38	4:105235594-105235594	+	n	NEUTRAL	0.14178	Confirmed somatic variant	null	652	NS	primary	null	ENSP00000442788.1:p.Asp551Val	ENST00000540549.5:c.1652A>T	4:g.105235594A>T
TET2	ENST00000540549.5	6009	25941	BD124T	2459752	2322589	biliary_tract	bile_duct	NS	NS	carcinoma	NS	NS	NS	y	150351362	COSV54423728	COSM42077	c.5636A>C	p.E1879A	Substitution - Missense	null	null	38	4:105276146-105276146	+	n	PATHOGENIC	0.97463	Confirmed somatic variant	null	658	NS	primary	60	ENSP00000442788.1:p.Glu1879Ala	ENST00000540549.5:c.5636A>C	4:g.105276146A>C
TET2	ENST00000540549.5	6009	25941	KPOPBR-083-T	2633630	2494026	breast	NS	NS	NS	carcinoma	NS	NS	NS	y	150332516	COSV54412627	COSM4416139	c.652G>A	p.V218M	Substitution - Missense	null	null	38	4:105234594-105234594	+	y	NEUTRAL	0.43286	Confirmed somatic variant	null	669	NS	primary	34	ENSP00000442788.1:p.Val218Met	ENST00000540549.5:c.652G>A	4:g.105234594G>A
TET2	ENST00000540549.5	6009	25941	66	2497173	2359525	small_intestine	duodenum	NS	NS	adenoma	NS	NS	NS	y	150341764	COSV54400329	COSM1685380	c.5897G>A	p.R1966H	Substitution - Missense	null	null	38	4:105276407-105276407	+	n	PATHOGENIC	0.92474	Confirmed somatic variant	26806338	null	fresh/frozen - NOS	primary	null	ENSP00000442788.1:p.Arg1966His	ENST00000540549.5:c.5897G>A	4:g.105276407G>A
TET2	ENST00000540549.5	6009	25941	T227039	2658310	2518469	large_intestine	NS	NS	NS	carcinoma	adenocarcinoma	NS	NS	y	150336392	COSV54405428	COSM6800074	c.288_291dup	p.V98Hfs*3	Insertion - Frameshift	null	null	38	4:105234233-105234234	+	n	null	null	Confirmed somatic variant	27149842	null	NS	NS	82.33	ENSP00000442788.1:p.Val98HisfsTer3	ENST00000540549.5:c.288_291dup	4:g.105234230_105234233dup
TET2	ENST00000540549.5	6009	25941	GBM20-R2	2813469	2669861	central_nervous_system	brain	NS	NS	glioma	gliomatosis_cerebri	NS	NS	y	150350850	COSV99482127	COSM9209455	c.836C>T	p.T279I	Substitution - Missense	null	null	38	4:105234778-105234778	+	n	PATHOGENIC	0.73723	Confirmed somatic variant	28263318	null	surgery fresh/frozen	recurrent	57	ENSP00000442788.1:p.Thr279Ile	ENST00000540549.5:c.836C>T	4:g.105234778C>T
TET2	ENST00000540549.5	6009	25941	TCGA-D3-A8GI-06	2263025	2130009	skin	NS	NS	NS	malignant_melanoma	NS	NS	NS	y	150340852	COSV99483630	COSM8116633	c.2271C>T	p.L757=	Substitution - coding silent	null	null	38	4:105236213-105236213	+	n	NEUTRAL	0.1573	Confirmed somatic variant	null	540	NS	NS	68	ENSP00000442788.1:p.Leu757=	ENST00000540549.5:c.2271C>T	4:g.105236213C>T
TET2	ENST00000540549.5	6009	25941	SM-4JPUX	2633833	2494229	oesophagus	NS	NS	NS	carcinoma	adenocarcinoma	NS	NS	y	150339059	COSV54416504	COSN25927293	c.-174+7806G>A	p.?	Unknown	null	null	38	4:105154785-105154785	+	n	NEUTRAL	0.0006	Confirmed somatic variant	null	535	NS	primary	78	null	ENST00000540549.5:c.-174+7806G>A	4:g.105154785G>A
TET2	ENST00000540549.5	6009	25941	BIALCL_30	2822936	2678796	haematopoietic_and_lymphoid_tissue	breast	NS	NS	lymphoid_neoplasm	breast_implant_associated_anaplastic_large_cell_lymphoma_invasive	ALK_negative	NS	y	150356257	COSV54408720	COSM3428018	c.445G>T	p.E149*	Substitution - Nonsense	null	null	38	4:105234387-105234387	+	n	PATHOGENIC	0.80003	Confirmed somatic variant	31774495	null	surgery-fixed	NS	54	ENSP00000442788.1:p.Glu149Ter	ENST00000540549.5:c.445G>T	4:g.105234387G>T
TET2	ENST00000540549.5	6009	25941	Case_4	2047642	1927924	haematopoietic_and_lymphoid_tissue	NS	NS	NS	haematopoietic_neoplasm	myelodysplastic_syndrome	refractory_anaemia_with_excess_blasts	NS	y	150349951	COSV54400756	COSM1724999	c.4618C>T	p.Q1540*	Substitution - Nonsense	null	null	38	4:105275128-105275128	+	n	NEUTRAL	0.40659	Confirmed somatic variant	23832012	null	blood-bone marrow	NS	63	ENSP00000442788.1:p.Gln1540Ter	ENST00000540549.5:c.4618C>T	4:g.105275128C>T
TET2	ENST00000540549.5	6009	25941	HX33T	2120927	1995163	liver	NS	NS	NS	carcinoma	NS	NS	NS	y	150344290	COSV54412954	COSN5050306	c.-46-4726T>G	p.?	Unknown	null	null	38	4:105229171-105229171	+	n	NEUTRAL	0.02086	Confirmed somatic variant	null	323	NS	NS	null	null	ENST00000540549.5:c.-46-4726T>G	4:g.105229171T>G
TET2	ENST00000540549.5	6009	25941	PD36792a	2894864	2749352	skin	head_neck	NS	NS	malignant_melanoma	NS	NS	NS	y	150368273	COSV105021373	COSM9876165	c.5107G>A	p.G1703R	Substitution - Missense	null	null	38	4:105275617-105275617	+	n	PATHOGENIC	0.85939	Variant of unknown origin	33024263	null	surgery-fixed	metastasis	72	ENSP00000442788.1:p.Gly1703Arg	ENST00000540549.5:c.5107G>A	4:g.105275617G>A
TET2	ENST00000540549.5	6009	25941	TCGA-D1-A17A-01	1783523	1687522	endometrium	NS	NS	NS	carcinoma	endometrioid_carcinoma	NS	NS	y	150368368	COSV54426809	COSM1049741	c.311_312del	p.S104Wfs*15	Deletion - Frameshift	het	null	38	4:105234253-105234254	+	n	null	null	Variant of unknown origin	null	419	fresh/frozen - NOS	primary	59	ENSP00000442788.1:p.Ser104TrpfsTer15	ENST00000540549.5:c.311_312del	4:g.105234253_105234254del
TET2	ENST00000540549.5	6009	25941	SCLC24_R_LN	2806507	2663226	lung	NS	NS	NS	carcinoma	small_cell_carcinoma	NS	NS	y	150371015	COSV99483312	COSM7442856	c.1745A>G	p.N582S	Substitution - Missense	null	null	38	4:105235687-105235687	+	n	NEUTRAL	0.08676	Confirmed somatic variant	30224629	null	surgery - NOS	metastasis	56	ENSP00000442788.1:p.Asn582Ser	ENST00000540549.5:c.1745A>G	4:g.105235687A>G
TET2	ENST00000540549.5	6009	25941	RK277_C01	2340385	2205368	liver	NS	NS	NS	carcinoma	NS	NS	NS	y	150355299	COSV54429341	COSN15840214	c.4537+290T>A	p.?	Unknown	null	null	38	4:105273208-105273208	+	n	NEUTRAL	0.05974	Confirmed somatic variant	null	322	NS	primary	78	null	ENST00000540549.5:c.4537+290T>A	4:g.105273208T>A
TET2	ENST00000540549.5	6009	25941	DN14067	2549191	2410646	breast	NS	NS	NS	carcinoma	HER-positive_carcinoma	NS	NS	y	150365103	COSV54431376	COSN24270663	c.4538-723G>C	p.?	Unknown	null	null	38	4:105274325-105274325	+	n	NEUTRAL	0.06627	Confirmed somatic variant	null	668	NS	primary	70	null	ENST00000540549.5:c.4538-723G>C	4:g.105274325G>C
TET2	ENST00000540549.5	6009	25941	LP6008221-DNA_B02	2688168	2547150	oesophagus	NS	NS	NS	carcinoma	adenocarcinoma	NS	NS	y	150357339	COSV54425224	COSN27128707	c.-174+17710C>T	p.?	Unknown	null	null	38	4:105164689-105164689	+	n	NEUTRAL	0.00336	Confirmed somatic variant	null	535	NS	primary	53	null	ENST00000540549.5:c.-174+17710C>T	4:g.105164689C>T
TET2	ENST00000540549.5	6009	25941	LP6008336-DNA_G01	2789411	2646634	oesophagus	NS	NS	NS	carcinoma	adenocarcinoma	NS	NS	y	150332663	COSV99482185	COSN30400065	c.-174+17531T>G	p.?	Unknown	null	null	38	4:105164510-105164510	+	n	NEUTRAL	0.00834	Confirmed somatic variant	null	535	NS	primary	57	null	ENST00000540549.5:c.-174+17531T>G	4:g.105164510T>G
TET2	ENST00000540549.5	6009	25941	PD8630a	1585139	1506484	haematopoietic_and_lymphoid_tissue	NS	NS	NS	haematopoietic_neoplasm	polycythaemia_vera	NS	NS	y	150353452	COSV54424909	COSM3720305	c.2554G>T	p.E852*	Substitution - Nonsense	null	null	38	4:105236496-105236496	+	y	PATHOGENIC	0.82624	Confirmed somatic variant	24325359	null	blood-bone marrow	NS	null	ENSP00000442788.1:p.Glu852Ter	ENST00000540549.5:c.2554G>T	4:g.105236496G>T
TET2	ENST00000540549.5	6009	25941	DN11226	2549269	2410724	breast	NS	NS	NS	carcinoma	HER-positive_carcinoma	NS	NS	y	150334937	COSV54410181	COSN21591678	c.-174+11649C>G	p.?	Unknown	null	null	38	4:105158628-105158628	+	n	NEUTRAL	0.02507	Confirmed somatic variant	null	668	NS	primary	69	null	ENST00000540549.5:c.-174+11649C>G	4:g.105158628C>G
TET2	ENST00000540549.5	6009	25941	QC2-13-T2	2462794	2325631	haematopoietic_and_lymphoid_tissue	NS	NS	NS	lymphoid_neoplasm	diffuse_large_B_cell_lymphoma	NS	NS	y	150352988	COSV54426043	COSM5652439	c.4962G>A	p.Q1654=	Substitution - coding silent	null	null	38	4:105275472-105275472	+	n	PATHOGENIC	0.82925	Confirmed somatic variant	26647218	null	surgery-fixed	recurrent	null	ENSP00000442788.1:p.Gln1654=	ENST00000540549.5:c.4962G>A	4:g.105275472G>A
TET2	ENST00000540549.5	6009	25941	PD6727b	1503001	1425880	NS	NS	NS	NS	NS	NS	NS	NS	y	150343997	COSV54411734	COSM420251	c.1397C>G	p.S466C	Substitution - Missense	null	null	38	4:105235339-105235339	+	n	NEUTRAL	0.24951	Confirmed somatic variant	null	652	NS	primary	null	ENSP00000442788.1:p.Ser466Cys	ENST00000540549.5:c.1397C>G	4:g.105235339C>G
TET2	ENST00000540549.5	6009	25941	PD42093c	2894832	2749320	skin	head_neck	NS	NS	malignant_melanoma	nodular	NS	NS	y	150350175	COSV54396376	COSM43518	c.5540G>A	p.W1847*	Substitution - Nonsense	null	null	38	4:105276050-105276050	+	n	PATHOGENIC	0.97092	Reported in another cancer sample as somatic	33024263	null	surgery-fixed	metastasis	62	ENSP00000442788.1:p.Trp1847Ter	ENST00000540549.5:c.5540G>A	4:g.105276050G>A
TET2	ENST00000540549.5	6009	25941	PD9577a	1649354	1564189	breast	NS	NS	NS	carcinoma	ductal_carcinoma	NS	NS	y	150359535	COSV54424605	COSN22607270	c.-174+4282T>C	p.?	Unknown	null	null	38	4:105151261-105151261	+	n	NEUTRAL	0.00014	Confirmed somatic variant	null	652	NS	primary	null	null	ENST00000540549.5:c.-174+4282T>C	4:g.105151261T>C
TET2	ENST00000540549.5	6009	25941	2834129	2834129	2689913	skin	mucosal	NS	NS	malignant_melanoma	NS	NS	NS	y	175850872	COSV104597359	COSM9317835	c.3322C>A	p.P1108T	Substitution - Missense	null	null	38	4:105237264-105237264	+	n	PATHOGENIC	0.96012	Variant of unknown origin	28296713	null	surgery - NOS	metastasis	69	ENSP00000442788.1:p.Pro1108Thr	ENST00000540549.5:c.3322C>A	4:g.105237264C>A
TET2	ENST00000540549.5	6009	25941	TCGA-AJ-A3BH-01	2198467	2066745	endometrium	NS	NS	NS	carcinoma	endometrioid_carcinoma	NS	NS	y	150364486	COSV99481081	COSM8939459	c.539A>C	p.Q180P	Substitution - Missense	null	null	38	4:105234481-105234481	+	n	NEUTRAL	0.48178	Confirmed somatic variant	null	419	NS	NS	81	ENSP00000442788.1:p.Gln180Pro	ENST00000540549.5:c.539A>C	4:g.105234481A>C
TET2	ENST00000540549.5	6009	25941	T3692	2658716	2518875	large_intestine	NS	NS	NS	carcinoma	adenocarcinoma	NS	NS	y	150350628	COSV54435212	COSM6800094	c.3409+87T>G	p.?	Unknown	null	null	38	4:105237438-105237438	+	n	NEUTRAL	0.18474	Confirmed somatic variant	27149842	null	NS	NS	63.33	null	ENST00000540549.5:c.3409+87T>G	4:g.105237438T>G
TET2	ENST00000540549.5	6009	25941	TCGA-AP-A1E0-01	2198263	2066541	endometrium	NS	NS	NS	carcinoma	endometrioid_carcinoma	NS	NS	y	150342430	COSV54396822	COSM1049765	c.4832C>A	p.S1611Y	Substitution - Missense	null	null	38	4:105275342-105275342	+	n	PATHOGENIC	0.94628	Confirmed somatic variant	null	419	NS	NS	40	ENSP00000442788.1:p.Ser1611Tyr	ENST00000540549.5:c.4832C>A	4:g.105275342C>A
TET2	ENST00000540549.5	6009	25941	OV207	1716842	1624327	ovary	NS	NS	NS	carcinoma	serous_carcinoma	NS	NS	y	150343655	COSV54429285	COSM253111	c.987del	p.F329Lfs*18	Deletion - Frameshift	null	null	38	4:105234929-105234929	+	n	null	null	Variant of unknown origin	22102435	null	surgery fresh/frozen	NS	null	ENSP00000442788.1:p.Phe329LeufsTer18	ENST00000540549.5:c.987del	4:g.105234929del
TET2	ENST00000540549.5	6009	25941	TCGA-78-8640-01	2194840	2063118	lung	NS	NS	NS	carcinoma	adenocarcinoma	NS	NS	y	150333911	COSV99481746	COSM7788806	c.895G>A	p.D299N	Substitution - Missense	null	null	38	4:105234837-105234837	+	n	NEUTRAL	0.34929	Confirmed somatic variant	null	417	NS	NS	59	ENSP00000442788.1:p.Asp299Asn	ENST00000540549.5:c.895G>A	4:g.105234837G>A
TET2	ENST00000540549.5	6009	25941	tumor_4184094	2121036	1995272	haematopoietic_and_lymphoid_tissue	NS	NS	NS	lymphoid_neoplasm	NS	NS	NS	y	150343181	COSV54417736	COSN4823646	c.-46-21666A>C	p.?	Unknown	null	null	38	4:105212231-105212231	+	n	NEUTRAL	0.0295	Confirmed somatic variant	null	440	NS	NS	null	null	ENST00000540549.5:c.-46-21666A>C	4:g.105212231A>C
TET2	ENST00000540549.5	6009	25941	8030340	1653110	1567897	pancreas	NS	NS	NS	carcinoma	ductal_carcinoma	NS	NS	y	150374263	COSV54415837	COSN7722317	c.-46-6077T>A	p.?	Unknown	null	null	38	4:105227820-105227820	+	n	NEUTRAL	0.00307	Confirmed somatic variant	null	328	fresh/frozen - NOS	primary	null	null	ENST00000540549.5:c.-46-6077T>A	4:g.105227820T>A
TET2	ENST00000540549.5	6009	25941	2492721	2492721	2355336	skin	NS	NS	NS	malignant_melanoma	NS	NS	NS	y	150350414	COSV54403596	COSM5720268	c.5665C>T	p.P1889S	Substitution - Missense	null	null	38	4:105276175-105276175	+	n	PATHOGENIC	0.95108	Confirmed somatic variant	26286987	null	surgery fresh/frozen	metastasis	null	ENSP00000442788.1:p.Pro1889Ser	ENST00000540549.5:c.5665C>T	4:g.105276175C>T
TET2	ENST00000540549.5	6009	25941	8062308	2121224	1995460	pancreas	NS	NS	NS	carcinoma	ductal_carcinoma	NS	NS	y	150362986	COSV54436447	COSN7722326	c.3955-860T>A	p.?	Unknown	null	null	38	4:105260899-105260899	+	n	NEUTRAL	0.02691	Confirmed somatic variant	null	328	NS	NS	null	null	ENST00000540549.5:c.3955-860T>A	4:g.105260899T>A
TET2	ENST00000540549.5	6009	25941	PD13165a	1831702	1727491	breast	NS	NS	NS	carcinoma	NS	NS	NS	y	150331993	COSV54410650	COSN20958780	c.-174+20267C>A	p.?	Unknown	null	null	38	4:105167246-105167246	+	n	NEUTRAL	0.00324	Confirmed somatic variant	null	652	NS	NS	null	null	ENST00000540549.5:c.-174+20267C>A	4:g.105167246C>A
TET2	ENST00000540549.5	6009	25941	2217237	2217237	2085324	haematopoietic_and_lymphoid_tissue	NS	NS	NS	haematopoietic_neoplasm	myelodysplastic_syndrome	refractory_anaemia_with_excess_blasts	NS	y	150332627	COSV54395934	COSM43499	c.5693C>T	p.S1898F	Substitution - Missense	null	null	38	4:105276203-105276203	+	n	PATHOGENIC	0.95108	Confirmed somatic variant	24850867	null	blood-bone marrow	NS	80	ENSP00000442788.1:p.Ser1898Phe	ENST00000540549.5:c.5693C>T	4:g.105276203C>T
TET2	ENST00000540549.5	6009	25941	RK052_C01	1918842	1806163	liver	NS	NS	NS	carcinoma	NS	NS	NS	y	150338619	COSV54403441	COSN1977930	c.-174+14114A>G	p.?	Unknown	het	null	38	4:105161093-105161093	+	n	NEUTRAL	0.04605	Variant of unknown origin	null	322	fresh/frozen - NOS	primary	null	null	ENST00000540549.5:c.-174+14114A>G	4:g.105161093A>G
TET2	ENST00000540549.5	6009	25941	TCGA-AB-2928-03	1650420	1565207	haematopoietic_and_lymphoid_tissue	NS	NS	NS	haematopoietic_neoplasm	acute_myeloid_leukaemia	NS	NS	y	150367928	COSV54427088	COSM1318618	c.4055A>T	p.E1352V	Substitution - Missense	het	null	38	4:105269620-105269620	+	n	PATHOGENIC	0.9926	Variant of unknown origin	null	377	blood-bone marrow	NS	43	ENSP00000442788.1:p.Glu1352Val	ENST00000540549.5:c.4055A>T	4:g.105269620A>T
TET2	ENST00000540549.5	6009	25941	05-214G1	2575162	2436499	prostate	NS	NS	NS	carcinoma	adenocarcinoma	NS	NS	y	150351366	COSV54401969	COSM5995718	c.665A>T	p.H222L	Substitution - Missense	null	null	38	4:105234607-105234607	+	n	PATHOGENIC	0.7424	Confirmed somatic variant	26928463	null	autopsy - NOS	metastasis	70	ENSP00000442788.1:p.His222Leu	ENST00000540549.5:c.665A>T	4:g.105234607A>T
TET2	ENST00000540549.5	6009	25941	I2L-P7-Tumor-Organoid	2433490	2296371	large_intestine	colon	ascending	NS	carcinoma	adenocarcinoma	NS	NS	y	150357209	COSV54425079	COSM5356197	c.3252A>G	p.Q1084=	Substitution - coding silent	het	null	38	4:105237194-105237194	+	n	NEUTRAL	0.36903	Confirmed somatic variant	25957691	null	NS	NS	81	ENSP00000442788.1:p.Gln1084=	ENST00000540549.5:c.3252A>G	4:g.105237194A>G
TET2	ENST00000540549.5	6009	25941	TCGA-55-8203-01	2385670	2248502	lung	NS	NS	NS	carcinoma	adenocarcinoma	NS	NS	y	150360376	COSV99484079	COSM8668799	c.1091G>T	p.G364V	Substitution - Missense	null	null	38	4:105235033-105235033	+	n	NEUTRAL	0.19733	Confirmed somatic variant	null	417	NS	primary	69	ENSP00000442788.1:p.Gly364Val	ENST00000540549.5:c.1091G>T	4:g.105235033G>T
TET2	ENST00000540549.5	6009	25941	HX35T	2120929	1995165	liver	NS	NS	NS	carcinoma	NS	NS	NS	y	150331813	COSV54421942	COSN5050309	c.4045-3620A>C	p.?	Unknown	null	null	38	4:105265990-105265990	+	n	NEUTRAL	0.00373	Confirmed somatic variant	null	323	NS	NS	null	null	ENST00000540549.5:c.4045-3620A>C	4:g.105265990A>C
TET2	ENST00000540549.5	6009	25941	TCGA-22-5473-01	1780952	1684951	lung	NS	NS	NS	carcinoma	squamous_cell_carcinoma	NS	NS	y	150336218	COSV54431147	COSM732049	c.28G>C	p.E10Q	Substitution - Missense	null	null	38	4:105233970-105233970	+	n	PATHOGENIC	0.91519	Confirmed somatic variant	null	418	fresh/frozen - NOS	primary	78	ENSP00000442788.1:p.Glu10Gln	ENST00000540549.5:c.28G>C	4:g.105233970G>C
TET2	ENST00000540549.5	6009	25941	PD11344a	1749319	1654160	breast	NS	NS	NS	carcinoma	ductal_carcinoma	NS	NS	y	150343529	COSV54406403	COSN22459788	c.-46-6067C>G	p.?	Unknown	null	null	38	4:105227830-105227830	+	n	NEUTRAL	0.01787	Confirmed somatic variant	null	652	NS	NS	null	null	ENST00000540549.5:c.-46-6067C>G	4:g.105227830C>G
TET2	ENST00000540549.5	6009	25941	TCGA-78-7166-01	1914068	1802350	lung	right_lower_lobe	NS	NS	carcinoma	adenocarcinoma	NS	NS	y	150362475	COSV54414935	COSM6165885	c.2452C>G	p.P818A	Substitution - Missense	null	null	38	4:105236394-105236394	+	n	NEUTRAL	0.305	Variant of unknown origin	null	417	fresh/frozen - NOS	primary	84	ENSP00000442788.1:p.Pro818Ala	ENST00000540549.5:c.2452C>G	4:g.105236394C>G
TET2	ENST00000540549.5	6009	25941	EXTERN_MELA_20140526_049	2839350	2695116	skin	shoulder	NS	NS	malignant_melanoma	NS	NS	NS	y	150357496	COSV104597491	COSM9403993	c.2619C>T	p.I873=	Substitution - coding silent	null	null	38	4:105236561-105236561	+	n	NEUTRAL	0.22865	Confirmed somatic variant	28467829	null	surgery fresh/frozen	primary	null	ENSP00000442788.1:p.Ile873=	ENST00000540549.5:c.2619C>T	4:g.105236561C>T
TET2	ENST00000540549.5	6009	25941	TCGA-D3-A8GI-06	2263025	2130009	skin	NS	NS	NS	malignant_melanoma	NS	NS	NS	y	150340876	COSV99483633	COSN30486674	c.3409+222T>A	p.?	Unknown	null	null	38	4:105237573-105237573	+	n	NEUTRAL	0.05294	Confirmed somatic variant	null	540	NS	NS	68	null	ENST00000540549.5:c.3409+222T>A	4:g.105237573T>A
TET2	ENST00000540549.5	6009	25941	5-VS046-T1	2869876	2724873	skin	NS	NS	NS	carcinoma	basal_cell_carcinoma	NS	NS	y	150368945	COSV105021403	COSM9782242	c.1967C>T	p.P656L	Substitution - Missense	null	null	38	4:105235909-105235909	+	n	NEUTRAL	0.09076	Confirmed somatic variant	26950094	null	surgery fresh/frozen	NS	65	ENSP00000442788.1:p.Pro656Leu	ENST00000540549.5:c.1967C>T	4:g.105235909C>T
TET2	ENST00000540549.5	6009	25941	Gp2D	2301973	2167256	large_intestine	NS	NS	NS	carcinoma	adenocarcinoma	NS	NS	y	150338388	COSV54399794	COSM2952794	c.3888T>C	p.N1296=	Substitution - coding silent	het	null	38	4:105259703-105259703	+	n	PATHOGENIC	0.87255	Variant of unknown origin	24755471	null	cell-line	NS	null	ENSP00000442788.1:p.Asn1296=	ENST00000540549.5:c.3888T>C	4:g.105259703T>C
TET2	ENST00000540549.5	6009	25941	TCGA-AG-3890-01	1651562	1566349	large_intestine	rectum	NS	NS	carcinoma	adenocarcinoma	NS	NS	y	150349471	COSV54423063	COSM288628	c.1572G>A	p.E524=	Substitution - coding silent	null	null	38	4:105235514-105235514	+	n	NEUTRAL	0.11966	Confirmed somatic variant	22810696	375	NS	primary	62	ENSP00000442788.1:p.Glu524=	ENST00000540549.5:c.1572G>A	4:g.105235514G>A
TET2	ENST00000540549.5	6009	25941	CPCG0007-F1	2746198	2604901	prostate	NS	NS	NS	carcinoma	adenocarcinoma	NS	NS	y	150341614	COSV54408570	COSM42030	c.3869C>G	p.S1290*	Substitution - Nonsense	null	null	38	4:105259684-105259684	+	n	PATHOGENIC	0.98447	Confirmed somatic variant	null	537	NS	primary	66	ENSP00000442788.1:p.Ser1290Ter	ENST00000540549.5:c.3869C>G	4:g.105259684C>G
TET2	ENST00000540549.5	6009	25941	LP6008269-DNA_F09	2789433	2646656	oesophagus	NS	NS	NS	carcinoma	adenocarcinoma	NS	NS	y	150348845	COSV99485621	COSN30334465	c.-47+21226A>G	p.?	Unknown	null	null	38	4:105211712-105211712	+	n	NEUTRAL	0.00895	Confirmed somatic variant	null	535	NS	primary	80	null	ENST00000540549.5:c.-47+21226A>G	4:g.105211712A>G
TET2	ENST00000540549.5	6009	25941	TCGA-B0-4828-01	2120428	1994664	kidney	NS	NS	NS	carcinoma	clear_cell_renal_cell_carcinoma	NS	NS	y	150347430	COSV54419387	COSM3365423	c.949C>A	p.Q317K	Substitution - Missense	null	null	38	4:105234891-105234891	+	n	PATHOGENIC	0.81803	Confirmed somatic variant	null	416	NS	NS	79	ENSP00000442788.1:p.Gln317Lys	ENST00000540549.5:c.949C>A	4:g.105234891C>A
TET2	ENST00000540549.5	6009	25941	TCGA-AJ-A3BH-01	2198467	2066745	endometrium	NS	NS	NS	carcinoma	endometrioid_carcinoma	NS	NS	y	150364513	COSV99481088	COSN31552416	c.3501-669C>A	p.?	Unknown	null	null	38	4:105242165-105242165	+	n	NEUTRAL	0.13481	Confirmed somatic variant	null	419	NS	NS	81	null	ENST00000540549.5:c.3501-669C>A	4:g.105242165C>A
TET2	ENST00000540549.5	6009	25941	TCGA-AA-3510-01	1650974	1565761	large_intestine	colon	transverse	NS	carcinoma	adenocarcinoma	NS	NS	y	150353674	COSV54431982	COSM6984381	c.4351C>T	p.R1451W	Substitution - Missense	null	null	38	4:105272732-105272732	+	n	PATHOGENIC	0.98199	Confirmed somatic variant	null	376	NS	NS	70	ENSP00000442788.1:p.Arg1451Trp	ENST00000540549.5:c.4351C>T	4:g.105272732C>T
TET2	ENST00000540549.5	6009	25941	587342	1766789	1671109	large_intestine	colon	NS	NS	carcinoma	adenocarcinoma	NS	NS	y	150370045	COSV54436903	COSM1228966	c.4427C>T	p.A1476V	Substitution - Missense	null	null	38	4:105272808-105272808	+	n	PATHOGENIC	0.97002	Confirmed somatic variant	22895193	null	surgery fresh/frozen	primary	null	ENSP00000442788.1:p.Ala1476Val	ENST00000540549.5:c.4427C>T	4:g.105272808C>T
TET2	ENST00000540549.5	6009	25941	PD40845j_lo0022	2875094	2729864	urinary_tract	bladder	NS	NS	carcinoma	transitional_cell_carcinoma	non_papillary_transitional_cell_carcinoma_non_invasive	NS	y	150366895	COSV105021426	COSN32106633	c.-173-5430G>A	p.?	Unknown	null	null	38	4:105184930-105184930	+	n	NEUTRAL	0.01552	Confirmed somatic variant	33004514	null	surgery-fixed	NS	67	null	ENST00000540549.5:c.-173-5430G>A	4:g.105184930G>A
TET2	ENST00000540549.5	6009	25941	TCGA-NJ-A4YF-01	2385682	2248514	lung	NS	NS	NS	carcinoma	adenocarcinoma	NS	NS	y	150377033	COSV99480424	COSM8670061	c.2861G>C	p.W954S	Substitution - Missense	null	null	38	4:105236803-105236803	+	n	PATHOGENIC	0.92412	Confirmed somatic variant	null	417	NS	primary	50	ENSP00000442788.1:p.Trp954Ser	ENST00000540549.5:c.2861G>C	4:g.105236803G>C
TET2	ENST00000540549.5	6009	25941	2588316	2588316	2449452	upper_aerodigestive_tract	pharynx	NS	NS	carcinoma	squamous_cell_carcinoma	NS	NS	y	150344450	COSV54432578	COSM6056074	c.4969G>T	p.D1657Y	Substitution - Missense	null	null	38	4:105275479-105275479	+	n	PATHOGENIC	0.97048	Confirmed somatic variant	26619122	null	NS	primary	70	ENSP00000442788.1:p.Asp1657Tyr	ENST00000540549.5:c.4969G>T	4:g.105275479G>T
TET2	ENST00000540549.5	6009	25941	PD24190a	2234074	2101579	breast	NS	NS	NS	carcinoma	metaplastic_carcinoma	NS	NS	y	150334873	COSV54410081	COSN21463719	c.-46-15406G>A	p.?	Unknown	null	null	38	4:105218491-105218491	+	n	NEUTRAL	0.00055	Confirmed somatic variant	null	652	NS	NS	null	null	ENST00000540549.5:c.-46-15406G>A	4:g.105218491G>A
TET2	ENST00000540549.5	6009	25941	Patient_3	2443646	2306485	haematopoietic_and_lymphoid_tissue	skin	NS	NS	lymphoid_neoplasm	mycosis_fungoides-Sezary_syndrome	NS	NS	y	150350399	COSV54421528	COSN18865501	c.-46-9169G>C	p.?	Unknown	null	null	38	4:105224728-105224728	+	n	NEUTRAL	0.00079	Confirmed somatic variant	26082451	null	surgery fresh/frozen	NS	41	null	ENST00000540549.5:c.-46-9169G>C	4:g.105224728G>C
TET2	ENST00000540549.5	6009	25941	0065_CRUK_PC_0065_T1_DNA	2263564	2130548	prostate	NS	NS	NS	carcinoma	adenocarcinoma	NS	NS	y	150351093	COSV54435102	COSN15336971	c.3803+2732A>T	p.?	Unknown	null	null	38	4:105246510-105246510	+	n	NEUTRAL	0.0159	Confirmed somatic variant	null	538	NS	primary	null	null	ENST00000540549.5:c.3803+2732A>T	4:g.105246510A>T
TET2	ENST00000540549.5	6009	25941	RK015_C	2120938	1995174	liver	NS	NS	NS	carcinoma	NS	NS	NS	y	150351255	COSV54412864	COSN1977950	c.3954+168A>G	p.?	Unknown	null	null	38	4:105259937-105259937	+	n	NEUTRAL	0.08118	Confirmed somatic variant	null	322	NS	NS	null	null	ENST00000540549.5:c.3954+168A>G	4:g.105259937A>G
TET2	ENST00000540549.5	6009	25941	DLD1	2301972	2167255	large_intestine	NS	NS	NS	carcinoma	adenocarcinoma	NS	NS	y	150355292	COSV54429324	COSM4625208	c.948T>A	p.F316L	Substitution - Missense	het	null	38	4:105234890-105234890	+	n	PATHOGENIC	0.84559	Variant of unknown origin	24755471	null	cell-line	NS	null	ENSP00000442788.1:p.Phe316Leu	ENST00000540549.5:c.948T>A	4:g.105234890T>A
TET2	ENST00000540549.5	6009	25941	TCGA-BS-A0UV-01	1783478	1687477	endometrium	NS	NS	NS	carcinoma	endometrioid_carcinoma	NS	NS	y	150330192	COSV54398074	COSM200503	c.2391C>T	p.F797=	Substitution - coding silent	het	null	38	4:105236333-105236333	+	y	PATHOGENIC	0.81484	Reported in another cancer sample as somatic	null	419	fresh/frozen - NOS	primary	55	ENSP00000442788.1:p.Phe797=	ENST00000540549.5:c.2391C>T	4:g.105236333C>T
TET2	ENST00000540549.5	6009	25941	NPC0001PT00236T00236	2857352	2712652	upper_aerodigestive_tract	pharynx	nasopharynx	NS	carcinoma	nasopharyngeal_carcinoma	non_keratinizing	NS	y	150327759	COSV54396998	COSM3760322	c.5284A>G	p.I1762V	Substitution - Missense	null	null	38	4:105275794-105275794	+	n	NEUTRAL	0.14269	Reported in another cancer sample as somatic	28851814	null	surgery-fixed	primary	null	ENSP00000442788.1:p.Ile1762Val	ENST00000540549.5:c.5284A>G	4:g.105275794A>G
TET2	ENST00000540549.5	6009	25941	YUOMEGA	2439351	2302192	skin	NS	NS	NS	malignant_melanoma	NS	NS	NS	y	175848372	COSV54404322	COSM5400254	c.1220C>T	p.S407F	Substitution - Missense	het	null	38	4:105235162-105235162	+	n	null	0.51752	Confirmed somatic variant	26214590	null	fresh/frozen - NOS	metastasis	72	ENSP00000442788.1:p.Ser407Phe	ENST00000540549.5:c.1220C>T	4:g.105235162C>T
TET2	ENST00000540549.5	6009	25941	AOCS-058-1-5	2196272	2064550	ovary	NS	NS	NS	carcinoma	mixed_adenosquamous_carcinoma	NS	NS	y	150344842	COSV54405757	COSN9583206	c.-174+12897C>T	p.?	Unknown	null	null	38	4:105159876-105159876	+	n	NEUTRAL	0.00066	Confirmed somatic variant	null	585	NS	NS	null	null	ENST00000540549.5:c.-174+12897C>T	4:g.105159876C>T
TET2	ENST00000540549.5	6009	25941	HT115	2301987	2167270	large_intestine	NS	NS	NS	carcinoma	adenocarcinoma	NS	NS	y	150368650	COSV54432950	COSM2952825	c.5841A>C	p.K1947N	Substitution - Missense	hom	null	38	4:105276351-105276351	+	n	PATHOGENIC	0.79633	Variant of unknown origin	24755471	null	cell-line	NS	null	ENSP00000442788.1:p.Lys1947Asn	ENST00000540549.5:c.5841A>C	4:g.105276351A>C
TET2	ENST00000540549.5	6009	25941	ATL065	2488691	2351340	haematopoietic_and_lymphoid_tissue	NS	NS	NS	lymphoid_neoplasm	adult_T_cell_lymphoma-leukaemia	NS	NS	y	150349947	COSV54400750	COSM5708971	c.4265_4266del	p.K1422Sfs*3	Deletion - Frameshift	null	null	38	4:105272646-105272647	+	n	null	null	Confirmed somatic variant	26437031	null	NS	NS	54	ENSP00000442788.1:p.Lys1422SerfsTer3	ENST00000540549.5:c.4265_4266del	4:g.105272646_105272647del
TET2	ENST00000540549.5	6009	25941	2014_Lung_sq_101_T	2744868	2603571	lung	NS	NS	NS	carcinoma	NS	NS	NS	y	150327759	COSV54396998	COSM3760322	c.5284A>G	p.I1762V	Substitution - Missense	null	null	38	4:105275794-105275794	+	n	NEUTRAL	0.14269	Confirmed somatic variant	null	583	NS	primary	67	ENSP00000442788.1:p.Ile1762Val	ENST00000540549.5:c.5284A>G	4:g.105275794A>G
TET2	ENST00000540549.5	6009	25941	TCGA-A6-5665-01	1650947	1565734	large_intestine	colon	ascending	NS	carcinoma	adenocarcinoma	NS	NS	y	150346649	COSV99481579	COSN30135919	c.3501-199T>G	p.?	Unknown	null	null	38	4:105242635-105242635	+	n	NEUTRAL	0.30989	Confirmed somatic variant	null	376	NS	NS	84	null	ENST00000540549.5:c.3501-199T>G	4:g.105242635T>G
TET2	ENST00000540549.5	6009	25941	267T	2745870	2604573	liver	NS	NS	NS	other	neoplasm	NS	NS	y	150370743	COSV54438429	COSN29425971	c.3410-1787C>T	p.?	Unknown	null	null	38	4:105239552-105239552	+	n	NEUTRAL	0.02972	Confirmed somatic variant	null	660	NS	primary	55	null	ENST00000540549.5:c.3410-1787C>T	4:g.105239552C>T
TET2	ENST00000540549.5	6009	25941	TARGET-20-PANDER-09A-02D	2460669	2323506	haematopoietic_and_lymphoid_tissue	NS	NS	NS	haematopoietic_neoplasm	acute_myeloid_leukaemia	NS	NS	y	150363056	COSV54418269	COSM5487395	c.5393C>A	p.S1798*	Substitution - Nonsense	null	null	38	4:105275903-105275903	+	n	PATHOGENIC	0.92207	Confirmed somatic variant	null	651	blood-bone marrow	primary	12	ENSP00000442788.1:p.Ser1798Ter	ENST00000540549.5:c.5393C>A	4:g.105275903C>A
TET2	ENST00000540549.5	6009	25941	ML_29_T_01	2385644	2248476	skin	NS	NS	NS	carcinoma	NS	NS	NS	y	150347903	COSV54411109	COSN17937901	c.-174+5619C>T	p.?	Unknown	null	null	38	4:105152598-105152598	+	n	NEUTRAL	0.00026	Confirmed somatic variant	null	656	NS	primary	72	null	ENST00000540549.5:c.-174+5619C>T	4:g.105152598C>T
TET2	ENST00000540549.5	6009	25941	W23T	2745051	2603754	thyroid	NS	NS	NS	carcinoma	NS	NS	NS	y	150361584	COSV54397864	COSM6404554	c.5266C>A	p.H1756N	Substitution - Missense	null	null	38	4:105275776-105275776	+	n	null	0.56552	Confirmed somatic variant	null	676	NS	primary	55	ENSP00000442788.1:p.His1756Asn	ENST00000540549.5:c.5266C>A	4:g.105275776C>A
TET2	ENST00000540549.5	6009	25941	149RCa-tissue	2806961	2663665	penis	NS	NS	NS	carcinoma	squamous_cell_carcinoma	NS	NS	y	150327759	COSV54396998	COSM3760322	c.5284A>G	p.I1762V	Substitution - Missense	het	null	38	4:105275794-105275794	+	n	NEUTRAL	0.14269	Reported in another cancer sample as somatic	29880898	null	surgery fresh/frozen	recurrent	33	ENSP00000442788.1:p.Ile1762Val	ENST00000540549.5:c.5284A>G	4:g.105275794A>G
TET2	ENST00000540549.5	6009	25941	CPCG0521-F1	2688214	2547196	prostate	NS	NS	NS	carcinoma	adenocarcinoma	NS	NS	y	150367715	COSV54413271	COSN27947044	c.-174+10717dup	p.?	Unknown	null	null	38	4:105157696-105157697	+	n	null	null	Confirmed somatic variant	null	537	NS	primary	54	null	ENST00000540549.5:c.-174+10717dup	4:g.105157696dup
TET2	ENST00000540549.5	6009	25941	PT33	2521290	2383633	skin	NS	NS	NS	carcinoma	basal_cell_carcinoma	NS	NS	y	150344684	COSV54423896	COSM1495695	c.1660C>T	p.P554S	Substitution - Missense	null	null	38	4:105235602-105235602	+	n	NEUTRAL	0.23537	Confirmed somatic variant	25759019	null	surgery fresh/frozen	NS	null	ENSP00000442788.1:p.Pro554Ser	ENST00000540549.5:c.1660C>T	4:g.105235602C>T
TET2	ENST00000540549.5	6009	25941	TCGA-AA-3510-01	1650974	1565761	large_intestine	colon	transverse	NS	carcinoma	adenocarcinoma	NS	NS	y	175851427	COSV99482196	COSN30136506	c.3409+1072C>A	p.?	Unknown	null	null	38	4:105238423-105238423	+	n	NEUTRAL	0.01627	Confirmed somatic variant	null	376	NS	NS	70	null	ENST00000540549.5:c.3409+1072C>A	4:g.105238423C>A
TET2	ENST00000540549.5	6009	25941	NPC2F	2366771	2229629	upper_aerodigestive_tract	pharynx	nasopharynx	NS	carcinoma	nasopharyngeal_carcinoma	NS	NS	y	150338443	COSV54399843	COSM4996392	c.4773C>A	p.S1591R	Substitution - Missense	null	null	38	4:105275283-105275283	+	n	NEUTRAL	0.19795	Confirmed somatic variant	24952746	null	NS	primary	48	ENSP00000442788.1:p.Ser1591Arg	ENST00000540549.5:c.4773C>A	4:g.105275283C>A
TET2	ENST00000540549.5	6009	25941	DN1502C	2633584	2493980	breast	NS	NS	NS	carcinoma	HER-positive_carcinoma	NS	NS	y	150367665	COSV54413083	COSN26697026	c.-46-16846C>G	p.?	Unknown	null	null	38	4:105217051-105217051	+	n	NEUTRAL	0.01244	Confirmed somatic variant	null	668	NS	primary	48	null	ENST00000540549.5:c.-46-16846C>G	4:g.105217051C>G
TET2	ENST00000540549.5	6009	25941	411	2267383	2134151	oesophagus	lower_third	NS	NS	carcinoma	squamous_cell_carcinoma	NS	NS	y	150371051	COSV54404523	COSM4430996	c.3409+63G>T	p.?	Unknown	null	null	38	4:105237414-105237414	+	n	NEUTRAL	0.21756	Confirmed somatic variant	25151357	null	surgery fresh/frozen	primary	51	null	ENST00000540549.5:c.3409+63G>T	4:g.105237414G>T
TET2	ENST00000540549.5	6009	25941	N18	2819821	2676120	haematopoietic_and_lymphoid_tissue	lymph_node	NS	NS	lymphoid_neoplasm	marginal_zone_lymphoma	NS	NS	y	150376039	COSV104371874	COSM9264052	c.3560_3561insAA	p.K1188Tfs*39	Insertion - Frameshift	null	null	38	4:105242893-105242894	+	n	null	null	Confirmed somatic variant	29556019	null	surgery fresh/frozen	NS	65	ENSP00000442788.1:p.Lys1188ThrfsTer39	ENST00000540549.5:c.3560_3561insAA	4:g.105242893_105242894insAA
TET2	ENST00000540549.5	6009	25941	TCGA-BF-A5EQ-01	2380414	2243246	skin	NS	NS	NS	malignant_melanoma	NS	NS	NS	y	150352410	COSV99484686	COSM8055035	c.2837C>T	p.T946I	Substitution - Missense	null	null	38	4:105236779-105236779	+	n	NEUTRAL	0.17298	Confirmed somatic variant	null	540	NS	primary	63	ENSP00000442788.1:p.Thr946Ile	ENST00000540549.5:c.2837C>T	4:g.105236779C>T
TET2	ENST00000540549.5	6009	25941	18	2497129	2359481	pancreas	ampulla_of_Vater	NS	NS	carcinoma	NS	NS	NS	y	150349951	COSV54400756	COSM1724999	c.4618C>T	p.Q1540*	Substitution - Nonsense	null	null	38	4:105275128-105275128	+	n	NEUTRAL	0.40659	Confirmed somatic variant	26806338	null	fresh/frozen - NOS	primary	null	ENSP00000442788.1:p.Gln1540Ter	ENST00000540549.5:c.4618C>T	4:g.105275128C>T
TET2	ENST00000540549.5	6009	25941	TCGA-EE-A3AH-06	2121699	1995935	skin	NS	NS	NS	malignant_melanoma	NS	NS	NS	y	150348160	COSV54403494	COSM3598853	c.1223C>T	p.P408L	Substitution - Missense	null	null	38	4:105235165-105235165	+	n	NEUTRAL	0.44064	Confirmed somatic variant	null	540	NS	NS	30	ENSP00000442788.1:p.Pro408Leu	ENST00000540549.5:c.1223C>T	4:g.105235165C>T
TET2	ENST00000540549.5	6009	25941	RK167_C01	1918894	1806215	liver	NS	NS	NS	carcinoma	NS	NS	NS	y	150364606	COSV54426188	COSN1977933	c.-173-14481A>G	p.?	Unknown	het	null	38	4:105175879-105175879	+	n	NEUTRAL	0.00135	Variant of unknown origin	null	322	fresh/frozen - NOS	primary	null	null	ENST00000540549.5:c.-173-14481A>G	4:g.105175879A>G
TET2	ENST00000540549.5	6009	25941	TCGA-EE-A29D-06	2121635	1995871	skin	NS	NS	NS	malignant_melanoma	NS	NS	NS	y	150352189	COSV54413726	COSM3598859	c.2284C>T	p.H762Y	Substitution - Missense	null	null	38	4:105236226-105236226	+	n	PATHOGENIC	0.83484	Confirmed somatic variant	null	540	NS	NS	87	ENSP00000442788.1:p.His762Tyr	ENST00000540549.5:c.2284C>T	4:g.105236226C>T
TET2	ENST00000540549.5	6009	25941	CG50	2816752	2673103	large_intestine	colon	sigmoid	NS	carcinoma	adenocarcinoma	NS	NS	y	150355838	COSV104371881	COSM9260297	c.2490A>G	p.I830M	Substitution - Missense	null	null	38	4:105236432-105236432	+	n	NEUTRAL	0.0622	Confirmed somatic variant	29937994	null	surgery fresh/frozen	NS	59	ENSP00000442788.1:p.Ile830Met	ENST00000540549.5:c.2490A>G	4:g.105236432A>G
TET2	ENST00000540549.5	6009	25941	Case_15	2047653	1927935	haematopoietic_and_lymphoid_tissue	NS	NS	NS	haematopoietic_neoplasm	chronic_myelomonocytic_leukaemia	NS	NS	y	150345667	COSV54402635	COSM110780	c.3862G>A	p.G1288S	Substitution - Missense	null	null	38	4:105259677-105259677	+	n	PATHOGENIC	0.98856	Confirmed somatic variant	23832012	null	blood-bone marrow	NS	null	ENSP00000442788.1:p.Gly1288Ser	ENST00000540549.5:c.3862G>A	4:g.105259677G>A
TET2	ENST00000540549.5	6009	25941	Case_3	2047641	1927923	haematopoietic_and_lymphoid_tissue	NS	NS	NS	haematopoietic_neoplasm	chronic_myelomonocytic_leukaemia	NS	NS	y	150327785	COSV54395664	COSM41644	c.1648C>T	p.R550*	Substitution - Nonsense	null	null	38	4:105235590-105235590	+	n	NEUTRAL	0.15032	Confirmed somatic variant	23832012	null	blood-bone marrow	NS	null	ENSP00000442788.1:p.Arg550Ter	ENST00000540549.5:c.1648C>T	4:g.105235590C>T
TET2	ENST00000540549.5	6009	25941	PD24215a	2234124	2101629	breast	NS	NS	NS	carcinoma	ductal_carcinoma	NS	NS	y	150334070	COSV54418214	COSN21872016	c.-47+19772A>C	p.?	Unknown	null	null	38	4:105210258-105210258	+	n	NEUTRAL	0.09052	Confirmed somatic variant	null	652	NS	NS	null	null	ENST00000540549.5:c.-47+19772A>C	4:g.105210258A>C
TET2	ENST00000540549.5	6009	25941	TCGA-ZS-A9CE-01	2263344	2130328	liver	NS	NS	NS	carcinoma	hepatocellular_carcinoma	NS	NS	y	150371048	COSV99485332	COSN30529447	c.3500+226G>A	p.?	Unknown	null	null	38	4:105241655-105241655	+	n	NEUTRAL	0.43108	Confirmed somatic variant	null	628	NS	primary	79	null	ENST00000540549.5:c.3500+226G>A	4:g.105241655G>A
TET2	ENST00000540549.5	6009	25941	NPC0001PT00204T00204	2857356	2712656	upper_aerodigestive_tract	pharynx	nasopharynx	NS	carcinoma	nasopharyngeal_carcinoma	non_keratinizing	NS	y	150327759	COSV54396998	COSM3760322	c.5284A>G	p.I1762V	Substitution - Missense	null	null	38	4:105275794-105275794	+	n	NEUTRAL	0.14269	Reported in another cancer sample as somatic	28851814	null	surgery-fixed	primary	null	ENSP00000442788.1:p.Ile1762Val	ENST00000540549.5:c.5284A>G	4:g.105275794A>G
TET2	ENST00000540549.5	6009	25941	EXTERN_MELA_20140924_043	2839380	2695146	skin	trunk	NS	NS	malignant_melanoma	NS	NS	NS	y	150368614	COSV54432758	COSM5945046	c.3785G>A	p.R1262Q	Substitution - Missense	null	null	38	4:105243760-105243760	+	n	PATHOGENIC	0.99162	Confirmed somatic variant	28467829	null	surgery fresh/frozen	metastasis	null	ENSP00000442788.1:p.Arg1262Gln	ENST00000540549.5:c.3785G>A	4:g.105243760G>A
TET2	ENST00000540549.5	6009	25941	LP6005409-DNA_B04	2549501	2410956	oesophagus	NS	NS	NS	carcinoma	adenocarcinoma	NS	NS	y	150366132	COSV54419921	COSN23630151	c.3409+1697G>A	p.?	Unknown	null	null	38	4:105239048-105239048	+	n	NEUTRAL	0.01715	Confirmed somatic variant	null	535	NS	primary	null	null	ENST00000540549.5:c.3409+1697G>A	4:g.105239048G>A
TET2	ENST00000540549.5	6009	25941	DA17099	2746145	2604848	endometrium	NS	NS	NS	carcinoma	carcinosarcoma-malignant_mesodermal_mixed_tumour	NS	NS	y	150342582	COSV54419244	COSN29498402	c.-47+4441A>G	p.?	Unknown	null	null	38	4:105194927-105194927	+	n	NEUTRAL	0.05727	Confirmed somatic variant	null	677	NS	primary	33	null	ENST00000540549.5:c.-47+4441A>G	4:g.105194927A>G
TET2	ENST00000540549.5	6009	25941	105T	2745827	2604530	liver	NS	NS	NS	other	neoplasm	NS	NS	y	150335480	COSV54431066	COSN29841669	c.-47+20001_-47+20011del	p.?	Unknown	null	null	38	4:105210487-105210497	+	n	null	null	Confirmed somatic variant	null	660	NS	primary	62	null	ENST00000540549.5:c.-47+20001_-47+20011del	4:g.105210487_105210497del
TET2	ENST00000540549.5	6009	25941	ATL041	2488669	2351318	haematopoietic_and_lymphoid_tissue	NS	NS	NS	lymphoid_neoplasm	adult_T_cell_lymphoma-leukaemia	NS	NS	y	150372064	COSV54407940	COSM5708960	c.2801_2804del	p.G934Efs*18	Deletion - Frameshift	null	null	38	4:105236743-105236746	+	n	null	null	Confirmed somatic variant	26437031	null	NS	NS	69	ENSP00000442788.1:p.Gly934GlufsTer18	ENST00000540549.5:c.2801_2804del	4:g.105236743_105236746del
TET2	ENST00000540549.5	6009	25941	19M	2466832	2329663	skin	scalp	NS	NS	malignant_melanoma	desmoplastic	NS	NS	y	150340101	COSV54398578	COSM3598849	c.717C>T	p.S239=	Substitution - coding silent	null	null	38	4:105234659-105234659	+	n	PATHOGENIC	0.80243	Confirmed somatic variant	26343386	null	surgery fresh/frozen	NS	79	ENSP00000442788.1:p.Ser239=	ENST00000540549.5:c.717C>T	4:g.105234659C>T
TET2	ENST00000540549.5	6009	25941	186T	2745853	2604556	liver	NS	NS	NS	other	neoplasm	NS	NS	y	150368511	COSV54421192	COSN29302303	c.-173-11744T>G	p.?	Unknown	null	null	38	4:105178616-105178616	+	n	NEUTRAL	0.02363	Confirmed somatic variant	null	660	NS	primary	64	null	ENST00000540549.5:c.-173-11744T>G	4:g.105178616T>G
TET2	ENST00000540549.5	6009	25941	AMO1	2809758	2666428	haematopoietic_and_lymphoid_tissue	NS	NS	NS	lymphoid_neoplasm	plasmacytoma	NS	NS	y	150329380	COSV54425310	COSM2952813	c.5095C>T	p.Q1699*	Substitution - Nonsense	het	null	38	4:105275605-105275605	+	n	PATHOGENIC	0.92085	Variant of unknown origin	30545397	null	cell-line	NS	null	ENSP00000442788.1:p.Gln1699Ter	ENST00000540549.5:c.5095C>T	4:g.105275605C>T
TET2	ENST00000540549.5	6009	25941	288-01-6TD	2456658	2319495	haematopoietic_and_lymphoid_tissue	NS	NS	NS	lymphoid_neoplasm	chronic_lymphocytic_leukaemia-small_lymphocytic_lymphoma	NS	NS	y	150344364	COSV54413024	COSN19289643	c.3804-4824A>C	p.?	Unknown	null	null	38	4:105254795-105254795	+	n	NEUTRAL	0.00519	Confirmed somatic variant	null	340	blood	primary	null	null	ENST00000540549.5:c.3804-4824A>C	4:g.105254795A>C
TET2	ENST00000540549.5	6009	25941	PD5008a	1464422	1388274	haematopoietic_and_lymphoid_tissue	NS	NS	NS	haematopoietic_neoplasm	myelofibrosis	primary	NS	y	150348414	COSV54395368	COSM87129	c.3732_3733del	p.Y1245Lfs*22	Deletion - Frameshift	null	null	38	4:105243707-105243708	+	n	null	null	Confirmed somatic variant	24325359	null	blood-bone marrow	primary	null	ENSP00000442788.1:p.Tyr1245LeufsTer22	ENST00000540549.5:c.3732_3733del	4:g.105243707_105243708del
TET2	ENST00000540549.5	6009	25941	CHC433T	1652981	1567768	liver	NS	NS	NS	carcinoma	hepatocellular_carcinoma	NS	NS	y	150340251	COSV54430465	COSN14702748	c.-173-239A>C	p.?	Unknown	null	null	38	4:105190121-105190121	+	n	NEUTRAL	0.02759	Confirmed somatic variant	null	381	fresh/frozen - NOS	primary	null	null	ENST00000540549.5:c.-173-239A>C	4:g.105190121A>C
TET2	ENST00000540549.5	6009	25941	0192_CRUK_PC_0192_T1_DNA	2634995	2495391	prostate	NS	NS	NS	carcinoma	adenocarcinoma	NS	NS	y	150352526	COSV54419559	COSN26413754	c.3804-4058C>T	p.?	Unknown	null	null	38	4:105255561-105255561	+	n	NEUTRAL	0.00564	Confirmed somatic variant	null	538	NS	primary	45	null	ENST00000540549.5:c.3804-4058C>T	4:g.105255561C>T
TET2	ENST00000540549.5	6009	25941	2838822	2838822	2694592	haematopoietic_and_lymphoid_tissue	NS	NS	NS	haematopoietic_neoplasm	acute_myeloid_leukaemia	NS	NS	y	150376045	COSV104597609	COSM9357964	c.3955-2A>T	p.?	Unknown	null	null	38	4:105261757-105261757	+	n	PATHOGENIC	0.99194	Variant of unknown origin	31648334	null	blood-bone marrow	primary	null	null	ENST00000540549.5:c.3955-2A>T	4:g.105261757A>T
TET2	ENST00000540549.5	6009	25941	TCGA-BF-A1PU-01	2262877	2129861	skin	NS	NS	NS	malignant_melanoma	NS	NS	NS	y	150343898	COSV99480215	COSM7864366	c.3235C>A	p.P1079T	Substitution - Missense	null	null	38	4:105237177-105237177	+	n	NEUTRAL	0.29405	Confirmed somatic variant	null	540	NS	primary	46	ENSP00000442788.1:p.Pro1079Thr	ENST00000540549.5:c.3235C>A	4:g.105237177C>A
TET2	ENST00000540549.5	6009	25941	GHE0436	2491108	2353754	haematopoietic_and_lymphoid_tissue	NS	NS	NS	lymphoid_neoplasm	diffuse_large_B_cell_lymphoma	NS	NS	y	150346168	COSV54426875	COSM5713544	c.2333_2334insAA	p.T779Rfs*35	Insertion - Frameshift	null	null	38	4:105236275-105236276	+	n	null	null	Confirmed somatic variant	26608593	null	NS	recurrent	null	ENSP00000442788.1:p.Thr779ArgfsTer35	ENST00000540549.5:c.2333_2334insAA	4:g.105236275_105236276insAA
TET2	ENST00000540549.5	6009	25941	CHG-13-29153T	2634325	2494721	liver	NS	NS	NS	other	neoplasm	NS	NS	y	150333177	COSV54395833	COSM87169	c.4249G>T	p.V1417F	Substitution - Missense	null	null	38	4:105272630-105272630	+	n	PATHOGENIC	0.99306	Confirmed somatic variant	null	660	NS	primary	49	ENSP00000442788.1:p.Val1417Phe	ENST00000540549.5:c.4249G>T	4:g.105272630G>T
TET2	ENST00000540549.5	6009	25941	TCGA-B5-A1MX-01	2198273	2066551	endometrium	NS	NS	NS	carcinoma	endometrioid_carcinoma	NS	NS	y	150355265	COSV99482836	COSN31550788	c.3410-117dup	p.?	Unknown	null	null	38	4:105241222-105241223	+	n	null	null	Confirmed somatic variant	null	419	NS	NS	47	null	ENST00000540549.5:c.3410-117dup	4:g.105241222dup
TET2	ENST00000540549.5	6009	25941	T_CCA_SG_6	2688138	2547120	biliary_tract	bile_duct	NS	NS	carcinoma	NS	NS	NS	y	150346875	COSV54400893	COSN27220136	c.4044+2269del	p.?	Unknown	null	null	38	4:105264117-105264117	+	n	null	null	Confirmed somatic variant	null	653	NS	primary	51	null	ENST00000540549.5:c.4044+2269del	4:g.105264117del
TET2	ENST00000540549.5	6009	25941	TCGA-AB-2928-03	1650420	1565207	haematopoietic_and_lymphoid_tissue	NS	NS	NS	haematopoietic_neoplasm	acute_myeloid_leukaemia	NS	NS	y	150363984	COSV54427066	COSM87116	c.3344del	p.P1115Lfs*2	Deletion - Frameshift	het	null	38	4:105237286-105237286	+	n	null	null	Reported in another cancer sample as somatic	null	377	blood-bone marrow	NS	43	ENSP00000442788.1:p.Pro1115LeufsTer2	ENST00000540549.5:c.3344del	4:g.105237286del
TET2	ENST00000540549.5	6009	25941	TCGA-94-A4VJ-01	2262815	2129799	lung	NS	NS	NS	carcinoma	squamous_cell_carcinoma	NS	NS	y	150368646	COSV99484923	COSM8764352	c.544C>G	p.L182V	Substitution - Missense	null	null	38	4:105234486-105234486	+	n	null	0.68916	Confirmed somatic variant	null	418	NS	primary	71	ENSP00000442788.1:p.Leu182Val	ENST00000540549.5:c.544C>G	4:g.105234486C>G
TET2	ENST00000540549.5	6009	25941	ATL014	2488642	2351291	haematopoietic_and_lymphoid_tissue	NS	NS	NS	lymphoid_neoplasm	adult_T_cell_lymphoma-leukaemia	NS	NS	y	150331110	COSV54400796	COSM42002	c.694C>T	p.Q232*	Substitution - Nonsense	null	null	38	4:105234636-105234636	+	n	PATHOGENIC	0.94941	Confirmed somatic variant	26437031	null	NS	NS	59	ENSP00000442788.1:p.Gln232Ter	ENST00000540549.5:c.694C>T	4:g.105234636C>T
TET2	ENST00000540549.5	6009	25941	T_CCA_RO_7	2688132	2547114	biliary_tract	bile_duct	NS	NS	carcinoma	NS	NS	NS	y	150362655	COSV54424369	COSN27451026	c.-174+11479G>T	p.?	Unknown	null	null	38	4:105158458-105158458	+	n	NEUTRAL	0.0177	Confirmed somatic variant	null	653	NS	primary	68	null	ENST00000540549.5:c.-174+11479G>T	4:g.105158458G>T
TET2	ENST00000540549.5	6009	25941	LS411	2301999	2167282	large_intestine	colon	right	NS	carcinoma	adenocarcinoma	NS	NS	y	150343916	COSV54401530	COSM110749	c.685dup	p.T229Nfs*25	Insertion - Frameshift	het	null	38	4:105234627-105234628	+	n	null	null	Reported in another cancer sample as somatic	24755471	null	cell-line	NS	null	ENSP00000442788.1:p.Thr229AsnfsTer25	ENST00000540549.5:c.685dup	4:g.105234627dup
TET2	ENST00000540549.5	6009	25941	PD7217a	1527359	1449735	breast	NS	NS	NS	carcinoma	ductal_carcinoma	NS	NS	y	150346612	COSV54405198	COSN22535484	c.-46-17392G>C	p.?	Unknown	null	null	38	4:105216505-105216505	+	n	NEUTRAL	0.01815	Confirmed somatic variant	null	652	NS	primary	null	null	ENST00000540549.5:c.-46-17392G>C	4:g.105216505G>C
TET2	ENST00000540549.5	6009	25941	TARGET-20-PASGMZ-09A-01D	2460701	2323538	haematopoietic_and_lymphoid_tissue	NS	NS	NS	haematopoietic_neoplasm	acute_myeloid_leukaemia	NS	NS	y	150360637	COSV54400126	COSM7306130	c.5711A>T	p.H1904L	Substitution - Missense	null	null	38	4:105276221-105276221	+	n	PATHOGENIC	0.9635	Confirmed somatic variant	null	651	blood-bone marrow	primary	14	ENSP00000442788.1:p.His1904Leu	ENST00000540549.5:c.5711A>T	4:g.105276221A>T
TET2	ENST00000540549.5	6009	25941	TCGA-FD-A6TC-01	2262697	2129681	urinary_tract	bladder	NS	NS	carcinoma	NS	NS	NS	y	150347899	COSV54411055	COSM7120182	c.988G>A	p.E330K	Substitution - Missense	null	null	38	4:105234930-105234930	+	n	PATHOGENIC	0.89238	Confirmed somatic variant	null	413	NS	primary	79	ENSP00000442788.1:p.Glu330Lys	ENST00000540549.5:c.988G>A	4:g.105234930G>A
TET2	ENST00000540549.5	6009	25941	HX33T	2120927	1995163	liver	NS	NS	NS	carcinoma	NS	NS	NS	y	150344284	COSV54412945	COSN5050304	c.-173-5793T>G	p.?	Unknown	null	null	38	4:105184567-105184567	+	n	NEUTRAL	0.03695	Confirmed somatic variant	null	323	NS	NS	null	null	ENST00000540549.5:c.-173-5793T>G	4:g.105184567T>G
TET2	ENST00000540549.5	6009	25941	28	2233403	2100987	haematopoietic_and_lymphoid_tissue	NS	NS	NS	lymphoid_neoplasm	angioimmunoblastic_T_cell_lymphoma	NS	NS	y	150365056	COSV54415635	COSM4172350	c.5258dup	p.N1753Kfs*3	Insertion - Frameshift	null	null	38	4:105275768-105275769	+	n	null	null	Reported in another cancer sample as somatic	24413734	null	NS	NS	null	ENSP00000442788.1:p.Asn1753LysfsTer3	ENST00000540549.5:c.5258dup	4:g.105275768dup
TET2	ENST00000540549.5	6009	25941	RK181_C01	2194718	2062996	liver	NS	NS	NS	carcinoma	NS	NS	NS	y	175848650	COSV54408233	COSN6788954	c.3410-1493A>G	p.?	Unknown	null	null	38	4:105239846-105239846	+	n	NEUTRAL	0.01049	Confirmed somatic variant	null	322	NS	NS	null	null	ENST00000540549.5:c.3410-1493A>G	4:g.105239846A>G
TET2	ENST00000540549.5	6009	25941	PCSI_0326_Pa_P_526	2339915	2204898	pancreas	NS	NS	NS	carcinoma	ductal_carcinoma	NS	NS	y	150366523	COSV54430214	COSN16878053	c.4044+1910G>A	p.?	Unknown	null	null	38	4:105263758-105263758	+	n	NEUTRAL	0.0131	Confirmed somatic variant	null	382	NS	primary	46	null	ENST00000540549.5:c.4044+1910G>A	4:g.105263758G>A
TET2	ENST00000540549.5	6009	25941	TCGA-D1-A17D-01	1783526	1687525	endometrium	NS	NS	NS	carcinoma	endometrioid_carcinoma	NS	NS	y	150341720	COSV54414168	COSM1049763	c.4715G>A	p.R1572Q	Substitution - Missense	null	null	38	4:105275225-105275225	+	n	PATHOGENIC	0.80539	Confirmed somatic variant	null	419	fresh/frozen - NOS	primary	58	ENSP00000442788.1:p.Arg1572Gln	ENST00000540549.5:c.4715G>A	4:g.105275225G>A
TET2	ENST00000540549.5	6009	25941	TCGA-D1-A16I-01	1783511	1687510	endometrium	NS	NS	NS	carcinoma	endometrioid_carcinoma	NS	NS	y	150338576	COSV54403387	COSM1049743	c.427G>T	p.D143Y	Substitution - Missense	null	null	38	4:105234369-105234369	+	n	NEUTRAL	0.22012	Confirmed somatic variant	null	419	fresh/frozen - NOS	primary	62	ENSP00000442788.1:p.Asp143Tyr	ENST00000540549.5:c.427G>T	4:g.105234369G>T
TET2	ENST00000540549.5	6009	25941	2785972	2785972	2643434	stomach	NS	NS	NS	adenoma	NS	NS	NS	y	150332539	COSV54412643	COSM4415178	c.3117G>A	p.S1039=	Substitution - coding silent	null	null	38	4:105237059-105237059	+	y	NEUTRAL	0.06246	Confirmed somatic variant	27175599	null	surgery fresh/frozen	NS	75	ENSP00000442788.1:p.Ser1039=	ENST00000540549.5:c.3117G>A	4:g.105237059G>A
TET2	ENST00000540549.5	6009	25941	DA12002	2634931	2495327	prostate	NS	NS	NS	carcinoma	adenocarcinoma	NS	NS	y	150353615	COSV54431840	COSN26824140	c.-47+10957T>G	p.?	Unknown	null	null	38	4:105201443-105201443	+	n	NEUTRAL	0.0101	Confirmed somatic variant	null	675	NS	primary	66	null	ENST00000540549.5:c.-47+10957T>G	4:g.105201443T>G
TET2	ENST00000540549.5	6009	25941	CPCG0373-F1	2340915	2205898	prostate	NS	NS	NS	carcinoma	adenocarcinoma	NS	NS	y	150369061	COSV54417259	COSN28637663	c.3409+1736G>T	p.?	Unknown	null	null	38	4:105239087-105239087	+	n	NEUTRAL	0.00246	Confirmed somatic variant	null	537	NS	primary	null	null	ENST00000540549.5:c.3409+1736G>T	4:g.105239087G>T
TET2	ENST00000540549.5	6009	25941	TCGA-KQ-A41N-01	2457399	2320236	urinary_tract	bladder	NS	NS	carcinoma	NS	NS	NS	y	150339587	COSV54409037	COSM4383854	c.2504C>A	p.S835*	Substitution - Nonsense	null	null	38	4:105236446-105236446	+	n	PATHOGENIC	0.72462	Confirmed somatic variant	null	413	NS	primary	73	ENSP00000442788.1:p.Ser835Ter	ENST00000540549.5:c.2504C>A	4:g.105236446C>A
TET2	ENST00000540549.5	6009	25941	TCGA-CR-6478-01	2193533	2061811	upper_aerodigestive_tract	head_neck	NS	NS	carcinoma	squamous_cell_carcinoma	NS	NS	y	150367492	COSV99483000	COSM8370994	c.1329A>G	p.T443=	Substitution - coding silent	null	null	38	4:105235271-105235271	+	n	NEUTRAL	0.30219	Confirmed somatic variant	null	627	NS	NS	66	ENSP00000442788.1:p.Thr443=	ENST00000540549.5:c.1329A>G	4:g.105235271A>G
TET2	ENST00000540549.5	6009	25941	RK015_C01	1918811	1806132	liver	NS	NS	NS	carcinoma	NS	NS	NS	y	150351255	COSV54412864	COSN1977950	c.3954+168A>G	p.?	Unknown	het	null	38	4:105259937-105259937	+	n	NEUTRAL	0.08118	Reported in another cancer sample as somatic	null	322	fresh/frozen - NOS	primary	null	null	ENST00000540549.5:c.3954+168A>G	4:g.105259937A>G
TET2	ENST00000540549.5	6009	25941	TCGA-D8-A27M-01	1900097	1788781	breast	NS	NS	NS	carcinoma	NS	NS	NS	y	150333525	COSV99481852	COSM7675961	c.309C>A	p.L103=	Substitution - coding silent	null	null	38	4:105234251-105234251	+	n	NEUTRAL	0.23574	Confirmed somatic variant	null	414	fresh/frozen - NOS	primary	59	ENSP00000442788.1:p.Leu103=	ENST00000540549.5:c.309C>A	4:g.105234251C>A
TET2	ENST00000540549.5	6009	25941	LICA-CN-HCC_WGS_018T	2634225	2494621	liver	NS	NS	NS	other	neoplasm	NS	NS	y	150370812	COSV54430296	COSN26530144	c.-174+4459A>G	p.?	Unknown	null	null	38	4:105151438-105151438	+	n	NEUTRAL	0.0305	Confirmed somatic variant	null	660	NS	primary	39	null	ENST00000540549.5:c.-174+4459A>G	4:g.105151438A>G
TET2	ENST00000540549.5	6009	25941	5-NB007-T1	2869811	2724808	skin	NS	NS	NS	carcinoma	basal_cell_carcinoma	NS	NS	y	150353062	COSV105021473	COSM9659452	c.1495C>T	p.P499S	Substitution - Missense	null	null	38	4:105235437-105235437	+	n	NEUTRAL	0.27281	Confirmed somatic variant	26950094	null	surgery fresh/frozen	NS	91	ENSP00000442788.1:p.Pro499Ser	ENST00000540549.5:c.1495C>T	4:g.105235437C>T
TET2	ENST00000540549.5	6009	25941	GBM20-R1	2813468	2669860	central_nervous_system	brain	NS	NS	glioma	gliomatosis_cerebri	NS	NS	y	150350850	COSV99482127	COSM9209455	c.836C>T	p.T279I	Substitution - Missense	null	null	38	4:105234778-105234778	+	n	PATHOGENIC	0.73723	Confirmed somatic variant	28263318	null	surgery fresh/frozen	recurrent	57	ENSP00000442788.1:p.Thr279Ile	ENST00000540549.5:c.836C>T	4:g.105234778C>T
TET2	ENST00000540549.5	6009	25941	0060_CRUK_PC_0060_T1_DNA	2457534	2320371	prostate	NS	NS	NS	carcinoma	adenocarcinoma	NS	NS	y	150376529	COSV54426301	COSN19389656	c.4044+1895A>T	p.?	Unknown	null	null	38	4:105263743-105263743	+	n	NEUTRAL	0.01017	Confirmed somatic variant	null	538	NS	primary	72	null	ENST00000540549.5:c.4044+1895A>T	4:g.105263743A>T
TET2	ENST00000540549.5	6009	25941	ILMN15	2816775	2673126	large_intestine	colon	ascending	NS	carcinoma	adenocarcinoma	NS	NS	y	150349294	COSV104371879	COSM9242607	c.701A>G	p.Y234C	Substitution - Missense	null	null	38	4:105234643-105234643	+	n	PATHOGENIC	0.90846	Confirmed somatic variant	29937994	null	surgery fresh/frozen	NS	46	ENSP00000442788.1:p.Tyr234Cys	ENST00000540549.5:c.701A>G	4:g.105234643A>G
TET2	ENST00000540549.5	6009	25941	MELA_20666	2760721	2619254	skin	chest	NS	NS	malignant_melanoma	nodular	NS	NS	y	150357160	COSV104597495	COSM9303861	c.5765C>T	p.A1922V	Substitution - Missense	null	null	38	4:105276275-105276275	+	n	PATHOGENIC	0.95108	Confirmed somatic variant	30178487	null	surgery fresh/frozen	metastasis	23	ENSP00000442788.1:p.Ala1922Val	ENST00000540549.5:c.5765C>T	4:g.105276275C>T
TET2	ENST00000540549.5	6009	25941	ATL088	2488711	2351360	haematopoietic_and_lymphoid_tissue	NS	NS	NS	lymphoid_neoplasm	adult_T_cell_lymphoma-leukaemia	NS	NS	y	150332487	COSV54397005	COSM87130	c.3781C>T	p.R1261C	Substitution - Missense	null	null	38	4:105243756-105243756	+	n	PATHOGENIC	0.93812	Confirmed somatic variant	26437031	null	NS	NS	57	ENSP00000442788.1:p.Arg1261Cys	ENST00000540549.5:c.3781C>T	4:g.105243756C>T
TET2	ENST00000540549.5	6009	25941	PCSI_0655_Pa_P_526	2744829	2603532	pancreas	NS	NS	NS	carcinoma	NS	NS	NS	y	150340391	COSV54413430	COSN28321335	c.-173-18394T>G	p.?	Unknown	null	null	38	4:105171966-105171966	+	n	NEUTRAL	0.00249	Confirmed somatic variant	null	382	NS	primary	null	null	ENST00000540549.5:c.-173-18394T>G	4:g.105171966T>G
TET2	ENST00000540549.5	6009	25941	PD25646a	2843022	2698476	skin	mucosal	NS	NS	malignant_melanoma	NS	NS	NS	y	150345561	COSV104597428	COSM9505972	c.2291A>T	p.Q764L	Substitution - Missense	null	null	38	4:105236233-105236233	+	n	null	0.55559	Confirmed somatic variant	30664638	null	surgery-fixed	primary	89	ENSP00000442788.1:p.Gln764Leu	ENST00000540549.5:c.2291A>T	4:g.105236233A>T
TET2	ENST00000540549.5	6009	25941	TCGA-WE-A8ZX-06	2339466	2204449	skin	NS	NS	NS	malignant_melanoma	NS	NS	NS	y	150343316	COSV99484512	COSM8109430	c.3038C>T	p.P1013L	Substitution - Missense	null	null	38	4:105236980-105236980	+	n	NEUTRAL	0.26862	Confirmed somatic variant	null	540	NS	NS	45	ENSP00000442788.1:p.Pro1013Leu	ENST00000540549.5:c.3038C>T	4:g.105236980C>T
TET2	ENST00000540549.5	6009	25941	EXTERN_MELA_20140526_055	2839353	2695119	skin	shoulder	NS	NS	malignant_melanoma	NS	NS	NS	y	150377090	COSV104597472	COSM9409115	c.3409+39C>T	p.?	Unknown	null	null	38	4:105237390-105237390	+	n	null	0.61278	Confirmed somatic variant	28467829	null	surgery fresh/frozen	metastasis	null	null	ENST00000540549.5:c.3409+39C>T	4:g.105237390C>T
TET2	ENST00000540549.5	6009	25941	PD4123a	1331073	1241547	breast	NS	NS	NS	carcinoma	NS	NS	NS	y	150376419	COSV54397606	COSM164861	c.1366G>A	p.E456K	Substitution - Missense	null	null	38	4:105235308-105235308	+	n	NEUTRAL	0.17696	Confirmed somatic variant	22722201	385	NS	primary	null	ENSP00000442788.1:p.Glu456Lys	ENST00000540549.5:c.1366G>A	4:g.105235308G>A
TET2	ENST00000540549.5	6009	25941	TCGA-F5-6814-01	1651640	1566427	large_intestine	rectum	NS	NS	carcinoma	adenocarcinoma	NS	NS	y	150327482	COSV54433433	COSN15626638	c.3500+261C>T	p.?	Unknown	null	null	38	4:105241690-105241690	+	n	NEUTRAL	0.30754	Confirmed somatic variant	null	375	NS	primary	57	null	ENST00000540549.5:c.3500+261C>T	4:g.105241690C>T
TET2	ENST00000540549.5	6009	25941	RK222_C01	2340310	2205293	liver	NS	NS	NS	carcinoma	NS	NS	NS	y	150350745	COSV54405842	COSN16396550	c.-46-2774T>C	p.?	Unknown	null	null	38	4:105231123-105231123	+	n	NEUTRAL	0.0028	Confirmed somatic variant	null	322	NS	primary	68	null	ENST00000540549.5:c.-46-2774T>C	4:g.105231123T>C
TET2	ENST00000540549.5	6009	25941	tumor_4149246	2385421	2248253	haematopoietic_and_lymphoid_tissue	NS	NS	NS	lymphoid_neoplasm	NS	NS	NS	y	150356515	COSV54396908	COSN23394914	c.-46-13850_-46-13849insGCCGAG	p.?	Unknown	null	null	38	4:105220047-105220048	+	n	null	null	Confirmed somatic variant	null	440	NS	primary	41	null	ENST00000540549.5:c.-46-13850_-46-13849insGCCGAG	4:g.105220047_105220048insGCCGAG
TET2	ENST00000540549.5	6009	25941	PD42092a	2894833	2749321	skin	head_neck	NS	NS	malignant_melanoma	superficial_spreading	NS	NS	y	150369218	COSV105021466	COSM9880718	c.4963C>T	p.P1655S	Substitution - Missense	null	null	38	4:105275473-105275473	+	n	PATHOGENIC	0.84173	Variant of unknown origin	33024263	null	surgery-fixed	metastasis	75	ENSP00000442788.1:p.Pro1655Ser	ENST00000540549.5:c.4963C>T	4:g.105275473C>T
TET2	ENST00000540549.5	6009	25941	2757172	2757172	2615814	haematopoietic_and_lymphoid_tissue	skin	NS	NS	lymphoid_neoplasm	mycosis_fungoides-Sezary_syndrome	NS	NS	y	150358650	COSV54412437	COSM5487353	c.2749C>T	p.Q917*	Substitution - Nonsense	null	null	38	4:105236691-105236691	+	n	PATHOGENIC	0.95245	Confirmed somatic variant	26551670	null	blood-bone marrow	primary	null	ENSP00000442788.1:p.Gln917Ter	ENST00000540549.5:c.2749C>T	4:g.105236691C>T
TET2	ENST00000540549.5	6009	25941	TCGA-33-4547-01	1781090	1685089	lung	NS	NS	NS	carcinoma	squamous_cell_carcinoma	NS	NS	y	150336969	COSV54399149	COSM732045	c.2824C>T	p.P942S	Substitution - Missense	null	null	38	4:105236766-105236766	+	n	null	0.60697	Confirmed somatic variant	null	418	fresh/frozen - NOS	primary	68	ENSP00000442788.1:p.Pro942Ser	ENST00000540549.5:c.2824C>T	4:g.105236766C>T
TET2	ENST00000540549.5	6009	25941	HX13T	1919258	1806579	liver	NS	NS	NS	carcinoma	NS	NS	NS	y	150370430	COSV54437004	COSN1284690	c.-47+9150A>G	p.?	Unknown	het	null	38	4:105199636-105199636	+	n	NEUTRAL	0.0126	Variant of unknown origin	null	323	fresh/frozen - NOS	primary	null	null	ENST00000540549.5:c.-47+9150A>G	4:g.105199636A>G
TET2	ENST00000540549.5	6009	25941	LP6008202-DNA_C02	2688163	2547145	oesophagus	NS	NS	NS	carcinoma	adenocarcinoma	NS	NS	y	150332584	COSV54434403	COSN27111060	c.-174+10376A>C	p.?	Unknown	null	null	38	4:105157355-105157355	+	n	NEUTRAL	0.01665	Confirmed somatic variant	null	535	NS	primary	51	null	ENST00000540549.5:c.-174+10376A>C	4:g.105157355A>C
TET2	ENST00000540549.5	6009	25941	PCSI_0310_Pa_P_526	2340083	2205066	pancreas	NS	NS	NS	carcinoma	ductal_carcinoma	NS	NS	y	150347353	COSV54407845	COSN16862628	c.-173-15139G>A	p.?	Unknown	null	null	38	4:105175221-105175221	+	n	NEUTRAL	0.01545	Confirmed somatic variant	null	382	NS	primary	66	null	ENST00000540549.5:c.-173-15139G>A	4:g.105175221G>A
TET2	ENST00000540549.5	6009	25941	TCGA-B7-A5TN-01	2457341	2320178	stomach	NS	NS	NS	carcinoma	adenocarcinoma	NS	NS	y	150339196	COSV54438611	COSM7252906	c.74G>T	p.C25F	Substitution - Missense	null	null	38	4:105234016-105234016	+	n	PATHOGENIC	0.84559	Confirmed somatic variant	null	541	NS	primary	60	ENSP00000442788.1:p.Cys25Phe	ENST00000540549.5:c.74G>T	4:g.105234016G>T
TET2	ENST00000540549.5	6009	25941	AOCS-106-1-1	2196322	2064600	ovary	NS	NS	NS	carcinoma	mixed_adenosquamous_carcinoma	NS	NS	y	150348306	COSV54417758	COSN9583229	c.4045-1363G>T	p.?	Unknown	null	null	38	4:105268247-105268247	+	n	NEUTRAL	0.00036	Confirmed somatic variant	null	585	NS	NS	null	null	ENST00000540549.5:c.4045-1363G>T	4:g.105268247G>T
TET2	ENST00000540549.5	6009	25941	HUB-02-B2-120	2607144	2466856	large_intestine	NS	NS	NS	carcinoma	adenocarcinoma	NS	NS	y	150353566	COSV54402646	COSM6031168	c.2464A>C	p.T822P	Substitution - Missense	null	null	38	4:105236406-105236406	+	n	null	0.58862	Confirmed somatic variant	null	670	organoid culture	NS	null	ENSP00000442788.1:p.Thr822Pro	ENST00000540549.5:c.2464A>C	4:g.105236406A>C
TET2	ENST00000540549.5	6009	25941	MELA_35619	2760727	2619260	skin	head_neck	NS	NS	malignant_melanoma	nodular	NS	NS	y	150340127	COSV54402428	COSM3824891	c.1966C>T	p.P656S	Substitution - Missense	null	null	38	4:105235908-105235908	+	n	NEUTRAL	0.14309	Confirmed somatic variant	30178487	null	surgery fresh/frozen	metastasis	25	ENSP00000442788.1:p.Pro656Ser	ENST00000540549.5:c.1966C>T	4:g.105235908C>T
TET2	ENST00000540549.5	6009	25941	PD4962a	1463644	1387496	breast	NS	NS	NS	carcinoma	ductal_carcinoma	NS	NS	y	150349404	COSV54422926	COSN22475750	c.-174+13828C>T	p.?	Unknown	null	null	38	4:105160807-105160807	+	n	NEUTRAL	0.00126	Confirmed somatic variant	null	652	NS	primary	null	null	ENST00000540549.5:c.-174+13828C>T	4:g.105160807C>T
TET2	ENST00000540549.5	6009	25941	TCGA-EE-A29E-06	2121636	1995872	skin	NS	NS	NS	malignant_melanoma	NS	NS	NS	y	150328277	COSV99482287	COSM7865648	c.492C>A	p.T164=	Substitution - coding silent	null	null	38	4:105234434-105234434	+	n	NEUTRAL	0.11196	Confirmed somatic variant	null	540	NS	NS	54	ENSP00000442788.1:p.Thr164=	ENST00000540549.5:c.492C>A	4:g.105234434C>A
TET2	ENST00000540549.5	6009	25941	TCGA-85-7843-01	2195075	2063353	lung	NS	NS	NS	carcinoma	squamous_cell_carcinoma	NS	NS	y	150359956	COSV99484167	COSM8769962	c.2125G>T	p.E709*	Substitution - Nonsense	null	null	38	4:105236067-105236067	+	n	PATHOGENIC	0.91823	Confirmed somatic variant	null	418	NS	NS	50	ENSP00000442788.1:p.Glu709Ter	ENST00000540549.5:c.2125G>T	4:g.105236067G>T
TET2	ENST00000540549.5	6009	25941	RK308_C01	2194686	2062964	liver	NS	NS	NS	carcinoma	NS	NS	NS	y	175850386	COSV54438014	COSN6788962	c.4045-3849T>C	p.?	Unknown	null	null	38	4:105265761-105265761	+	n	NEUTRAL	0.00616	Confirmed somatic variant	null	322	NS	NS	null	null	ENST00000540549.5:c.4045-3849T>C	4:g.105265761T>C
TET2	ENST00000540549.5	6009	25941	TCGA-AD-6964-01	1651148	1565935	large_intestine	caecum	NS	NS	carcinoma	adenocarcinoma	NS	NS	y	150351942	COSV54404155	COSM1426221	c.5831C>T	p.S1944F	Substitution - Missense	null	null	38	4:105276341-105276341	+	n	NEUTRAL	0.27205	Confirmed somatic variant	null	376	NS	NS	58	ENSP00000442788.1:p.Ser1944Phe	ENST00000540549.5:c.5831C>T	4:g.105276341C>T
TET2	ENST00000540549.5	6009	25941	tumor_4140531	2385375	2248207	haematopoietic_and_lymphoid_tissue	NS	NS	NS	lymphoid_neoplasm	NS	NS	NS	y	175849971	COSV54406713	COSM6208113	c.3207del	p.T1070Lfs*12	Deletion - Frameshift	null	null	38	4:105237149-105237149	+	n	null	null	Confirmed somatic variant	null	440	NS	primary	66	ENSP00000442788.1:p.Thr1070LeufsTer12	ENST00000540549.5:c.3207del	4:g.105237149del
TET2	ENST00000540549.5	6009	25941	TCGA-QQ-A8VB-01	2270199	2136967	soft_tissue	NS	NS	NS	sarcoma	NS	NS	NS	y	150352338	COSV99484675	COSM8468007	c.5611A>G	p.I1871V	Substitution - Missense	null	null	38	4:105276121-105276121	+	n	PATHOGENIC	0.71185	Confirmed somatic variant	null	635	NS	NS	null	ENSP00000442788.1:p.Ile1871Val	ENST00000540549.5:c.5611A>G	4:g.105276121A>G
TET2	ENST00000540549.5	6009	25941	LP6007404-DNA_A01	2263516	2130500	oesophagus	NS	NS	NS	carcinoma	adenocarcinoma	NS	NS	y	150367627	COSV54401806	COSN15309342	c.-47+2218C>T	p.?	Unknown	null	null	38	4:105192704-105192704	+	n	NEUTRAL	0.0004	Confirmed somatic variant	null	535	NS	primary	null	null	ENST00000540549.5:c.-47+2218C>T	4:g.105192704C>T
TET2	ENST00000540549.5	6009	25941	TCGA-BR-8360-01	2198060	2066338	stomach	NS	NS	NS	carcinoma	adenocarcinoma	NS	NS	y	150360067	COSV54435890	COSM4121134	c.2094G>T	p.V698=	Substitution - coding silent	null	null	38	4:105236036-105236036	+	n	NEUTRAL	0.12084	Confirmed somatic variant	null	541	NS	NS	66	ENSP00000442788.1:p.Val698=	ENST00000540549.5:c.2094G>T	4:g.105236036G>T
TET2	ENST00000540549.5	6009	25941	PD14453a	1954198	1840970	breast	NS	NS	NS	carcinoma	ductal_carcinoma	NS	NS	y	150352303	COSV54401145	COSN22585691	c.3501-256T>G	p.?	Unknown	null	null	38	4:105242578-105242578	+	n	NEUTRAL	0.14401	Confirmed somatic variant	null	652	NS	primary	null	null	ENST00000540549.5:c.3501-256T>G	4:g.105242578T>G
TET2	ENST00000540549.5	6009	25941	11T	2745835	2604538	liver	NS	NS	NS	other	neoplasm	NS	NS	y	150352550	COSV54419710	COSN29411494	c.-46-213A>G	p.?	Unknown	null	null	38	4:105233684-105233684	+	n	NEUTRAL	0.02498	Confirmed somatic variant	null	660	NS	primary	61	null	ENST00000540549.5:c.-46-213A>G	4:g.105233684A>G
TET2	ENST00000540549.5	6009	25941	TCGA-B5-A11E-01	1783399	1687398	endometrium	NS	NS	NS	carcinoma	endometrioid_carcinoma	NS	NS	y	150343678	COSV54405225	COSM1049747	c.1421C>T	p.P474L	Substitution - Missense	het	null	38	4:105235363-105235363	+	n	NEUTRAL	0.01595	Reported in another cancer sample as somatic	null	419	fresh/frozen - NOS	primary	53	ENSP00000442788.1:p.Pro474Leu	ENST00000540549.5:c.1421C>T	4:g.105235363C>T
TET2	ENST00000540549.5	6009	25941	TCGA-DX-AB2P-01	2269994	2136762	soft_tissue	NS	NS	NS	sarcoma	NS	NS	NS	y	150330167	COSV54398060	COSM41742	c.5152G>T	p.V1718L	Substitution - Missense	null	null	38	4:105275662-105275662	+	n	NEUTRAL	0.19304	Confirmed somatic variant	null	635	NS	NS	null	ENSP00000442788.1:p.Val1718Leu	ENST00000540549.5:c.5152G>T	4:g.105275662G>T
TET2	ENST00000540549.5	6009	25941	TCGA-BF-A1PU-01	2262877	2129861	skin	NS	NS	NS	malignant_melanoma	NS	NS	NS	y	150343886	COSV99480208	COSM7864080	c.2799G>T	p.Q933H	Substitution - Missense	null	null	38	4:105236741-105236741	+	n	PATHOGENIC	0.91547	Confirmed somatic variant	null	540	NS	primary	46	ENSP00000442788.1:p.Gln933His	ENST00000540549.5:c.2799G>T	4:g.105236741G>T
TET2	ENST00000540549.5	6009	25941	NPC0001PT00229T00229	2857347	2712647	upper_aerodigestive_tract	pharynx	nasopharynx	NS	carcinoma	nasopharyngeal_carcinoma	non_keratinizing	NS	y	150327759	COSV54396998	COSM3760322	c.5284A>G	p.I1762V	Substitution - Missense	null	null	38	4:105275794-105275794	+	n	NEUTRAL	0.14269	Reported in another cancer sample as somatic	28851814	null	surgery-fixed	primary	null	ENSP00000442788.1:p.Ile1762Val	ENST00000540549.5:c.5284A>G	4:g.105275794A>G
TET2	ENST00000540549.5	6009	25941	587382	1863431	1754322	large_intestine	colon	NS	NS	carcinoma	adenocarcinoma	NS	NS	y	150351936	COSV54404145	COSM1228971	c.5506G>A	p.V1836M	Substitution - Missense	null	null	38	4:105276016-105276016	+	n	NEUTRAL	0.14857	Variant of unknown origin	22895193	null	surgery fresh/frozen	primary	null	ENSP00000442788.1:p.Val1836Met	ENST00000540549.5:c.5506G>A	4:g.105276016G>A
TET2	ENST00000540549.5	6009	25941	E21	2566900	2428272	haematopoietic_and_lymphoid_tissue	NS	NS	NS	haematopoietic_neoplasm	chronic_myelomonocytic_leukaemia	NS	NS	y	150351448	COSV54428145	COSM5989536	c.513C>A	p.C171*	Substitution - Nonsense	null	null	38	4:105234455-105234455	+	n	null	0.6073	Confirmed somatic variant	26648538	null	blood-bone marrow	NS	71	ENSP00000442788.1:p.Cys171Ter	ENST00000540549.5:c.513C>A	4:g.105234455C>A
TET2	ENST00000540549.5	6009	25941	TCGA-ER-A193-06	2121705	1995941	skin	NS	NS	NS	malignant_melanoma	NS	NS	NS	y	150361270	COSV54411758	COSM3598845	c.44G>T	p.S15I	Substitution - Missense	null	null	38	4:105233986-105233986	+	n	PATHOGENIC	0.95099	Confirmed somatic variant	null	540	NS	NS	62	ENSP00000442788.1:p.Ser15Ile	ENST00000540549.5:c.44G>T	4:g.105233986G>T
TET2	ENST00000540549.5	6009	25941	T3064	2658265	2518424	large_intestine	NS	NS	NS	carcinoma	adenocarcinoma	NS	NS	y	150327882	COSV54413752	COSM4733148	c.2851G>T	p.A951S	Substitution - Missense	null	null	38	4:105236793-105236793	+	n	PATHOGENIC	0.98455	Confirmed somatic variant	27149842	null	NS	NS	75.5	ENSP00000442788.1:p.Ala951Ser	ENST00000540549.5:c.2851G>T	4:g.105236793G>T
TET2	ENST00000540549.5	6009	25941	TARGET-20-PANSJB-09A-01D	2460145	2322982	haematopoietic_and_lymphoid_tissue	NS	NS	NS	haematopoietic_neoplasm	acute_myeloid_leukaemia	NS	NS	y	150358650	COSV54412437	COSM5487353	c.2749C>T	p.Q917*	Substitution - Nonsense	null	null	38	4:105236691-105236691	+	n	PATHOGENIC	0.95245	Confirmed somatic variant	null	651	blood-bone marrow	primary	11	ENSP00000442788.1:p.Gln917Ter	ENST00000540549.5:c.2749C>T	4:g.105236691C>T
TET2	ENST00000540549.5	6009	25941	935T	2507141	2369477	pancreas	NS	NS	NS	carcinoid-endocrine_tumour	NS	NS	NS	y	150339572	COSV54418649	COSM4170053	c.4954C>T	p.Q1652*	Substitution - Nonsense	null	null	38	4:105275464-105275464	+	n	PATHOGENIC	0.90466	Confirmed somatic variant	null	661	NS	primary	40	ENSP00000442788.1:p.Gln1652Ter	ENST00000540549.5:c.4954C>T	4:g.105275464C>T
TET2	ENST00000540549.5	6009	25941	tumor_4120468	2634755	2495151	haematopoietic_and_lymphoid_tissue	NS	NS	NS	lymphoid_neoplasm	NS	NS	NS	y	150362078	COSV54433527	COSN25393092	c.3955-734C>A	p.?	Unknown	null	null	38	4:105261025-105261025	+	n	NEUTRAL	0.0634	Confirmed somatic variant	null	440	NS	primary	80	null	ENST00000540549.5:c.3955-734C>A	4:g.105261025C>A
TET2	ENST00000540549.5	6009	25941	TCGA-EY-A1G8-01	2198478	2066756	endometrium	NS	NS	NS	carcinoma	endometrioid_carcinoma	NS	NS	y	150358976	COSV99483114	COSM8821487	c.5118C>T	p.F1706=	Substitution - coding silent	null	null	38	4:105275628-105275628	+	n	PATHOGENIC	0.74857	Confirmed somatic variant	null	419	NS	NS	83	ENSP00000442788.1:p.Phe1706=	ENST00000540549.5:c.5118C>T	4:g.105275628C>T
TET2	ENST00000540549.5	6009	25941	CHG-10-29426T	2634285	2494681	liver	NS	NS	NS	other	neoplasm	NS	NS	y	150356815	COSV54397097	COSM6309860	c.368G>A	p.R123H	Substitution - Missense	null	null	38	4:105234310-105234310	+	n	NEUTRAL	0.03723	Confirmed somatic variant	null	660	NS	primary	65	ENSP00000442788.1:p.Arg123His	ENST00000540549.5:c.368G>A	4:g.105234310G>A
TET2	ENST00000540549.5	6009	25941	DLBCL-PatientH	1629909	1546779	haematopoietic_and_lymphoid_tissue	lymph_node	NS	NS	lymphoid_neoplasm	diffuse_large_B_cell_lymphoma	NS	NS	y	150359797	COSV54395157	COSM220395	c.2620C>G	p.P874A	Substitution - Missense	null	null	38	4:105236562-105236562	+	n	NEUTRAL	0.28072	Confirmed somatic variant	21796119	null	fresh/frozen - NOS	NS	31	ENSP00000442788.1:p.Pro874Ala	ENST00000540549.5:c.2620C>G	4:g.105236562C>G
TET2	ENST00000540549.5	6009	25941	NOKSI	2296312	2161915	upper_aerodigestive_tract	head_neck	NS	NS	carcinoma	squamous_cell_carcinoma	NS	NS	y	150362546	COSV54424082	COSM4596109	c.4148G>A	p.R1383K	Substitution - Missense	null	null	38	4:105269713-105269713	+	n	PATHOGENIC	0.99142	Variant of unknown origin	25275298	null	cell-line	NS	null	ENSP00000442788.1:p.Arg1383Lys	ENST00000540549.5:c.4148G>A	4:g.105269713G>A
TET2	ENST00000540549.5	6009	25941	RK028_C01	2194696	2062974	liver	NS	NS	NS	carcinoma	NS	NS	NS	y	150341131	COSV54427140	COSN6788956	c.3803+302G>C	p.?	Unknown	null	null	38	4:105244080-105244080	+	n	NEUTRAL	0.02662	Confirmed somatic variant	null	322	NS	NS	null	null	ENST00000540549.5:c.3803+302G>C	4:g.105244080G>C
TET2	ENST00000540549.5	6009	25941	SS_L22	2440521	2303361	haematopoietic_and_lymphoid_tissue	skin	NS	NS	lymphoid_neoplasm	mycosis_fungoides-Sezary_syndrome	NS	NS	y	150343666	COSV54395261	COSM1716883	c.1945C>T	p.Q649*	Substitution - Nonsense	null	null	38	4:105235887-105235887	+	n	PATHOGENIC	0.93125	Confirmed somatic variant	26551667	null	blood-bone marrow	NS	null	ENSP00000442788.1:p.Gln649Ter	ENST00000540549.5:c.1945C>T	4:g.105235887C>T
TET2	ENST00000540549.5	6009	25941	EXTERN_MELA_20140524_008	2839316	2695082	skin	NS	NS	NS	malignant_melanoma	NS	NS	NS	y	150374590	COSV104597564	COSM9369331	c.1107G>A	p.R369=	Substitution - coding silent	null	null	38	4:105235049-105235049	+	n	PATHOGENIC	0.72117	Confirmed somatic variant	28467829	null	surgery fresh/frozen	metastasis	null	ENSP00000442788.1:p.Arg369=	ENST00000540549.5:c.1107G>A	4:g.105235049G>A
TET2	ENST00000540549.5	6009	25941	PD40845k_lo0005	2875098	2729864	urinary_tract	bladder	NS	NS	carcinoma	transitional_cell_carcinoma	non_papillary_transitional_cell_carcinoma_non_invasive	NS	y	150358757	COSV105020960	COSN32183365	c.-47+13605C>T	p.?	Unknown	null	null	38	4:105204091-105204091	+	n	NEUTRAL	0.0071	Confirmed somatic variant	33004514	null	surgery-fixed	NS	67	null	ENST00000540549.5:c.-47+13605C>T	4:g.105204091C>T
TET2	ENST00000540549.5	6009	25941	PD6730b	1503007	1425885	breast	NS	NS	NS	carcinoma	NS	NS	NS	y	150362235	COSV54414831	COSN22173023	c.-174+14258G>A	p.?	Unknown	null	null	38	4:105161237-105161237	+	n	NEUTRAL	0.03625	Confirmed somatic variant	null	652	NS	primary	null	null	ENST00000540549.5:c.-174+14258G>A	4:g.105161237G>A
TET2	ENST00000540549.5	6009	25941	0195_CRUK_PC_0195_T1_DNA	2634998	2495394	prostate	NS	NS	NS	carcinoma	adenocarcinoma	NS	NS	y	150346744	COSV54419566	COSN26289569	c.-173-14733A>C	p.?	Unknown	null	null	38	4:105175627-105175627	+	n	NEUTRAL	0.00281	Confirmed somatic variant	null	538	NS	primary	55	null	ENST00000540549.5:c.-173-14733A>C	4:g.105175627A>C
TET2	ENST00000540549.5	6009	25941	0121_CRUK_PC_0121_T1_DNA	2634993	2495389	prostate	NS	NS	NS	carcinoma	adenocarcinoma	NS	NS	y	150355889	COSV54438085	COSN26124726	c.-174+17654G>T	p.?	Unknown	null	null	38	4:105164633-105164633	+	n	NEUTRAL	0.01005	Confirmed somatic variant	null	538	NS	primary	61	null	ENST00000540549.5:c.-174+17654G>T	4:g.105164633G>T
TET2	ENST00000540549.5	6009	25941	tumor_4100049	2634566	2494962	haematopoietic_and_lymphoid_tissue	NS	NS	NS	lymphoid_neoplasm	NS	NS	NS	y	150363424	COSV54426448	COSN25683635	c.3803+2508A>T	p.?	Unknown	null	null	38	4:105246286-105246286	+	n	NEUTRAL	0.00499	Confirmed somatic variant	null	440	NS	primary	77	null	ENST00000540549.5:c.3803+2508A>T	4:g.105246286A>T
TET2	ENST00000540549.5	6009	25941	43_tFL	2225725	2093463	haematopoietic_and_lymphoid_tissue	NS	NS	NS	lymphoid_neoplasm	diffuse_large_B_cell_lymphoma	NS	NS	y	150338983	COSV54405665	COSM211715	c.3621G>T	p.E1207D	Substitution - Missense	null	null	38	4:105243596-105243596	+	n	PATHOGENIC	0.95674	Variant of unknown origin	24388756	null	surgery - NOS	NS	null	ENSP00000442788.1:p.Glu1207Asp	ENST00000540549.5:c.3621G>T	4:g.105243596G>T
TET2	ENST00000540549.5	6009	25941	188	1630859	1547729	haematopoietic_and_lymphoid_tissue	NS	NS	NS	lymphoid_neoplasm	chronic_lymphocytic_leukaemia-small_lymphocytic_lymphoma	NS	NS	y	150346700	COSV54405248	COSM146006	c.4688C>T	p.S1563F	Substitution - Missense	null	null	38	4:105275198-105275198	+	n	PATHOGENIC	0.97543	Confirmed somatic variant	22158541	null	blood-bone marrow	NS	null	ENSP00000442788.1:p.Ser1563Phe	ENST00000540549.5:c.4688C>T	4:g.105275198C>T
TET2	ENST00000540549.5	6009	25941	TCGA-85-6561-01	1783181	1687180	lung	NS	NS	NS	carcinoma	squamous_cell_carcinoma	NS	NS	y	150358872	COSV99483468	COSM8702572	c.926C>A	p.A309E	Substitution - Missense	null	null	38	4:105234868-105234868	+	n	null	0.65501	Confirmed somatic variant	null	418	fresh/frozen - NOS	primary	66	ENSP00000442788.1:p.Ala309Glu	ENST00000540549.5:c.926C>A	4:g.105234868C>A
TET2	ENST00000540549.5	6009	25941	LIM2405	2301994	2167277	large_intestine	colon	right	NS	carcinoma	adenocarcinoma	NS	NS	y	150355402	COSV54422696	COSM4613615	c.3353dup	p.N1118Kfs*12	Insertion - Frameshift	het	null	38	4:105237295-105237296	+	n	null	null	Variant of unknown origin	24755471	null	cell-line	NS	null	ENSP00000442788.1:p.Asn1118LysfsTer12	ENST00000540549.5:c.3353dup	4:g.105237295dup
TET2	ENST00000540549.5	6009	25941	C086	2465276	2328109	NS	NS	NS	NS	malignant_melanoma	NS	NS	NS	y	150357527	COSV54410243	COSM5540252	c.5901C>T	p.F1967=	Substitution - coding silent	null	null	38	4:105276411-105276411	+	n	PATHOGENIC	0.77153	Confirmed somatic variant	23890154	null	cell-line	metastasis	null	ENSP00000442788.1:p.Phe1967=	ENST00000540549.5:c.5901C>T	4:g.105276411C>T
TET2	ENST00000540549.5	6009	25941	0182_CRUK_PC_0182_T1_DNA	2634985	2495381	prostate	NS	NS	NS	carcinoma	adenocarcinoma	NS	NS	y	150346850	COSV54429858	COSN26407608	c.-46-10440G>C	p.?	Unknown	null	null	38	4:105223457-105223457	+	n	NEUTRAL	0.03555	Confirmed somatic variant	null	538	NS	primary	66	null	ENST00000540549.5:c.-46-10440G>C	4:g.105223457G>C
TET2	ENST00000540549.5	6009	25941	C0071T	2197817	2066095	kidney	NS	NS	NS	NS	NS	NS	NS	y	150372401	COSV54436477	COSN9898121	c.-173-5231A>T	p.?	Unknown	null	null	38	4:105185129-105185129	+	n	NEUTRAL	0.08157	Confirmed somatic variant	null	588	NS	NS	null	null	ENST00000540549.5:c.-173-5231A>T	4:g.105185129A>T
TET2	ENST00000540549.5	6009	25941	PCSI_0111_Pa_P_526	2339685	2204668	pancreas	NS	NS	NS	carcinoma	ductal_carcinoma	NS	NS	y	150354314	COSV54400093	COSN16023559	c.3804-5726A>G	p.?	Unknown	null	null	38	4:105253893-105253893	+	n	NEUTRAL	0.00581	Confirmed somatic variant	null	382	NS	primary	68	null	ENST00000540549.5:c.3804-5726A>G	4:g.105253893A>G
TET2	ENST00000540549.5	6009	25941	PD6733b	1503013	1425892	NS	NS	NS	NS	NS	NS	NS	NS	y	150347362	COSV54419258	COSN22841118	c.-173-17718del	p.?	Unknown	null	null	38	4:105172642-105172642	+	n	null	null	Confirmed somatic variant	null	652	NS	primary	null	null	ENST00000540549.5:c.-173-17718del	4:g.105172642del
TET2	ENST00000540549.5	6009	25941	C0027T	2197764	2066042	kidney	NS	NS	NS	NS	NS	NS	NS	y	150354292	COSV54400085	COSN9898111	c.-174+4729A>T	p.?	Unknown	null	null	38	4:105151708-105151708	+	n	NEUTRAL	0.00654	Confirmed somatic variant	null	588	NS	NS	null	null	ENST00000540549.5:c.-174+4729A>T	4:g.105151708A>T
TET2	ENST00000540549.5	6009	25941	TCGA-CN-5366-01	2193652	2061930	upper_aerodigestive_tract	head_neck	NS	NS	carcinoma	squamous_cell_carcinoma	NS	NS	y	150342120	COSV54406059	COSM126965	c.1763C>A	p.S588*	Substitution - Nonsense	null	null	38	4:105235705-105235705	+	n	NEUTRAL	0.44219	Confirmed somatic variant	null	627	NS	NS	51	ENSP00000442788.1:p.Ser588Ter	ENST00000540549.5:c.1763C>A	4:g.105235705C>A
TET2	ENST00000540549.5	6009	25941	TCGA-85-6561-01	1783181	1687180	lung	NS	NS	NS	carcinoma	squamous_cell_carcinoma	NS	NS	y	150358883	COSV99483471	COSM8722760	c.2312G>T	p.R771I	Substitution - Missense	null	null	38	4:105236254-105236254	+	n	NEUTRAL	0.4623	Confirmed somatic variant	null	418	fresh/frozen - NOS	primary	66	ENSP00000442788.1:p.Arg771Ile	ENST00000540549.5:c.2312G>T	4:g.105236254G>T
TET2	ENST00000540549.5	6009	25941	TCGA-CA-6717-01	1651188	1565975	large_intestine	colon	ascending	NS	carcinoma	adenocarcinoma	NS	NS	y	150342406	COSV99484663	COSN30141518	c.3409+1164A>G	p.?	Unknown	null	null	38	4:105238515-105238515	+	n	NEUTRAL	0.00725	Confirmed somatic variant	null	376	NS	NS	57	null	ENST00000540549.5:c.3409+1164A>G	4:g.105238515A>G
TET2	ENST00000540549.5	6009	25941	T35	2411222	2274101	large_intestine	colon	NS	NS	carcinoma	adenocarcinoma	NS	NS	y	150347260	COSV54407683	COSM176786	c.1422G>A	p.P474=	Substitution - coding silent	null	null	38	4:105235364-105235364	+	n	NEUTRAL	0.19896	Confirmed somatic variant	26071483	null	surgery - NOS	NS	null	ENSP00000442788.1:p.Pro474=	ENST00000540549.5:c.1422G>A	4:g.105235364G>A
TET2	ENST00000540549.5	6009	25941	TARGET-30-PAUGVZ-01A-01D	2746629	2605332	autonomic_ganglia	NS	NS	NS	neuroblastoma	NS	NS	NS	y	150375520	COSV54399402	COSN28834838	c.-357C>G	p.?	Unknown	null	null	38	4:105146796-105146796	+	n	NEUTRAL	0.09347	Confirmed somatic variant	null	584	NS	primary	4	null	ENST00000540549.5:c.-357C>G	4:g.105146796C>G
TET2	ENST00000540549.5	6009	25941	TCGA-EE-A29S-06	2121645	1995881	skin	NS	NS	NS	malignant_melanoma	NS	NS	NS	y	150344560	COSV54431960	COSM3598867	c.3205A>G	p.T1069A	Substitution - Missense	null	null	38	4:105237147-105237147	+	n	NEUTRAL	0.48867	Confirmed somatic variant	null	540	NS	NS	79	ENSP00000442788.1:p.Thr1069Ala	ENST00000540549.5:c.3205A>G	4:g.105237147A>G
TET2	ENST00000540549.5	6009	25941	TCGA-EB-A24C-01	2121585	1995821	skin	NS	NS	NS	malignant_melanoma	NS	NS	NS	y	150352175	COSV99485023	COSM7939755	c.1313C>A	p.P438H	Substitution - Missense	null	null	38	4:105235255-105235255	+	n	NEUTRAL	0.32753	Confirmed somatic variant	null	540	NS	NS	56	ENSP00000442788.1:p.Pro438His	ENST00000540549.5:c.1313C>A	4:g.105235255C>A
TET2	ENST00000540549.5	6009	25941	CHG-2010-22780T	2634352	2494748	liver	NS	NS	NS	other	neoplasm	NS	NS	y	150348561	COSV54418803	COSN26646816	c.3409+1515C>A	p.?	Unknown	null	null	38	4:105238866-105238866	+	n	NEUTRAL	0.01596	Confirmed somatic variant	null	660	NS	primary	null	null	ENST00000540549.5:c.3409+1515C>A	4:g.105238866C>A
TET2	ENST00000540549.5	6009	25941	TCGA-D5-6540-01	1651258	1566045	large_intestine	caecum	NS	NS	carcinoma	adenocarcinoma	NS	NS	y	150369256	COSV54426782	COSM1426212	c.3108C>T	p.H1036=	Substitution - coding silent	null	null	38	4:105237050-105237050	+	n	PATHOGENIC	0.78116	Confirmed somatic variant	null	376	NS	NS	66	ENSP00000442788.1:p.His1036=	ENST00000540549.5:c.3108C>T	4:g.105237050C>T
TET2	ENST00000540549.5	6009	25941	S02139_1	2480866	2343611	lung	NS	NS	NS	carcinoma	small_cell_carcinoma	NS	NS	y	175848857	COSV54408329	COSM5674460	c.3348A>G	p.I1116M	Substitution - Missense	null	null	38	4:105237290-105237290	+	n	PATHOGENIC	0.81179	Confirmed somatic variant	26168399	null	surgery fresh/frozen	primary	63	ENSP00000442788.1:p.Ile1116Met	ENST00000540549.5:c.3348A>G	4:g.105237290A>G
TET2	ENST00000540549.5	6009	25941	TCGA-GM-A2DO-01	2187728	2056006	breast	NS	NS	NS	carcinoma	NS	NS	NS	y	150341090	COSV99483553	COSM7678171	c.3952G>C	p.E1318Q	Substitution - Missense	null	null	38	4:105259767-105259767	+	n	PATHOGENIC	0.98425	Confirmed somatic variant	null	414	NS	NS	54	ENSP00000442788.1:p.Glu1318Gln	ENST00000540549.5:c.3952G>C	4:g.105259767G>C
TET2	ENST00000540549.5	6009	25941	Case_4	2047642	1927924	haematopoietic_and_lymphoid_tissue	NS	NS	NS	haematopoietic_neoplasm	myelodysplastic_syndrome	refractory_anaemia_with_excess_blasts	NS	y	150333177	COSV54395833	COSM87169	c.4249G>T	p.V1417F	Substitution - Missense	null	null	38	4:105272630-105272630	+	n	PATHOGENIC	0.99306	Confirmed somatic variant	23832012	null	blood-bone marrow	NS	63	ENSP00000442788.1:p.Val1417Phe	ENST00000540549.5:c.4249G>T	4:g.105272630G>T
TET2	ENST00000540549.5	6009	25941	TCGA-C5-A7UC-01	2262928	2129912	cervix	NS	NS	NS	carcinoma	squamous_cell_carcinoma	NS	NS	y	150358442	COSV54398157	COSM4828081	c.2281C>G	p.P761A	Substitution - Missense	null	null	38	4:105236223-105236223	+	n	NEUTRAL	0.1007	Confirmed somatic variant	null	415	NS	primary	48	ENSP00000442788.1:p.Pro761Ala	ENST00000540549.5:c.2281C>G	4:g.105236223C>G
TET2	ENST00000540549.5	6009	25941	EGC15	2404157	2267009	stomach	NS	NS	NS	carcinoma	intestinal_adenocarcinoma	NS	NS	y	150365060	COSV54431308	COSM5060043	c.931C>T	p.L311=	Substitution - coding silent	null	null	38	4:105234873-105234873	+	n	NEUTRAL	0.28171	Confirmed somatic variant	25042771	null	surgery fresh/frozen	primary	79	ENSP00000442788.1:p.Leu311=	ENST00000540549.5:c.931C>T	4:g.105234873C>T
TET2	ENST00000540549.5	6009	25941	AOCS-096-1-7	2196310	2064588	ovary	NS	NS	NS	carcinoma	mixed_adenosquamous_carcinoma	NS	NS	y	150347592	COSV54407740	COSN9583227	c.4044+3259A>G	p.?	Unknown	null	null	38	4:105265107-105265107	+	n	NEUTRAL	0.02925	Confirmed somatic variant	null	585	NS	NS	null	null	ENST00000540549.5:c.4044+3259A>G	4:g.105265107A>G
TET2	ENST00000540549.5	6009	25941	TCGA-66-2783-01	1782843	1686842	lung	NS	NS	NS	carcinoma	squamous_cell_carcinoma	NS	NS	y	150368067	COSV54404805	COSM732048	c.223A>T	p.S75C	Substitution - Missense	null	null	38	4:105234165-105234165	+	n	PATHOGENIC	0.98528	Confirmed somatic variant	null	418	fresh/frozen - NOS	primary	67	ENSP00000442788.1:p.Ser75Cys	ENST00000540549.5:c.223A>T	4:g.105234165A>T
TET2	ENST00000540549.5	6009	25941	HN_62376	1560532	1481982	upper_aerodigestive_tract	pharynx	hypopharynx	NS	carcinoma	squamous_cell_carcinoma	NS	NS	y	150342120	COSV54406059	COSM126965	c.1763C>A	p.S588*	Substitution - Nonsense	null	null	38	4:105235705-105235705	+	n	NEUTRAL	0.44219	Reported in another cancer sample as somatic	21798893	null	surgery fresh/frozen	primary	null	ENSP00000442788.1:p.Ser588Ter	ENST00000540549.5:c.1763C>A	4:g.105235705C>A
TET2	ENST00000540549.5	6009	25941	RK126_C01	1918880	1806201	liver	NS	NS	NS	carcinoma	NS	NS	NS	y	150368677	COSV54415277	COSN1977934	c.-173-11572T>A	p.?	Unknown	het	null	38	4:105178788-105178788	+	n	NEUTRAL	0.01661	Variant of unknown origin	null	322	fresh/frozen - NOS	primary	null	null	ENST00000540549.5:c.-173-11572T>A	4:g.105178788T>A
TET2	ENST00000540549.5	6009	25941	HCC2374	2776342	2634478	lung	NS	NS	NS	carcinoma	large_cell_neuroendocrine_carcinoma	NS	NS	y	150350121	COSV54409023	COSM2952809	c.4766A>G	p.Y1589C	Substitution - Missense	null	null	38	4:105275276-105275276	+	y	PATHOGENIC	0.91392	Variant of unknown origin	29681454	null	NS	NS	69	ENSP00000442788.1:p.Tyr1589Cys	ENST00000540549.5:c.4766A>G	4:g.105275276A>G
TET2	ENST00000540549.5	6009	25941	TCGA-DD-A3A9-01	2194558	2062836	liver	NS	NS	NS	carcinoma	hepatocellular_carcinoma	NS	NS	y	150360050	COSV99481990	COSN30529995	c.3501-418A>G	p.?	Unknown	null	null	38	4:105242416-105242416	+	n	NEUTRAL	0.04776	Confirmed somatic variant	null	628	NS	NS	64	null	ENST00000540549.5:c.3501-418A>G	4:g.105242416A>G
TET2	ENST00000540549.5	6009	25941	HX5T	1473092	1396791	liver	NS	NS	NS	carcinoma	hepatocellular_carcinoma	NS	NS	y	150367069	COSV54433961	COSN1284686	c.-173-9945T>G	p.?	Unknown	het	null	38	4:105180415-105180415	+	n	NEUTRAL	0.06339	Variant of unknown origin	null	323	surgery fresh/frozen	NS	71	null	ENST00000540549.5:c.-173-9945T>G	4:g.105180415T>G
TET2	ENST00000540549.5	6009	25941	CPCG0184-P3	2121438	1995674	prostate	NS	NS	NS	carcinoma	adenocarcinoma	NS	NS	y	150327759	COSV54396998	COSM3760322	c.5284A>G	p.I1762V	Substitution - Missense	null	null	38	4:105275794-105275794	+	n	NEUTRAL	0.14269	Confirmed somatic variant	null	537	NS	NS	null	ENSP00000442788.1:p.Ile1762Val	ENST00000540549.5:c.5284A>G	4:g.105275794A>G
TET2	ENST00000540549.5	6009	25941	587376	1766805	1671125	large_intestine	colon	NS	NS	carcinoma	adenocarcinoma	NS	NS	y	150357739	COSV54422464	COSM1228967	c.260A>C	p.K87T	Substitution - Missense	null	null	38	4:105234202-105234202	+	n	NEUTRAL	0.25685	Variant of unknown origin	22895193	null	surgery fresh/frozen	primary	null	ENSP00000442788.1:p.Lys87Thr	ENST00000540549.5:c.260A>C	4:g.105234202A>C
TET2	ENST00000540549.5	6009	25941	TCGA-F4-6856-01	1651313	1566100	large_intestine	caecum	NS	NS	carcinoma	adenocarcinoma	NS	NS	y	150375228	COSV99484873	COSN30138665	c.3409+955G>A	p.?	Unknown	null	null	38	4:105238306-105238306	+	n	NEUTRAL	0.00554	Confirmed somatic variant	null	376	NS	NS	45	null	ENST00000540549.5:c.3409+955G>A	4:g.105238306G>A
TET2	ENST00000540549.5	6009	25941	2492723	2492723	2355338	skin	NS	NS	NS	malignant_melanoma	NS	NS	NS	y	150350414	COSV54403596	COSM5720268	c.5665C>T	p.P1889S	Substitution - Missense	null	null	38	4:105276175-105276175	+	n	PATHOGENIC	0.95108	Confirmed somatic variant	26286987	null	surgery fresh/frozen	metastasis	null	ENSP00000442788.1:p.Pro1889Ser	ENST00000540549.5:c.5665C>T	4:g.105276175C>T
TET2	ENST00000540549.5	6009	25941	22T	2745864	2604567	liver	NS	NS	NS	other	neoplasm	NS	NS	y	150374513	COSV54439544	COSN29901403	c.-47+9859G>C	p.?	Unknown	null	null	38	4:105200345-105200345	+	n	NEUTRAL	0.034	Confirmed somatic variant	null	660	NS	primary	67	null	ENST00000540549.5:c.-47+9859G>C	4:g.105200345G>C
TET2	ENST00000540549.5	6009	25941	HX16T	1919261	1806582	liver	NS	NS	NS	carcinoma	NS	NS	NS	y	150377356	COSV54410959	COSN1284694	c.-46-18155C>T	p.?	Unknown	het	null	38	4:105215742-105215742	+	n	PATHOGENIC	0.70784	Variant of unknown origin	null	323	fresh/frozen - NOS	primary	null	null	ENST00000540549.5:c.-46-18155C>T	4:g.105215742C>T
TET2	ENST00000540549.5	6009	25941	tumor_4190784	2385049	2247881	haematopoietic_and_lymphoid_tissue	NS	NS	NS	lymphoid_neoplasm	NS	NS	NS	y	150364644	COSV54422007	COSN23352978	c.-46-3844_-46-3843del	p.?	Unknown	null	null	38	4:105230053-105230054	+	n	null	null	Confirmed somatic variant	null	440	blood-bone marrow	primary	4	null	ENST00000540549.5:c.-46-3844_-46-3843del	4:g.105230053_105230054del
TET2	ENST00000540549.5	6009	25941	DN1122F	2549184	2410639	breast	NS	NS	NS	carcinoma	HER-positive_carcinoma	NS	NS	y	150343529	COSV54406403	COSN22459788	c.-46-6067C>G	p.?	Unknown	null	null	38	4:105227830-105227830	+	n	NEUTRAL	0.01787	Confirmed somatic variant	null	668	NS	primary	32	null	ENST00000540549.5:c.-46-6067C>G	4:g.105227830C>G
TET2	ENST00000540549.5	6009	25941	LP6008280-DNA_B03	2633862	2494258	oesophagus	NS	NS	NS	carcinoma	adenocarcinoma	NS	NS	y	150339074	COSV54416516	COSN26052771	c.4044+1305T>A	p.?	Unknown	null	null	38	4:105263153-105263153	+	n	NEUTRAL	0.0003	Confirmed somatic variant	null	535	NS	primary	51	null	ENST00000540549.5:c.4044+1305T>A	4:g.105263153T>A
TET2	ENST00000540549.5	6009	25941	PD22360a	2199779	2068057	breast	NS	NS	NS	carcinoma	ductal_carcinoma	NS	NS	y	150368099	COSV54395313	COSM5796076	c.3750G>C	p.E1250D	Substitution - Missense	null	null	38	4:105243725-105243725	+	n	NEUTRAL	0.08019	Confirmed somatic variant	null	652	NS	NS	null	ENSP00000442788.1:p.Glu1250Asp	ENST00000540549.5:c.3750G>C	4:g.105243725G>C
TET2	ENST00000540549.5	6009	25941	PD9585a	1649378	1564205	breast	NS	NS	NS	carcinoma	ductal_carcinoma	NS	NS	y	150356250	COSV54408711	COSN22818962	c.-173-8902_-173-8848del	p.?	Unknown	null	null	38	4:105181458-105181512	+	n	null	null	Confirmed somatic variant	null	652	NS	primary	null	null	ENST00000540549.5:c.-173-8902_-173-8848del	4:g.105181458_105181512del
TET2	ENST00000540549.5	6009	25941	T_CCA_TH_12	2688098	2547080	biliary_tract	bile_duct	NS	NS	carcinoma	NS	NS	NS	y	150335876	COSV54396425	COSN27479386	c.-47+5691del	p.?	Unknown	null	null	38	4:105196177-105196177	+	n	null	null	Confirmed somatic variant	null	653	NS	primary	52	null	ENST00000540549.5:c.-47+5691del	4:g.105196177del
TET2	ENST00000540549.5	6009	25941	E18	2566897	2428269	haematopoietic_and_lymphoid_tissue	NS	NS	NS	haematopoietic_neoplasm	chronic_myelomonocytic_leukaemia	NS	NS	y	150344745	COSV54434864	COSM5989604	c.5602_5604dup	p.H1868dup	Insertion - In frame	null	null	38	4:105276114-105276115	+	n	null	null	Confirmed somatic variant	26648538	null	blood-bone marrow	NS	80	ENSP00000442788.1:p.His1868dup	ENST00000540549.5:c.5602_5604dup	4:g.105276112_105276114dup
TET2	ENST00000540549.5	6009	25941	N18	2819821	2676120	haematopoietic_and_lymphoid_tissue	lymph_node	NS	NS	lymphoid_neoplasm	marginal_zone_lymphoma	NS	NS	y	150376027	COSV104371873	COSM9264307	c.3539T>A	p.V1180D	Substitution - Missense	null	null	38	4:105242872-105242872	+	n	PATHOGENIC	0.98372	Confirmed somatic variant	29556019	null	surgery fresh/frozen	NS	65	ENSP00000442788.1:p.Val1180Asp	ENST00000540549.5:c.3539T>A	4:g.105242872T>A
TET2	ENST00000540549.5	6009	25941	ICGC_GBM96_tumor	2634879	2495275	central_nervous_system	brain	NS	NS	primitive_neuroectodermal_tumour-medulloblastoma	NS	NS	NS	y	150341279	COSV54407321	COSN24889305	c.-174+21602A>T	p.?	Unknown	null	null	38	4:105168581-105168581	+	y	NEUTRAL	0.00015	Confirmed somatic variant	null	379	NS	primary	15	null	ENST00000540549.5:c.-174+21602A>T	4:g.105168581A>T
TET2	ENST00000540549.5	6009	25941	SJBALL013791-R	2824170	2679998	haematopoietic_and_lymphoid_tissue	NS	NS	NS	lymphoid_neoplasm	acute_lymphoblastic_B_cell_leukaemia	NS	NS	y	150341854	COSV104597256	COSN31959922	c.-263G>A	p.?	Unknown	null	null	38	4:105146890-105146890	+	n	NEUTRAL	0.34634	Confirmed somatic variant	31697823	null	blood-bone marrow	recurrent	7.84	null	ENST00000540549.5:c.-263G>A	4:g.105146890G>A
TET2	ENST00000540549.5	6009	25941	BCN25	2233428	2101012	haematopoietic_and_lymphoid_tissue	NS	NS	NS	lymphoid_neoplasm	peripheral_T_cell_lymphoma_unspecified	NS	NS	y	150359370	COSV54400431	COSM42051	c.5581G>A	p.G1861R	Substitution - Missense	null	null	38	4:105276091-105276091	+	n	PATHOGENIC	0.97092	Reported in another cancer sample as somatic	24413734	null	NS	NS	null	ENSP00000442788.1:p.Gly1861Arg	ENST00000540549.5:c.5581G>A	4:g.105276091G>A
TET2	ENST00000540549.5	6009	25941	TCGA-AD-6889-01	1651142	1565929	large_intestine	colon	ascending	NS	carcinoma	adenocarcinoma	NS	NS	y	150338537	COSV99484385	COSN30133015	c.3409+1725T>G	p.?	Unknown	null	null	38	4:105239076-105239076	+	n	NEUTRAL	0.00587	Confirmed somatic variant	null	376	NS	NS	76	null	ENST00000540549.5:c.3409+1725T>G	4:g.105239076T>G
TET2	ENST00000540549.5	6009	25941	PD6422a	1491740	1414898	breast	NS	NS	NS	carcinoma	ductal_carcinoma	NS	NS	y	150342994	COSV54409060	COSN20890705	c.-47+20987G>A	p.?	Unknown	null	null	38	4:105211473-105211473	+	n	NEUTRAL	0.0083	Confirmed somatic variant	null	652	NS	primary	null	null	ENST00000540549.5:c.-47+20987G>A	4:g.105211473G>A
TET2	ENST00000540549.5	6009	25941	TCGA-H4-A2HO-01	1898142	1786826	urinary_tract	bladder	NS	NS	carcinoma	NS	NS	NS	y	150369615	COSV99482787	COSM7647655	c.1954C>A	p.Q652K	Substitution - Missense	null	null	38	4:105235896-105235896	+	n	PATHOGENIC	0.90859	Confirmed somatic variant	null	413	fresh/frozen - NOS	primary	53	ENSP00000442788.1:p.Gln652Lys	ENST00000540549.5:c.1954C>A	4:g.105235896C>A
TET2	ENST00000540549.5	6009	25941	TCGA-AB-3006-03	1650490	1565277	haematopoietic_and_lymphoid_tissue	NS	NS	NS	haematopoietic_neoplasm	acute_myeloid_leukaemia	NS	NS	y	150329740	COSV54398405	COSM41706	c.4354C>T	p.R1452*	Substitution - Nonsense	null	null	38	4:105272735-105272735	+	n	PATHOGENIC	0.88268	Confirmed somatic variant	null	377	blood-bone marrow	NS	61	ENSP00000442788.1:p.Arg1452Ter	ENST00000540549.5:c.4354C>T	4:g.105272735C>T
TET2	ENST00000540549.5	6009	25941	TCGA-BS-A0UF-01	1783473	1687472	endometrium	NS	NS	NS	carcinoma	endometrioid_carcinoma	NS	NS	y	150342430	COSV54396822	COSM1049765	c.4832C>A	p.S1611Y	Substitution - Missense	het	null	38	4:105275342-105275342	+	n	PATHOGENIC	0.94628	Reported in another cancer sample as somatic	null	419	fresh/frozen - NOS	primary	65	ENSP00000442788.1:p.Ser1611Tyr	ENST00000540549.5:c.4832C>A	4:g.105275342C>A
TET2	ENST00000540549.5	6009	25941	DN1401D	2549322	2410777	breast	NS	NS	NS	carcinoma	HER-positive_carcinoma	NS	NS	y	150360683	COSV54400167	COSN24096385	c.3803+5633G>C	p.?	Unknown	null	null	38	4:105249411-105249411	+	n	NEUTRAL	0.00109	Confirmed somatic variant	null	668	NS	primary	57	null	ENST00000540549.5:c.3803+5633G>C	4:g.105249411G>C
TET2	ENST00000540549.5	6009	25941	ILMN28	2816788	2673139	large_intestine	colon	right	NS	other	carcinoma_in_situ	NS	NS	y	150329721	COSV54396182	COSM43420	c.4546C>T	p.R1516*	Substitution - Nonsense	null	null	38	4:105275056-105275056	+	n	PATHOGENIC	0.73976	Confirmed somatic variant	29937994	null	surgery fresh/frozen	NS	42	ENSP00000442788.1:p.Arg1516Ter	ENST00000540549.5:c.4546C>T	4:g.105275056C>T
TET2	ENST00000540549.5	6009	25941	SJBALL013791-D	2824169	2679997	haematopoietic_and_lymphoid_tissue	NS	NS	NS	lymphoid_neoplasm	acute_lymphoblastic_B_cell_leukaemia	NS	NS	y	150341854	COSV104597256	COSN31959922	c.-263G>A	p.?	Unknown	null	null	38	4:105146890-105146890	+	n	NEUTRAL	0.34634	Confirmed somatic variant	31697823	null	blood-bone marrow	NS	7.84	null	ENST00000540549.5:c.-263G>A	4:g.105146890G>A
TET2	ENST00000540549.5	6009	25941	TCGA-EA-A439-01	2193370	2061648	cervix	NS	NS	NS	carcinoma	squamous_cell_carcinoma	NS	NS	y	150337418	COSV54397532	COSM41649	c.4075C>T	p.R1359C	Substitution - Missense	null	null	38	4:105269640-105269640	+	n	PATHOGENIC	0.97754	Confirmed somatic variant	null	415	NS	NS	50	ENSP00000442788.1:p.Arg1359Cys	ENST00000540549.5:c.4075C>T	4:g.105269640C>T
TET2	ENST00000540549.5	6009	25941	TCGA-AX-A06F-01	2198328	2066606	endometrium	NS	NS	NS	carcinoma	endometrioid_carcinoma	NS	NS	y	150352083	COSV99484351	COSM8967464	c.1708C>T	p.P570S	Substitution - Missense	null	null	38	4:105235650-105235650	+	n	NEUTRAL	0.16467	Confirmed somatic variant	null	419	NS	NS	59	ENSP00000442788.1:p.Pro570Ser	ENST00000540549.5:c.1708C>T	4:g.105235650C>T
TET2	ENST00000540549.5	6009	25941	PD7274a	1536076	1458408	haematopoietic_and_lymphoid_tissue	NS	NS	NS	haematopoietic_neoplasm	essential_thrombocythaemia	NS	NS	y	150347109	COSV54396773	COSM3720050	c.2113C>T	p.Q705*	Substitution - Nonsense	null	null	38	4:105236055-105236055	+	n	PATHOGENIC	0.79816	Confirmed somatic variant	24325359	null	blood-bone marrow	NS	null	ENSP00000442788.1:p.Gln705Ter	ENST00000540549.5:c.2113C>T	4:g.105236055C>T
TET2	ENST00000540549.5	6009	25941	TCGA-AX-A2HJ-01	2198260	2066538	endometrium	NS	NS	NS	carcinoma	endometrioid_carcinoma	NS	NS	y	150352214	COSV99485032	COSM9079880	c.1398T>C	p.S466=	Substitution - coding silent	null	null	38	4:105235340-105235340	+	n	NEUTRAL	0.06449	Confirmed somatic variant	null	419	NS	NS	35	ENSP00000442788.1:p.Ser466=	ENST00000540549.5:c.1398T>C	4:g.105235340T>C
TET2	ENST00000540549.5	6009	25941	MDS-16	1567652	1489284	haematopoietic_and_lymphoid_tissue	NS	NS	NS	haematopoietic_neoplasm	myelodysplastic_syndrome	refractory_anaemia_with_excess_blasts	NS	y	150351176	COSV54412778	COSM132895	c.967C>T	p.Q323*	Substitution - Nonsense	null	null	38	4:105234909-105234909	+	n	null	0.58226	Confirmed somatic variant	21909114	null	blood-bone marrow	NS	86	ENSP00000442788.1:p.Gln323Ter	ENST00000540549.5:c.967C>T	4:g.105234909C>T
TET2	ENST00000540549.5	6009	25941	NPC0001PT00243T00243	2857340	2712640	upper_aerodigestive_tract	pharynx	nasopharynx	NS	carcinoma	nasopharyngeal_carcinoma	non_keratinizing	NS	y	150327759	COSV54396998	COSM3760322	c.5284A>G	p.I1762V	Substitution - Missense	null	null	38	4:105275794-105275794	+	n	NEUTRAL	0.14269	Reported in another cancer sample as somatic	28851814	null	surgery-fixed	primary	null	ENSP00000442788.1:p.Ile1762Val	ENST00000540549.5:c.5284A>G	4:g.105275794A>G
TET2	ENST00000540549.5	6009	25941	TCGA-06-1802-01	2178255	2046553	central_nervous_system	brain	NS	NS	glioma	astrocytoma_Grade_IV	glioblastoma_multiforme	NS	y	150328333	COSV99482289	COSM7464062	c.302C>A	p.P101H	Substitution - Missense	null	null	38	4:105234244-105234244	+	n	PATHOGENIC	0.72435	Confirmed somatic variant	null	329	NS	NS	61	ENSP00000442788.1:p.Pro101His	ENST00000540549.5:c.302C>A	4:g.105234244C>A
TET2	ENST00000540549.5	6009	25941	RK006_C02	1918806	1806127	liver	NS	NS	NS	carcinoma	NS	NS	NS	y	150367012	COSV54436981	COSN1977937	c.-173-2705T>C	p.?	Unknown	het	null	38	4:105187655-105187655	+	n	NEUTRAL	0.01397	Variant of unknown origin	null	322	fresh/frozen - NOS	primary	null	null	ENST00000540549.5:c.-173-2705T>C	4:g.105187655T>C
TET2	ENST00000540549.5	6009	25941	C0051T	2197812	2066090	kidney	NS	NS	NS	NS	NS	NS	NS	y	150373650	COSV54418593	COSN9898115	c.-173-20958T>G	p.?	Unknown	null	null	38	4:105169402-105169402	+	n	NEUTRAL	0.00332	Confirmed somatic variant	null	588	NS	NS	null	null	ENST00000540549.5:c.-173-20958T>G	4:g.105169402T>G
TET2	ENST00000540549.5	6009	25941	PD22357a	2199773	2068051	breast	NS	NS	NS	carcinoma	ductal_carcinoma	NS	NS	y	150348329	COSV54417798	COSN21651333	c.-46-21690G>C	p.?	Unknown	null	null	38	4:105212207-105212207	+	n	NEUTRAL	0.00353	Confirmed somatic variant	null	652	NS	NS	null	null	ENST00000540549.5:c.-46-21690G>C	4:g.105212207G>C
TET2	ENST00000540549.5	6009	25941	1255_T	2194899	2063177	lung	NS	NS	NS	carcinoma	squamous_cell_carcinoma	NS	NS	y	150334561	COSV54434439	COSM3945849	c.5551G>T	p.E1851*	Substitution - Nonsense	null	null	38	4:105276061-105276061	+	n	PATHOGENIC	0.97384	Confirmed somatic variant	null	583	NS	NS	null	ENSP00000442788.1:p.Glu1851Ter	ENST00000540549.5:c.5551G>T	4:g.105276061G>T
TET2	ENST00000540549.5	6009	25941	APGI-CC-1815	2866087	2721164	biliary_tract	bile_duct	NS	NS	carcinoma	adenocarcinoma	NS	NS	y	150347005	COSV105020588	COSM9635392	c.5707C>T	p.Q1903*	Substitution - Nonsense	null	null	38	4:105276217-105276217	+	n	PATHOGENIC	0.92369	Confirmed somatic variant	26804919	null	surgery fresh/frozen	NS	null	ENSP00000442788.1:p.Gln1903Ter	ENST00000540549.5:c.5707C>T	4:g.105276217C>T
TET2	ENST00000540549.5	6009	25941	TCGA-C5-A7X5-01	2262711	2129695	cervix	NS	NS	NS	carcinoma	squamous_cell_carcinoma	NS	NS	y	175849247	COSV99483004	COSN31484080	c.3501-309T>G	p.?	Unknown	null	null	38	4:105242525-105242525	+	n	NEUTRAL	0.42931	Confirmed somatic variant	null	415	NS	primary	72	null	ENST00000540549.5:c.3501-309T>G	4:g.105242525T>G
TET2	ENST00000540549.5	6009	25941	HCC2998	2301977	2167260	large_intestine	NS	NS	NS	carcinoma	adenocarcinoma	NS	NS	y	150342430	COSV54396822	COSM1049765	c.4832C>A	p.S1611Y	Substitution - Missense	het	null	38	4:105275342-105275342	+	n	PATHOGENIC	0.94628	Reported in another cancer sample as somatic	24755471	null	cell-line	NS	null	ENSP00000442788.1:p.Ser1611Tyr	ENST00000540549.5:c.4832C>A	4:g.105275342C>A
TET2	ENST00000540549.5	6009	25941	2014_Lung_sq_58_T	2744929	2603632	lung	NS	NS	NS	carcinoma	NS	NS	NS	y	150352946	COSV54416955	COSM1309595	c.3316G>C	p.E1106Q	Substitution - Missense	null	null	38	4:105237258-105237258	+	n	PATHOGENIC	0.98071	Confirmed somatic variant	null	583	NS	primary	63	ENSP00000442788.1:p.Glu1106Gln	ENST00000540549.5:c.3316G>C	4:g.105237258G>C
TET2	ENST00000540549.5	6009	25941	ccRCC-31	1980767	1867013	kidney	NS	NS	NS	carcinoma	clear_cell_renal_cell_carcinoma	NS	NS	y	150338118	COSV54399622	COSM1664525	c.2744C>T	p.A915V	Substitution - Missense	null	null	38	4:105236686-105236686	+	n	NEUTRAL	0.13816	Confirmed somatic variant	23797736	null	NS	NS	null	ENSP00000442788.1:p.Ala915Val	ENST00000540549.5:c.2744C>T	4:g.105236686C>T
TET2	ENST00000540549.5	6009	25941	ME016T	1673889	1586945	skin	trunk	NS	NS	malignant_melanoma	NS	NS	NS	y	150342436	COSV54431681	COSN212445	c.-174+1G>A	p.?	Unknown	null	null	38	4:105146980-105146980	+	n	NEUTRAL	0.34346	Variant of unknown origin	22622578	null	surgery - NOS	metastasis	65	null	ENST00000540549.5:c.-174+1G>A	4:g.105146980G>A
TET2	ENST00000540549.5	6009	25941	TCGA-EO-A3AY-01	2198325	2066603	endometrium	NS	NS	NS	carcinoma	endometrioid_carcinoma	NS	NS	y	150335148	COSV54395454	COSM1716784	c.3501-1G>A	p.?	Unknown	null	null	38	4:105242833-105242833	+	n	PATHOGENIC	0.99242	Confirmed somatic variant	null	419	NS	NS	58	null	ENST00000540549.5:c.3501-1G>A	4:g.105242833G>A
TET2	ENST00000540549.5	6009	25941	TCGA-AA-3984-01	1651090	1565877	large_intestine	colon	sigmoid	NS	carcinoma	adenocarcinoma	NS	NS	y	150330192	COSV54398074	COSM200503	c.2391C>T	p.F797=	Substitution - coding silent	null	null	38	4:105236333-105236333	+	y	PATHOGENIC	0.81484	Confirmed somatic variant	null	376	NS	NS	61	ENSP00000442788.1:p.Phe797=	ENST00000540549.5:c.2391C>T	4:g.105236333C>T
TET2	ENST00000540549.5	6009	25941	OSCC-GB_01390111	2549740	2411195	upper_aerodigestive_tract	mouth	NS	NS	carcinoma	NS	NS	NS	y	150362642	COSV54424214	COSN23753418	c.-173-9604C>T	p.?	Unknown	null	null	38	4:105180756-105180756	+	n	NEUTRAL	0.00711	Confirmed somatic variant	null	539	NS	primary	74	null	ENST00000540549.5:c.-173-9604C>T	4:g.105180756C>T
TET2	ENST00000540549.5	6009	25941	TCGA-AR-A0TX-01	1899812	1788496	breast	NS	NS	NS	carcinoma	NS	NS	NS	y	150362209	COSV54406445	COSM211738	c.4807C>T	p.Q1603*	Substitution - Nonsense	null	null	38	4:105275317-105275317	+	n	PATHOGENIC	0.96762	Confirmed somatic variant	null	414	fresh/frozen - NOS	primary	64	ENSP00000442788.1:p.Gln1603Ter	ENST00000540549.5:c.4807C>T	4:g.105275317C>T
TET2	ENST00000540549.5	6009	25941	PD18728a	2045542	1925879	breast	NS	NS	NS	carcinoma	ductal_carcinoma	tubular	NS	y	150364611	COSV54426210	COSN20811058	c.4044+142G>C	p.?	Unknown	null	null	38	4:105261990-105261990	+	n	NEUTRAL	0.0771	Confirmed somatic variant	null	652	NS	primary	null	null	ENST00000540549.5:c.4044+142G>C	4:g.105261990G>C
TET2	ENST00000540549.5	6009	25941	HCC75T	1919234	1806555	liver	NS	NS	NS	carcinoma	NS	NS	NS	y	150334519	COSV54437389	COSN1284688	c.-47+170G>T	p.?	Unknown	het	null	38	4:105190656-105190656	+	n	NEUTRAL	0.04179	Variant of unknown origin	null	323	fresh/frozen - NOS	primary	null	null	ENST00000540549.5:c.-47+170G>T	4:g.105190656G>T
TET2	ENST00000540549.5	6009	25941	HX26T	2120920	1995156	liver	NS	NS	NS	carcinoma	NS	NS	NS	y	150360013	COSV54435845	COSN5050303	c.-174+20515G>T	p.?	Unknown	null	null	38	4:105167494-105167494	+	n	NEUTRAL	0.00203	Confirmed somatic variant	null	323	NS	NS	null	null	ENST00000540549.5:c.-174+20515G>T	4:g.105167494G>T
TET2	ENST00000540549.5	6009	25941	TARGET-20-PAERAH-09A-01D	2459989	2322826	haematopoietic_and_lymphoid_tissue	NS	NS	NS	haematopoietic_neoplasm	acute_myeloid_leukaemia	NS	NS	y	150367554	COSV54413782	COSM42046	c.3967G>T	p.E1323*	Substitution - Nonsense	null	null	38	4:105261771-105261771	+	n	PATHOGENIC	0.99355	Confirmed somatic variant	null	651	blood-bone marrow	primary	17	ENSP00000442788.1:p.Glu1323Ter	ENST00000540549.5:c.3967G>T	4:g.105261771G>T
TET2	ENST00000540549.5	6009	25941	PCSI_0269_Pa_P_526	2340699	2205682	pancreas	NS	NS	NS	carcinoma	ductal_carcinoma	NS	NS	y	150347622	COSV54407877	COSN16555819	c.-174+21601T>A	p.?	Unknown	null	null	38	4:105168580-105168580	+	y	NEUTRAL	0.01367	Confirmed somatic variant	null	382	NS	primary	69	null	ENST00000540549.5:c.-174+21601T>A	4:g.105168580T>A
TET2	ENST00000540549.5	6009	25941	AOCS-166-1-2	2196284	2064562	ovary	NS	NS	NS	carcinoma	mixed_adenosquamous_carcinoma	NS	NS	y	150357777	COSV54422640	COSN9583228	c.4045-1894G>C	p.?	Unknown	null	null	38	4:105267716-105267716	+	n	NEUTRAL	0.00158	Confirmed somatic variant	null	585	NS	NS	null	null	ENST00000540549.5:c.4045-1894G>C	4:g.105267716G>C
TET2	ENST00000540549.5	6009	25941	MELA_28648	2760717	2619250	skin	chest	NS	NS	malignant_melanoma	superficial_spreading	NS	NS	y	150337598	COSV54427995	COSM3598869	c.3281A>T	p.K1094I	Substitution - Missense	null	null	38	4:105237223-105237223	+	n	PATHOGENIC	0.90022	Confirmed somatic variant	30178487	null	surgery fresh/frozen	NS	20	ENSP00000442788.1:p.Lys1094Ile	ENST00000540549.5:c.3281A>T	4:g.105237223A>T
TET2	ENST00000540549.5	6009	25941	TCGA-BR-4368-01	2197939	2066217	stomach	NS	NS	NS	carcinoma	adenocarcinoma	NS	NS	y	150373226	COSV54434225	COSM4121126	c.1310A>G	p.Y437C	Substitution - Missense	null	null	38	4:105235252-105235252	+	n	NEUTRAL	0.37041	Confirmed somatic variant	null	541	NS	NS	78	ENSP00000442788.1:p.Tyr437Cys	ENST00000540549.5:c.1310A>G	4:g.105235252A>G
TET2	ENST00000540549.5	6009	25941	C0032T	2197733	2066011	kidney	NS	NS	NS	NS	NS	NS	NS	y	150344305	COSV54412978	COSN9898125	c.3409+328C>T	p.?	Unknown	null	null	38	4:105237679-105237679	+	n	NEUTRAL	0.03236	Confirmed somatic variant	null	588	NS	NS	null	null	ENST00000540549.5:c.3409+328C>T	4:g.105237679C>T
TET2	ENST00000540549.5	6009	25941	CPCG0433-F1	2746168	2604871	prostate	NS	NS	NS	carcinoma	adenocarcinoma	NS	NS	y	150364285	COSV54438288	COSN29632240	c.-46-2479T>C	p.?	Unknown	null	null	38	4:105231418-105231418	+	n	NEUTRAL	0.02849	Confirmed somatic variant	null	537	NS	primary	59	null	ENST00000540549.5:c.-46-2479T>C	4:g.105231418T>C
TET2	ENST00000540549.5	6009	25941	CSCC-11-T	2292462	2158526	skin	head_neck	NS	NS	carcinoma	squamous_cell_carcinoma	NS	NS	y	150368817	COSV54415406	COSN15626636	c.3410-186T>C	p.?	Unknown	het	null	38	4:105241153-105241153	+	n	NEUTRAL	0.0539	Confirmed somatic variant	25303977	null	surgery fresh/frozen	primary	52	null	ENST00000540549.5:c.3410-186T>C	4:g.105241153T>C
TET2	ENST00000540549.5	6009	25941	MDS-06	1567642	1489274	haematopoietic_and_lymphoid_tissue	NS	NS	NS	haematopoietic_neoplasm	myelodysplastic_syndrome	refractory_cytopenia_with_multilinear_dysplasia	NS	y	150364568	COSV54412228	COSM132893	c.1021del	p.Q341Rfs*6	Deletion - Frameshift	null	null	38	4:105234963-105234963	+	n	null	null	Confirmed somatic variant	21909114	null	blood-bone marrow	NS	73	ENSP00000442788.1:p.Gln341ArgfsTer6	ENST00000540549.5:c.1021del	4:g.105234963del
TET2	ENST00000540549.5	6009	25941	Patient_2_progression	2690087	2549062	kidney	NS	NS	NS	carcinoma	clear_cell_renal_cell_carcinoma	NS	NS	y	150337818	COSV99482362	COSM7416105	c.5774C>T	p.A1925V	Substitution - Missense	null	null	38	4:105276284-105276284	+	n	PATHOGENIC	0.9298	Confirmed somatic variant	29088767	null	fine needle aspirate	metastasis	70.5	ENSP00000442788.1:p.Ala1925Val	ENST00000540549.5:c.5774C>T	4:g.105276284C>T
TET2	ENST00000540549.5	6009	25941	SNU-175	2302007	2167290	large_intestine	NS	NS	NS	carcinoma	adenocarcinoma	NS	NS	y	150347407	COSV54419338	COSM2952702	c.804G>A	p.S268=	Substitution - coding silent	het	null	38	4:105234746-105234746	+	n	PATHOGENIC	0.70123	Reported in another cancer sample as somatic	24755471	null	cell-line	NS	null	ENSP00000442788.1:p.Ser268=	ENST00000540549.5:c.804G>A	4:g.105234746G>A
TET2	ENST00000540549.5	6009	25941	PCSI_0521_Pa_P_526	2507077	2369413	pancreas	NS	NS	NS	carcinoma	NS	NS	NS	y	150366116	COSV54419893	COSN20238817	c.-174+5300T>G	p.?	Unknown	null	null	38	4:105152279-105152279	+	n	NEUTRAL	0.00795	Confirmed somatic variant	null	382	NS	primary	61	null	ENST00000540549.5:c.-174+5300T>G	4:g.105152279T>G
TET2	ENST00000540549.5	6009	25941	ORL-48	2296300	2161903	upper_aerodigestive_tract	head_neck	NS	NS	carcinoma	squamous_cell_carcinoma	NS	NS	y	150364952	COSV54425933	COSM4596817	c.1568G>T	p.G523V	Substitution - Missense	null	null	38	4:105235510-105235510	+	n	NEUTRAL	0.31695	Variant of unknown origin	25275298	null	cell-line	NS	79	ENSP00000442788.1:p.Gly523Val	ENST00000540549.5:c.1568G>T	4:g.105235510G>T
TET2	ENST00000540549.5	6009	25941	HF-23896	1870281	1761074	lung	NS	NS	NS	carcinoma	adenocarcinoma	NS	NS	y	150356508	COSV54436404	COSN505853	c.*2627dup	p.?	Unknown	het	null	38	4:105279146-105279147	+	n	null	null	Variant of unknown origin	23033341	null	fresh/frozen - NOS	primary	51	null	ENST00000540549.5:c.*2627dup	4:g.105279146dup
TET2	ENST00000540549.5	6009	25941	HX11T	1919256	1806577	liver	NS	NS	NS	carcinoma	NS	NS	NS	y	150371425	COSV54421354	COSN1284689	c.-47+3974G>A	p.?	Unknown	het	null	38	4:105194460-105194460	+	n	NEUTRAL	0.00496	Variant of unknown origin	null	323	fresh/frozen - NOS	primary	null	null	ENST00000540549.5:c.-47+3974G>A	4:g.105194460G>A
TET2	ENST00000540549.5	6009	25941	TCGA-66-2758-01	1782592	1686591	lung	NS	NS	NS	carcinoma	squamous_cell_carcinoma	NS	NS	y	150347153	COSV54407515	COSM732047	c.324G>A	p.Q108=	Substitution - coding silent	null	null	38	4:105234266-105234266	+	n	PATHOGENIC	0.8405	Confirmed somatic variant	null	418	fresh/frozen - NOS	primary	71	ENSP00000442788.1:p.Gln108=	ENST00000540549.5:c.324G>A	4:g.105234266G>A
TET2	ENST00000540549.5	6009	25941	E13	2566892	2428264	haematopoietic_and_lymphoid_tissue	NS	NS	NS	haematopoietic_neoplasm	chronic_myelomonocytic_leukaemia	NS	NS	y	150327591	COSV54395631	COSM42016	c.4393C>T	p.R1465*	Substitution - Nonsense	null	null	38	4:105272774-105272774	+	n	PATHOGENIC	0.9575	Confirmed somatic variant	26648538	null	blood-bone marrow	NS	68	ENSP00000442788.1:p.Arg1465Ter	ENST00000540549.5:c.4393C>T	4:g.105272774C>T
TET2	ENST00000540549.5	6009	25941	TCGA-B0-5115-01	1779842	1683841	kidney	NS	NS	NS	carcinoma	clear_cell_renal_cell_carcinoma	NS	NS	y	150375252	COSV54424686	COSM1137121	c.2269C>G	p.L757V	Substitution - Missense	null	null	38	4:105236211-105236211	+	n	NEUTRAL	0.27016	Confirmed somatic variant	null	416	fresh/frozen - NOS	primary	43	ENSP00000442788.1:p.Leu757Val	ENST00000540549.5:c.2269C>G	4:g.105236211C>G
TET2	ENST00000540549.5	6009	25941	TNKTL9	2634819	2495215	haematopoietic_and_lymphoid_tissue	NS	NS	NS	lymphoid_neoplasm	NK-T_cell_lymphoma	NS	NS	y	150365932	COSV54426456	COSN27679423	c.4045-2934G>T	p.?	Unknown	null	null	38	4:105266676-105266676	+	n	NEUTRAL	0.00089	Confirmed somatic variant	null	673	NS	primary	null	null	ENST00000540549.5:c.4045-2934G>T	4:g.105266676G>T
TET2	ENST00000540549.5	6009	25941	YUHAMA	2439326	2302167	skin	NS	NS	NS	malignant_melanoma	NS	NS	NS	y	150333881	COSV54396924	COSM258164	c.426C>T	p.S142=	Substitution - coding silent	het	null	38	4:105234368-105234368	+	n	NEUTRAL	0.29877	Confirmed somatic variant	26214590	null	fresh/frozen - NOS	metastasis	58	ENSP00000442788.1:p.Ser142=	ENST00000540549.5:c.426C>T	4:g.105234368C>T
TET2	ENST00000540549.5	6009	25941	RK119_C01	2194688	2062966	liver	NS	NS	NS	carcinoma	NS	NS	NS	y	150340812	COSV54414462	COSN6788943	c.-47+318A>G	p.?	Unknown	null	null	38	4:105190804-105190804	+	n	NEUTRAL	0.00116	Confirmed somatic variant	null	322	NS	NS	null	null	ENST00000540549.5:c.-47+318A>G	4:g.105190804A>G
TET2	ENST00000540549.5	6009	25941	122	2748094	2606797	stomach	NS	NS	NS	carcinoma	NS	NS	NS	y	150370559	COSV99480129	COSN30585134	c.3803+33C>T	p.?	Unknown	null	null	38	4:105243811-105243811	+	n	NEUTRAL	0.00343	Confirmed somatic variant	null	683	NS	primary	null	null	ENST00000540549.5:c.3803+33C>T	4:g.105243811C>T
TET2	ENST00000540549.5	6009	25941	2217236	2217236	2085323	haematopoietic_and_lymphoid_tissue	NS	NS	NS	haematopoietic_neoplasm	myelodysplastic_syndrome	refractory_anaemia_with_excess_blasts	NS	y	150341157	COSV54409550	COSM87112	c.2896C>T	p.Q966*	Substitution - Nonsense	null	null	38	4:105236838-105236838	+	n	PATHOGENIC	0.95839	Confirmed somatic variant	24850867	null	blood-bone marrow	NS	62	ENSP00000442788.1:p.Gln966Ter	ENST00000540549.5:c.2896C>T	4:g.105236838C>T
TET2	ENST00000540549.5	6009	25941	TCGA-EO-A3AZ-01	2262891	2129875	endometrium	NS	NS	NS	carcinoma	endometrioid_carcinoma	NS	NS	y	150329631	COSV54417397	COSM6800086	c.376G>A	p.G126R	Substitution - Missense	null	null	38	4:105234318-105234318	+	n	NEUTRAL	0.4496	Confirmed somatic variant	null	419	NS	primary	80	ENSP00000442788.1:p.Gly126Arg	ENST00000540549.5:c.376G>A	4:g.105234318G>A
TET2	ENST00000540549.5	6009	25941	HX17T	1919262	1806583	liver	NS	NS	NS	carcinoma	NS	NS	NS	y	150367524	COSV54424750	COSN1284698	c.3409+643A>G	p.?	Unknown	het	null	38	4:105237994-105237994	+	n	NEUTRAL	0.24198	Variant of unknown origin	null	323	fresh/frozen - NOS	primary	null	null	ENST00000540549.5:c.3409+643A>G	4:g.105237994A>G
TET2	ENST00000540549.5	6009	25941	SM-4AX85	2263256	2130240	oesophagus	NS	NS	NS	carcinoma	adenocarcinoma	NS	NS	y	150334233	COSV54430643	COSN14988082	c.4044+2120C>T	p.?	Unknown	null	null	38	4:105263968-105263968	+	n	NEUTRAL	0.01687	Confirmed somatic variant	null	535	NS	primary	null	null	ENST00000540549.5:c.4044+2120C>T	4:g.105263968C>T
TET2	ENST00000540549.5	6009	25941	T2946	2658354	2518513	large_intestine	NS	NS	NS	carcinoma	adenocarcinoma	NS	NS	y	150352926	COSV54416908	COSM6800080	c.2589T>C	p.H863=	Substitution - coding silent	null	null	38	4:105236531-105236531	+	n	NEUTRAL	0.20303	Confirmed somatic variant	27149842	null	NS	NS	78.66	ENSP00000442788.1:p.His863=	ENST00000540549.5:c.2589T>C	4:g.105236531T>C
TET2	ENST00000540549.5	6009	25941	PCSI_0020_Pa_X	2121261	1995497	pancreas	NS	NS	NS	carcinoma	ductal_carcinoma	NS	NS	y	150347449	COSV54419422	COSN16578325	c.-173-13657A>G	p.?	Unknown	null	null	38	4:105176703-105176703	+	n	NEUTRAL	0.03612	Confirmed somatic variant	null	382	NS	NS	null	null	ENST00000540549.5:c.-173-13657A>G	4:g.105176703A>G
TET2	ENST00000540549.5	6009	25941	C008	2465273	2328106	NS	NS	NS	NS	malignant_melanoma	NS	NS	NS	y	150344857	COSV54401398	COSM5523997	c.1172C>T	p.S391F	Substitution - Missense	null	null	38	4:105235114-105235114	+	n	PATHOGENIC	0.92184	Confirmed somatic variant	23890154	null	cell-line	metastasis	null	ENSP00000442788.1:p.Ser391Phe	ENST00000540549.5:c.1172C>T	4:g.105235114C>T
TET2	ENST00000540549.5	6009	25941	2785973	2785973	2643434	stomach	NS	NS	NS	adenoma	NS	NS	NS	y	150332539	COSV54412643	COSM4415178	c.3117G>A	p.S1039=	Substitution - coding silent	null	null	38	4:105237059-105237059	+	y	NEUTRAL	0.06246	Confirmed somatic variant	27175599	null	surgery fresh/frozen	NS	75	ENSP00000442788.1:p.Ser1039=	ENST00000540549.5:c.3117G>A	4:g.105237059G>A
TET2	ENST00000540549.5	6009	25941	RK075_C01	1918859	1806180	liver	NS	NS	NS	carcinoma	NS	NS	NS	y	150340343	COSV54405703	COSM1049757	c.3045C>T	p.S1015=	Substitution - coding silent	het	null	38	4:105236987-105236987	+	n	NEUTRAL	0.19577	Variant of unknown origin	null	322	fresh/frozen - NOS	primary	null	ENSP00000442788.1:p.Ser1015=	ENST00000540549.5:c.3045C>T	4:g.105236987C>T
TET2	ENST00000540549.5	6009	25941	TCGA-UZ-A9PO-01	2386172	2249004	kidney	NS	NS	NS	carcinoma	papillary_renal_cell_carcinoma	NS	NS	y	175849557	COSV99482550	COSN30513387	c.3501-498A>T	p.?	Unknown	null	null	38	4:105242336-105242336	+	n	NEUTRAL	0.18958	Confirmed somatic variant	null	543	NS	primary	80	null	ENST00000540549.5:c.3501-498A>T	4:g.105242336A>T
TET2	ENST00000540549.5	6009	25941	T_CCA_SG_16	2688089	2547071	biliary_tract	bile_duct	NS	NS	carcinoma	NS	NS	NS	y	150346875	COSV54400893	COSN27220136	c.4044+2269del	p.?	Unknown	null	null	38	4:105264117-105264117	+	n	null	null	Confirmed somatic variant	null	653	NS	primary	55	null	ENST00000540549.5:c.4044+2269del	4:g.105264117del
TET2	ENST00000540549.5	6009	25941	CSCC-60-T	2292492	2158556	skin	head_neck	NS	NS	carcinoma	squamous_cell_carcinoma	NS	NS	y	150344528	COSV54407618	COSM3598847	c.137C>T	p.P46L	Substitution - Missense	het	null	38	4:105234079-105234079	+	n	NEUTRAL	0.1056	Confirmed somatic variant	25303977	null	surgery fresh/frozen	primary	64	ENSP00000442788.1:p.Pro46Leu	ENST00000540549.5:c.137C>T	4:g.105234079C>T
TET2	ENST00000540549.5	6009	25941	MDS-16	1567652	1489284	haematopoietic_and_lymphoid_tissue	NS	NS	NS	haematopoietic_neoplasm	myelodysplastic_syndrome	refractory_anaemia_with_excess_blasts	NS	y	150339517	COSV54401355	COSM211719	c.3764dup	p.Y1255*	Insertion - Frameshift	null	null	38	4:105243739-105243740	+	n	null	null	Confirmed somatic variant	21909114	null	blood-bone marrow	NS	86	ENSP00000442788.1:p.Tyr1255Ter	ENST00000540549.5:c.3764dup	4:g.105243739dup
TET2	ENST00000540549.5	6009	25941	TCGA-3N-A9WD-06	2339959	2204942	skin	NS	NS	NS	malignant_melanoma	NS	NS	NS	y	150336394	COSV54395554	COSM6907732	c.3246G>A	p.E1082=	Substitution - coding silent	null	null	38	4:105237188-105237188	+	n	PATHOGENIC	0.84474	Confirmed somatic variant	null	540	NS	NS	82	ENSP00000442788.1:p.Glu1082=	ENST00000540549.5:c.3246G>A	4:g.105237188G>A
TET2	ENST00000540549.5	6009	25941	TCGA-FR-A8YC-06	2263445	2130429	skin	NS	NS	NS	malignant_melanoma	NS	NS	NS	y	150348480	COSV54399187	COSM1049750	c.1649G>A	p.R550Q	Substitution - Missense	null	null	38	4:105235591-105235591	+	n	NEUTRAL	0.03767	Confirmed somatic variant	null	540	NS	NS	78	ENSP00000442788.1:p.Arg550Gln	ENST00000540549.5:c.1649G>A	4:g.105235591G>A
TET2	ENST00000540549.5	6009	25941	YUFERY	2439313	2302154	skin	NS	NS	NS	malignant_melanoma	NS	NS	NS	y	150361495	COSV54397814	COSM5400258	c.2066C>T	p.S689F	Substitution - Missense	het	null	38	4:105236008-105236008	+	n	NEUTRAL	0.08772	Confirmed somatic variant	26214590	null	fresh/frozen - NOS	metastasis	89	ENSP00000442788.1:p.Ser689Phe	ENST00000540549.5:c.2066C>T	4:g.105236008C>T
TET2	ENST00000540549.5	6009	25941	4-RSII	2060461	1940668	haematopoietic_and_lymphoid_tissue	NS	NS	NS	lymphoid_neoplasm	chronic_lymphocytic_leukaemia-small_lymphocytic_lymphoma	Richter_transformation	NS	y	150352065	COSV54432212	COSM1731713	c.3986T>G	p.L1329R	Substitution - Missense	null	null	38	4:105261790-105261790	+	n	PATHOGENIC	0.98834	Confirmed somatic variant	24127483	null	blood-bone marrow	primary	72	ENSP00000442788.1:p.Leu1329Arg	ENST00000540549.5:c.3986T>G	4:g.105261790T>G
TET2	ENST00000540549.5	6009	25941	ATLL_A-01	2461502	2324339	haematopoietic_and_lymphoid_tissue	NS	NS	NS	lymphoid_neoplasm	adult_T_cell_lymphoma-leukaemia	NS	NS	y	150331110	COSV54400796	COSM42002	c.694C>T	p.Q232*	Substitution - Nonsense	null	null	38	4:105234636-105234636	+	n	PATHOGENIC	0.94941	Confirmed somatic variant	26574607	null	blood-bone marrow	NS	59	ENSP00000442788.1:p.Gln232Ter	ENST00000540549.5:c.694C>T	4:g.105234636C>T
TET2	ENST00000540549.5	6009	25941	TCGA-EE-A184-06	2121625	1995861	skin	NS	NS	NS	malignant_melanoma	NS	NS	NS	y	150331851	COSV54415717	COSM2952700	c.803C>A	p.S268*	Substitution - Nonsense	null	null	38	4:105234745-105234745	+	n	PATHOGENIC	0.93029	Confirmed somatic variant	null	540	NS	NS	72	ENSP00000442788.1:p.Ser268Ter	ENST00000540549.5:c.803C>A	4:g.105234745C>A
TET2	ENST00000540549.5	6009	25941	TCGA-55-7724-01	2194804	2063082	lung	NS	NS	NS	carcinoma	adenocarcinoma	NS	NS	y	150351172	COSV54412770	COSM211611	c.1489A>T	p.T497S	Substitution - Missense	null	null	38	4:105235431-105235431	+	n	NEUTRAL	0.05927	Confirmed somatic variant	null	417	NS	NS	76	ENSP00000442788.1:p.Thr497Ser	ENST00000540549.5:c.1489A>T	4:g.105235431A>T
TET2	ENST00000540549.5	6009	25941	C0019T	2197675	2065953	kidney	NS	NS	NS	NS	NS	NS	NS	y	150350254	COSV54421370	COSN9898123	c.-47+20585T>G	p.?	Unknown	null	null	38	4:105211071-105211071	+	n	NEUTRAL	0.00424	Confirmed somatic variant	null	588	NS	NS	null	null	ENST00000540549.5:c.-47+20585T>G	4:g.105211071T>G
TET2	ENST00000540549.5	6009	25941	BD72T	2459936	2322773	biliary_tract	bile_duct	NS	NS	carcinoma	NS	NS	NS	y	150359132	COSV54428072	COSN20059250	c.3501-123A>G	p.?	Unknown	null	null	38	4:105242711-105242711	+	n	PATHOGENIC	0.90495	Confirmed somatic variant	null	658	NS	primary	79	null	ENST00000540549.5:c.3501-123A>G	4:g.105242711A>G
TET2	ENST00000540549.5	6009	25941	AOCS-056-1-X	2196348	2064626	ovary	NS	NS	NS	carcinoma	mixed_adenosquamous_carcinoma	NS	NS	y	150357785	COSV54422657	COSN9583211	c.-173-11197T>C	p.?	Unknown	null	null	38	4:105179163-105179163	+	n	NEUTRAL	0.06729	Confirmed somatic variant	null	585	NS	NS	null	null	ENST00000540549.5:c.-173-11197T>C	4:g.105179163T>C
TET2	ENST00000540549.5	6009	25941	YUBER	2013580	1896212	skin	NS	NS	NS	malignant_melanoma	NS	NS	NS	y	150353543	COSV54425004	COSM1694769	c.980C>T	p.S327L	Substitution - Missense	het	null	38	4:105234922-105234922	+	n	NEUTRAL	0.21583	Confirmed somatic variant	22842228	null	NS	NS	null	ENSP00000442788.1:p.Ser327Leu	ENST00000540549.5:c.980C>T	4:g.105234922C>T
TET2	ENST00000540549.5	6009	25941	Pat_76_B	2492913	2355527	NS	NS	NS	NS	malignant_melanoma	NS	NS	NS	y	150363521	COSV54415937	COSM2952774	c.2551C>T	p.P851S	Substitution - Missense	null	null	38	4:105236493-105236493	+	n	NEUTRAL	0.06516	Confirmed somatic variant	24265153	null	surgery-fixed	NS	42	ENSP00000442788.1:p.Pro851Ser	ENST00000540549.5:c.2551C>T	4:g.105236493C>T
TET2	ENST00000540549.5	6009	25941	TCGA-AB-2971-03	1650457	1565244	haematopoietic_and_lymphoid_tissue	NS	NS	NS	haematopoietic_neoplasm	acute_myeloid_leukaemia	NS	NS	y	150371700	COSV54395792	COSM166833	c.3210del	p.A1071Lfs*11	Deletion - Frameshift	null	null	38	4:105237152-105237152	+	n	null	null	Confirmed somatic variant	null	377	blood-bone marrow	NS	76	ENSP00000442788.1:p.Ala1071LeufsTer11	ENST00000540549.5:c.3210del	4:g.105237152del
TET2	ENST00000540549.5	6009	25941	PD5005a	1464419	1388271	haematopoietic_and_lymphoid_tissue	NS	NS	NS	haematopoietic_neoplasm	myelofibrosis	primary	NS	y	150372198	COSV54427516	COSM3719484	c.4681del	p.S1561Lfs*10	Deletion - Frameshift	null	null	38	4:105275191-105275191	+	n	null	null	Confirmed somatic variant	24325359	null	blood-bone marrow	primary	null	ENSP00000442788.1:p.Ser1561LeufsTer10	ENST00000540549.5:c.4681del	4:g.105275191del
TET2	ENST00000540549.5	6009	25941	P154	2072607	1951962	central_nervous_system	brain	NS	NS	glioma	astrocytoma_Grade_IV	glioblastoma_multiforme	NS	y	150328830	COSV54400529	COSM1737546	c.5077T>G	p.Y1693D	Substitution - Missense	null	null	38	4:105275587-105275587	+	n	PATHOGENIC	0.9563	Confirmed somatic variant	24140581	null	fresh/frozen - NOS	NS	66	ENSP00000442788.1:p.Tyr1693Asp	ENST00000540549.5:c.5077T>G	4:g.105275587T>G
TET2	ENST00000540549.5	6009	25941	ICGC_GBM2_tumor	2634826	2495222	central_nervous_system	brain	NS	NS	primitive_neuroectodermal_tumour-medulloblastoma	NS	NS	NS	y	150332507	COSV54434348	COSN24879242	c.-47+12534G>A	p.?	Unknown	null	null	38	4:105203020-105203020	+	n	NEUTRAL	0.01933	Confirmed somatic variant	null	379	NS	primary	24	null	ENST00000540549.5:c.-47+12534G>A	4:g.105203020G>A
TET2	ENST00000540549.5	6009	25941	ICGC_GBM38_tumor	2634852	2495248	central_nervous_system	brain	NS	NS	primitive_neuroectodermal_tumour-medulloblastoma	NS	NS	NS	y	150352917	COSV54416859	COSN24881785	c.-47+17836C>G	p.?	Unknown	null	null	38	4:105208322-105208322	+	n	NEUTRAL	0.00637	Confirmed somatic variant	null	379	NS	primary	8	null	ENST00000540549.5:c.-47+17836C>G	4:g.105208322C>G
TET2	ENST00000540549.5	6009	25941	26	2233402	2100986	haematopoietic_and_lymphoid_tissue	NS	NS	NS	lymphoid_neoplasm	peripheral_T_cell_lymphoma_unspecified	NS	NS	y	150328841	COSV54395690	COSM41850	c.1630C>T	p.R544*	Substitution - Nonsense	null	null	38	4:105235572-105235572	+	n	NEUTRAL	0.14676	Reported in another cancer sample as somatic	24413734	null	NS	NS	null	ENSP00000442788.1:p.Arg544Ter	ENST00000540549.5:c.1630C>T	4:g.105235572C>T
TET2	ENST00000540549.5	6009	25941	RK023_C01	1918818	1806139	liver	NS	NS	NS	carcinoma	NS	NS	NS	y	150333765	COSV54414961	COSN1977943	c.-47+8922G>T	p.?	Unknown	het	null	38	4:105199408-105199408	+	n	NEUTRAL	0.00819	Variant of unknown origin	null	322	fresh/frozen - NOS	primary	null	null	ENST00000540549.5:c.-47+8922G>T	4:g.105199408G>T
TET2	ENST00000540549.5	6009	25941	PCSI_0099_Pa_P	1653167	1567954	pancreas	NS	NS	NS	carcinoma	ductal_carcinoma	NS	NS	y	150352742	COSV54410387	COSN15962914	c.3409+702A>T	p.?	Unknown	null	null	38	4:105238053-105238053	+	n	NEUTRAL	0.00273	Confirmed somatic variant	null	382	fresh/frozen - NOS	primary	null	null	ENST00000540549.5:c.3409+702A>T	4:g.105238053A>T
TET2	ENST00000540549.5	6009	25941	TCGA-DD-AADA-01	2340307	2205290	liver	NS	NS	NS	carcinoma	hepatocellular_carcinoma	NS	NS	y	150354332	COSV99481417	COSN30528273	c.3409+1492C>A	p.?	Unknown	null	null	38	4:105238843-105238843	+	n	NEUTRAL	0.01623	Confirmed somatic variant	null	628	NS	primary	66	null	ENST00000540549.5:c.3409+1492C>A	4:g.105238843C>A
TET2	ENST00000540549.5	6009	25941	NPC0001PT00178T00178	2857362	2712662	upper_aerodigestive_tract	pharynx	nasopharynx	NS	carcinoma	nasopharyngeal_carcinoma	non_keratinizing	NS	y	150327759	COSV54396998	COSM3760322	c.5284A>G	p.I1762V	Substitution - Missense	null	null	38	4:105275794-105275794	+	n	NEUTRAL	0.14269	Reported in another cancer sample as somatic	28851814	null	surgery-fixed	primary	null	ENSP00000442788.1:p.Ile1762Val	ENST00000540549.5:c.5284A>G	4:g.105275794A>G
TET2	ENST00000540549.5	6009	25941	8016470	1842414	1735679	pancreas	NS	NS	NS	carcinoma	ductal_carcinoma	NS	NS	y	150342784	COSV54423637	COSN7722329	c.4538-614G>A	p.?	Unknown	null	null	38	4:105274434-105274434	+	n	NEUTRAL	0.00012	Confirmed somatic variant	null	328	cell-line	NS	null	null	ENST00000540549.5:c.4538-614G>A	4:g.105274434G>A
TET2	ENST00000540549.5	6009	25941	TCGA-E6-A1M0-01	2198308	2066586	endometrium	NS	NS	NS	carcinoma	endometrioid_carcinoma	NS	NS	y	150357007	COSV99482149	COSN31583096	c.3409+1017G>T	p.?	Unknown	null	null	38	4:105238368-105238368	+	n	NEUTRAL	0.02298	Confirmed somatic variant	null	419	NS	NS	56	null	ENST00000540549.5:c.3409+1017G>T	4:g.105238368G>T
TET2	ENST00000540549.5	6009	25941	AML_14y_09_DX	2549542	2410997	haematopoietic_and_lymphoid_tissue	NS	NS	NS	haematopoietic_neoplasm	acute_myeloid_leukaemia	NS	NS	y	150362392	COSV54416479	COSN1284691	c.-47+13128G>A	p.?	Unknown	null	null	38	4:105203614-105203614	+	y	NEUTRAL	0.00065	Confirmed somatic variant	null	544	blood-bone marrow	primary	45	null	ENST00000540549.5:c.-47+13128G>A	4:g.105203614G>A
TET2	ENST00000540549.5	6009	25941	ESCC_152	2479641	2342401	oesophagus	NS	NS	NS	carcinoma	squamous_cell_carcinoma	NS	NS	y	175848392	COSV54404337	COSM5645483	c.3785G>T	p.R1262L	Substitution - Missense	null	null	38	4:105243760-105243760	+	n	PATHOGENIC	0.99276	Confirmed somatic variant	26873401	null	NS	NS	61	ENSP00000442788.1:p.Arg1262Leu	ENST00000540549.5:c.3785G>T	4:g.105243760G>T
TET2	ENST00000540549.5	6009	25941	J75_T	2194944	2063222	lung	NS	NS	NS	carcinoma	squamous_cell_carcinoma	NS	NS	y	150347585	COSV54407728	COSN20301697	c.-46-11025C>T	p.?	Unknown	null	null	38	4:105222872-105222872	+	n	NEUTRAL	0.00621	Confirmed somatic variant	null	583	NS	NS	null	null	ENST00000540549.5:c.-46-11025C>T	4:g.105222872C>T
TET2	ENST00000540549.5	6009	25941	N-Thy008	2406695	2269575	thymus	NS	NS	NS	thymoma	epithelial_predominant	NS	NS	y	150364836	COSV54415868	COSM219042	c.1285G>A	p.G429R	Substitution - Missense	null	null	38	4:105235227-105235227	+	n	NEUTRAL	0.25819	Confirmed somatic variant	24974848	null	surgery fresh/frozen	NS	58	ENSP00000442788.1:p.Gly429Arg	ENST00000540549.5:c.1285G>A	4:g.105235227G>A
TET2	ENST00000540549.5	6009	25941	30T	2745878	2604581	liver	NS	NS	NS	other	neoplasm	NS	NS	y	150352592	COSV54434449	COSN29846214	c.3803+6556G>A	p.?	Unknown	null	null	38	4:105250334-105250334	+	n	NEUTRAL	0.00288	Confirmed somatic variant	null	660	NS	primary	62	null	ENST00000540549.5:c.3803+6556G>A	4:g.105250334G>A
TET2	ENST00000540549.5	6009	25941	TCGA-CN-A642-01	2263459	2130443	upper_aerodigestive_tract	head_neck	NS	NS	carcinoma	squamous_cell_carcinoma	NS	NS	y	150365775	COSV99480091	COSM8285574	c.1509G>A	p.E503=	Substitution - coding silent	null	null	38	4:105235451-105235451	+	n	null	0.61842	Confirmed somatic variant	null	627	NS	primary	57	ENSP00000442788.1:p.Glu503=	ENST00000540549.5:c.1509G>A	4:g.105235451G>A
TET2	ENST00000540549.5	6009	25941	8013222	1653065	1567852	pancreas	NS	NS	NS	carcinoma	ductal_carcinoma	NS	NS	y	150330736	COSV54419029	COSN7722313	c.-174+21308C>T	p.?	Unknown	null	null	38	4:105168287-105168287	+	n	NEUTRAL	0.00608	Confirmed somatic variant	null	328	fresh/frozen - NOS	primary	null	null	ENST00000540549.5:c.-174+21308C>T	4:g.105168287C>T
TET2	ENST00000540549.5	6009	25941	T_CCA_IT_3	2688115	2547097	biliary_tract	bile_duct	NS	NS	carcinoma	NS	NS	NS	y	150340938	COSV54414552	COSN20100401	c.*330del	p.?	Unknown	null	null	38	4:105276849-105276849	+	n	null	null	Confirmed somatic variant	null	653	NS	primary	53	null	ENST00000540549.5:c.*330del	4:g.105276849del
TET2	ENST00000540549.5	6009	25941	B96	2097342	1975406	urinary_tract	bladder	NS	NS	carcinoma	transitional_cell_carcinoma	NS	NS	y	150350924	COSV54425546	COSM1753465	c.2125G>A	p.E709K	Substitution - Missense	null	null	38	4:105236067-105236067	+	n	PATHOGENIC	0.89544	Confirmed somatic variant	24121792	null	fresh/frozen - NOS	NS	null	ENSP00000442788.1:p.Glu709Lys	ENST00000540549.5:c.2125G>A	4:g.105236067G>A
TET2	ENST00000540549.5	6009	25941	ccRCC-8	1980744	1866990	kidney	NS	NS	NS	carcinoma	clear_cell_renal_cell_carcinoma	NS	NS	y	150338870	COSV54430141	COSM1666079	c.3205dup	p.T1069Nfs*7	Insertion - Frameshift	null	null	38	4:105237147-105237148	+	n	null	null	Confirmed somatic variant	23797736	null	NS	NS	null	ENSP00000442788.1:p.Thr1069AsnfsTer7	ENST00000540549.5:c.3205dup	4:g.105237147dup
TET2	ENST00000540549.5	6009	25941	PCSI_0325_Pa_P_526	2340906	2205889	pancreas	NS	NS	NS	carcinoma	ductal_carcinoma	NS	NS	y	150350754	COSV54405868	COSN16106429	c.-173-2599T>A	p.?	Unknown	null	null	38	4:105187761-105187761	+	n	NEUTRAL	0.02285	Confirmed somatic variant	null	382	NS	primary	67	null	ENST00000540549.5:c.-173-2599T>A	4:g.105187761T>A
TET2	ENST00000540549.5	6009	25941	AOCS-104-1-6	2196222	2064500	ovary	NS	NS	NS	carcinoma	mixed_adenosquamous_carcinoma	NS	NS	y	150362698	COSV54414206	COSN9583213	c.-173-4848G>A	p.?	Unknown	null	null	38	4:105185512-105185512	+	n	NEUTRAL	0.01577	Confirmed somatic variant	null	585	NS	NS	null	null	ENST00000540549.5:c.-173-4848G>A	4:g.105185512G>A
TET2	ENST00000540549.5	6009	25941	E17	2566896	2428268	haematopoietic_and_lymphoid_tissue	NS	NS	NS	haematopoietic_neoplasm	chronic_myelomonocytic_leukaemia	NS	NS	y	150343413	COSV54395761	COSM120176	c.3813C>G	p.C1271W	Substitution - Missense	null	null	38	4:105259628-105259628	+	n	PATHOGENIC	0.85127	Confirmed somatic variant	26648538	null	blood-bone marrow	NS	56	ENSP00000442788.1:p.Cys1271Trp	ENST00000540549.5:c.3813C>G	4:g.105259628C>G
TET2	ENST00000540549.5	6009	25941	TCGA-49-6767-01	1780150	1684149	lung	NS	NS	NS	carcinoma	adenocarcinoma	NS	NS	y	150374270	COSV99481928	COSM7797546	c.3409+68G>T	p.?	Unknown	null	null	38	4:105237419-105237419	+	n	PATHOGENIC	0.93647	Confirmed somatic variant	null	417	fresh/frozen - NOS	primary	46	null	ENST00000540549.5:c.3409+68G>T	4:g.105237419G>T
TET2	ENST00000540549.5	6009	25941	TCGA-P3-A6T0-01	2193488	2061766	upper_aerodigestive_tract	head_neck	NS	NS	carcinoma	squamous_cell_carcinoma	NS	NS	y	175850466	COSV99485200	COSM8305955	c.3111C>A	p.A1037=	Substitution - coding silent	null	null	38	4:105237053-105237053	+	n	PATHOGENIC	0.84622	Confirmed somatic variant	null	627	NS	NS	47	ENSP00000442788.1:p.Ala1037=	ENST00000540549.5:c.3111C>A	4:g.105237053C>A
TET2	ENST00000540549.5	6009	25941	TCGA-AA-3715-01	1651033	1565820	large_intestine	colon	ascending	NS	carcinoma	adenocarcinoma	NS	NS	y	150331666	COSV54421851	COSM293694	c.605del	p.N202Tfs*5	Deletion - Frameshift	null	null	38	4:105234547-105234547	+	n	null	null	Confirmed somatic variant	22810696	376	NS	NS	77	ENSP00000442788.1:p.Asn202ThrfsTer5	ENST00000540549.5:c.605del	4:g.105234547del
TET2	ENST00000540549.5	6009	25941	YUHAMA	2439326	2302167	skin	NS	NS	NS	malignant_melanoma	NS	NS	NS	y	150328841	COSV54395690	COSM41850	c.1630C>T	p.R544*	Substitution - Nonsense	het	null	38	4:105235572-105235572	+	n	NEUTRAL	0.14676	Confirmed somatic variant	26214590	null	fresh/frozen - NOS	metastasis	58	ENSP00000442788.1:p.Arg544Ter	ENST00000540549.5:c.1630C>T	4:g.105235572C>T
TET2	ENST00000540549.5	6009	25941	BCN14	2233420	2101004	haematopoietic_and_lymphoid_tissue	NS	NS	NS	lymphoid_neoplasm	peripheral_T_cell_lymphoma_unspecified	NS	NS	y	150327591	COSV54395631	COSM42016	c.4393C>T	p.R1465*	Substitution - Nonsense	null	null	38	4:105272774-105272774	+	n	PATHOGENIC	0.9575	Reported in another cancer sample as somatic	24413734	null	NS	NS	null	ENSP00000442788.1:p.Arg1465Ter	ENST00000540549.5:c.4393C>T	4:g.105272774C>T
TET2	ENST00000540549.5	6009	25941	TCGA-UF-A71D-01	2340011	2204994	upper_aerodigestive_tract	head_neck	NS	NS	carcinoma	squamous_cell_carcinoma	NS	NS	y	150361489	COSV99484170	COSN30519203	c.-35A>G	p.?	Unknown	null	null	38	4:105233908-105233908	+	n	PATHOGENIC	0.91022	Confirmed somatic variant	null	627	NS	primary	54	null	ENST00000540549.5:c.-35A>G	4:g.105233908A>G
TET2	ENST00000540549.5	6009	25941	TCGA-SJ-A6ZI-01	2386250	2249082	endometrium	NS	NS	NS	carcinoma	endometrioid_carcinoma	NS	NS	y	150370462	COSV99484927	COSN31518231	c.3409+392A>G	p.?	Unknown	null	null	38	4:105237743-105237743	+	n	NEUTRAL	0.02451	Confirmed somatic variant	null	419	NS	primary	64	null	ENST00000540549.5:c.3409+392A>G	4:g.105237743A>G
TET2	ENST00000540549.5	6009	25941	HUB-02-B2-113	2607139	2466851	large_intestine	NS	NS	NS	carcinoma	adenocarcinoma	NS	NS	y	150353566	COSV54402646	COSM6031168	c.2464A>C	p.T822P	Substitution - Missense	null	null	38	4:105236406-105236406	+	n	null	0.58862	Confirmed somatic variant	null	670	organoid culture	NS	null	ENSP00000442788.1:p.Thr822Pro	ENST00000540549.5:c.2464A>C	4:g.105236406A>C
TET2	ENST00000540549.5	6009	25941	T3064	2296168	2161771	large_intestine	colon	transverse	NS	carcinoma	adenocarcinoma	NS	NS	y	150327882	COSV54413752	COSM4733148	c.2851G>T	p.A951S	Substitution - Missense	null	null	38	4:105236793-105236793	+	n	PATHOGENIC	0.98455	Confirmed somatic variant	25344691	null	NS	NS	75.5	ENSP00000442788.1:p.Ala951Ser	ENST00000540549.5:c.2851G>T	4:g.105236793G>T
TET2	ENST00000540549.5	6009	25941	CPCG0489-F1	2688285	2547267	prostate	NS	NS	NS	carcinoma	adenocarcinoma	NS	NS	y	150350642	COSV54438803	COSN28087218	c.-47+8519T>G	p.?	Unknown	null	null	38	4:105199005-105199005	+	n	NEUTRAL	0.03106	Confirmed somatic variant	null	537	NS	primary	67	null	ENST00000540549.5:c.-47+8519T>G	4:g.105199005T>G
TET2	ENST00000540549.5	6009	25941	CSCC-37-T	2292475	2158539	skin	head_neck	NS	NS	carcinoma	squamous_cell_carcinoma	NS	NS	y	150358930	COSV54407025	COSM4454204	c.433A>T	p.S145C	Substitution - Missense	het	null	38	4:105234375-105234375	+	n	NEUTRAL	0.16447	Confirmed somatic variant	25303977	null	surgery fresh/frozen	primary	60	ENSP00000442788.1:p.Ser145Cys	ENST00000540549.5:c.433A>T	4:g.105234375A>T
TET2	ENST00000540549.5	6009	25941	PD11766a	1768248	1672497	breast	NS	NS	NS	carcinoma	ductal_carcinoma	NS	NS	y	150334816	COSV54395207	COSM87153	c.4097G>A	p.R1366H	Substitution - Missense	null	null	38	4:105269662-105269662	+	n	PATHOGENIC	0.99153	Confirmed somatic variant	27135926	null	NS	NS	null	ENSP00000442788.1:p.Arg1366His	ENST00000540549.5:c.4097G>A	4:g.105269662G>A
TET2	ENST00000540549.5	6009	25941	BK0035	2237589	2105093	kidney	NS	NS	NS	carcinoma	clear_cell_renal_cell_carcinoma	NS	NS	y	150368801	COSV54415390	COSM4187064	c.3525_3527del	p.I1175_R1176delinsM	Deletion - In frame	null	null	38	4:105242858-105242860	+	n	null	null	Confirmed somatic variant	24504440	null	surgery - NOS	NS	null	ENSP00000442788.1:p.Ile1175_Arg1176delinsMet	ENST00000540549.5:c.3525_3527del	4:g.105242858_105242860del
TET2	ENST00000540549.5	6009	25941	TCGA-AJ-A23M-01	1783329	1687328	endometrium	NS	NS	NS	carcinoma	endometrioid_carcinoma	NS	NS	y	150331767	COSV54421895	COSM1049754	c.2337T>C	p.T779=	Substitution - coding silent	het	null	38	4:105236279-105236279	+	n	NEUTRAL	0.40909	Variant of unknown origin	null	419	fresh/frozen - NOS	primary	61	ENSP00000442788.1:p.Thr779=	ENST00000540549.5:c.2337T>C	4:g.105236279T>C
TET2	ENST00000540549.5	6009	25941	2014_Lung_sq_86_T	2744957	2603660	lung	NS	NS	NS	carcinoma	NS	NS	NS	y	150360846	COSV54424418	COSM7227388	c.3971C>A	p.S1324Y	Substitution - Missense	null	null	38	4:105261775-105261775	+	n	NEUTRAL	0.40855	Confirmed somatic variant	null	583	NS	primary	64	ENSP00000442788.1:p.Ser1324Tyr	ENST00000540549.5:c.3971C>A	4:g.105261775C>A
TET2	ENST00000540549.5	6009	25941	PD22355a	2199768	2068046	breast	NS	NS	NS	carcinoma	ductal_carcinoma	NS	NS	y	150343225	COSV54417791	COSN22891439	c.4183-300dup	p.?	Unknown	null	null	38	4:105272264-105272265	+	n	null	null	Confirmed somatic variant	null	652	NS	NS	null	null	ENST00000540549.5:c.4183-300dup	4:g.105272264dup
TET2	ENST00000540549.5	6009	25941	2014_Lung_sq_12_T	2744883	2603586	lung	NS	NS	NS	carcinoma	NS	NS	NS	y	150350179	COSV54410734	COSN8489862	c.3500+525C>T	p.?	Unknown	null	null	38	4:105241954-105241954	+	n	NEUTRAL	0.00216	Confirmed somatic variant	null	583	NS	primary	62	null	ENST00000540549.5:c.3500+525C>T	4:g.105241954C>T
TET2	ENST00000540549.5	6009	25941	PCSI_0492_Pa_P_526	2340639	2205622	pancreas	NS	NS	NS	carcinoma	ductal_carcinoma	NS	NS	y	150355644	COSV54410126	COSN16830358	c.-173-12637T>A	p.?	Unknown	null	null	38	4:105177723-105177723	+	n	NEUTRAL	0.01199	Confirmed somatic variant	null	382	NS	primary	43	null	ENST00000540549.5:c.-173-12637T>A	4:g.105177723T>A
TET2	ENST00000540549.5	6009	25941	tumor_4142761	2634548	2494944	haematopoietic_and_lymphoid_tissue	NS	NS	NS	lymphoid_neoplasm	NS	NS	NS	y	150361580	COSV54397856	COSN25166029	c.*2350G>T	p.?	Unknown	null	null	38	4:105278869-105278869	+	n	NEUTRAL	0.08336	Confirmed somatic variant	null	440	NS	primary	63	null	ENST00000540549.5:c.*2350G>T	4:g.105278869G>T
TET2	ENST00000540549.5	6009	25941	PCSI_0108_Pa_P_526	2340396	2205379	pancreas	NS	NS	NS	carcinoma	ductal_carcinoma	NS	NS	y	150328411	COSV54399291	COSN16590566	c.3409+1064C>T	p.?	Unknown	null	null	38	4:105238415-105238415	+	n	NEUTRAL	0.00921	Confirmed somatic variant	null	382	NS	primary	63	null	ENST00000540549.5:c.3409+1064C>T	4:g.105238415C>T
TET2	ENST00000540549.5	6009	25941	TCGA-DA-A1IB-06	2121578	1995814	skin	NS	NS	NS	malignant_melanoma	NS	NS	NS	y	150353528	COSV99480712	COSM7870250	c.2518C>A	p.L840I	Substitution - Missense	null	null	38	4:105236460-105236460	+	n	NEUTRAL	0.23994	Confirmed somatic variant	null	540	NS	NS	69	ENSP00000442788.1:p.Leu840Ile	ENST00000540549.5:c.2518C>A	4:g.105236460C>A
TET2	ENST00000540549.5	6009	25941	CHC205T	1652971	1567758	liver	NS	NS	NS	carcinoma	hepatocellular_carcinoma	NS	NS	y	150351904	COSV54404074	COSN14745359	c.-174+19863A>G	p.?	Unknown	null	null	38	4:105166842-105166842	+	n	NEUTRAL	0.01008	Confirmed somatic variant	null	381	fresh/frozen - NOS	primary	null	null	ENST00000540549.5:c.-174+19863A>G	4:g.105166842A>G
TET2	ENST00000540549.5	6009	25941	RK207_C01	2194708	2062986	liver	NS	NS	NS	carcinoma	NS	NS	NS	y	150355224	COSV54429310	COSN6788939	c.-173-15617T>C	p.?	Unknown	null	null	38	4:105174743-105174743	+	n	NEUTRAL	0.00916	Confirmed somatic variant	null	322	NS	NS	null	null	ENST00000540549.5:c.-173-15617T>C	4:g.105174743T>C
TET2	ENST00000540549.5	6009	25941	TCGA-AX-A06H-01	1783371	1687370	endometrium	NS	NS	NS	carcinoma	endometrioid_carcinoma	NS	NS	y	150330257	COSV54409642	COSM1049758	c.3410-2A>C	p.?	Unknown	null	null	38	4:105241337-105241337	+	n	PATHOGENIC	0.99306	Confirmed somatic variant	null	419	fresh/frozen - NOS	primary	60	null	ENST00000540549.5:c.3410-2A>C	4:g.105241337A>C
TET2	ENST00000540549.5	6009	25941	7	2584590	2445754	skin	face	NS	NS	carcinoma	Merkel_cell_carcinoma	NS	NS	y	150352428	COSV54431794	COSM6011568	c.5050G>A	p.G1684R	Substitution - Missense	null	null	38	4:105275560-105275560	+	n	PATHOGENIC	0.96416	Confirmed somatic variant	27592799	null	fixed - NOS	primary	75	ENSP00000442788.1:p.Gly1684Arg	ENST00000540549.5:c.5050G>A	4:g.105275560G>A
TET2	ENST00000540549.5	6009	25941	TCGA-G6-A5PC-01	2193886	2062164	kidney	NS	NS	NS	carcinoma	clear_cell_renal_cell_carcinoma	NS	NS	y	150353152	COSV54400844	COSM6498497	c.1975C>T	p.Q659*	Substitution - Nonsense	null	null	38	4:105235917-105235917	+	n	PATHOGENIC	0.89582	Confirmed somatic variant	null	416	NS	NS	54	ENSP00000442788.1:p.Gln659Ter	ENST00000540549.5:c.1975C>T	4:g.105235917C>T
TET2	ENST00000540549.5	6009	25941	ATL065	2488691	2351340	haematopoietic_and_lymphoid_tissue	NS	NS	NS	lymphoid_neoplasm	adult_T_cell_lymphoma-leukaemia	NS	NS	y	150349931	COSV54400736	COSM5708953	c.1051G>T	p.E351*	Substitution - Nonsense	null	null	38	4:105234993-105234993	+	n	PATHOGENIC	0.93422	Confirmed somatic variant	26437031	null	NS	NS	54	ENSP00000442788.1:p.Glu351Ter	ENST00000540549.5:c.1051G>T	4:g.105234993G>T
TET2	ENST00000540549.5	6009	25941	Pat_76_B	2492913	2355527	NS	NS	NS	NS	malignant_melanoma	NS	NS	NS	y	150363509	COSV54408366	COSM5865526	c.1067C>T	p.S356F	Substitution - Missense	null	null	38	4:105235009-105235009	+	n	PATHOGENIC	0.80404	Confirmed somatic variant	24265153	null	surgery-fixed	NS	42	ENSP00000442788.1:p.Ser356Phe	ENST00000540549.5:c.1067C>T	4:g.105235009C>T
TET2	ENST00000540549.5	6009	25941	CPCG0092-F1	2688244	2547226	prostate	NS	NS	NS	carcinoma	adenocarcinoma	NS	NS	y	150339411	COSV54402048	COSN27879550	c.-174+15175_-174+15176insCCA	p.?	Unknown	null	null	38	4:105162154-105162155	+	n	null	null	Confirmed somatic variant	null	537	NS	primary	73	null	ENST00000540549.5:c.-174+15175_-174+15176insCCA	4:g.105162154_105162155insCCA
TET2	ENST00000540549.5	6009	25941	NPC0001PT00414T00414	2857361	2712661	upper_aerodigestive_tract	pharynx	nasopharynx	NS	carcinoma	nasopharyngeal_carcinoma	non_keratinizing	NS	y	150327759	COSV54396998	COSM3760322	c.5284A>G	p.I1762V	Substitution - Missense	null	null	38	4:105275794-105275794	+	n	NEUTRAL	0.14269	Reported in another cancer sample as somatic	28851814	null	surgery-fixed	primary	null	ENSP00000442788.1:p.Ile1762Val	ENST00000540549.5:c.5284A>G	4:g.105275794A>G
TET2	ENST00000540549.5	6009	25941	TCGA-F4-6856-01	1651313	1566100	large_intestine	caecum	NS	NS	carcinoma	adenocarcinoma	NS	NS	y	150375224	COSV54424622	COSM1426202	c.80C>T	p.T27I	Substitution - Missense	null	null	38	4:105234022-105234022	+	n	PATHOGENIC	0.73371	Confirmed somatic variant	null	376	NS	NS	45	ENSP00000442788.1:p.Thr27Ile	ENST00000540549.5:c.80C>T	4:g.105234022C>T
TET2	ENST00000540549.5	6009	25941	2785973	2785973	2643434	stomach	NS	NS	NS	adenoma	NS	NS	NS	y	150332516	COSV54412627	COSM4416139	c.652G>A	p.V218M	Substitution - Missense	null	null	38	4:105234594-105234594	+	y	NEUTRAL	0.43286	Confirmed somatic variant	27175599	null	surgery fresh/frozen	NS	75	ENSP00000442788.1:p.Val218Met	ENST00000540549.5:c.652G>A	4:g.105234594G>A
TET2	ENST00000540549.5	6009	25941	TAITL23	2744801	2603504	haematopoietic_and_lymphoid_tissue	NS	NS	NS	lymphoid_neoplasm	NK-T_cell_lymphoma	NS	NS	y	150337875	COSV54439593	COSM7314904	c.1388del	p.P463Lfs*23	Deletion - Frameshift	null	null	38	4:105235330-105235330	+	n	null	null	Confirmed somatic variant	null	673	NS	primary	61	ENSP00000442788.1:p.Pro463LeufsTer23	ENST00000540549.5:c.1388del	4:g.105235330del
TET2	ENST00000540549.5	6009	25941	KPOPBR-083-T	2633630	2494026	breast	NS	NS	NS	carcinoma	NS	NS	NS	y	150332539	COSV54412643	COSM4415178	c.3117G>A	p.S1039=	Substitution - coding silent	null	null	38	4:105237059-105237059	+	y	NEUTRAL	0.06246	Confirmed somatic variant	null	669	NS	primary	34	ENSP00000442788.1:p.Ser1039=	ENST00000540549.5:c.3117G>A	4:g.105237059G>A
TET2	ENST00000540549.5	6009	25941	ICGC_GBM38_tumor	2634852	2495248	central_nervous_system	brain	NS	NS	primitive_neuroectodermal_tumour-medulloblastoma	NS	NS	NS	y	150352908	COSV54416847	COSN24882572	c.-47+2602G>T	p.?	Unknown	null	null	38	4:105193088-105193088	+	n	NEUTRAL	0.09001	Confirmed somatic variant	null	379	NS	primary	8	null	ENST00000540549.5:c.-47+2602G>T	4:g.105193088G>T
TET2	ENST00000540549.5	6009	25941	TCGA-GD-A2C5-01	1898131	1786815	urinary_tract	bladder	NS	NS	carcinoma	NS	NS	NS	y	150367461	COSV54435489	COSM1309587	c.1882G>A	p.E628K	Substitution - Missense	null	null	38	4:105235824-105235824	+	n	PATHOGENIC	0.77698	Confirmed somatic variant	null	413	fresh/frozen - NOS	primary	53	ENSP00000442788.1:p.Glu628Lys	ENST00000540549.5:c.1882G>A	4:g.105235824G>A
TET2	ENST00000540549.5	6009	25941	TCGA-AA-A01P-01	1651117	1565904	large_intestine	colon	ascending	NS	carcinoma	adenocarcinoma	NS	NS	y	150370000	COSV99482626	COSN30116507	c.3410-588C>T	p.?	Unknown	null	null	38	4:105240751-105240751	+	n	NEUTRAL	0.026	Confirmed somatic variant	null	376	NS	NS	80	null	ENST00000540549.5:c.3410-588C>T	4:g.105240751C>T
TET2	ENST00000540549.5	6009	25941	ESCC_170	2479657	2342417	oesophagus	NS	NS	NS	carcinoma	squamous_cell_carcinoma	NS	NS	y	150357962	COSV54424162	COSM5649501	c.4447G>C	p.E1483Q	Substitution - Missense	null	null	38	4:105272828-105272828	+	n	PATHOGENIC	0.99293	Confirmed somatic variant	26873401	null	NS	NS	50	ENSP00000442788.1:p.Glu1483Gln	ENST00000540549.5:c.4447G>C	4:g.105272828G>C
TET2	ENST00000540549.5	6009	25941	RK126_C01	1918880	1806201	liver	NS	NS	NS	carcinoma	NS	NS	NS	y	150368681	COSV54415286	COSN1977957	c.*86dup	p.?	Unknown	het	null	38	4:105276605-105276606	+	n	null	null	Variant of unknown origin	null	322	fresh/frozen - NOS	primary	null	null	ENST00000540549.5:c.*86dup	4:g.105276605dup
TET2	ENST00000540549.5	6009	25941	E21	2566900	2428272	haematopoietic_and_lymphoid_tissue	NS	NS	NS	haematopoietic_neoplasm	chronic_myelomonocytic_leukaemia	NS	NS	y	150339517	COSV54401355	COSM211719	c.3764dup	p.Y1255*	Insertion - Frameshift	null	null	38	4:105243739-105243740	+	n	null	null	Confirmed somatic variant	26648538	null	blood-bone marrow	NS	71	ENSP00000442788.1:p.Tyr1255Ter	ENST00000540549.5:c.3764dup	4:g.105243739dup
TET2	ENST00000540549.5	6009	25941	9��2��	2746103	2604806	large_intestine	NS	NS	NS	carcinoma	adenocarcinoma	NS	NS	y	150349438	COSV54422965	COSM4383940	c.4136C>T	p.A1379V	Substitution - Missense	null	null	38	4:105269701-105269701	+	n	PATHOGENIC	0.984	Confirmed somatic variant	null	646	NS	primary	21	ENSP00000442788.1:p.Ala1379Val	ENST00000540549.5:c.4136C>T	4:g.105269701C>T
TET2	ENST00000540549.5	6009	25941	RK278_C01	2340060	2205043	liver	NS	NS	NS	carcinoma	NS	NS	NS	y	150366532	COSV54430224	COSN16303973	c.-173-2502G>A	p.?	Unknown	null	null	38	4:105187858-105187858	+	n	NEUTRAL	0.00011	Confirmed somatic variant	null	322	NS	primary	52	null	ENST00000540549.5:c.-173-2502G>A	4:g.105187858G>A
TET2	ENST00000540549.5	6009	25941	2838823	2838823	2694593	haematopoietic_and_lymphoid_tissue	NS	NS	NS	haematopoietic_neoplasm	acute_myeloid_leukaemia	NS	NS	y	150373586	COSV104597541	COSM9357832	c.4848_4849insT	p.P1617Sfs*44	Insertion - Frameshift	null	null	38	4:105275358-105275359	+	n	null	null	Variant of unknown origin	31648334	null	blood-bone marrow	primary	70	ENSP00000442788.1:p.Pro1617SerfsTer44	ENST00000540549.5:c.4848_4849insT	4:g.105275358_105275359insT
TET2	ENST00000540549.5	6009	25941	SM-4JPP7	2633831	2494227	oesophagus	NS	NS	NS	carcinoma	adenocarcinoma	NS	NS	y	150339059	COSV54416504	COSN25927293	c.-174+7806G>A	p.?	Unknown	null	null	38	4:105154785-105154785	+	n	NEUTRAL	0.0006	Confirmed somatic variant	null	535	NS	primary	78	null	ENST00000540549.5:c.-174+7806G>A	4:g.105154785G>A
TET2	ENST00000540549.5	6009	25941	TCGA-A3-3346-01	1779783	1683782	kidney	NS	NS	NS	carcinoma	clear_cell_renal_cell_carcinoma	NS	NS	y	150357915	COSV54423916	COSM1495693	c.1800G>A	p.M600I	Substitution - Missense	null	null	38	4:105235742-105235742	+	n	NEUTRAL	0.18048	Variant of unknown origin	null	416	fresh/frozen - NOS	primary	68	ENSP00000442788.1:p.Met600Ile	ENST00000540549.5:c.1800G>A	4:g.105235742G>A
TET2	ENST00000540549.5	6009	25941	TCGA-GV-A3JX-01	1898137	1786821	urinary_tract	bladder	NS	NS	carcinoma	NS	NS	NS	y	150355328	COSV54422549	COSM1309593	c.3270G>C	p.K1090N	Substitution - Missense	null	null	38	4:105237212-105237212	+	n	PATHOGENIC	0.85651	Confirmed somatic variant	null	413	fresh/frozen - NOS	primary	59	ENSP00000442788.1:p.Lys1090Asn	ENST00000540549.5:c.3270G>C	4:g.105237212G>C
TET2	ENST00000540549.5	6009	25941	C0055T	2197806	2066084	kidney	NS	NS	NS	NS	NS	NS	NS	y	150334604	COSV54437432	COSN9898113	c.-174+14869G>C	p.?	Unknown	null	null	38	4:105161848-105161848	+	n	NEUTRAL	0.0802	Confirmed somatic variant	null	588	NS	NS	null	null	ENST00000540549.5:c.-174+14869G>C	4:g.105161848G>C
TET2	ENST00000540549.5	6009	25941	CHG-2009-20710T	2634350	2494746	liver	NS	NS	NS	other	neoplasm	NS	NS	y	150363419	COSV54426427	COSN26644556	c.3501-537A>T	p.?	Unknown	null	null	38	4:105242297-105242297	+	n	NEUTRAL	0.04198	Confirmed somatic variant	null	660	NS	primary	44	null	ENST00000540549.5:c.3501-537A>T	4:g.105242297A>T
TET2	ENST00000540549.5	6009	25941	TCGA-55-7907-01	1914028	1802310	lung	right_upper_lobe	NS	NS	carcinoma	adenocarcinoma	NS	NS	y	150344152	COSV54427741	COSM6165889	c.336G>A	p.L112=	Substitution - coding silent	null	null	38	4:105234278-105234278	+	n	NEUTRAL	0.19161	Variant of unknown origin	null	417	fresh/frozen - NOS	primary	77	ENSP00000442788.1:p.Leu112=	ENST00000540549.5:c.336G>A	4:g.105234278G>A
TET2	ENST00000540549.5	6009	25941	TCGA-AB-2996-03	1650482	1565269	haematopoietic_and_lymphoid_tissue	NS	NS	NS	haematopoietic_neoplasm	acute_myeloid_leukaemia	NS	NS	y	150337545	COSV54397224	COSM166837	c.5602C>T	p.H1868Y	Substitution - Missense	null	null	38	4:105276112-105276112	+	n	PATHOGENIC	0.96436	Confirmed somatic variant	null	377	blood-bone marrow	NS	74	ENSP00000442788.1:p.His1868Tyr	ENST00000540549.5:c.5602C>T	4:g.105276112C>T
TET2	ENST00000540549.5	6009	25941	TCGA-EI-6882-01	1651625	1566412	large_intestine	rectum	NS	NS	carcinoma	adenocarcinoma	NS	NS	y	150368666	COSV54415230	COSM3428020	c.1635C>T	p.D545=	Substitution - coding silent	null	null	38	4:105235577-105235577	+	n	NEUTRAL	0.07161	Confirmed somatic variant	null	375	NS	primary	59	ENSP00000442788.1:p.Asp545=	ENST00000540549.5:c.1635C>T	4:g.105235577C>T
TET2	ENST00000540549.5	6009	25941	RK309_C01	2121003	1995239	liver	NS	NS	NS	carcinoma	NS	NS	NS	y	150366688	COSV54414431	COSN5548042	c.-173-18660G>C	p.?	Unknown	null	null	38	4:105171700-105171700	+	n	NEUTRAL	0.05189	Confirmed somatic variant	null	322	NS	NS	null	null	ENST00000540549.5:c.-173-18660G>C	4:g.105171700G>C
TET2	ENST00000540549.5	6009	25941	sysucc-783T	2456750	2319587	large_intestine	NS	NS	NS	carcinoma	adenocarcinoma	NS	NS	y	150363054	COSV54418258	COSM5484658	c.5693C>A	p.S1898Y	Substitution - Missense	null	null	38	4:105276203-105276203	+	n	PATHOGENIC	0.95938	Confirmed somatic variant	null	646	NS	primary	79	ENSP00000442788.1:p.Ser1898Tyr	ENST00000540549.5:c.5693C>A	4:g.105276203C>A
TET2	ENST00000540549.5	6009	25941	2014_Lung_sq_35_T	2744906	2603609	lung	NS	NS	NS	carcinoma	NS	NS	NS	y	150334561	COSV54434439	COSM3945849	c.5551G>T	p.E1851*	Substitution - Nonsense	null	null	38	4:105276061-105276061	+	n	PATHOGENIC	0.97384	Confirmed somatic variant	null	583	NS	primary	69	ENSP00000442788.1:p.Glu1851Ter	ENST00000540549.5:c.5551G>T	4:g.105276061G>T
TET2	ENST00000540549.5	6009	25941	TCGA-AB-2978-03	1650464	1565251	haematopoietic_and_lymphoid_tissue	NS	NS	NS	haematopoietic_neoplasm	acute_myeloid_leukaemia	NS	NS	y	150329721	COSV54396182	COSM43420	c.4546C>T	p.R1516*	Substitution - Nonsense	null	null	38	4:105275056-105275056	+	n	PATHOGENIC	0.73976	Confirmed somatic variant	null	377	blood-bone marrow	NS	61	ENSP00000442788.1:p.Arg1516Ter	ENST00000540549.5:c.4546C>T	4:g.105275056C>T
TET2	ENST00000540549.5	6009	25941	TCGA-EA-A439-01	2193370	2061648	cervix	NS	NS	NS	carcinoma	squamous_cell_carcinoma	NS	NS	y	150344611	COSV54434763	COSM4843733	c.4591C>G	p.L1531V	Substitution - Missense	null	null	38	4:105275101-105275101	+	n	NEUTRAL	0.13204	Confirmed somatic variant	null	415	NS	NS	50	ENSP00000442788.1:p.Leu1531Val	ENST00000540549.5:c.4591C>G	4:g.105275101C>G
TET2	ENST00000540549.5	6009	25941	tumor_4108588	2634701	2495097	haematopoietic_and_lymphoid_tissue	NS	NS	NS	lymphoid_neoplasm	NS	NS	NS	y	150360394	COSV54439025	COSN25382565	c.-46-18968G>A	p.?	Unknown	null	null	38	4:105214929-105214929	+	n	NEUTRAL	0.01938	Confirmed somatic variant	null	440	NS	primary	62	null	ENST00000540549.5:c.-46-18968G>A	4:g.105214929G>A
TET2	ENST00000540549.5	6009	25941	TCGA-EA-A410-01	2262924	2129908	cervix	NS	NS	NS	carcinoma	squamous_cell_carcinoma	NS	NS	y	150338914	COSV99483120	COSN30175814	c.3409+943G>A	p.?	Unknown	null	null	38	4:105238294-105238294	+	n	NEUTRAL	0.00534	Confirmed somatic variant	null	415	NS	primary	51	null	ENST00000540549.5:c.3409+943G>A	4:g.105238294G>A
TET2	ENST00000540549.5	6009	25941	TCGA-BR-8680-01	2197966	2066244	stomach	NS	NS	NS	carcinoma	adenocarcinoma	NS	NS	y	175851728	COSV54404213	COSM4121122	c.1177T>G	p.S393A	Substitution - Missense	null	null	38	4:105235119-105235119	+	n	null	0.62946	Confirmed somatic variant	null	541	NS	NS	45	ENSP00000442788.1:p.Ser393Ala	ENST00000540549.5:c.1177T>G	4:g.105235119T>G
TET2	ENST00000540549.5	6009	25941	TCGA-AG-A002-01	1651648	1566435	large_intestine	rectum	NS	NS	carcinoma	adenocarcinoma	NS	NS	y	150330213	COSV54409620	COSM264006	c.2344G>T	p.E782*	Substitution - Nonsense	null	null	38	4:105236286-105236286	+	n	PATHOGENIC	0.91198	Confirmed somatic variant	22810696	375	NS	primary	35	ENSP00000442788.1:p.Glu782Ter	ENST00000540549.5:c.2344G>T	4:g.105236286G>T
TET2	ENST00000540549.5	6009	25941	TNKTL8	2634818	2495214	haematopoietic_and_lymphoid_tissue	NS	NS	NS	lymphoid_neoplasm	NK-T_cell_lymphoma	NS	NS	y	150346726	COSV54419550	COSN27731902	c.3409+1414A>G	p.?	Unknown	null	null	38	4:105238765-105238765	+	n	NEUTRAL	0.01467	Confirmed somatic variant	null	673	NS	primary	null	null	ENST00000540549.5:c.3409+1414A>G	4:g.105238765A>G
TET2	ENST00000540549.5	6009	25941	2785972	2785972	2643434	stomach	NS	NS	NS	adenoma	NS	NS	NS	y	150332558	COSV54402591	COSM4605320	c.4140T>C	p.H1380=	Substitution - coding silent	null	null	38	4:105269705-105269705	+	y	NEUTRAL	0.20047	Confirmed somatic variant	27175599	null	surgery fresh/frozen	NS	75	ENSP00000442788.1:p.His1380=	ENST00000540549.5:c.4140T>C	4:g.105269705T>C
TET2	ENST00000540549.5	6009	25941	EOPC-044_tumor_01	2633800	2494196	prostate	NS	NS	NS	carcinoma	NS	NS	NS	y	150367564	COSV54424822	COSN25869097	c.-435C>T	p.?	Unknown	null	null	38	4:105146718-105146718	+	n	NEUTRAL	0.0034	Confirmed somatic variant	null	534	NS	primary	48	null	ENST00000540549.5:c.-435C>T	4:g.105146718C>T
TET2	ENST00000540549.5	6009	25941	PD6413a	1491608	1414766	breast	NS	NS	NS	carcinoma	ductal_carcinoma	NS	NS	y	150368007	COSV54418899	COSM5794149	c.4108G>C	p.G1370R	Substitution - Missense	null	null	38	4:105269673-105269673	+	n	PATHOGENIC	0.99325	Confirmed somatic variant	null	652	NS	primary	null	ENSP00000442788.1:p.Gly1370Arg	ENST00000540549.5:c.4108G>C	4:g.105269673G>C
TET2	ENST00000540549.5	6009	25941	2250187	2250187	2117446	bone	NS	NS	NS	Ewings_sarcoma-peripheral_primitive_neuroectodermal_tumour	NS	NS	NS	y	150351305	COSV54412992	COSM5030554	c.4149A>C	p.R1383S	Substitution - Missense	null	null	38	4:105269714-105269714	+	n	PATHOGENIC	0.84292	Confirmed somatic variant	25223734	null	surgery fresh/frozen	primary	null	ENSP00000442788.1:p.Arg1383Ser	ENST00000540549.5:c.4149A>C	4:g.105269714A>C
TET2	ENST00000540549.5	6009	25941	HCC66T	1919224	1806545	liver	NS	NS	NS	carcinoma	NS	NS	NS	y	150352864	COSV54416779	COSN1284685	c.-173-12179A>G	p.?	Unknown	het	null	38	4:105178181-105178181	+	n	NEUTRAL	0.01638	Variant of unknown origin	null	323	fresh/frozen - NOS	primary	null	null	ENST00000540549.5:c.-173-12179A>G	4:g.105178181A>G
TET2	ENST00000540549.5	6009	25941	T_CCA_JP_1	2688117	2547099	biliary_tract	bile_duct	NS	NS	carcinoma	NS	NS	NS	y	150336573	COSV54429482	COSN27550014	c.-46-8698_-46-8687dup	p.?	Unknown	null	null	38	4:105225210-105225211	+	n	null	null	Confirmed somatic variant	null	653	NS	primary	64	null	ENST00000540549.5:c.-46-8698_-46-8687dup	4:g.105225199_105225210dup
TET2	ENST00000540549.5	6009	25941	CSCC-49-T	2292484	2158548	skin	head_neck	NS	NS	carcinoma	squamous_cell_carcinoma	NS	NS	y	150334898	COSV54410109	COSN15626637	c.3410-75T>C	p.?	Unknown	het	null	38	4:105241264-105241264	+	n	PATHOGENIC	0.81278	Confirmed somatic variant	25303977	null	surgery fresh/frozen	primary	67	null	ENST00000540549.5:c.3410-75T>C	4:g.105241264T>C
TET2	ENST00000540549.5	6009	25941	CSCC-7-T	2292460	2158524	skin	head_neck	NS	NS	carcinoma	squamous_cell_carcinoma	NS	NS	y	150344642	COSV54434780	COSM4479413	c.2321C>T	p.S774L	Substitution - Missense	het	null	38	4:105236263-105236263	+	n	NEUTRAL	0.16888	Confirmed somatic variant	25303977	null	surgery fresh/frozen	primary	60	ENSP00000442788.1:p.Ser774Leu	ENST00000540549.5:c.2321C>T	4:g.105236263C>T
TET2	ENST00000540549.5	6009	25941	MTP24_T1	2875817	2730365	pancreas	NS	NS	NS	other	dysplasia-in_situ_neoplasm	NS	NS	y	150333266	COSV105020525	COSM9861694	c.2926C>T	p.Q976*	Substitution - Nonsense	null	null	38	4:105236868-105236868	+	n	null	0.6692	Confirmed somatic variant	32796935	null	surgery-fixed	NS	83	ENSP00000442788.1:p.Gln976Ter	ENST00000540549.5:c.2926C>T	4:g.105236868C>T
TET2	ENST00000540549.5	6009	25941	5-NB008-T1	2869812	2724809	skin	NS	NS	NS	carcinoma	basal_cell_carcinoma	NS	NS	y	150336759	COSV105021502	COSM9662401	c.2281C>T	p.P761S	Substitution - Missense	null	null	38	4:105236223-105236223	+	n	NEUTRAL	0.04196	Confirmed somatic variant	26950094	null	surgery fresh/frozen	NS	81	ENSP00000442788.1:p.Pro761Ser	ENST00000540549.5:c.2281C>T	4:g.105236223C>T
TET2	ENST00000540549.5	6009	25941	TCGA-AB-2865-03	1650357	1565144	haematopoietic_and_lymphoid_tissue	NS	NS	NS	haematopoietic_neoplasm	acute_myeloid_leukaemia	NS	NS	y	150330712	COSV54416401	COSM1318625	c.2839C>T	p.Q947*	Substitution - Nonsense	het	null	38	4:105236781-105236781	+	n	PATHOGENIC	0.97462	Variant of unknown origin	null	377	blood-bone marrow	NS	75	ENSP00000442788.1:p.Gln947Ter	ENST00000540549.5:c.2839C>T	4:g.105236781C>T
TET2	ENST00000540549.5	6009	25941	C113	2293714	2159778	large_intestine	NS	NS	NS	carcinoma	adenocarcinoma	NS	NS	y	150347348	COSV54407811	COSM4441242	c.2291A>G	p.Q764R	Substitution - Missense	het	null	38	4:105236233-105236233	+	n	null	0.66394	Confirmed somatic variant	24211491	null	NS	NS	null	ENSP00000442788.1:p.Gln764Arg	ENST00000540549.5:c.2291A>G	4:g.105236233A>G
TET2	ENST00000540549.5	6009	25941	PD5158a	1464572	1388424	haematopoietic_and_lymphoid_tissue	NS	NS	NS	haematopoietic_neoplasm	polycythaemia_vera	NS	NS	y	150352653	COSV54403795	COSM3720594	c.5035dup	p.Y1679Lfs*8	Insertion - Frameshift	null	null	38	4:105275545-105275546	+	n	null	null	Confirmed somatic variant	24325359	null	blood-bone marrow	NS	null	ENSP00000442788.1:p.Tyr1679LeufsTer8	ENST00000540549.5:c.5035dup	4:g.105275545dup
TET2	ENST00000540549.5	6009	25941	TCGA-E6-A2P9-01	2198378	2066656	endometrium	NS	NS	NS	carcinoma	endometrioid_carcinoma	NS	NS	y	150346065	COSV99481589	COSM8982960	c.5439A>C	p.Q1813H	Substitution - Missense	null	null	38	4:105275949-105275949	+	n	NEUTRAL	0.15284	Confirmed somatic variant	null	419	NS	NS	65	ENSP00000442788.1:p.Gln1813His	ENST00000540549.5:c.5439A>C	4:g.105275949A>C
TET2	ENST00000540549.5	6009	25941	8058184	2121207	1995443	pancreas	NS	NS	NS	carcinoma	ductal_carcinoma	NS	NS	y	150344554	COSV54434709	COSN7722315	c.-47+9912G>C	p.?	Unknown	null	null	38	4:105200398-105200398	+	n	NEUTRAL	0.01303	Confirmed somatic variant	null	328	NS	NS	null	null	ENST00000540549.5:c.-47+9912G>C	4:g.105200398G>C
TET2	ENST00000540549.5	6009	25941	TCGA-A3-3346-01	1779783	1683782	kidney	NS	NS	NS	carcinoma	clear_cell_renal_cell_carcinoma	NS	NS	y	150344684	COSV54423896	COSM1495695	c.1660C>T	p.P554S	Substitution - Missense	null	null	38	4:105235602-105235602	+	n	NEUTRAL	0.23537	Reported in another cancer sample as somatic	null	416	fresh/frozen - NOS	primary	68	ENSP00000442788.1:p.Pro554Ser	ENST00000540549.5:c.1660C>T	4:g.105235602C>T
TET2	ENST00000540549.5	6009	25941	STC263	2404162	2267014	stomach	NS	NS	NS	carcinoma	diffuse_adenocarcinoma	NS	NS	y	175849321	COSV54435565	COSM5060047	c.5644G>A	p.A1882T	Substitution - Missense	null	null	38	4:105276154-105276154	+	n	PATHOGENIC	0.96863	Confirmed somatic variant	25042771	null	surgery fresh/frozen	primary	54	ENSP00000442788.1:p.Ala1882Thr	ENST00000540549.5:c.5644G>A	4:g.105276154G>A
TET2	ENST00000540549.5	6009	25941	HUB-02-C2-078	2607125	2466837	large_intestine	NS	NS	NS	carcinoma	adenocarcinoma	NS	NS	y	150334973	COSV54410229	COSM6028644	c.5340G>A	p.L1780=	Substitution - coding silent	null	null	38	4:105275850-105275850	+	n	PATHOGENIC	0.72731	Confirmed somatic variant	null	670	organoid culture	NS	null	ENSP00000442788.1:p.Leu1780=	ENST00000540549.5:c.5340G>A	4:g.105275850G>A
TET2	ENST00000540549.5	6009	25941	J03	2815355	2671735	central_nervous_system	brain	NS	NS	glioma	astrocytoma_Grade_II	fibrillary	NS	y	150355045	COSV104371823	COSM9220397	c.548A>G	p.N183S	Substitution - Missense	null	null	38	4:105234490-105234490	+	n	NEUTRAL	0.26701	Confirmed somatic variant	29263181	null	surgery fresh/frozen	NS	37	ENSP00000442788.1:p.Asn183Ser	ENST00000540549.5:c.548A>G	4:g.105234490A>G
TET2	ENST00000540549.5	6009	25941	20613	2378068	2240900	haematopoietic_and_lymphoid_tissue	NS	NS	NS	haematopoietic_neoplasm	acute_myeloid_leukaemia	NS	NS	y	150374811	COSV54419876	COSM5031010	c.3594+3_3594+6del	p.?	Unknown	null	null	38	4:105242930-105242933	+	n	null	null	Confirmed somatic variant	25381062	null	blood-bone marrow	NS	null	null	ENST00000540549.5:c.3594+3_3594+6del	4:g.105242930_105242933del
TET2	ENST00000540549.5	6009	25941	9	2557191	2418616	upper_aerodigestive_tract	mouth	NS	NS	carcinoma	squamous_cell_carcinoma	NS	NS	y	150342521	COSV54419165	COSM5974953	c.1187C>G	p.T396S	Substitution - Missense	null	null	38	4:105235129-105235129	+	n	PATHOGENIC	0.70906	Variant of unknown origin	26934577	null	surgery fresh/frozen	NS	null	ENSP00000442788.1:p.Thr396Ser	ENST00000540549.5:c.1187C>G	4:g.105235129C>G
TET2	ENST00000540549.5	6009	25941	TCGA-41-2572-01	2120363	1994599	central_nervous_system	brain	NS	NS	glioma	astrocytoma_Grade_IV	glioblastoma_multiforme	NS	y	150351295	COSV54412929	COSM3408964	c.802T>G	p.S268A	Substitution - Missense	null	null	38	4:105234744-105234744	+	n	PATHOGENIC	0.85118	Confirmed somatic variant	null	329	NS	NS	67	ENSP00000442788.1:p.Ser268Ala	ENST00000540549.5:c.802T>G	4:g.105234744T>G
TET2	ENST00000540549.5	6009	25941	HKNPC-023-Tumor-SM-64MFE	2640121	2500422	upper_aerodigestive_tract	pharynx	nasopharynx	NS	carcinoma	nasopharyngeal_carcinoma	NS	NS	y	150368211	COSV54405365	COSM6450330	c.1292T>A	p.L431*	Substitution - Nonsense	null	null	38	4:105235234-105235234	+	n	NEUTRAL	0.13946	Confirmed somatic variant	28098136	null	surgery-fixed	recurrent	45	ENSP00000442788.1:p.Leu431Ter	ENST00000540549.5:c.1292T>A	4:g.105235234T>A
TET2	ENST00000540549.5	6009	25941	E13	2566892	2428264	haematopoietic_and_lymphoid_tissue	NS	NS	NS	haematopoietic_neoplasm	chronic_myelomonocytic_leukaemia	NS	NS	y	150370862	COSV54413857	COSM5989643	c.2091del	p.V698Cfs*2	Deletion - Frameshift	null	null	38	4:105236033-105236033	+	n	null	null	Confirmed somatic variant	26648538	null	blood-bone marrow	NS	68	ENSP00000442788.1:p.Val698CysfsTer2	ENST00000540549.5:c.2091del	4:g.105236033del
TET2	ENST00000540549.5	6009	25941	ML_04_T_01	2385636	2248468	skin	NS	NS	NS	carcinoma	NS	NS	NS	y	150350179	COSV54410734	COSN8489862	c.3500+525C>T	p.?	Unknown	null	null	38	4:105241954-105241954	+	n	NEUTRAL	0.00216	Confirmed somatic variant	null	656	NS	primary	71	null	ENST00000540549.5:c.3500+525C>T	4:g.105241954C>T
TET2	ENST00000540549.5	6009	25941	TCGA-BH-A0HF-01	2187797	2056075	breast	NS	NS	NS	carcinoma	NS	NS	NS	y	150340139	COSV99483837	COSN30168392	c.3409+241C>T	p.?	Unknown	null	null	38	4:105237592-105237592	+	n	NEUTRAL	0.06491	Confirmed somatic variant	null	414	NS	NS	77	null	ENST00000540549.5:c.3409+241C>T	4:g.105237592C>T
TET2	ENST00000540549.5	6009	25941	KMM1	2809757	2666427	haematopoietic_and_lymphoid_tissue	NS	NS	NS	lymphoid_neoplasm	plasma_cell_myeloma	NS	NS	y	150352827	COSV54406690	COSM4766124	c.4160A>G	p.N1387S	Substitution - Missense	het	null	38	4:105269725-105269725	+	n	PATHOGENIC	0.98938	Reported in another cancer sample as somatic	30545397	null	cell-line	NS	null	ENSP00000442788.1:p.Asn1387Ser	ENST00000540549.5:c.4160A>G	4:g.105269725A>G
TET2	ENST00000540549.5	6009	25941	TCGA-AA-3947-01	1651071	1565858	large_intestine	colon	ascending	NS	carcinoma	adenocarcinoma	NS	NS	y	150364393	COSV99481064	COSM7545866	c.3602G>A	p.R1201H	Substitution - Missense	null	null	38	4:105243577-105243577	+	n	PATHOGENIC	0.99513	Confirmed somatic variant	null	376	NS	NS	60	ENSP00000442788.1:p.Arg1201His	ENST00000540549.5:c.3602G>A	4:g.105243577G>A
TET2	ENST00000540549.5	6009	25941	CPCG0184-P2	2121437	1995673	prostate	NS	NS	NS	carcinoma	adenocarcinoma	NS	NS	y	150327759	COSV54396998	COSM3760322	c.5284A>G	p.I1762V	Substitution - Missense	null	null	38	4:105275794-105275794	+	n	NEUTRAL	0.14269	Confirmed somatic variant	null	537	NS	NS	null	ENSP00000442788.1:p.Ile1762Val	ENST00000540549.5:c.5284A>G	4:g.105275794A>G
TET2	ENST00000540549.5	6009	25941	TCGA-VQ-A91D-01	2339968	2204951	stomach	NS	NS	NS	carcinoma	adenocarcinoma	NS	NS	y	150357052	COSV99482161	COSM8210811	c.3014dup	p.V1006Gfs*3	Insertion - Frameshift	null	null	38	4:105236956-105236957	+	n	null	null	Confirmed somatic variant	null	541	NS	primary	70	ENSP00000442788.1:p.Val1006GlyfsTer3	ENST00000540549.5:c.3014dup	4:g.105236956dup
TET2	ENST00000540549.5	6009	25941	07-062F2	2575187	2436524	prostate	NS	NS	NS	carcinoma	adenocarcinoma	NS	NS	y	150376144	COSV54410681	COSM5995578	c.4947T>G	p.Y1649*	Substitution - Nonsense	null	null	38	4:105275457-105275457	+	n	NEUTRAL	0.4887	Confirmed somatic variant	26928463	null	autopsy - NOS	metastasis	82	ENSP00000442788.1:p.Tyr1649Ter	ENST00000540549.5:c.4947T>G	4:g.105275457T>G
TET2	ENST00000540549.5	6009	25941	E11	2566890	2428262	haematopoietic_and_lymphoid_tissue	NS	NS	NS	haematopoietic_neoplasm	chronic_myelomonocytic_leukaemia	NS	NS	y	150363394	COSV54426361	COSM5989640	c.4311del	p.K1439Nfs*9	Deletion - Frameshift	null	null	38	4:105272692-105272692	+	n	null	null	Confirmed somatic variant	26648538	null	blood-bone marrow	NS	80	ENSP00000442788.1:p.Lys1439AsnfsTer9	ENST00000540549.5:c.4311del	4:g.105272692del
TET2	ENST00000540549.5	6009	25941	TCGA-D5-6930-01	1651269	1566056	large_intestine	colon	ascending	NS	carcinoma	adenocarcinoma	NS	NS	y	150348046	COSV54434638	COSM1426210	c.2981A>G	p.H994R	Substitution - Missense	null	null	38	4:105236923-105236923	+	n	NEUTRAL	0.0958	Confirmed somatic variant	null	376	NS	NS	67	ENSP00000442788.1:p.His994Arg	ENST00000540549.5:c.2981A>G	4:g.105236923A>G
TET2	ENST00000540549.5	6009	25941	279	2748251	2606954	stomach	NS	NS	NS	carcinoma	NS	NS	NS	y	150346542	COSV99482489	COSM8505370	c.2636_2638del	p.L879del	Deletion - In frame	null	null	38	4:105236578-105236580	+	n	null	null	Confirmed somatic variant	null	683	NS	primary	null	ENSP00000442788.1:p.Leu879del	ENST00000540549.5:c.2636_2638del	4:g.105236578_105236580del
TET2	ENST00000540549.5	6009	25941	0201_CRUK_PC_0201_T1_DNA	2635028	2495424	prostate	NS	NS	NS	carcinoma	adenocarcinoma	NS	NS	y	150339896	COSV54425182	COSN26331586	c.-173-10006A>C	p.?	Unknown	null	null	38	4:105180354-105180354	+	n	NEUTRAL	0.07956	Confirmed somatic variant	null	538	NS	primary	61	null	ENST00000540549.5:c.-173-10006A>C	4:g.105180354A>C
TET2	ENST00000540549.5	6009	25941	ML_43_T_01	2384186	2247018	skin	NS	NS	NS	carcinoma	NS	NS	NS	y	150337283	COSV54423337	COSN15626629	c.3409+1731T>G	p.?	Unknown	null	null	38	4:105239082-105239082	+	n	NEUTRAL	0.00553	Confirmed somatic variant	null	656	NS	metastasis	64	null	ENST00000540549.5:c.3409+1731T>G	4:g.105239082T>G
TET2	ENST00000540549.5	6009	25941	804-02-4TD	2385294	2248126	haematopoietic_and_lymphoid_tissue	NS	NS	NS	lymphoid_neoplasm	chronic_lymphocytic_leukaemia-small_lymphocytic_lymphoma	NS	NS	y	150347608	COSV54407865	COSN19012122	c.-173-2947A>T	p.?	Unknown	null	null	38	4:105187413-105187413	+	n	NEUTRAL	0.02976	Confirmed somatic variant	21642962	340	blood	primary	58	null	ENST00000540549.5:c.-173-2947A>T	4:g.105187413A>T
TET2	ENST00000540549.5	6009	25941	TCGA-AX-A0J0-01	1783376	1687375	endometrium	NS	NS	NS	carcinoma	endometrioid_carcinoma	NS	NS	y	150352853	COSV54400377	COSM200504	c.2866C>A	p.L956I	Substitution - Missense	het	null	38	4:105236808-105236808	+	n	PATHOGENIC	0.96082	Reported in another cancer sample as somatic	null	419	fresh/frozen - NOS	primary	47	ENSP00000442788.1:p.Leu956Ile	ENST00000540549.5:c.2866C>A	4:g.105236808C>A
TET2	ENST00000540549.5	6009	25941	SNUH_G16_S1	2120552	1994788	haematopoietic_and_lymphoid_tissue	NS	NS	NS	haematopoietic_neoplasm	acute_myeloid_leukaemia	NS	NS	y	150327759	COSV54396998	COSM3760322	c.5284A>G	p.I1762V	Substitution - Missense	null	null	38	4:105275794-105275794	+	n	NEUTRAL	0.14269	Confirmed somatic variant	null	544	NS	NS	null	ENSP00000442788.1:p.Ile1762Val	ENST00000540549.5:c.5284A>G	4:g.105275794A>G
TET2	ENST00000540549.5	6009	25941	C0030T	2197795	2066073	kidney	NS	NS	NS	NS	NS	NS	NS	y	150367494	COSV54412371	COSN9898128	c.3804-3037G>T	p.?	Unknown	null	null	38	4:105256582-105256582	+	n	NEUTRAL	0.00063	Confirmed somatic variant	null	588	NS	NS	null	null	ENST00000540549.5:c.3804-3037G>T	4:g.105256582G>T
TET2	ENST00000540549.5	6009	25941	sysucc-1640T	2506615	2368951	large_intestine	NS	NS	NS	carcinoma	adenocarcinoma	NS	NS	y	150356550	COSV54396978	COSM5765489	c.5767G>A	p.E1923K	Substitution - Missense	null	null	38	4:105276277-105276277	+	n	PATHOGENIC	0.96858	Confirmed somatic variant	null	646	NS	primary	81	ENSP00000442788.1:p.Glu1923Lys	ENST00000540549.5:c.5767G>A	4:g.105276277G>A
TET2	ENST00000540549.5	6009	25941	CPCG0233-F1	2340575	2205558	prostate	NS	NS	NS	carcinoma	adenocarcinoma	NS	NS	y	150356340	COSV54398551	COSN27923945	c.*71dup	p.?	Unknown	null	null	38	4:105276590-105276591	+	n	null	null	Confirmed somatic variant	null	537	NS	primary	null	null	ENST00000540549.5:c.*71dup	4:g.105276590dup
TET2	ENST00000540549.5	6009	25941	C0100T	2197804	2066082	kidney	NS	NS	NS	NS	NS	NS	NS	y	150340481	COSV54408798	COSN9898114	c.-174+20773G>C	p.?	Unknown	null	null	38	4:105167752-105167752	+	n	NEUTRAL	0.0028	Confirmed somatic variant	null	588	NS	NS	null	null	ENST00000540549.5:c.-174+20773G>C	4:g.105167752G>C
TET2	ENST00000540549.5	6009	25941	TCGA-A6-5665-01	1650947	1565734	large_intestine	colon	ascending	NS	carcinoma	adenocarcinoma	NS	NS	y	150346640	COSV99481576	COSN30136004	c.3409+1847T>C	p.?	Unknown	null	null	38	4:105239198-105239198	+	n	NEUTRAL	0.01368	Confirmed somatic variant	null	376	NS	NS	84	null	ENST00000540549.5:c.3409+1847T>C	4:g.105239198T>C
TET2	ENST00000540549.5	6009	25941	PCSI_0547_Pa_P_526	2385503	2248335	pancreas	NS	NS	NS	carcinoma	ductal_carcinoma	NS	NS	y	150362010	COSV54433459	COSN17253695	c.3804-2482T>C	p.?	Unknown	null	null	38	4:105257137-105257137	+	n	NEUTRAL	0.02619	Confirmed somatic variant	null	382	NS	primary	47	null	ENST00000540549.5:c.3804-2482T>C	4:g.105257137T>C
TET2	ENST00000540549.5	6009	25941	PD4775a	1432701	1342116	haematopoietic_and_lymphoid_tissue	NS	NS	NS	haematopoietic_neoplasm	myelofibrosis	post-thrombocythaemic-polycythaemic	NS	y	150363921	COSV54396141	COSM3719258	c.3866del	p.C1289Ffs*74	Deletion - Frameshift	null	null	38	4:105259681-105259681	+	n	null	null	Confirmed somatic variant	24325359	null	blood-bone marrow	secondary	null	ENSP00000442788.1:p.Cys1289PhefsTer74	ENST00000540549.5:c.3866del	4:g.105259681del
TET2	ENST00000540549.5	6009	25941	TCGA-AB-2879-03	1650371	1565158	haematopoietic_and_lymphoid_tissue	NS	NS	NS	haematopoietic_neoplasm	acute_myeloid_leukaemia	NS	NS	y	150332137	COSV54404867	COSM43437	c.822del	p.N275Ifs*18	Deletion - Frameshift	het	null	38	4:105234764-105234764	+	n	null	null	Reported in another cancer sample as somatic	null	377	blood-bone marrow	NS	68	ENSP00000442788.1:p.Asn275IlefsTer18	ENST00000540549.5:c.822del	4:g.105234764del
TET2	ENST00000540549.5	6009	25941	NPC0001PT00209T00209	2857345	2712645	upper_aerodigestive_tract	pharynx	nasopharynx	NS	carcinoma	nasopharyngeal_carcinoma	non_keratinizing	NS	y	150327759	COSV54396998	COSM3760322	c.5284A>G	p.I1762V	Substitution - Missense	null	null	38	4:105275794-105275794	+	n	NEUTRAL	0.14269	Reported in another cancer sample as somatic	28851814	null	surgery-fixed	primary	null	ENSP00000442788.1:p.Ile1762Val	ENST00000540549.5:c.5284A>G	4:g.105275794A>G
TET2	ENST00000540549.5	6009	25941	PCSI_0099_Pa_P_526	2340213	2205196	pancreas	NS	NS	NS	carcinoma	ductal_carcinoma	NS	NS	y	150352742	COSV54410387	COSN15962914	c.3409+702A>T	p.?	Unknown	null	null	38	4:105238053-105238053	+	n	NEUTRAL	0.00273	Confirmed somatic variant	null	382	NS	primary	76	null	ENST00000540549.5:c.3409+702A>T	4:g.105238053A>T
TET2	ENST00000540549.5	6009	25941	TCGA-90-A4EE-01	2195081	2063359	lung	NS	NS	NS	carcinoma	squamous_cell_carcinoma	NS	NS	y	175851222	COSV99482211	COSM8758677	c.2251A>T	p.K751*	Substitution - Nonsense	null	null	38	4:105236193-105236193	+	n	PATHOGENIC	0.74035	Confirmed somatic variant	null	418	NS	NS	53	ENSP00000442788.1:p.Lys751Ter	ENST00000540549.5:c.2251A>T	4:g.105236193A>T
TET2	ENST00000540549.5	6009	25941	ESCC_BICR_042T	2456897	2319734	oesophagus	NS	NS	NS	carcinoma	squamous_cell_carcinoma	NS	NS	y	150335169	COSV54430695	COSM5443811	c.4309G>A	p.E1437K	Substitution - Missense	null	null	38	4:105272690-105272690	+	n	PATHOGENIC	0.96533	Confirmed somatic variant	null	582	NS	primary	71	ENSP00000442788.1:p.Glu1437Lys	ENST00000540549.5:c.4309G>A	4:g.105272690G>A
TET2	ENST00000540549.5	6009	25941	SJCBF069	2810346	2667007	haematopoietic_and_lymphoid_tissue	NS	NS	NS	haematopoietic_neoplasm	acute_myeloid_leukaemia	core-binding_factor	inv(16)	y	150348377	COSV54410855	COSM4383898	c.3317_3318del	p.E1106Vfs*23	Deletion - Frameshift	null	null	38	4:105237259-105237260	+	n	null	null	Confirmed somatic variant	27798625	null	blood-bone marrow	primary	19.42	ENSP00000442788.1:p.Glu1106ValfsTer23	ENST00000540549.5:c.3317_3318del	4:g.105237259_105237260del
TET2	ENST00000540549.5	6009	25941	29	2233404	2100988	haematopoietic_and_lymphoid_tissue	NS	NS	NS	lymphoid_neoplasm	peripheral_T_cell_lymphoma_unspecified	NS	NS	y	150327591	COSV54395631	COSM42016	c.4393C>T	p.R1465*	Substitution - Nonsense	null	null	38	4:105272774-105272774	+	n	PATHOGENIC	0.9575	Reported in another cancer sample as somatic	24413734	null	NS	NS	null	ENSP00000442788.1:p.Arg1465Ter	ENST00000540549.5:c.4393C>T	4:g.105272774C>T
TET2	ENST00000540549.5	6009	25941	TCGA-VQ-A8P2-01	2339964	2204947	stomach	NS	NS	NS	carcinoma	adenocarcinoma	NS	NS	y	150367050	COSV99482645	COSM8212034	c.1878G>T	p.Q626H	Substitution - Missense	null	null	38	4:105235820-105235820	+	n	NEUTRAL	0.16017	Confirmed somatic variant	null	541	NS	primary	68	ENSP00000442788.1:p.Gln626His	ENST00000540549.5:c.1878G>T	4:g.105235820G>T
TET2	ENST00000540549.5	6009	25941	PCSI_0171_Pa_P_526	2340901	2205884	pancreas	NS	NS	NS	carcinoma	ductal_carcinoma	NS	NS	y	150376092	COSV54410562	COSN16783907	c.-174+14728G>C	p.?	Unknown	null	null	38	4:105161707-105161707	+	n	NEUTRAL	0.00874	Confirmed somatic variant	null	382	NS	primary	76	null	ENST00000540549.5:c.-174+14728G>C	4:g.105161707G>C
TET2	ENST00000540549.5	6009	25941	GCYC_037_T	2747619	2606322	stomach	NS	NS	NS	carcinoma	NS	NS	NS	y	150332980	COSV99483648	COSN30675723	c.4183-53_4183-52del	p.?	Unknown	null	null	38	4:105272511-105272512	+	n	null	null	Confirmed somatic variant	null	683	NS	primary	null	null	ENST00000540549.5:c.4183-53_4183-52del	4:g.105272511_105272512del
TET2	ENST00000540549.5	6009	25941	P154	2072607	1951962	central_nervous_system	brain	NS	NS	glioma	astrocytoma_Grade_IV	glioblastoma_multiforme	NS	y	150328821	COSV54400519	COSM1737545	c.4069G>C	p.E1357Q	Substitution - Missense	null	null	38	4:105269634-105269634	+	n	PATHOGENIC	0.99018	Confirmed somatic variant	24140581	null	fresh/frozen - NOS	NS	66	ENSP00000442788.1:p.Glu1357Gln	ENST00000540549.5:c.4069G>C	4:g.105269634G>C
TET2	ENST00000540549.5	6009	25941	CPCG0240-F1	2688295	2547277	prostate	NS	NS	NS	carcinoma	adenocarcinoma	NS	NS	y	150354932	COSV54439278	COSN29649450	c.-47+9556dup	p.?	Unknown	null	null	38	4:105200042-105200043	+	n	null	null	Confirmed somatic variant	null	537	NS	primary	65	null	ENST00000540549.5:c.-47+9556dup	4:g.105200042dup
TET2	ENST00000540549.5	6009	25941	CHG-2009-22328T	2634351	2494747	liver	NS	NS	NS	other	neoplasm	NS	NS	y	150369230	COSV54419940	COSN26569316	c.4183-40G>T	p.?	Unknown	null	null	38	4:105272524-105272524	+	n	NEUTRAL	0.10717	Confirmed somatic variant	null	660	NS	primary	28	null	ENST00000540549.5:c.4183-40G>T	4:g.105272524G>T
TET2	ENST00000540549.5	6009	25941	AML6	2145378	2014571	haematopoietic_and_lymphoid_tissue	NS	NS	NS	haematopoietic_neoplasm	acute_myeloid_leukaemia_therapy_related	M3	NS	y	150329740	COSV54398405	COSM41706	c.4354C>T	p.R1452*	Substitution - Nonsense	null	null	38	4:105272735-105272735	+	n	PATHOGENIC	0.88268	Confirmed somatic variant	22817890	null	blood-bone marrow	NS	61	ENSP00000442788.1:p.Arg1452Ter	ENST00000540549.5:c.4354C>T	4:g.105272735C>T
TET2	ENST00000540549.5	6009	25941	PD4951a	1459218	1383189	breast	NS	NS	NS	carcinoma	ductal_carcinoma	NS	NS	y	150367414	COSV54435263	COSN20663599	c.3804-972A>G	p.?	Unknown	null	null	38	4:105258647-105258647	+	n	NEUTRAL	0.00038	Confirmed somatic variant	null	652	NS	primary	null	null	ENST00000540549.5:c.3804-972A>G	4:g.105258647A>G
TET2	ENST00000540549.5	6009	25941	Case_15	2047653	1927935	haematopoietic_and_lymphoid_tissue	NS	NS	NS	haematopoietic_neoplasm	chronic_myelomonocytic_leukaemia	NS	NS	y	150341937	COSV54411193	COSM1724995	c.4544del	p.L1515Cfs*56	Deletion - Frameshift	null	null	38	4:105275054-105275054	+	n	null	null	Confirmed somatic variant	23832012	null	blood-bone marrow	NS	null	ENSP00000442788.1:p.Leu1515CysfsTer56	ENST00000540549.5:c.4544del	4:g.105275054del
TET2	ENST00000540549.5	6009	25941	TARGET-30-PATXHT-01A-01D	2746959	2605662	autonomic_ganglia	NS	NS	NS	neuroblastoma	NS	NS	NS	y	150339196	COSV54438611	COSM7252906	c.74G>T	p.C25F	Substitution - Missense	null	null	38	4:105234016-105234016	+	n	PATHOGENIC	0.84559	Confirmed somatic variant	null	584	NS	primary	3	ENSP00000442788.1:p.Cys25Phe	ENST00000540549.5:c.74G>T	4:g.105234016G>T
TET2	ENST00000540549.5	6009	25941	UPN011-DX	2564699	2426093	haematopoietic_and_lymphoid_tissue	NS	NS	NS	haematopoietic_neoplasm	acute_myeloid_leukaemia	M2	NS	y	150335824	COSV54396367	COSM5985194	c.4094G>T	p.G1365V	Substitution - Missense	null	null	38	4:105269659-105269659	+	n	PATHOGENIC	0.99434	Confirmed somatic variant	26438511	null	blood-bone marrow	primary	83	ENSP00000442788.1:p.Gly1365Val	ENST00000540549.5:c.4094G>T	4:g.105269659G>T
TET2	ENST00000540549.5	6009	25941	RK212_C01	2194728	2063006	liver	NS	NS	NS	carcinoma	NS	NS	NS	y	150352195	COSV54434063	COSN6788937	c.-174+12745A>C	p.?	Unknown	null	null	38	4:105159724-105159724	+	n	NEUTRAL	0.00265	Confirmed somatic variant	null	322	NS	NS	null	null	ENST00000540549.5:c.-174+12745A>C	4:g.105159724A>C
TET2	ENST00000540549.5	6009	25941	02-30519	1629895	1546765	haematopoietic_and_lymphoid_tissue	NS	NS	NS	lymphoid_neoplasm	diffuse_large_B_cell_lymphoma	NS	NS	y	150344099	COSV54427670	COSM220690	c.4472A>G	p.K1491R	Substitution - Missense	null	null	38	4:105272853-105272853	+	n	PATHOGENIC	0.95632	Confirmed somatic variant	21796119	null	fresh/frozen - NOS	NS	null	ENSP00000442788.1:p.Lys1491Arg	ENST00000540549.5:c.4472A>G	4:g.105272853A>G
TET2	ENST00000540549.5	6009	25941	pfg143T	2309675	2174877	stomach	NS	NS	NS	carcinoma	intestinal_adenocarcinoma	NS	NS	y	150367630	COSV54401817	COSM4759848	c.4819T>G	p.S1607A	Substitution - Missense	het	null	38	4:105275329-105275329	+	n	PATHOGENIC	0.89925	Confirmed somatic variant	24816253	null	surgery fresh/frozen	NS	79	ENSP00000442788.1:p.Ser1607Ala	ENST00000540549.5:c.4819T>G	4:g.105275329T>G
TET2	ENST00000540549.5	6009	25941	0231_CRUK_PC_0231_T1_DNA	2635055	2495451	prostate	NS	NS	NS	carcinoma	adenocarcinoma	NS	NS	y	150350798	COSV54406038	COSN26121541	c.-174+4885C>T	p.?	Unknown	null	null	38	4:105151864-105151864	+	n	NEUTRAL	0.01748	Confirmed somatic variant	null	538	NS	primary	48	null	ENST00000540549.5:c.-174+4885C>T	4:g.105151864C>T
TET2	ENST00000540549.5	6009	25941	tumor_4135099	2195302	2063580	haematopoietic_and_lymphoid_tissue	NS	NS	NS	lymphoid_neoplasm	NS	NS	NS	y	150338691	COSV54430607	COSN8369815	c.3803+1095A>G	p.?	Unknown	null	null	38	4:105244873-105244873	+	n	NEUTRAL	0.02011	Confirmed somatic variant	null	440	NS	NS	null	null	ENST00000540549.5:c.3803+1095A>G	4:g.105244873A>G
TET2	ENST00000540549.5	6009	25941	203T	2745858	2604561	liver	NS	NS	NS	other	neoplasm	NS	NS	y	150329820	COSV54417504	COSN29869150	c.*455A>T	p.?	Unknown	null	null	38	4:105276974-105276974	+	n	PATHOGENIC	0.94632	Confirmed somatic variant	null	660	NS	primary	48	null	ENST00000540549.5:c.*455A>T	4:g.105276974A>T
TET2	ENST00000540549.5	6009	25941	TCGA-EB-A44O-01	2121602	1995838	skin	NS	NS	NS	malignant_melanoma	NS	NS	NS	y	150347251	COSV99482882	COSM8129788	c.41T>C	p.L14P	Substitution - Missense	null	null	38	4:105233983-105233983	+	n	PATHOGENIC	0.87996	Confirmed somatic variant	null	540	NS	NS	69	ENSP00000442788.1:p.Leu14Pro	ENST00000540549.5:c.41T>C	4:g.105233983T>C
TET2	ENST00000540549.5	6009	25941	BCN34	2233433	2101017	haematopoietic_and_lymphoid_tissue	NS	NS	NS	lymphoid_neoplasm	peripheral_T_cell_lymphoma_unspecified	NS	NS	y	150352330	COSV54431716	COSM4172349	c.5238_5242del	p.N1746Kfs*5	Deletion - Frameshift	null	null	38	4:105275748-105275752	+	n	null	null	Variant of unknown origin	24413734	null	NS	NS	null	ENSP00000442788.1:p.Asn1746LysfsTer5	ENST00000540549.5:c.5238_5242del	4:g.105275748_105275752del
TET2	ENST00000540549.5	6009	25941	TCGA-MV-A51V-01	2193279	2061557	urinary_tract	bladder	NS	NS	carcinoma	NS	NS	NS	y	150373609	COSV54418578	COSM7144278	c.1347G>C	p.V449=	Substitution - coding silent	null	null	38	4:105235289-105235289	+	n	PATHOGENIC	0.7744	Confirmed somatic variant	null	413	NS	NS	75	ENSP00000442788.1:p.Val449=	ENST00000540549.5:c.1347G>C	4:g.105235289G>C
TET2	ENST00000540549.5	6009	25941	PD5959a	1474102	1397801	breast	NS	NS	NS	carcinoma	ductal_carcinoma	NS	NS	y	150341923	COSV54426653	COSN22274203	c.-46-10053A>T	p.?	Unknown	null	null	38	4:105223844-105223844	+	n	NEUTRAL	0.05106	Confirmed somatic variant	null	652	NS	primary	null	null	ENST00000540549.5:c.-46-10053A>T	4:g.105223844A>T
TET2	ENST00000540549.5	6009	25941	TCGA-FA-A7Q1-01	2269758	2136526	haematopoietic_and_lymphoid_tissue	NS	NS	NS	lymphoid_neoplasm	diffuse_large_B_cell_lymphoma	NS	NS	y	150352977	COSV99484131	COSM8438492	c.944C>T	p.S315F	Substitution - Missense	null	null	38	4:105234886-105234886	+	n	PATHOGENIC	0.89802	Confirmed somatic variant	null	632	NS	NS	null	ENSP00000442788.1:p.Ser315Phe	ENST00000540549.5:c.944C>T	4:g.105234886C>T
TET2	ENST00000540549.5	6009	25941	SW48	2302017	2167300	large_intestine	NS	NS	NS	carcinoma	adenocarcinoma	NS	NS	y	150370271	COSV54435905	COSM2952796	c.3985C>A	p.L1329M	Substitution - Missense	het	null	38	4:105261789-105261789	+	n	PATHOGENIC	0.92818	Variant of unknown origin	24755471	null	cell-line	NS	null	ENSP00000442788.1:p.Leu1329Met	ENST00000540549.5:c.3985C>A	4:g.105261789C>A
TET2	ENST00000540549.5	6009	25941	PD42112a	2894821	2749309	skin	extremity	NS	NS	malignant_melanoma	nodular	NS	NS	y	150367364	COSV54438568	COSM2952726	c.1436G>A	p.R479K	Substitution - Missense	null	null	38	4:105235378-105235378	+	n	null	0.50831	Confirmed somatic variant	33024263	null	surgery-fixed	metastasis	66	ENSP00000442788.1:p.Arg479Lys	ENST00000540549.5:c.1436G>A	4:g.105235378G>A
TET2	ENST00000540549.5	6009	25941	1265T	2507101	2369437	pancreas	NS	NS	NS	carcinoid-endocrine_tumour	NS	NS	NS	y	150340596	COSV54408915	COSN20313421	c.4045-209C>A	p.?	Unknown	null	null	38	4:105269401-105269401	+	n	NEUTRAL	0.01283	Confirmed somatic variant	null	586	NS	primary	74	null	ENST00000540549.5:c.4045-209C>A	4:g.105269401C>A
TET2	ENST00000540549.5	6009	25941	PD_03	2688658	2547640	skin	arm	NS	NS	carcinoma	squamous_cell_carcinoma	NS	NS	y	150374502	COSV54404639	COSM6872678	c.2713G>A	p.D905N	Substitution - Missense	het	null	38	4:105236655-105236655	+	n	PATHOGENIC	0.93119	Confirmed somatic variant	24662767	null	surgery fresh/frozen	NS	64	ENSP00000442788.1:p.Asp905Asn	ENST00000540549.5:c.2713G>A	4:g.105236655G>A
TET2	ENST00000540549.5	6009	25941	RK080_C01	1918861	1806182	liver	NS	NS	NS	carcinoma	NS	NS	NS	y	150344277	COSV54412877	COSN1977944	c.-47+13880_-47+13881del	p.?	Unknown	het	null	38	4:105204366-105204367	+	n	null	null	Variant of unknown origin	null	322	fresh/frozen - NOS	primary	null	null	ENST00000540549.5:c.-47+13880_-47+13881del	4:g.105204366_105204367del
TET2	ENST00000540549.5	6009	25941	0076_CRUK_PC_0076_T1_DNA	2457573	2320410	prostate	NS	NS	NS	carcinoma	adenocarcinoma	NS	NS	y	150339243	COSV54417888	COSM5422731	c.4528C>G	p.Q1510E	Substitution - Missense	null	null	38	4:105272909-105272909	+	n	PATHOGENIC	0.97707	Confirmed somatic variant	null	538	NS	primary	59	ENSP00000442788.1:p.Gln1510Glu	ENST00000540549.5:c.4528C>G	4:g.105272909C>G
TET2	ENST00000540549.5	6009	25941	PET107T	2507122	2369458	pancreas	NS	NS	NS	carcinoid-endocrine_tumour	NS	NS	NS	y	175850526	COSV54421001	COSN22980331	c.-47+5751A>G	p.?	Unknown	null	null	38	4:105196237-105196237	+	n	NEUTRAL	0.03845	Confirmed somatic variant	null	661	NS	primary	41	null	ENST00000540549.5:c.-47+5751A>G	4:g.105196237A>G
TET2	ENST00000540549.5	6009	25941	PD40845j_lo0022	2875094	2729864	urinary_tract	bladder	NS	NS	carcinoma	transitional_cell_carcinoma	non_papillary_transitional_cell_carcinoma_non_invasive	NS	y	150366868	COSV105021422	COSN32106630	c.-174+18351C>T	p.?	Unknown	null	null	38	4:105165330-105165330	+	n	NEUTRAL	0.00351	Confirmed somatic variant	33004514	null	surgery-fixed	NS	67	null	ENST00000540549.5:c.-174+18351C>T	4:g.105165330C>T
TET2	ENST00000540549.5	6009	25941	CHCOSK001	2779625	2637645	biliary_tract	bile_duct	NS	NS	carcinoma	NS	NS	NS	y	150332110	COSV99482975	COSM9104919	c.1736T>A	p.L579Q	Substitution - Missense	null	null	38	4:105235678-105235678	+	n	NEUTRAL	0.06742	Confirmed somatic variant	27267998	null	surgery-fixed	NS	40	ENSP00000442788.1:p.Leu579Gln	ENST00000540549.5:c.1736T>A	4:g.105235678T>A
TET2	ENST00000540549.5	6009	25941	92177	2807582	2664283	stomach	NS	NS	NS	carcinoma	adenocarcinoma	NS	NS	y	150358716	COSV99483859	COSM7993374	c.2691G>T	p.Q897H	Substitution - Missense	null	null	38	4:105236633-105236633	+	n	PATHOGENIC	0.81915	Confirmed somatic variant	24807215	null	surgery fresh/frozen	primary	45	ENSP00000442788.1:p.Gln897His	ENST00000540549.5:c.2691G>T	4:g.105236633G>T
TET2	ENST00000540549.5	6009	25941	T_CCA_TH_20	2745915	2604618	biliary_tract	bile_duct	NS	NS	carcinoma	NS	NS	NS	y	150335891	COSV54396107	COSN27474621	c.3500+523_3500+525del	p.?	Unknown	null	null	38	4:105241952-105241954	+	n	null	null	Confirmed somatic variant	null	653	NS	primary	63	null	ENST00000540549.5:c.3500+523_3500+525del	4:g.105241952_105241954del
TET2	ENST00000540549.5	6009	25941	3N40-VS-3T40	2363607	2226534	oesophagus	NS	NS	NS	carcinoma	squamous_cell_carcinoma	NS	NS	y	150334952	COSV54396486	COSM4981691	c.456T>A	p.S152R	Substitution - Missense	null	null	38	4:105234398-105234398	+	n	PATHOGENIC	0.71424	Confirmed somatic variant	25839328	null	NS	NS	67	ENSP00000442788.1:p.Ser152Arg	ENST00000540549.5:c.456T>A	4:g.105234398T>A
TET2	ENST00000540549.5	6009	25941	H2030	2776257	2634393	lung	NS	NS	NS	carcinoma	adenocarcinoma	NS	NS	y	150336749	COSV54416972	COSM2952828	c.5939C>T	p.T1980I	Substitution - Missense	null	null	38	4:105276449-105276449	+	y	PATHOGENIC	0.94102	Variant of unknown origin	29681454	null	NS	NS	null	ENSP00000442788.1:p.Thr1980Ile	ENST00000540549.5:c.5939C>T	4:g.105276449C>T
TET2	ENST00000540549.5	6009	25941	tumor_4124542	2385491	2248323	haematopoietic_and_lymphoid_tissue	NS	NS	NS	lymphoid_neoplasm	NS	NS	NS	y	150363264	COSV54426267	COSN23121901	c.-173-20397A>T	p.?	Unknown	null	null	38	4:105169963-105169963	+	n	NEUTRAL	0.00243	Confirmed somatic variant	null	440	NS	primary	72	null	ENST00000540549.5:c.-173-20397A>T	4:g.105169963A>T
TET2	ENST00000540549.5	6009	25941	TCGA-CM-6162-01	1651224	1566011	large_intestine	colon	ascending	NS	carcinoma	adenocarcinoma	NS	NS	y	150342129	COSV99484779	COSN30144218	c.3501-147C>T	p.?	Unknown	null	null	38	4:105242687-105242687	+	n	NEUTRAL	0.16449	Confirmed somatic variant	null	376	NS	NS	48	null	ENST00000540549.5:c.3501-147C>T	4:g.105242687C>T
TET2	ENST00000540549.5	6009	25941	TCGA-Z2-A8RT-06	2339487	2204470	skin	NS	NS	NS	malignant_melanoma	NS	NS	NS	y	150357099	COSV99481865	COSM8008076	c.1842G>A	p.G614=	Substitution - coding silent	null	null	38	4:105235784-105235784	+	n	NEUTRAL	0.08027	Confirmed somatic variant	null	540	NS	NS	42	ENSP00000442788.1:p.Gly614=	ENST00000540549.5:c.1842G>A	4:g.105235784G>A
TET2	ENST00000540549.5	6009	25941	T_CCA_JP_2	2688118	2547100	biliary_tract	bile_duct	NS	NS	carcinoma	NS	NS	NS	y	150362653	COSV54424357	COSN27280355	c.-46-9171_-46-9170dup	p.?	Unknown	null	null	38	4:105224727-105224728	+	n	null	null	Confirmed somatic variant	null	653	NS	primary	65	null	ENST00000540549.5:c.-46-9171_-46-9170dup	4:g.105224726_105224727dup
TET2	ENST00000540549.5	6009	25941	EOPC-161_tumor_01	2633742	2494138	prostate	NS	NS	NS	carcinoma	NS	NS	NS	y	150352580	COSV54434334	COSN25886644	c.-46-15084T>G	p.?	Unknown	null	null	38	4:105218813-105218813	+	n	NEUTRAL	0.02714	Confirmed somatic variant	null	534	NS	primary	48	null	ENST00000540549.5:c.-46-15084T>G	4:g.105218813T>G
TET2	ENST00000540549.5	6009	25941	APGI-AMP-2713	2866031	2721108	pancreas	ampulla_of_Vater	NS	NS	carcinoma	ductal_carcinoma	NS	NS	y	150364526	COSV99481092	COSM8933621	c.3765C>T	p.Y1255=	Substitution - coding silent	null	null	38	4:105243740-105243740	+	n	NEUTRAL	0.01625	Confirmed somatic variant	26804919	null	surgery fresh/frozen	NS	null	ENSP00000442788.1:p.Tyr1255=	ENST00000540549.5:c.3765C>T	4:g.105243740C>T
TET2	ENST00000540549.5	6009	25941	PD4947a	1465183	1389030	haematopoietic_and_lymphoid_tissue	NS	NS	NS	haematopoietic_neoplasm	myelofibrosis	post-thrombocythaemic-polycythaemic	NS	y	150340759	COSV54436027	COSM3719378	c.3149C>A	p.S1050*	Substitution - Nonsense	null	null	38	4:105237091-105237091	+	n	PATHOGENIC	0.97335	Confirmed somatic variant	24325359	null	blood-bone marrow	secondary	null	ENSP00000442788.1:p.Ser1050Ter	ENST00000540549.5:c.3149C>A	4:g.105237091C>A
TET2	ENST00000540549.5	6009	25941	20908	2378069	2240901	haematopoietic_and_lymphoid_tissue	NS	NS	NS	haematopoietic_neoplasm	acute_myeloid_leukaemia	NS	NS	y	175849539	COSV54406658	COSM4766111	c.5621A>G	p.E1874G	Substitution - Missense	null	null	38	4:105276131-105276131	+	n	PATHOGENIC	0.97296	Confirmed somatic variant	25381062	null	blood-bone marrow	NS	null	ENSP00000442788.1:p.Glu1874Gly	ENST00000540549.5:c.5621A>G	4:g.105276131A>G
TET2	ENST00000540549.5	6009	25941	TPTCL6	2746138	2604841	haematopoietic_and_lymphoid_tissue	NS	NS	NS	lymphoid_neoplasm	NK-T_cell_lymphoma	NS	NS	y	150362767	COSV54414297	COSN29476035	c.-47+5235dup	p.?	Unknown	null	null	38	4:105195721-105195722	+	n	null	null	Confirmed somatic variant	null	673	NS	primary	55	null	ENST00000540549.5:c.-47+5235dup	4:g.105195721dup
TET2	ENST00000540549.5	6009	25941	NPC38F	2366762	2229620	upper_aerodigestive_tract	pharynx	nasopharynx	NS	carcinoma	nasopharyngeal_carcinoma	NS	NS	y	150359674	COSV54428761	COSM4996387	c.1970C>G	p.S657*	Substitution - Nonsense	null	null	38	4:105235912-105235912	+	n	null	0.62289	Confirmed somatic variant	24952746	null	NS	primary	58	ENSP00000442788.1:p.Ser657Ter	ENST00000540549.5:c.1970C>G	4:g.105235912C>G
TET2	ENST00000540549.5	6009	25941	SWE-51	1862737	1753628	prostate	NS	NS	NS	adenoma	NS	NS	NS	y	175850304	COSV54437945	COSM1180267	c.2914T>G	p.S972A	Substitution - Missense	null	null	38	4:105236856-105236856	+	n	NEUTRAL	0.28883	Confirmed somatic variant	23265383	null	NS	NS	null	ENSP00000442788.1:p.Ser972Ala	ENST00000540549.5:c.2914T>G	4:g.105236856T>G
TET2	ENST00000540549.5	6009	25941	CPCG0184-P1	2121436	1995672	prostate	NS	NS	NS	carcinoma	adenocarcinoma	NS	NS	y	150327759	COSV54396998	COSM3760322	c.5284A>G	p.I1762V	Substitution - Missense	null	null	38	4:105275794-105275794	+	n	NEUTRAL	0.14269	Confirmed somatic variant	null	537	NS	NS	null	ENSP00000442788.1:p.Ile1762Val	ENST00000540549.5:c.5284A>G	4:g.105275794A>G
TET2	ENST00000540549.5	6009	25941	TCGA-BH-A0HF-01	2187797	2056075	breast	NS	NS	NS	carcinoma	NS	NS	NS	y	150340127	COSV54402428	COSM3824891	c.1966C>T	p.P656S	Substitution - Missense	null	null	38	4:105235908-105235908	+	n	NEUTRAL	0.14309	Confirmed somatic variant	null	414	NS	NS	77	ENSP00000442788.1:p.Pro656Ser	ENST00000540549.5:c.1966C>T	4:g.105235908C>T
TET2	ENST00000540549.5	6009	25941	BD114T	2459740	2322577	biliary_tract	bile_duct	NS	NS	carcinoma	NS	NS	NS	y	150349118	COSV54395905	COSM3365443	c.3825G>A	p.G1275=	Substitution - coding silent	null	null	38	4:105259640-105259640	+	n	null	0.68304	Confirmed somatic variant	null	658	NS	primary	60	ENSP00000442788.1:p.Gly1275=	ENST00000540549.5:c.3825G>A	4:g.105259640G>A
TET2	ENST00000540549.5	6009	25941	8016486	1653103	1567890	pancreas	NS	NS	NS	carcinoma	ductal_carcinoma	NS	NS	y	150336095	COSV54406506	COSN7722325	c.3804-5471G>A	p.?	Unknown	null	null	38	4:105254148-105254148	+	n	NEUTRAL	0.02491	Confirmed somatic variant	null	328	fresh/frozen - NOS	primary	null	null	ENST00000540549.5:c.3804-5471G>A	4:g.105254148G>A
TET2	ENST00000540549.5	6009	25941	TCGA-BR-8059-01	2197916	2066194	stomach	NS	NS	NS	carcinoma	adenocarcinoma	NS	NS	y	150347595	COSV99482890	COSM8189962	c.835A>C	p.T279P	Substitution - Missense	null	null	38	4:105234777-105234777	+	n	PATHOGENIC	0.90748	Confirmed somatic variant	null	541	NS	NS	72	ENSP00000442788.1:p.Thr279Pro	ENST00000540549.5:c.835A>C	4:g.105234777A>C
TET2	ENST00000540549.5	6009	25941	CN-AML-CR-19-Dx	2340870	2205853	haematopoietic_and_lymphoid_tissue	NS	NS	NS	haematopoietic_neoplasm	acute_myeloid_leukaemia	NS	NS	y	150344388	COSV54407077	COSM43438	c.5473C>T	p.Q1825*	Substitution - Nonsense	null	null	38	4:105275983-105275983	+	n	PATHOGENIC	0.87919	Confirmed somatic variant	null	544	blood-bone marrow	primary	47	ENSP00000442788.1:p.Gln1825Ter	ENST00000540549.5:c.5473C>T	4:g.105275983C>T
TET2	ENST00000540549.5	6009	25941	ITNET_0935_T	2340716	2205699	pancreas	NS	NS	NS	carcinoid-endocrine_tumour	NS	NS	NS	y	150339572	COSV54418649	COSM4170053	c.4954C>T	p.Q1652*	Substitution - Nonsense	null	null	38	4:105275464-105275464	+	n	PATHOGENIC	0.90466	Confirmed somatic variant	null	650	NS	primary	40	ENSP00000442788.1:p.Gln1652Ter	ENST00000540549.5:c.4954C>T	4:g.105275464C>T
TET2	ENST00000540549.5	6009	25941	5-VS037-T1	2869862	2724859	skin	NS	NS	NS	carcinoma	basal_cell_carcinoma	NS	NS	y	150367826	COSV105021357	COSM9753886	c.1237C>T	p.P413S	Substitution - Missense	null	null	38	4:105235179-105235179	+	n	NEUTRAL	0.09943	Confirmed somatic variant	26950094	null	surgery fresh/frozen	NS	83	ENSP00000442788.1:p.Pro413Ser	ENST00000540549.5:c.1237C>T	4:g.105235179C>T
TET2	ENST00000540549.5	6009	25941	TCGA-EE-A20C-06	2121628	1995864	skin	NS	NS	NS	malignant_melanoma	NS	NS	NS	y	150343673	COSV99482826	COSM7946421	c.1420C>T	p.P474S	Substitution - Missense	null	null	38	4:105235362-105235362	+	n	NEUTRAL	0.18515	Confirmed somatic variant	null	540	NS	NS	59	ENSP00000442788.1:p.Pro474Ser	ENST00000540549.5:c.1420C>T	4:g.105235362C>T
TET2	ENST00000540549.5	6009	25941	PD42099a	2894830	2749318	skin	head_neck	NS	NS	malignant_melanoma	lentigo_maligna	NS	NS	y	150354570	COSV54439775	COSM2952811	c.4820C>T	p.S1607L	Substitution - Missense	null	null	38	4:105275330-105275330	+	n	PATHOGENIC	0.9625	Confirmed somatic variant	33024263	null	surgery-fixed	metastasis	60	ENSP00000442788.1:p.Ser1607Leu	ENST00000540549.5:c.4820C>T	4:g.105275330C>T
TET2	ENST00000540549.5	6009	25941	C0002T	2197744	2066022	kidney	NS	NS	NS	NS	NS	NS	NS	y	150352324	COSV54431703	COSN9898124	c.-46-21185A>G	p.?	Unknown	null	null	38	4:105212712-105212712	+	n	NEUTRAL	0.002	Confirmed somatic variant	null	588	NS	NS	null	null	ENST00000540549.5:c.-46-21185A>G	4:g.105212712A>G
TET2	ENST00000540549.5	6009	25941	1320T	2507115	2369451	pancreas	NS	NS	NS	carcinoid-endocrine_tumour	NS	NS	NS	y	150347910	COSV54411143	COSN20322798	c.3803+7172G>A	p.?	Unknown	null	null	38	4:105250950-105250950	+	n	NEUTRAL	0.01127	Confirmed somatic variant	null	586	NS	primary	69	null	ENST00000540549.5:c.3803+7172G>A	4:g.105250950G>A
TET2	ENST00000540549.5	6009	25941	CSCC-49-T	2292484	2158548	skin	head_neck	NS	NS	carcinoma	squamous_cell_carcinoma	NS	NS	y	150334906	COSV54410118	COSM4496811	c.4832C>T	p.S1611F	Substitution - Missense	het	null	38	4:105275342-105275342	+	n	PATHOGENIC	0.94209	Confirmed somatic variant	25303977	null	surgery fresh/frozen	primary	67	ENSP00000442788.1:p.Ser1611Phe	ENST00000540549.5:c.4832C>T	4:g.105275342C>T
TET2	ENST00000540549.5	6009	25941	PD40845j_lo0022	2875094	2729864	urinary_tract	bladder	NS	NS	carcinoma	transitional_cell_carcinoma	non_papillary_transitional_cell_carcinoma_non_invasive	NS	y	150366886	COSV105021423	COSN32106631	c.-173-14576C>A	p.?	Unknown	null	null	38	4:105175784-105175784	+	n	NEUTRAL	0.00515	Confirmed somatic variant	33004514	null	surgery-fixed	NS	67	null	ENST00000540549.5:c.-173-14576C>A	4:g.105175784C>A
TET2	ENST00000540549.5	6009	25941	TCGA-FS-A1ZB-06	2121754	1995990	skin	NS	NS	NS	malignant_melanoma	NS	NS	NS	y	150344170	COSV99483436	COSM8036441	c.201G>T	p.K67N	Substitution - Missense	null	null	38	4:105234143-105234143	+	n	PATHOGENIC	0.90117	Confirmed somatic variant	null	540	NS	NS	57	ENSP00000442788.1:p.Lys67Asn	ENST00000540549.5:c.201G>T	4:g.105234143G>T
TET2	ENST00000540549.5	6009	25941	RK190_C01	2194733	2063011	liver	NS	NS	NS	carcinoma	NS	NS	NS	y	175850397	COSV54438022	COSN6788936	c.-174+6637T>A	p.?	Unknown	null	null	38	4:105153616-105153616	+	n	NEUTRAL	0.01037	Confirmed somatic variant	null	322	NS	NS	null	null	ENST00000540549.5:c.-174+6637T>A	4:g.105153616T>A
TET2	ENST00000540549.5	6009	25941	LUAD-F00365	1765238	1669558	lung	NS	NS	NS	carcinoma	adenocarcinoma	NS	NS	y	150367447	COSV54435460	COSM340680	c.1876C>G	p.Q626E	Substitution - Missense	null	null	38	4:105235818-105235818	+	n	NEUTRAL	0.31609	Variant of unknown origin	22980975	null	surgery - NOS	primary	70	ENSP00000442788.1:p.Gln626Glu	ENST00000540549.5:c.1876C>G	4:g.105235818C>G
TET2	ENST00000540549.5	6009	25941	3	2757108	2615751	eye	uveal_tract	NS	NS	malignant_melanoma	NS	NS	NS	y	150338839	COSV54409754	COSM327337	c.2599T>C	p.Y867H	Substitution - Missense	null	null	38	4:105236541-105236541	+	y	PATHOGENIC	0.91977	Reported in another cancer sample as somatic	28892047	null	short-term culture	metastasis	null	ENSP00000442788.1:p.Tyr867His	ENST00000540549.5:c.2599T>C	4:g.105236541T>C
TET2	ENST00000540549.5	6009	25941	TCGA-DA-A1HV-06	2121567	1995803	skin	NS	NS	NS	malignant_melanoma	NS	NS	NS	y	150337243	COSV54402602	COSM3598857	c.2044C>T	p.H682Y	Substitution - Missense	null	null	38	4:105235986-105235986	+	n	NEUTRAL	0.43019	Confirmed somatic variant	null	540	NS	NS	75	ENSP00000442788.1:p.His682Tyr	ENST00000540549.5:c.2044C>T	4:g.105235986C>T
TET2	ENST00000540549.5	6009	25941	sysucc-311T	2456736	2319573	large_intestine	NS	NS	NS	carcinoma	adenocarcinoma	NS	NS	y	175850445	COSV54438052	COSN19706356	c.3500+35T>G	p.?	Unknown	null	null	38	4:105241464-105241464	+	n	PATHOGENIC	0.89661	Confirmed somatic variant	null	646	NS	primary	54	null	ENST00000540549.5:c.3500+35T>G	4:g.105241464T>G
TET2	ENST00000540549.5	6009	25941	T4503	2658364	2518523	large_intestine	NS	NS	NS	carcinoma	adenocarcinoma	NS	NS	y	150336558	COSV54429456	COSM6800095	c.2090C>T	p.P697L	Substitution - Missense	null	null	38	4:105236032-105236032	+	n	NEUTRAL	0.11252	Confirmed somatic variant	27149842	null	NS	NS	82.58	ENSP00000442788.1:p.Pro697Leu	ENST00000540549.5:c.2090C>T	4:g.105236032C>T
TET2	ENST00000540549.5	6009	25941	TCGA-FJ-A3Z7-01	2193283	2061561	urinary_tract	bladder	NS	NS	carcinoma	NS	NS	NS	y	150368702	COSV54415336	COSM3775458	c.105G>A	p.Q35=	Substitution - coding silent	null	null	38	4:105234047-105234047	+	n	PATHOGENIC	0.85374	Confirmed somatic variant	null	413	NS	NS	76	ENSP00000442788.1:p.Gln35=	ENST00000540549.5:c.105G>A	4:g.105234047G>A
TET2	ENST00000540549.5	6009	25941	CPCG0409-F1	2340097	2205080	prostate	NS	NS	NS	carcinoma	adenocarcinoma	NS	NS	y	150353086	COSV54432540	COSN29587493	c.-46-16687dup	p.?	Unknown	null	null	38	4:105217210-105217211	+	n	null	null	Confirmed somatic variant	null	537	NS	primary	null	null	ENST00000540549.5:c.-46-16687dup	4:g.105217210dup
TET2	ENST00000540549.5	6009	25941	2838822	2838822	2694592	haematopoietic_and_lymphoid_tissue	NS	NS	NS	haematopoietic_neoplasm	acute_myeloid_leukaemia	NS	NS	y	150348808	COSV54420395	COSM1318623	c.2871dup	p.Q958Tfs*14	Insertion - Frameshift	null	null	38	4:105236813-105236814	+	n	null	null	Variant of unknown origin	31648334	null	blood-bone marrow	primary	null	ENSP00000442788.1:p.Gln958ThrfsTer14	ENST00000540549.5:c.2871dup	4:g.105236813dup
TET2	ENST00000540549.5	6009	25941	ESCC_51	2479557	2342317	oesophagus	NS	NS	NS	carcinoma	squamous_cell_carcinoma	NS	NS	y	150340276	COSV54396437	COSM87161	c.4138C>T	p.H1380Y	Substitution - Missense	null	null	38	4:105269703-105269703	+	n	PATHOGENIC	0.984	Confirmed somatic variant	26873401	null	NS	NS	57	ENSP00000442788.1:p.His1380Tyr	ENST00000540549.5:c.4138C>T	4:g.105269703C>T
TET2	ENST00000540549.5	6009	25941	GCTK_308_T	2747533	2606236	stomach	NS	NS	NS	carcinoma	NS	NS	NS	y	150369690	COSV99482487	COSM8477858	c.3939G>C	p.G1313=	Substitution - coding silent	null	null	38	4:105259754-105259754	+	n	PATHOGENIC	0.87	Confirmed somatic variant	null	683	NS	primary	null	ENSP00000442788.1:p.Gly1313=	ENST00000540549.5:c.3939G>C	4:g.105259754G>C
TET2	ENST00000540549.5	6009	25941	LAU108	1675359	1588298	skin	arm	NS	NS	malignant_melanoma	NS	NS	NS	y	150343131	COSV54417663	COSM233565	c.275G>A	p.G92E	Substitution - Missense	het	null	38	4:105234217-105234217	+	n	PATHOGENIC	0.93009	Reported in another cancer sample as somatic	22197931	null	cell-line	NS	null	ENSP00000442788.1:p.Gly92Glu	ENST00000540549.5:c.275G>A	4:g.105234217G>A
TET2	ENST00000540549.5	6009	25941	TCGA-D8-A1J8-01	2187786	2056064	breast	NS	NS	NS	carcinoma	NS	NS	NS	y	150334825	COSV99481280	COSM7675189	c.742C>G	p.H248D	Substitution - Missense	null	null	38	4:105234684-105234684	+	n	PATHOGENIC	0.9599	Confirmed somatic variant	null	414	NS	NS	77	ENSP00000442788.1:p.His248Asp	ENST00000540549.5:c.742C>G	4:g.105234684C>G
TET2	ENST00000540549.5	6009	25941	5-VS031-T1	2869851	2724848	skin	NS	NS	NS	carcinoma	basal_cell_carcinoma	NS	NS	y	150361458	COSV105021149	COSM9734556	c.1306C>T	p.H436Y	Substitution - Missense	null	null	38	4:105235248-105235248	+	n	NEUTRAL	0.21326	Confirmed somatic variant	26950094	null	surgery fresh/frozen	NS	65	ENSP00000442788.1:p.His436Tyr	ENST00000540549.5:c.1306C>T	4:g.105235248C>T
TET2	ENST00000540549.5	6009	25941	T_CCA_SG_18	2688090	2547072	biliary_tract	bile_duct	NS	NS	carcinoma	NS	NS	NS	y	150346875	COSV54400893	COSN27220136	c.4044+2269del	p.?	Unknown	null	null	38	4:105264117-105264117	+	n	null	null	Confirmed somatic variant	null	653	NS	primary	71	null	ENST00000540549.5:c.4044+2269del	4:g.105264117del
TET2	ENST00000540549.5	6009	25941	CHC2707T	2634370	2494766	liver	NS	NS	NS	other	neoplasm	NS	NS	y	150365929	COSV54426436	COSN24985190	c.3804-2791T>C	p.?	Unknown	null	null	38	4:105256828-105256828	+	n	NEUTRAL	0.00339	Confirmed somatic variant	null	381	NS	primary	78	null	ENST00000540549.5:c.3804-2791T>C	4:g.105256828T>C
TET2	ENST00000540549.5	6009	25941	T_CCA_SG_17	2745925	2604628	biliary_tract	bile_duct	NS	NS	carcinoma	NS	NS	NS	y	150329684	COSV54395625	COSN27205691	c.-47+13782_-47+13783dup	p.?	Unknown	null	null	38	4:105204269-105204270	+	n	null	null	Confirmed somatic variant	null	653	NS	primary	76	null	ENST00000540549.5:c.-47+13782_-47+13783dup	4:g.105204268_105204269dup
TET2	ENST00000540549.5	6009	25941	EXTERN_MELA_20140924_097	2839478	2695244	skin	lower_leg	NS	NS	malignant_melanoma	NS	NS	NS	y	150359461	COSV54422866	COSM6953784	c.1496C>T	p.P499L	Substitution - Missense	null	null	38	4:105235438-105235438	+	n	NEUTRAL	0.37702	Confirmed somatic variant	28467829	null	surgery fresh/frozen	primary	null	ENSP00000442788.1:p.Pro499Leu	ENST00000540549.5:c.1496C>T	4:g.105235438C>T
TET2	ENST00000540549.5	6009	25941	TCGA-AB-2845-03	1650337	1565124	haematopoietic_and_lymphoid_tissue	NS	NS	NS	haematopoietic_neoplasm	acute_myeloid_leukaemia	NS	NS	y	150333372	COSV54410380	COSM87140	c.3921del	p.K1308Sfs*55	Deletion - Frameshift	null	null	38	4:105259736-105259736	+	n	null	null	Confirmed somatic variant	null	377	blood-bone marrow	NS	37	ENSP00000442788.1:p.Lys1308SerfsTer55	ENST00000540549.5:c.3921del	4:g.105259736del
TET2	ENST00000540549.5	6009	25941	TCGA-BR-6452-01	2197940	2066218	stomach	NS	NS	NS	carcinoma	adenocarcinoma	NS	NS	y	150364445	COSV54413626	COSM4121118	c.558G>A	p.E186=	Substitution - coding silent	null	null	38	4:105234500-105234500	+	n	null	0.64206	Confirmed somatic variant	null	541	NS	NS	78	ENSP00000442788.1:p.Glu186=	ENST00000540549.5:c.558G>A	4:g.105234500G>A
TET2	ENST00000540549.5	6009	25941	PD10055a	1711791	1619617	haematopoietic_and_lymphoid_tissue	NS	NS	NS	haematopoietic_neoplasm	myelofibrosis	post-thrombocythaemic-polycythaemic	NS	y	150341470	COSV54410051	COSM132898	c.5038C>T	p.Q1680*	Substitution - Nonsense	null	null	38	4:105275548-105275548	+	n	PATHOGENIC	0.87895	Confirmed somatic variant	24325359	null	blood-bone marrow	secondary	null	ENSP00000442788.1:p.Gln1680Ter	ENST00000540549.5:c.5038C>T	4:g.105275548C>T
TET2	ENST00000540549.5	6009	25941	TCGA-AD-6964-01	1651148	1565935	large_intestine	caecum	NS	NS	carcinoma	adenocarcinoma	NS	NS	y	150366675	COSV99480889	COSN30118913	c.3409+626A>G	p.?	Unknown	null	null	38	4:105237977-105237977	+	n	NEUTRAL	0.2575	Confirmed somatic variant	null	376	NS	NS	58	null	ENST00000540549.5:c.3409+626A>G	4:g.105237977A>G
TET2	ENST00000540549.5	6009	25941	TCGA-BF-A1Q0-01	2121497	1995733	skin	NS	NS	NS	malignant_melanoma	NS	NS	NS	y	150328277	COSV99482287	COSM7865648	c.492C>A	p.T164=	Substitution - coding silent	null	null	38	4:105234434-105234434	+	n	NEUTRAL	0.11196	Confirmed somatic variant	null	540	NS	NS	80	ENSP00000442788.1:p.Thr164=	ENST00000540549.5:c.492C>A	4:g.105234434C>A
TET2	ENST00000540549.5	6009	25941	PD4955a	1459226	1383197	breast	NS	NS	NS	carcinoma	ductal_carcinoma	NS	NS	y	150368540	COSV54396552	COSN21735259	c.-47+11731A>G	p.?	Unknown	null	null	38	4:105202217-105202217	+	n	NEUTRAL	0.02253	Confirmed somatic variant	null	652	NS	primary	null	null	ENST00000540549.5:c.-47+11731A>G	4:g.105202217A>G
TET2	ENST00000540549.5	6009	25941	T1154	2296082	2161685	large_intestine	colon	transverse	NS	carcinoma	adenocarcinoma	NS	NS	y	150334089	COSV54406759	COSM4733144	c.286C>T	p.R96C	Substitution - Missense	null	null	38	4:105234228-105234228	+	n	PATHOGENIC	0.9739	Confirmed somatic variant	25344691	null	NS	NS	68.33	ENSP00000442788.1:p.Arg96Cys	ENST00000540549.5:c.286C>T	4:g.105234228C>T
TET2	ENST00000540549.5	6009	25941	RK308_C01	2194686	2062964	liver	NS	NS	NS	carcinoma	NS	NS	NS	y	175850370	COSV54437989	COSM3767626	c.722C>T	p.A241V	Substitution - Missense	null	null	38	4:105234664-105234664	+	n	PATHOGENIC	0.8828	Confirmed somatic variant	null	322	NS	NS	null	ENSP00000442788.1:p.Ala241Val	ENST00000540549.5:c.722C>T	4:g.105234664C>T
TET2	ENST00000540549.5	6009	25941	122	2748094	2606797	stomach	NS	NS	NS	carcinoma	NS	NS	NS	y	150370548	COSV99480125	COSM8497539	c.3160G>T	p.V1054L	Substitution - Missense	null	null	38	4:105237102-105237102	+	n	PATHOGENIC	0.93185	Confirmed somatic variant	null	683	NS	primary	null	ENSP00000442788.1:p.Val1054Leu	ENST00000540549.5:c.3160G>T	4:g.105237102G>T
TET2	ENST00000540549.5	6009	25941	2324292	2324292	2189401	haematopoietic_and_lymphoid_tissue	lymph_node	NS	NS	lymphoid_neoplasm	angioimmunoblastic_T_cell_lymphoma	NS	NS	y	150328841	COSV54395690	COSM41850	c.1630C>T	p.R544*	Substitution - Nonsense	null	null	38	4:105235572-105235572	+	n	NEUTRAL	0.14676	Confirmed somatic variant	24584070	null	surgery fresh/frozen	NS	38	ENSP00000442788.1:p.Arg544Ter	ENST00000540549.5:c.1630C>T	4:g.105235572C>T
TET2	ENST00000540549.5	6009	25941	NPC0001PT00443T00443	2857349	2712649	upper_aerodigestive_tract	pharynx	nasopharynx	NS	carcinoma	nasopharyngeal_carcinoma	non_keratinizing	NS	y	150327759	COSV54396998	COSM3760322	c.5284A>G	p.I1762V	Substitution - Missense	null	null	38	4:105275794-105275794	+	n	NEUTRAL	0.14269	Reported in another cancer sample as somatic	28851814	null	surgery-fixed	primary	null	ENSP00000442788.1:p.Ile1762Val	ENST00000540549.5:c.5284A>G	4:g.105275794A>G
TET2	ENST00000540549.5	6009	25941	AOCS-163-1-4	2196332	2064610	ovary	NS	NS	NS	carcinoma	mixed_adenosquamous_carcinoma	NS	NS	y	150349137	COSV54395923	COSN9583209	c.-174+15221G>A	p.?	Unknown	null	null	38	4:105162200-105162200	+	n	NEUTRAL	0.06399	Confirmed somatic variant	null	585	NS	NS	null	null	ENST00000540549.5:c.-174+15221G>A	4:g.105162200G>A
TET2	ENST00000540549.5	6009	25941	PT35	2521292	2383635	skin	NS	NS	NS	carcinoma	basal_cell_carcinoma	NS	NS	y	175848896	COSV54408385	COSM5912146	c.1375C>T	p.P459S	Substitution - Missense	null	null	38	4:105235317-105235317	+	n	NEUTRAL	0.09349	Confirmed somatic variant	25759019	null	surgery fresh/frozen	NS	null	ENSP00000442788.1:p.Pro459Ser	ENST00000540549.5:c.1375C>T	4:g.105235317C>T
TET2	ENST00000540549.5	6009	25941	SNUH_G73_S1	2263337	2130321	haematopoietic_and_lymphoid_tissue	NS	NS	NS	haematopoietic_neoplasm	acute_myeloid_leukaemia	NS	NS	y	150332539	COSV54412643	COSM4415178	c.3117G>A	p.S1039=	Substitution - coding silent	null	null	38	4:105237059-105237059	+	y	NEUTRAL	0.06246	Confirmed somatic variant	null	544	blood-bone marrow	primary	null	ENSP00000442788.1:p.Ser1039=	ENST00000540549.5:c.3117G>A	4:g.105237059G>A
TET2	ENST00000540549.5	6009	25941	11T	2745835	2604538	liver	NS	NS	NS	other	neoplasm	NS	NS	y	150352546	COSV54419702	COSN29415016	c.-174+5888G>T	p.?	Unknown	null	null	38	4:105152867-105152867	+	n	NEUTRAL	0.02158	Confirmed somatic variant	null	660	NS	primary	61	null	ENST00000540549.5:c.-174+5888G>T	4:g.105152867G>T
TET2	ENST00000540549.5	6009	25941	ILMN15	2816775	2673126	large_intestine	colon	ascending	NS	carcinoma	adenocarcinoma	NS	NS	y	150349309	COSV54417179	COSM5945070	c.5588C>T	p.A1863V	Substitution - Missense	null	null	38	4:105276098-105276098	+	n	PATHOGENIC	0.95641	Confirmed somatic variant	29937994	null	surgery fresh/frozen	NS	46	ENSP00000442788.1:p.Ala1863Val	ENST00000540549.5:c.5588C>T	4:g.105276098C>T
TET2	ENST00000540549.5	6009	25941	TCGA-AX-A2HJ-01	2198260	2066538	endometrium	NS	NS	NS	carcinoma	endometrioid_carcinoma	NS	NS	y	150352201	COSV99485031	COSM9080752	c.687A>T	p.T229=	Substitution - coding silent	null	null	38	4:105234629-105234629	+	n	null	0.62978	Confirmed somatic variant	null	419	NS	NS	35	ENSP00000442788.1:p.Thr229=	ENST00000540549.5:c.687A>T	4:g.105234629A>T
TET2	ENST00000540549.5	6009	25941	PD11760a	1768230	1672485	breast	NS	NS	NS	carcinoma	ductal_carcinoma	NS	NS	y	150368674	COSV54415270	COSN21824987	c.4045-1794G>T	p.?	Unknown	null	null	38	4:105267816-105267816	+	n	NEUTRAL	0.01037	Confirmed somatic variant	null	652	NS	NS	null	null	ENST00000540549.5:c.4045-1794G>T	4:g.105267816G>T
TET2	ENST00000540549.5	6009	25941	E12	2566891	2428263	haematopoietic_and_lymphoid_tissue	NS	NS	NS	haematopoietic_neoplasm	chronic_myelomonocytic_leukaemia	NS	NS	y	150335148	COSV54395454	COSM1716784	c.3501-1G>A	p.?	Unknown	null	null	38	4:105242833-105242833	+	n	PATHOGENIC	0.99242	Confirmed somatic variant	26648538	null	blood-bone marrow	NS	57	null	ENST00000540549.5:c.3501-1G>A	4:g.105242833G>A
TET2	ENST00000540549.5	6009	25941	RK036_C01	1918829	1806150	liver	NS	NS	NS	carcinoma	NS	NS	NS	y	150371778	COSV54395898	COSN1977929	c.-174+13729A>G	p.?	Unknown	het	null	38	4:105160708-105160708	+	n	NEUTRAL	0.0079	Variant of unknown origin	null	322	fresh/frozen - NOS	primary	null	null	ENST00000540549.5:c.-174+13729A>G	4:g.105160708A>G
TET2	ENST00000540549.5	6009	25941	PD8999a	1613698	1532746	breast	NS	NS	NS	carcinoma	ductal_carcinoma	NS	NS	y	150344077	COSV54427662	COSN22527919	c.-47+10474C>A	p.?	Unknown	null	null	38	4:105200960-105200960	+	n	NEUTRAL	0.00215	Confirmed somatic variant	null	652	NS	NS	null	null	ENST00000540549.5:c.-47+10474C>A	4:g.105200960C>A
TET2	ENST00000540549.5	6009	25941	TCGA-EK-A2RJ-01	2263069	2130053	cervix	NS	NS	NS	carcinoma	squamous_cell_carcinoma	NS	NS	y	150327482	COSV54433433	COSN15626638	c.3500+261C>T	p.?	Unknown	null	null	38	4:105241690-105241690	+	n	NEUTRAL	0.30754	Confirmed somatic variant	null	415	NS	primary	51	null	ENST00000540549.5:c.3500+261C>T	4:g.105241690C>T
TET2	ENST00000540549.5	6009	25941	T2448	2658241	2518400	large_intestine	NS	NS	NS	carcinoma	adenocarcinoma	NS	NS	y	150343606	COSV54429176	COSM96486	c.1557del	p.F519Lfs*14	Deletion - Frameshift	null	null	38	4:105235499-105235499	+	n	null	null	Confirmed somatic variant	27149842	null	NS	NS	68.58	ENSP00000442788.1:p.Phe519LeufsTer14	ENST00000540549.5:c.1557del	4:g.105235499del
TET2	ENST00000540549.5	6009	25941	GBM20-R3	2813470	2669862	central_nervous_system	brain	NS	NS	glioma	gliomatosis_cerebri	NS	NS	y	150350850	COSV99482127	COSM9209455	c.836C>T	p.T279I	Substitution - Missense	null	null	38	4:105234778-105234778	+	n	PATHOGENIC	0.73723	Confirmed somatic variant	28263318	null	surgery fresh/frozen	recurrent	57	ENSP00000442788.1:p.Thr279Ile	ENST00000540549.5:c.836C>T	4:g.105234778C>T
TET2	ENST00000540549.5	6009	25941	RK084_C01	1918864	1806185	liver	NS	NS	NS	carcinoma	NS	NS	NS	y	150365670	COSV54432478	COSM1633397	c.384_385dup	p.Q129Pfs*17	Insertion - Frameshift	het	null	38	4:105234327-105234328	+	n	null	null	Variant of unknown origin	null	322	fresh/frozen - NOS	primary	null	ENSP00000442788.1:p.Gln129ProfsTer17	ENST00000540549.5:c.384_385dup	4:g.105234326_105234327dup
TET2	ENST00000540549.5	6009	25941	TCGA-FW-A3R5-06	2185962	2054259	skin	NS	NS	NS	malignant_melanoma	NS	NS	NS	y	150357522	COSV54412329	COSM3916903	c.274G>A	p.G92R	Substitution - Missense	null	null	38	4:105234216-105234216	+	n	PATHOGENIC	0.96087	Confirmed somatic variant	null	540	NS	NS	68	ENSP00000442788.1:p.Gly92Arg	ENST00000540549.5:c.274G>A	4:g.105234216G>A
TET2	ENST00000540549.5	6009	25941	RK245_C01	2341029	2206012	liver	NS	NS	NS	carcinoma	NS	NS	NS	y	150347355	COSV54407856	COSN16438553	c.3803+5780C>T	p.?	Unknown	null	null	38	4:105249558-105249558	+	n	NEUTRAL	0.00445	Confirmed somatic variant	null	322	NS	primary	72	null	ENST00000540549.5:c.3803+5780C>T	4:g.105249558C>T
TET2	ENST00000540549.5	6009	25941	TCGA-55-7570-01	1914018	1802300	lung	right_upper_lobe	NS	NS	carcinoma	adenocarcinoma	NS	NS	y	150343148	COSV54417709	COSM6165887	c.724G>T	p.V242L	Substitution - Missense	null	null	38	4:105234666-105234666	+	n	PATHOGENIC	0.76723	Variant of unknown origin	null	417	fresh/frozen - NOS	primary	60	ENSP00000442788.1:p.Val242Leu	ENST00000540549.5:c.724G>T	4:g.105234666G>T
TET2	ENST00000540549.5	6009	25941	TCGA-AJ-A3BH-01	2198467	2066745	endometrium	NS	NS	NS	carcinoma	endometrioid_carcinoma	NS	NS	y	150364526	COSV99481092	COSM8933621	c.3765C>T	p.Y1255=	Substitution - coding silent	null	null	38	4:105243740-105243740	+	n	NEUTRAL	0.01625	Confirmed somatic variant	null	419	NS	NS	81	ENSP00000442788.1:p.Tyr1255=	ENST00000540549.5:c.3765C>T	4:g.105243740C>T
TET2	ENST00000540549.5	6009	25941	CRC-37T	2456778	2319615	large_intestine	NS	NS	NS	carcinoma	adenocarcinoma	NS	NS	y	150337686	COSV54409396	COSM5479691	c.278G>A	p.G93E	Substitution - Missense	null	null	38	4:105234220-105234220	+	n	PATHOGENIC	0.79637	Confirmed somatic variant	null	646	NS	primary	62	ENSP00000442788.1:p.Gly93Glu	ENST00000540549.5:c.278G>A	4:g.105234220G>A
TET2	ENST00000540549.5	6009	25941	TCGA-G2-A2EJ-01	1898122	1786806	urinary_tract	bladder	NS	NS	carcinoma	NS	NS	NS	y	150353482	COSV54424961	COSM1309589	c.2073T>G	p.T691=	Substitution - coding silent	null	null	38	4:105236015-105236015	+	n	NEUTRAL	0.14087	Confirmed somatic variant	null	413	fresh/frozen - NOS	primary	56	ENSP00000442788.1:p.Thr691=	ENST00000540549.5:c.2073T>G	4:g.105236015T>G
TET2	ENST00000540549.5	6009	25941	ESCC_26	2479534	2342294	oesophagus	NS	NS	NS	carcinoma	squamous_cell_carcinoma	NS	NS	y	150343801	COSV54405016	COSM5627118	c.4045-1G>A	p.?	Unknown	null	null	38	4:105269609-105269609	+	n	PATHOGENIC	0.99352	Confirmed somatic variant	26873401	null	NS	NS	70	null	ENST00000540549.5:c.4045-1G>A	4:g.105269609G>A
TET2	ENST00000540549.5	6009	25941	ESCC_5	2479517	2342277	oesophagus	NS	NS	NS	carcinoma	squamous_cell_carcinoma	NS	NS	y	150358582	COSV54402626	COSM5623256	c.3473C>A	p.A1158E	Substitution - Missense	null	null	38	4:105241402-105241402	+	n	PATHOGENIC	0.9928	Confirmed somatic variant	26873401	null	NS	NS	72	ENSP00000442788.1:p.Ala1158Glu	ENST00000540549.5:c.3473C>A	4:g.105241402C>A
TET2	ENST00000540549.5	6009	25941	M91PT	2671712	2531271	pleura	NS	NS	NS	mesothelioma	biphasic	NS	NS	y	150367705	COSV54413261	COSM211734	c.4579C>T	p.Q1527*	Substitution - Nonsense	null	null	38	4:105275089-105275089	+	n	NEUTRAL	0.48472	Confirmed somatic variant	26928227	null	surgery fresh/frozen	primary	68	ENSP00000442788.1:p.Gln1527Ter	ENST00000540549.5:c.4579C>T	4:g.105275089C>T
TET2	ENST00000540549.5	6009	25941	TCGA-P3-A6T0-01	2193488	2061766	upper_aerodigestive_tract	head_neck	NS	NS	carcinoma	squamous_cell_carcinoma	NS	NS	y	175850480	COSV99485205	COSM8305929	c.3155A>G	p.K1052R	Substitution - Missense	null	null	38	4:105237097-105237097	+	n	PATHOGENIC	0.96157	Confirmed somatic variant	null	627	NS	NS	47	ENSP00000442788.1:p.Lys1052Arg	ENST00000540549.5:c.3155A>G	4:g.105237097A>G
TET2	ENST00000540549.5	6009	25941	T_CCA_SG_12	2688085	2547067	biliary_tract	bile_duct	NS	NS	carcinoma	NS	NS	NS	y	150329660	COSV54409819	COSN27212029	c.-174+5619_-174+5622del	p.?	Unknown	null	null	38	4:105152598-105152601	+	n	null	null	Confirmed somatic variant	null	653	NS	primary	61	null	ENST00000540549.5:c.-174+5619_-174+5622del	4:g.105152598_105152601del
TET2	ENST00000540549.5	6009	25941	CPCG0233-F1	2340575	2205558	prostate	NS	NS	NS	carcinoma	adenocarcinoma	NS	NS	y	150327759	COSV54396998	COSM3760322	c.5284A>G	p.I1762V	Substitution - Missense	null	null	38	4:105275794-105275794	+	n	NEUTRAL	0.14269	Confirmed somatic variant	null	537	NS	primary	null	ENSP00000442788.1:p.Ile1762Val	ENST00000540549.5:c.5284A>G	4:g.105275794A>G
TET2	ENST00000540549.5	6009	25941	TCGA-AC-A62V-01	2263056	2130040	breast	NS	NS	NS	carcinoma	NS	NS	NS	y	150365751	COSV99483233	COSN30163763	c.3500+588C>T	p.?	Unknown	null	null	38	4:105242017-105242017	+	n	NEUTRAL	0.00948	Confirmed somatic variant	null	414	NS	primary	58	null	ENST00000540549.5:c.3500+588C>T	4:g.105242017C>T
TET2	ENST00000540549.5	6009	25941	TCGA-NH-A6GB-01	2263168	2130152	large_intestine	colon	NS	NS	carcinoma	adenocarcinoma	NS	NS	y	150341412	COSV99485330	COSN30118092	c.3410-578A>T	p.?	Unknown	null	null	38	4:105240761-105240761	+	n	NEUTRAL	0.01383	Confirmed somatic variant	null	376	NS	primary	71	null	ENST00000540549.5:c.3410-578A>T	4:g.105240761A>T
TET2	ENST00000540549.5	6009	25941	RK144_C01	2194694	2062972	liver	NS	NS	NS	carcinoma	NS	NS	NS	y	150352320	COSV54419432	COSN6788949	c.-46-16350A>G	p.?	Unknown	null	null	38	4:105217547-105217547	+	n	NEUTRAL	0.03854	Confirmed somatic variant	null	322	NS	NS	null	null	ENST00000540549.5:c.-46-16350A>G	4:g.105217547A>G
TET2	ENST00000540549.5	6009	25941	XHDG41	2306045	2171316	biliary_tract	gallbladder	NS	NS	carcinoma	adenocarcinoma	NS	NS	y	150328951	COSV54400654	COSN15663025	c.*298C>T	p.?	Unknown	null	null	38	4:105276817-105276817	+	y	NEUTRAL	0.11372	Confirmed somatic variant	24997986	null	NS	NS	null	null	ENST00000540549.5:c.*298C>T	4:g.105276817C>T
TET2	ENST00000540549.5	6009	25941	CSCC-15-T	2292463	2158527	skin	head_neck	NS	NS	carcinoma	squamous_cell_carcinoma	NS	NS	y	150330973	COSV54397350	COSM4461676	c.1216C>T	p.L406F	Substitution - Missense	het	null	38	4:105235158-105235158	+	n	null	0.58893	Confirmed somatic variant	25303977	null	surgery fresh/frozen	metastasis	66	ENSP00000442788.1:p.Leu406Phe	ENST00000540549.5:c.1216C>T	4:g.105235158C>T
TET2	ENST00000540549.5	6009	25941	CSCC-10-T	2292461	2158525	skin	head_neck	NS	NS	carcinoma	squamous_cell_carcinoma	NS	NS	y	150337283	COSV54423337	COSN15626629	c.3409+1731T>G	p.?	Unknown	het	null	38	4:105239082-105239082	+	n	NEUTRAL	0.00553	Confirmed somatic variant	25303977	null	surgery fresh/frozen	primary	76	null	ENST00000540549.5:c.3409+1731T>G	4:g.105239082T>G
TET2	ENST00000540549.5	6009	25941	H1568	2776237	2634373	lung	NS	NS	NS	carcinoma	adenocarcinoma	NS	NS	y	150335741	COSV54412573	COSM5941242	c.100C>T	p.L34F	Substitution - Missense	null	null	38	4:105234042-105234042	+	n	PATHOGENIC	0.8083	Reported in another cancer sample as somatic	29681454	null	NS	NS	48	ENSP00000442788.1:p.Leu34Phe	ENST00000540549.5:c.100C>T	4:g.105234042C>T
TET2	ENST00000540549.5	6009	25941	U87	2491106	2353752	central_nervous_system	brain	NS	NS	glioma	astrocytoma_Grade_IV	glioblastoma_multiforme	NS	y	150361012	COSV54401422	COSN20100400	c.*330dup	p.?	Unknown	null	null	38	4:105276849-105276850	+	n	null	null	Variant of unknown origin	26496030	null	cell-line	NS	null	null	ENST00000540549.5:c.*330dup	4:g.105276849dup
TET2	ENST00000540549.5	6009	25941	84	2748056	2606759	stomach	NS	NS	NS	carcinoma	NS	NS	NS	y	150339851	COSV54425105	COSM5879027	c.3896A>C	p.K1299T	Substitution - Missense	null	null	38	4:105259711-105259711	+	n	PATHOGENIC	0.99063	Confirmed somatic variant	null	683	NS	primary	null	ENSP00000442788.1:p.Lys1299Thr	ENST00000540549.5:c.3896A>C	4:g.105259711A>C
TET2	ENST00000540549.5	6009	25941	2017_AML_05_T	2688197	2547179	haematopoietic_and_lymphoid_tissue	NS	NS	NS	haematopoietic_neoplasm	acute_myeloid_leukaemia	NS	NS	y	150347585	COSV54407728	COSN20301697	c.-46-11025C>T	p.?	Unknown	null	null	38	4:105222872-105222872	+	n	NEUTRAL	0.00621	Confirmed somatic variant	null	544	blood-bone marrow	primary	22	null	ENST00000540549.5:c.-46-11025C>T	4:g.105222872C>T
TET2	ENST00000540549.5	6009	25941	TCGA-BP-4160-01	2120447	1994683	kidney	NS	NS	NS	carcinoma	clear_cell_renal_cell_carcinoma	NS	NS	y	150347236	COSV54407603	COSM3365445	c.5142T>G	p.N1714K	Substitution - Missense	null	null	38	4:105275652-105275652	+	n	NEUTRAL	0.22808	Confirmed somatic variant	null	416	NS	NS	67	ENSP00000442788.1:p.Asn1714Lys	ENST00000540549.5:c.5142T>G	4:g.105275652T>G
TET2	ENST00000540549.5	6009	25941	Pat_24_B	2492861	2355475	NS	NS	NS	NS	malignant_melanoma	NS	NS	NS	y	150328459	COSV54399321	COSM5865528	c.2279T>A	p.F760Y	Substitution - Missense	null	null	38	4:105236221-105236221	+	n	NEUTRAL	0.29481	Confirmed somatic variant	24265153	null	surgery-fixed	NS	55	ENSP00000442788.1:p.Phe760Tyr	ENST00000540549.5:c.2279T>A	4:g.105236221T>A
TET2	ENST00000540549.5	6009	25941	PD4956a	1459228	1383199	breast	NS	NS	NS	carcinoma	ductal_carcinoma	NS	NS	y	150357801	COSV54434908	COSN21935992	c.-46-17525T>G	p.?	Unknown	null	null	38	4:105216372-105216372	+	n	NEUTRAL	0.02383	Confirmed somatic variant	null	652	NS	primary	null	null	ENST00000540549.5:c.-46-17525T>G	4:g.105216372T>G
TET2	ENST00000540549.5	6009	25941	TCGA-AJ-A5DW-01	2263048	2130032	endometrium	NS	NS	NS	carcinoma	endometrioid_carcinoma	NS	NS	y	175849305	COSV99483008	COSN31585227	c.3501-642C>A	p.?	Unknown	null	null	38	4:105242192-105242192	+	n	NEUTRAL	0.04056	Confirmed somatic variant	null	419	NS	primary	56	null	ENST00000540549.5:c.3501-642C>A	4:g.105242192C>A
TET2	ENST00000540549.5	6009	25941	CSCC-29-T	2292470	2158534	skin	head_neck	NS	NS	carcinoma	squamous_cell_carcinoma	NS	NS	y	150367543	COSV54424796	COSN15626627	c.3409+584C>T	p.?	Unknown	het	null	38	4:105237935-105237935	+	n	NEUTRAL	0.0024	Confirmed somatic variant	25303977	null	surgery fresh/frozen	primary	70	null	ENST00000540549.5:c.3409+584C>T	4:g.105237935C>T
TET2	ENST00000540549.5	6009	25941	11-028L1	2575189	2436526	prostate	NS	NS	NS	carcinoma	adenocarcinoma	NS	NS	y	150361764	COSV54404545	COSN24300441	c.3410-1767G>A	p.?	Unknown	null	null	38	4:105239572-105239572	+	n	NEUTRAL	0.00992	Confirmed somatic variant	26928463	null	autopsy - NOS	metastasis	57	null	ENST00000540549.5:c.3410-1767G>A	4:g.105239572G>A
TET2	ENST00000540549.5	6009	25941	T463	2658537	2518696	large_intestine	NS	NS	NS	carcinoma	adenocarcinoma	NS	NS	y	150346861	COSV54429912	COSM6800097	c.1674C>T	p.H558=	Substitution - coding silent	null	null	38	4:105235616-105235616	+	n	NEUTRAL	0.06609	Confirmed somatic variant	27149842	null	NS	NS	71.66	ENSP00000442788.1:p.His558=	ENST00000540549.5:c.1674C>T	4:g.105235616C>T
TET2	ENST00000540549.5	6009	25941	TCGA-77-8143-01	2195219	2063497	lung	NS	NS	NS	carcinoma	squamous_cell_carcinoma	NS	NS	y	150376792	COSV99481859	COSM8726303	c.2630A>G	p.D877G	Substitution - Missense	null	null	38	4:105236572-105236572	+	n	PATHOGENIC	0.71745	Confirmed somatic variant	null	418	NS	NS	76	ENSP00000442788.1:p.Asp877Gly	ENST00000540549.5:c.2630A>G	4:g.105236572A>G
TET2	ENST00000540549.5	6009	25941	BCN2	2233409	2100993	haematopoietic_and_lymphoid_tissue	NS	NS	NS	lymphoid_neoplasm	peripheral_T_cell_lymphoma_unspecified	NS	NS	y	150361299	COSV54411784	COSM4172346	c.684A>C	p.K228N	Substitution - Missense	null	null	38	4:105234626-105234626	+	n	PATHOGENIC	0.87349	Variant of unknown origin	24413734	null	NS	NS	null	ENSP00000442788.1:p.Lys228Asn	ENST00000540549.5:c.684A>C	4:g.105234626A>C
TET2	ENST00000540549.5	6009	25941	2521243	2521243	2383589	skin	face	NS	NS	carcinoma	basal_cell_carcinoma	NS	NS	y	150354677	COSV54420540	COSM5886367	c.5149C>T	p.H1717Y	Substitution - Missense	null	null	38	4:105275659-105275659	+	n	null	0.69971	Confirmed somatic variant	25759019	null	surgery fresh/frozen	recurrent	null	ENSP00000442788.1:p.His1717Tyr	ENST00000540549.5:c.5149C>T	4:g.105275659C>T
TET2	ENST00000540549.5	6009	25941	TCGA-D3-A3CB-06	2121531	1995767	skin	NS	NS	NS	malignant_melanoma	NS	NS	NS	y	150340039	COSV99483827	COSM8136197	c.2635C>A	p.L879I	Substitution - Missense	null	null	38	4:105236577-105236577	+	n	NEUTRAL	0.11172	Confirmed somatic variant	null	540	NS	NS	39	ENSP00000442788.1:p.Leu879Ile	ENST00000540549.5:c.2635C>A	4:g.105236577C>A
TET2	ENST00000540549.5	6009	25941	C0020T	2197797	2066075	kidney	NS	NS	NS	NS	NS	NS	NS	y	150342223	COSV54429680	COSN9898119	c.-173-7121T>A	p.?	Unknown	null	null	38	4:105183239-105183239	+	n	NEUTRAL	0.03893	Confirmed somatic variant	null	588	NS	NS	null	null	ENST00000540549.5:c.-173-7121T>A	4:g.105183239T>A
TET2	ENST00000540549.5	6009	25941	TCGA-BS-A0UJ-01	1783474	1687473	endometrium	NS	NS	NS	carcinoma	endometrioid_carcinoma	NS	NS	y	150350895	COSV54425482	COSM1049752	c.2038A>G	p.R680G	Substitution - Missense	het	null	38	4:105235980-105235980	+	n	NEUTRAL	0.18279	Variant of unknown origin	null	419	fresh/frozen - NOS	primary	68	ENSP00000442788.1:p.Arg680Gly	ENST00000540549.5:c.2038A>G	4:g.105235980A>G
TET2	ENST00000540549.5	6009	25941	AOCS-141-8-0	2186506	2054803	ovary	NS	NS	NS	carcinoma	mixed_adenosquamous_carcinoma	NS	NS	y	150342940	COSV54423664	COSN9583207	c.-174+12962T>G	p.?	Unknown	null	null	38	4:105159941-105159941	+	n	NEUTRAL	0.00432	Confirmed somatic variant	null	585	NS	NS	null	null	ENST00000540549.5:c.-174+12962T>G	4:g.105159941T>G
TET2	ENST00000540549.5	6009	25941	TCGA-AA-3815-01	1901051	1789731	large_intestine	caecum	NS	NS	carcinoma	adenocarcinoma	NS	NS	y	150346039	COSV99481588	COSN30137285	c.3409+1499C>T	p.?	Unknown	null	null	38	4:105238850-105238850	+	n	NEUTRAL	0.00403	Confirmed somatic variant	null	376	fresh/frozen - NOS	primary	65	null	ENST00000540549.5:c.3409+1499C>T	4:g.105238850C>T
TET2	ENST00000540549.5	6009	25941	SJCBF112	2810388	2667049	haematopoietic_and_lymphoid_tissue	NS	NS	NS	haematopoietic_neoplasm	acute_myeloid_leukaemia	core-binding_factor	t(8;21)	y	150338032	COSV99482396	COSM9179153	c.2738_2739insCCCC	p.Q913Hfs*12	Insertion - Frameshift	null	null	38	4:105236680-105236681	+	n	null	null	Confirmed somatic variant	27798625	null	blood-bone marrow	primary	8.12	ENSP00000442788.1:p.Gln913HisfsTer12	ENST00000540549.5:c.2738_2739insCCCC	4:g.105236680_105236681insCCCC
TET2	ENST00000540549.5	6009	25941	TCGA-EK-A3GM-01	2262925	2129909	cervix	NS	NS	NS	carcinoma	squamous_cell_carcinoma	NS	NS	y	150351333	COSV99483891	COSN31481306	c.3409+1395C>A	p.?	Unknown	null	null	38	4:105238746-105238746	+	n	NEUTRAL	0.06114	Confirmed somatic variant	null	415	NS	primary	65	null	ENST00000540549.5:c.3409+1395C>A	4:g.105238746C>A
TET2	ENST00000540549.5	6009	25941	115T	2745832	2604535	liver	NS	NS	NS	other	neoplasm	NS	NS	y	150368911	COSV54395617	COSN29921487	c.4538-405A>G	p.?	Unknown	null	null	38	4:105274643-105274643	+	n	NEUTRAL	0.00903	Confirmed somatic variant	null	660	NS	primary	55	null	ENST00000540549.5:c.4538-405A>G	4:g.105274643A>G
TET2	ENST00000540549.5	6009	25941	RK241_C01	2340826	2205809	liver	NS	NS	NS	carcinoma	NS	NS	NS	y	150376599	COSV54400664	COSN15688961	c.3803+4186C>T	p.?	Unknown	null	null	38	4:105247964-105247964	+	n	NEUTRAL	0.00169	Confirmed somatic variant	null	322	NS	primary	49	null	ENST00000540549.5:c.3803+4186C>T	4:g.105247964C>T
TET2	ENST00000540549.5	6009	25941	YURAY	2439359	2302200	skin	NS	NS	NS	malignant_melanoma	NS	NS	NS	y	150350391	COSV54421498	COSM5400252	c.839C>T	p.S280F	Substitution - Missense	het	null	38	4:105234781-105234781	+	n	PATHOGENIC	0.93671	Confirmed somatic variant	26214590	null	fresh/frozen - NOS	metastasis	84	ENSP00000442788.1:p.Ser280Phe	ENST00000540549.5:c.839C>T	4:g.105234781C>T
TET2	ENST00000540549.5	6009	25941	TCGA-AB-2937-03	1650429	1565216	haematopoietic_and_lymphoid_tissue	NS	NS	NS	haematopoietic_neoplasm	acute_myeloid_leukaemia	NS	NS	y	150359909	COSV54397739	COSM211705	c.375del	p.F125Lfs*3	Deletion - Frameshift	het	null	38	4:105234317-105234317	+	n	null	null	Variant of unknown origin	null	377	blood-bone marrow	NS	36	ENSP00000442788.1:p.Phe125LeufsTer3	ENST00000540549.5:c.375del	4:g.105234317del
TET2	ENST00000540549.5	6009	25941	TCGA-AJ-A3BH-01	2198467	2066745	endometrium	NS	NS	NS	carcinoma	endometrioid_carcinoma	NS	NS	y	150364504	COSV99481083	COSN31553603	c.3409+585C>A	p.?	Unknown	null	null	38	4:105237936-105237936	+	n	NEUTRAL	0.00047	Confirmed somatic variant	null	419	NS	NS	81	null	ENST00000540549.5:c.3409+585C>A	4:g.105237936C>A
TET2	ENST00000540549.5	6009	25941	SJALL018367-R	2823982	2679810	haematopoietic_and_lymphoid_tissue	NS	NS	NS	lymphoid_neoplasm	acute_lymphoblastic_B_cell_leukaemia	NS	NS	y	150362195	COSV104597562	COSN31962316	c.3410-1221A>G	p.?	Unknown	null	null	38	4:105240118-105240118	+	y	NEUTRAL	0.01567	Confirmed somatic variant	31697823	null	blood-bone marrow	recurrent	2.35	null	ENST00000540549.5:c.3410-1221A>G	4:g.105240118A>G
TET2	ENST00000540549.5	6009	25941	APGI-CC-2289	2866090	2721167	biliary_tract	bile_duct	NS	NS	carcinoma	adenocarcinoma	NS	NS	y	150353346	COSV105020683	COSM9635393	c.2387A>G	p.E796G	Substitution - Missense	null	null	38	4:105236329-105236329	+	n	PATHOGENIC	0.86594	Confirmed somatic variant	26804919	null	surgery fresh/frozen	NS	null	ENSP00000442788.1:p.Glu796Gly	ENST00000540549.5:c.2387A>G	4:g.105236329A>G
TET2	ENST00000540549.5	6009	25941	PD11349a	1749328	1654169	breast	NS	NS	NS	carcinoma	NS	NS	NS	y	150334937	COSV54410181	COSN21591678	c.-174+11649C>G	p.?	Unknown	null	null	38	4:105158628-105158628	+	n	NEUTRAL	0.02507	Confirmed somatic variant	null	652	NS	NS	null	null	ENST00000540549.5:c.-174+11649C>G	4:g.105158628C>G
TET2	ENST00000540549.5	6009	25941	T_CCA_SG_8	2688140	2547122	biliary_tract	bile_duct	NS	NS	carcinoma	NS	NS	NS	y	150358604	COSV54431449	COSN27430251	c.3955-678del	p.?	Unknown	null	null	38	4:105261081-105261081	+	n	null	null	Confirmed somatic variant	null	653	NS	primary	57	null	ENST00000540549.5:c.3955-678del	4:g.105261081del
TET2	ENST00000540549.5	6009	25941	PD7279a	1536086	1458418	haematopoietic_and_lymphoid_tissue	NS	NS	NS	haematopoietic_neoplasm	polycythaemia_vera	NS	NS	y	150359900	COSV54397687	COSM3720075	c.4974G>T	p.L1658=	Substitution - coding silent	null	null	38	4:105275484-105275484	+	n	NEUTRAL	0.12164	Confirmed somatic variant	24325359	null	blood-bone marrow	secondary	null	ENSP00000442788.1:p.Leu1658=	ENST00000540549.5:c.4974G>T	4:g.105275484G>T
TET2	ENST00000540549.5	6009	25941	EXTERN_MELA_20140505_063	2839306	2695072	skin	shoulder	NS	NS	malignant_melanoma	NS	NS	NS	y	150360838	COSV54424377	COSM6916568	c.5332C>T	p.H1778Y	Substitution - Missense	null	null	38	4:105275842-105275842	+	n	PATHOGENIC	0.88092	Confirmed somatic variant	28467829	null	surgery fresh/frozen	metastasis	null	ENSP00000442788.1:p.His1778Tyr	ENST00000540549.5:c.5332C>T	4:g.105275842C>T
TET2	ENST00000540549.5	6009	25941	TCGA-A8-A085-01	1899694	1788378	breast	NS	NS	NS	carcinoma	NS	NS	NS	y	150330846	COSV54397237	COSM447196	c.264T>C	p.C88=	Substitution - coding silent	null	null	38	4:105234206-105234206	+	n	NEUTRAL	0.13764	Confirmed somatic variant	null	414	fresh/frozen - NOS	primary	44	ENSP00000442788.1:p.Cys88=	ENST00000540549.5:c.264T>C	4:g.105234206T>C
TET2	ENST00000540549.5	6009	25941	T_CCA_RO_5	2688130	2547112	biliary_tract	bile_duct	NS	NS	carcinoma	NS	NS	NS	y	150358504	COSV54398323	COSN27536429	c.-173-5179del	p.?	Unknown	null	null	38	4:105185181-105185181	+	n	null	null	Confirmed somatic variant	null	653	NS	primary	69	null	ENST00000540549.5:c.-173-5179del	4:g.105185181del
TET2	ENST00000540549.5	6009	25941	578	2131838	2005902	upper_aerodigestive_tract	mouth	NS	NS	carcinoma	squamous_cell_carcinoma	NS	NS	y	150371834	COSV54409297	COSM3723842	c.5203G>A	p.G1735R	Substitution - Missense	null	null	38	4:105275713-105275713	+	n	PATHOGENIC	0.93235	Confirmed somatic variant	23619168	null	fresh/frozen - NOS	NS	65	ENSP00000442788.1:p.Gly1735Arg	ENST00000540549.5:c.5203G>A	4:g.105275713G>A
TET2	ENST00000540549.5	6009	25941	RK214_C01	2194711	2062989	liver	NS	NS	NS	carcinoma	NS	NS	NS	y	175849230	COSV54435528	COSN6788964	c.4045-1162A>G	p.?	Unknown	null	null	38	4:105268448-105268448	+	n	NEUTRAL	0.00395	Confirmed somatic variant	null	322	NS	NS	null	null	ENST00000540549.5:c.4045-1162A>G	4:g.105268448A>G
TET2	ENST00000540549.5	6009	25941	388	2267360	2134128	oesophagus	middle_third	NS	NS	carcinoma	squamous_cell_carcinoma	NS	NS	y	150365787	COSV54411071	COSM4427468	c.1925A>G	p.Q642R	Substitution - Missense	null	null	38	4:105235867-105235867	+	n	null	0.63975	Confirmed somatic variant	25151357	null	surgery fresh/frozen	primary	40	ENSP00000442788.1:p.Gln642Arg	ENST00000540549.5:c.1925A>G	4:g.105235867A>G
TET2	ENST00000540549.5	6009	25941	TCGA-33-4547-01	1781090	1685089	lung	NS	NS	NS	carcinoma	squamous_cell_carcinoma	NS	NS	y	150336959	COSV54399131	COSM732046	c.367C>A	p.R123S	Substitution - Missense	null	null	38	4:105234309-105234309	+	n	NEUTRAL	0.0607	Confirmed somatic variant	null	418	fresh/frozen - NOS	primary	68	ENSP00000442788.1:p.Arg123Ser	ENST00000540549.5:c.367C>A	4:g.105234309C>A
TET2	ENST00000540549.5	6009	25941	S00838_1	2480825	2343570	lung	NS	NS	NS	carcinoma	small_cell_carcinoma	NS	NS	y	150335181	COSV54404739	COSM211684	c.1876C>T	p.Q626*	Substitution - Nonsense	null	null	38	4:105235818-105235818	+	n	NEUTRAL	0.29961	Confirmed somatic variant	26168399	null	surgery fresh/frozen	primary	73	ENSP00000442788.1:p.Gln626Ter	ENST00000540549.5:c.1876C>T	4:g.105235818C>T
TET2	ENST00000540549.5	6009	25941	TARGET-30-PAPVXS	1898490	1787174	autonomic_ganglia	NS	NS	NS	neuroblastoma	NS	NS	NS	y	150336223	COSV54431162	COSM1288429	c.2144A>G	p.N715S	Substitution - Missense	null	null	38	4:105236086-105236086	+	n	null	0.55616	Variant of unknown origin	23334666	null	NS	NS	null	ENSP00000442788.1:p.Asn715Ser	ENST00000540549.5:c.2144A>G	4:g.105236086A>G
TET2	ENST00000540549.5	6009	25941	8016470	1842414	1735679	pancreas	NS	NS	NS	carcinoma	ductal_carcinoma	NS	NS	y	150342767	COSV54423626	COSN7722323	c.3803+1240C>T	p.?	Unknown	null	null	38	4:105245018-105245018	+	n	NEUTRAL	0.00457	Confirmed somatic variant	null	328	cell-line	NS	null	null	ENST00000540549.5:c.3803+1240C>T	4:g.105245018C>T
TET2	ENST00000540549.5	6009	25941	442	2267413	2134181	oesophagus	middle_third	NS	NS	carcinoma	squamous_cell_carcinoma	NS	NS	y	175849496	COSV54427217	COSM4434676	c.4993_4994insGACC	p.D1665Gfs*6	Insertion - Frameshift	null	null	38	4:105275503-105275504	+	n	null	null	Confirmed somatic variant	25151357	null	surgery fresh/frozen	primary	58	ENSP00000442788.1:p.Asp1665GlyfsTer6	ENST00000540549.5:c.4993_4994insGACC	4:g.105275503_105275504insGACC
TET2	ENST00000540549.5	6009	25941	LP6008336-DNA_G01	2789411	2646634	oesophagus	NS	NS	NS	carcinoma	adenocarcinoma	NS	NS	y	150332670	COSV99482189	COSN30381306	c.4045-3070T>C	p.?	Unknown	null	null	38	4:105266540-105266540	+	n	NEUTRAL	0.02327	Confirmed somatic variant	null	535	NS	primary	57	null	ENST00000540549.5:c.4045-3070T>C	4:g.105266540T>C
TET2	ENST00000540549.5	6009	25941	GCYC_369_T	2747615	2606318	stomach	NS	NS	NS	carcinoma	NS	NS	NS	y	150347083	COSV54418469	COSM5945063	c.4535C>T	p.A1512V	Substitution - Missense	null	null	38	4:105272916-105272916	+	n	PATHOGENIC	0.99524	Confirmed somatic variant	null	683	NS	primary	null	ENSP00000442788.1:p.Ala1512Val	ENST00000540549.5:c.4535C>T	4:g.105272916C>T
TET2	ENST00000540549.5	6009	25941	TCGA-AZ-6601-01	1651175	1565962	large_intestine	colon	sigmoid	NS	carcinoma	adenocarcinoma	NS	NS	y	150372186	COSV54408215	COSM1426215	c.3447C>A	p.T1149=	Substitution - coding silent	null	null	38	4:105241376-105241376	+	n	PATHOGENIC	0.83828	Confirmed somatic variant	null	376	NS	NS	68	ENSP00000442788.1:p.Thr1149=	ENST00000540549.5:c.3447C>A	4:g.105241376C>A
TET2	ENST00000540549.5	6009	25941	EXTERN_MELA_20140505_032	2839413	2695179	skin	shoulder	NS	NS	malignant_melanoma	NS	NS	NS	y	150350235	COSV99481829	COSM8414955	c.3601C>T	p.R1201C	Substitution - Missense	null	null	38	4:105243576-105243576	+	n	PATHOGENIC	0.98933	Confirmed somatic variant	28467829	null	surgery fresh/frozen	primary	null	ENSP00000442788.1:p.Arg1201Cys	ENST00000540549.5:c.3601C>T	4:g.105243576C>T
TET2	ENST00000540549.5	6009	25941	EXTERN_MELA_20140526_049	2839350	2695116	skin	shoulder	NS	NS	malignant_melanoma	NS	NS	NS	y	150357690	COSV54412060	COSM6946982	c.530C>T	p.P177L	Substitution - Missense	null	null	38	4:105234472-105234472	+	n	NEUTRAL	0.23679	Confirmed somatic variant	28467829	null	surgery fresh/frozen	primary	null	ENSP00000442788.1:p.Pro177Leu	ENST00000540549.5:c.530C>T	4:g.105234472C>T
TET2	ENST00000540549.5	6009	25941	Pat_76_A	2492912	2355526	NS	NS	NS	NS	malignant_melanoma	NS	NS	NS	y	150363509	COSV54408366	COSM5865526	c.1067C>T	p.S356F	Substitution - Missense	null	null	38	4:105235009-105235009	+	n	PATHOGENIC	0.80404	Confirmed somatic variant	24265153	null	surgery-fixed	NS	42	ENSP00000442788.1:p.Ser356Phe	ENST00000540549.5:c.1067C>T	4:g.105235009C>T
TET2	ENST00000540549.5	6009	25941	E6	2566885	2428257	haematopoietic_and_lymphoid_tissue	NS	NS	NS	haematopoietic_neoplasm	chronic_myelomonocytic_leukaemia	NS	NS	y	150328029	COSV54400245	COSM166291	c.5681C>T	p.P1894L	Substitution - Missense	null	null	38	4:105276191-105276191	+	n	PATHOGENIC	0.95108	Confirmed somatic variant	26648538	null	blood-bone marrow	NS	72	ENSP00000442788.1:p.Pro1894Leu	ENST00000540549.5:c.5681C>T	4:g.105276191C>T
TET2	ENST00000540549.5	6009	25941	CZ21	2869316	2724333	kidney	NS	NS	NS	carcinoma	clear_cell_renal_cell_carcinoma	NS	NS	y	150368366	COSV105021380	COSM9645624	c.3751A>T	p.T1251S	Substitution - Missense	null	null	38	4:105243726-105243726	+	n	PATHOGENIC	0.87006	Confirmed somatic variant	25351205	null	surgery fresh/frozen	NS	78	ENSP00000442788.1:p.Thr1251Ser	ENST00000540549.5:c.3751A>T	4:g.105243726A>T
TET2	ENST00000540549.5	6009	25941	TCGA-BF-AAP7-01	2380413	2243245	skin	NS	NS	NS	malignant_melanoma	NS	NS	NS	y	150339816	COSV99480737	COSM7934096	c.1664C>T	p.P555L	Substitution - Missense	null	null	38	4:105235606-105235606	+	n	NEUTRAL	0.2169	Confirmed somatic variant	null	540	NS	primary	76	ENSP00000442788.1:p.Pro555Leu	ENST00000540549.5:c.1664C>T	4:g.105235606C>T
TET2	ENST00000540549.5	6009	25941	CHC2443T	2634367	2494763	liver	NS	NS	NS	other	neoplasm	NS	NS	y	150350472	COSV54421646	COSN24999316	c.-46-5726C>A	p.?	Unknown	null	null	38	4:105228171-105228171	+	n	NEUTRAL	0.00299	Confirmed somatic variant	null	381	NS	primary	73	null	ENST00000540549.5:c.-46-5726C>A	4:g.105228171C>A
TET2	ENST00000540549.5	6009	25941	2T_tumour	2861584	2716820	urinary_tract	bladder	NS	NS	carcinoma	small_cell_carcinoma	NS	NS	y	150333257	COSV105020524	COSM9574173	c.5182G>C	p.E1728Q	Substitution - Missense	null	null	38	4:105275692-105275692	+	n	PATHOGENIC	0.8577	Confirmed somatic variant	29180607	null	surgery fresh/frozen	NS	72	ENSP00000442788.1:p.Glu1728Gln	ENST00000540549.5:c.5182G>C	4:g.105275692G>C
TET2	ENST00000540549.5	6009	25941	11T	2745835	2604538	liver	NS	NS	NS	other	neoplasm	NS	NS	y	150352555	COSV54419719	COSN29405050	c.3410-368C>T	p.?	Unknown	null	null	38	4:105240971-105240971	+	n	NEUTRAL	0.01197	Confirmed somatic variant	null	660	NS	primary	61	null	ENST00000540549.5:c.3410-368C>T	4:g.105240971C>T
TET2	ENST00000540549.5	6009	25941	AML_14y_02_DX	2549535	2410990	haematopoietic_and_lymphoid_tissue	NS	NS	NS	haematopoietic_neoplasm	acute_myeloid_leukaemia	NS	NS	y	150362751	COSV54414273	COSN23899959	c.3804-6059G>T	p.?	Unknown	null	null	38	4:105253560-105253560	+	n	NEUTRAL	0.00023	Confirmed somatic variant	null	544	blood-bone marrow	primary	37	null	ENST00000540549.5:c.3804-6059G>T	4:g.105253560G>T
TET2	ENST00000540549.5	6009	25941	ATL079	2488704	2351353	haematopoietic_and_lymphoid_tissue	NS	NS	NS	lymphoid_neoplasm	adult_T_cell_lymphoma-leukaemia	NS	NS	y	150349357	COSV54421545	COSM2952787	c.3409+76C>T	p.?	Unknown	null	null	38	4:105237427-105237427	+	n	NEUTRAL	0.01582	Confirmed somatic variant	26437031	null	NS	NS	73	null	ENST00000540549.5:c.3409+76C>T	4:g.105237427C>T
TET2	ENST00000540549.5	6009	25941	T_CCA_TH_12	2688098	2547080	biliary_tract	bile_duct	NS	NS	carcinoma	NS	NS	NS	y	150335891	COSV54396107	COSN27474621	c.3500+523_3500+525del	p.?	Unknown	null	null	38	4:105241952-105241954	+	n	null	null	Confirmed somatic variant	null	653	NS	primary	52	null	ENST00000540549.5:c.3500+523_3500+525del	4:g.105241952_105241954del
TET2	ENST00000540549.5	6009	25941	tumor_4104105	2634685	2495081	haematopoietic_and_lymphoid_tissue	NS	NS	NS	lymphoid_neoplasm	NS	NS	NS	y	150371881	COSV54399875	COSN25654142	c.-173-17616A>T	p.?	Unknown	null	null	38	4:105172744-105172744	+	n	NEUTRAL	0.02019	Confirmed somatic variant	null	440	NS	primary	58	null	ENST00000540549.5:c.-173-17616A>T	4:g.105172744A>T
TET2	ENST00000540549.5	6009	25941	PTC-7C	2185970	2054267	thyroid	NS	NS	NS	other	neoplasm	NS	NS	y	150377055	COSV54425043	COSM5446507	c.4643_4645del	p.Q1548del	Deletion - In frame	null	null	38	4:105275153-105275155	+	n	null	null	Confirmed somatic variant	null	589	NS	NS	null	ENSP00000442788.1:p.Gln1548del	ENST00000540549.5:c.4643_4645del	4:g.105275153_105275155del
TET2	ENST00000540549.5	6009	25941	Patient_2	2443645	2306484	haematopoietic_and_lymphoid_tissue	skin	NS	NS	lymphoid_neoplasm	mycosis_fungoides-Sezary_syndrome	NS	NS	y	150376466	COSV54422014	COSN18762261	c.-174+16867_-174+16876del	p.?	Unknown	null	null	38	4:105163846-105163855	+	n	null	null	Confirmed somatic variant	26082451	null	surgery fresh/frozen	NS	67	null	ENST00000540549.5:c.-174+16867_-174+16876del	4:g.105163846_105163855del
TET2	ENST00000540549.5	6009	25941	CSCC-40-T	2292477	2158541	skin	head_neck	NS	NS	carcinoma	squamous_cell_carcinoma	NS	NS	y	175850409	COSV54438028	COSN15626632	c.3410-1131del	p.?	Unknown	het	null	38	4:105240208-105240208	+	n	null	null	Confirmed somatic variant	25303977	null	surgery fresh/frozen	metastasis	49	null	ENST00000540549.5:c.3410-1131del	4:g.105240208del
TET2	ENST00000540549.5	6009	25941	TCGA-Z2-A8RT-06	2339487	2204470	skin	NS	NS	NS	malignant_melanoma	NS	NS	NS	y	150357064	COSV99481861	COSM8007050	c.1841G>A	p.G614E	Substitution - Missense	null	null	38	4:105235783-105235783	+	n	NEUTRAL	0.21307	Confirmed somatic variant	null	540	NS	NS	42	ENSP00000442788.1:p.Gly614Glu	ENST00000540549.5:c.1841G>A	4:g.105235783G>A
TET2	ENST00000540549.5	6009	25941	2014_Lung_sq_94_T	2744861	2603564	lung	NS	NS	NS	carcinoma	NS	NS	NS	y	150345231	COSV54414687	COSN28652743	c.3409+1857A>C	p.?	Unknown	null	null	38	4:105239208-105239208	+	y	NEUTRAL	0.0205	Confirmed somatic variant	null	583	NS	primary	77	null	ENST00000540549.5:c.3409+1857A>C	4:g.105239208A>C
TET2	ENST00000540549.5	6009	25941	149RCa-cell_line	2806956	2663665	penis	NS	NS	NS	carcinoma	squamous_cell_carcinoma	NS	NS	y	150327759	COSV54396998	COSM3760322	c.5284A>G	p.I1762V	Substitution - Missense	het	null	38	4:105275794-105275794	+	n	NEUTRAL	0.14269	Reported in another cancer sample as somatic	29880898	null	cell-line	recurrent	33	ENSP00000442788.1:p.Ile1762Val	ENST00000540549.5:c.5284A>G	4:g.105275794A>G
TET2	ENST00000540549.5	6009	25941	HX20T	2120914	1995150	liver	NS	NS	NS	carcinoma	NS	NS	NS	y	150377458	COSV54404172	COSM3660828	c.2201A>G	p.Q734R	Substitution - Missense	null	null	38	4:105236143-105236143	+	n	NEUTRAL	0.21109	Confirmed somatic variant	null	323	NS	NS	null	ENSP00000442788.1:p.Gln734Arg	ENST00000540549.5:c.2201A>G	4:g.105236143A>G
TET2	ENST00000540549.5	6009	25941	3T40	2745735	2604438	oesophagus	NS	NS	NS	carcinoma	NS	NS	NS	y	150334952	COSV54396486	COSM4981691	c.456T>A	p.S152R	Substitution - Missense	null	null	38	4:105234398-105234398	+	n	PATHOGENIC	0.71424	Confirmed somatic variant	null	582	NS	primary	67	ENSP00000442788.1:p.Ser152Arg	ENST00000540549.5:c.456T>A	4:g.105234398T>A
TET2	ENST00000540549.5	6009	25941	464	2267434	2134202	oesophagus	lower_third	NS	NS	carcinoma	squamous_cell_carcinoma	NS	NS	y	150343026	COSV54409071	COSM4383905	c.3523A>T	p.I1175F	Substitution - Missense	null	null	38	4:105242856-105242856	+	n	PATHOGENIC	0.96038	Confirmed somatic variant	25151357	null	surgery fresh/frozen	primary	61	ENSP00000442788.1:p.Ile1175Phe	ENST00000540549.5:c.3523A>T	4:g.105242856A>T
TET2	ENST00000540549.5	6009	25941	tumor_4131095	2385469	2248301	haematopoietic_and_lymphoid_tissue	NS	NS	NS	lymphoid_neoplasm	NS	NS	NS	y	150354856	COSV54435925	COSN23270809	c.-174+12019C>T	p.?	Unknown	null	null	38	4:105158998-105158998	+	n	NEUTRAL	0.27314	Confirmed somatic variant	null	440	NS	primary	56	null	ENST00000540549.5:c.-174+12019C>T	4:g.105158998C>T
TET2	ENST00000540549.5	6009	25941	61	2497169	2359521	small_intestine	duodenum	NS	NS	adenoma	NS	NS	NS	y	150343916	COSV54401530	COSM110749	c.685dup	p.T229Nfs*25	Insertion - Frameshift	null	null	38	4:105234627-105234628	+	n	null	null	Confirmed somatic variant	26806338	null	fresh/frozen - NOS	primary	null	ENSP00000442788.1:p.Thr229AsnfsTer25	ENST00000540549.5:c.685dup	4:g.105234627dup
TET2	ENST00000540549.5	6009	25941	PT33	2521290	2383633	skin	NS	NS	NS	carcinoma	basal_cell_carcinoma	NS	NS	y	150344727	COSV54434833	COSM5908449	c.1661C>T	p.P554L	Substitution - Missense	null	null	38	4:105235603-105235603	+	n	NEUTRAL	0.04365	Confirmed somatic variant	25759019	null	surgery fresh/frozen	NS	null	ENSP00000442788.1:p.Pro554Leu	ENST00000540549.5:c.1661C>T	4:g.105235603C>T
TET2	ENST00000540549.5	6009	25941	ORL-48	2296300	2161903	upper_aerodigestive_tract	head_neck	NS	NS	carcinoma	squamous_cell_carcinoma	NS	NS	y	150364936	COSV54425912	COSM4596815	c.1567G>C	p.G523R	Substitution - Missense	null	null	38	4:105235509-105235509	+	n	null	0.62469	Variant of unknown origin	25275298	null	cell-line	NS	79	ENSP00000442788.1:p.Gly523Arg	ENST00000540549.5:c.1567G>C	4:g.105235509G>C
TET2	ENST00000540549.5	6009	25941	RK230_C01	2340822	2205805	liver	NS	NS	NS	carcinoma	NS	NS	NS	y	150345823	COSV54405860	COSN16338252	c.-173-6181A>C	p.?	Unknown	null	null	38	4:105184179-105184179	+	n	NEUTRAL	0.0114	Confirmed somatic variant	null	322	NS	primary	73	null	ENST00000540549.5:c.-173-6181A>C	4:g.105184179A>C
TET2	ENST00000540549.5	6009	25941	20908	2378069	2240901	haematopoietic_and_lymphoid_tissue	NS	NS	NS	haematopoietic_neoplasm	acute_myeloid_leukaemia	NS	NS	y	175849533	COSV54427269	COSM5030973	c.1568_1569insTCTT	p.E524Lfs*44	Insertion - Frameshift	null	null	38	4:105235510-105235511	+	n	null	null	Confirmed somatic variant	25381062	null	blood-bone marrow	NS	null	ENSP00000442788.1:p.Glu524LeufsTer44	ENST00000540549.5:c.1568_1569insTCTT	4:g.105235510_105235511insTCTT
TET2	ENST00000540549.5	6009	25941	EXTERN_MELA_20140530_016	2839467	2695233	skin	trunk	NS	NS	malignant_melanoma	NS	NS	NS	y	150337598	COSV54427995	COSM3598869	c.3281A>T	p.K1094I	Substitution - Missense	null	null	38	4:105237223-105237223	+	n	PATHOGENIC	0.90022	Confirmed somatic variant	28467829	null	surgery fresh/frozen	metastasis	null	ENSP00000442788.1:p.Lys1094Ile	ENST00000540549.5:c.3281A>T	4:g.105237223A>T
TET2	ENST00000540549.5	6009	25941	0207_CRUK_PC_0207_T1_DNA	2635031	2495427	prostate	NS	NS	NS	carcinoma	adenocarcinoma	NS	NS	y	150355715	COSV54405082	COSN26242739	c.4044+1895A>G	p.?	Unknown	null	null	38	4:105263743-105263743	+	n	NEUTRAL	0.01149	Confirmed somatic variant	null	538	NS	primary	58	null	ENST00000540549.5:c.4044+1895A>G	4:g.105263743A>G
TET2	ENST00000540549.5	6009	25941	SNUH_G73_S1	2263337	2130321	haematopoietic_and_lymphoid_tissue	NS	NS	NS	haematopoietic_neoplasm	acute_myeloid_leukaemia	NS	NS	y	150332516	COSV54412627	COSM4416139	c.652G>A	p.V218M	Substitution - Missense	null	null	38	4:105234594-105234594	+	y	NEUTRAL	0.43286	Confirmed somatic variant	null	544	blood-bone marrow	primary	null	ENSP00000442788.1:p.Val218Met	ENST00000540549.5:c.652G>A	4:g.105234594G>A
TET2	ENST00000540549.5	6009	25941	EXTERN_MELA_20140526_088	2839362	2695128	skin	NS	NS	NS	malignant_melanoma	NS	NS	NS	y	150353543	COSV54425004	COSM1694769	c.980C>T	p.S327L	Substitution - Missense	null	null	38	4:105234922-105234922	+	n	NEUTRAL	0.21583	Confirmed somatic variant	28467829	null	surgery fresh/frozen	metastasis	null	ENSP00000442788.1:p.Ser327Leu	ENST00000540549.5:c.980C>T	4:g.105234922C>T
TET2	ENST00000540549.5	6009	25941	Case_4-Baseline	2730742	2589511	skin	NS	NS	NS	malignant_melanoma	NS	NS	NS	y	150351562	COSV54404684	COSM7336744	c.5463T>G	p.D1821E	Substitution - Missense	null	null	38	4:105275973-105275973	+	n	NEUTRAL	0.14192	Confirmed somatic variant	27433843	null	surgery fresh/frozen	metastasis	61	ENSP00000442788.1:p.Asp1821Glu	ENST00000540549.5:c.5463T>G	4:g.105275973T>G
TET2	ENST00000540549.5	6009	25941	E9	2566888	2428260	haematopoietic_and_lymphoid_tissue	NS	NS	NS	haematopoietic_neoplasm	chronic_myelomonocytic_leukaemia	NS	NS	y	150332323	COSV54398434	COSM4383876	c.2810del	p.H937Pfs*16	Deletion - Frameshift	null	null	38	4:105236752-105236752	+	n	null	null	Confirmed somatic variant	26648538	null	blood-bone marrow	NS	60	ENSP00000442788.1:p.His937ProfsTer16	ENST00000540549.5:c.2810del	4:g.105236752del
TET2	ENST00000540549.5	6009	25941	HX10T	1919255	1806576	liver	NS	NS	NS	carcinoma	NS	NS	NS	y	150352757	COSV54410409	COSN1284699	c.3803+2409T>C	p.?	Unknown	het	null	38	4:105246187-105246187	+	n	NEUTRAL	0.00377	Variant of unknown origin	null	323	fresh/frozen - NOS	primary	null	null	ENST00000540549.5:c.3803+2409T>C	4:g.105246187T>C
TET2	ENST00000540549.5	6009	25941	TCGA-L3-A524-01	2195009	2063287	lung	NS	NS	NS	carcinoma	squamous_cell_carcinoma	NS	NS	y	150369857	COSV99481719	COSM8770253	c.533A>T	p.E178V	Substitution - Missense	null	null	38	4:105234475-105234475	+	n	PATHOGENIC	0.72284	Confirmed somatic variant	null	418	NS	NS	45	ENSP00000442788.1:p.Glu178Val	ENST00000540549.5:c.533A>T	4:g.105234475A>T
TET2	ENST00000540549.5	6009	25941	TCGA-EI-6917-01	1651629	1566416	large_intestine	rectum	NS	NS	carcinoma	adenocarcinoma	NS	NS	y	150356257	COSV54408720	COSM3428018	c.445G>T	p.E149*	Substitution - Nonsense	null	null	38	4:105234387-105234387	+	n	PATHOGENIC	0.80003	Confirmed somatic variant	null	375	NS	primary	33	ENSP00000442788.1:p.Glu149Ter	ENST00000540549.5:c.445G>T	4:g.105234387G>T
TET2	ENST00000540549.5	6009	25941	LP6005334-DNA_D02	2263608	2130592	oesophagus	NS	NS	NS	carcinoma	adenocarcinoma	NS	NS	y	150334273	COSV54430663	COSN17662393	c.-174+1347T>A	p.?	Unknown	null	null	38	4:105148326-105148326	+	n	NEUTRAL	0.06521	Confirmed somatic variant	null	535	NS	primary	null	null	ENST00000540549.5:c.-174+1347T>A	4:g.105148326T>A
TET2	ENST00000540549.5	6009	25941	BCN27	2233430	2101014	haematopoietic_and_lymphoid_tissue	NS	NS	NS	lymphoid_neoplasm	peripheral_T_cell_lymphoma_unspecified	NS	NS	y	150364041	COSV54432257	COSM4172348	c.4329dup	p.I1444Hfs*34	Insertion - Frameshift	null	null	38	4:105272710-105272711	+	n	null	null	Variant of unknown origin	24413734	null	NS	NS	null	ENSP00000442788.1:p.Ile1444HisfsTer34	ENST00000540549.5:c.4329dup	4:g.105272710dup
TET2	ENST00000540549.5	6009	25941	J32_T	2195006	2063284	lung	NS	NS	NS	carcinoma	squamous_cell_carcinoma	NS	NS	y	150350179	COSV54410734	COSN8489862	c.3500+525C>T	p.?	Unknown	null	null	38	4:105241954-105241954	+	n	NEUTRAL	0.00216	Confirmed somatic variant	null	583	NS	NS	null	null	ENST00000540549.5:c.3500+525C>T	4:g.105241954C>T
TET2	ENST00000540549.5	6009	25941	PD40845k_lo0005	2875098	2729864	urinary_tract	bladder	NS	NS	carcinoma	transitional_cell_carcinoma	non_papillary_transitional_cell_carcinoma_non_invasive	NS	y	150358748	COSV105020959	COSN32183364	c.-174+19591G>C	p.?	Unknown	null	null	38	4:105166570-105166570	+	n	NEUTRAL	0.01974	Confirmed somatic variant	33004514	null	surgery-fixed	NS	67	null	ENST00000540549.5:c.-174+19591G>C	4:g.105166570G>C
TET2	ENST00000540549.5	6009	25941	TCGA-MA-AA43-01	2386191	2249023	cervix	NS	NS	NS	carcinoma	squamous_cell_carcinoma	NS	NS	y	150340901	COSV99483639	COSM5414794	c.5521G>A	p.E1841K	Substitution - Missense	null	null	38	4:105276031-105276031	+	n	PATHOGENIC	0.76435	Confirmed somatic variant	null	415	NS	primary	48	ENSP00000442788.1:p.Glu1841Lys	ENST00000540549.5:c.5521G>A	4:g.105276031G>A
TET2	ENST00000540549.5	6009	25941	1587-01-03TD	2744705	2603408	haematopoietic_and_lymphoid_tissue	NS	NS	NS	lymphoid_neoplasm	chronic_lymphocytic_leukaemia-small_lymphocytic_lymphoma	NS	NS	y	150331155	COSV54413947	COSM6494954	c.4813G>T	p.A1605S	Substitution - Missense	null	null	38	4:105275323-105275323	+	n	NEUTRAL	0.34969	Confirmed somatic variant	null	340	blood	primary	39	ENSP00000442788.1:p.Ala1605Ser	ENST00000540549.5:c.4813G>T	4:g.105275323G>T
TET2	ENST00000540549.5	6009	25941	SM-4B296	2263330	2130314	oesophagus	NS	NS	NS	carcinoma	adenocarcinoma	NS	NS	y	150363805	COSV54402477	COSN15015069	c.-46-11914T>C	p.?	Unknown	null	null	38	4:105221983-105221983	+	y	NEUTRAL	0.00023	Confirmed somatic variant	null	535	NS	primary	null	null	ENST00000540549.5:c.-46-11914T>C	4:g.105221983T>C
TET2	ENST00000540549.5	6009	25941	PD_05	2688644	2547626	skin	ear	NS	NS	carcinoma	squamous_cell_carcinoma	NS	NS	y	150363548	COSV54415975	COSM6875108	c.3343C>T	p.P1115S	Substitution - Missense	het	null	38	4:105237285-105237285	+	n	PATHOGENIC	0.92068	Confirmed somatic variant	24662767	null	surgery fresh/frozen	NS	61	ENSP00000442788.1:p.Pro1115Ser	ENST00000540549.5:c.3343C>T	4:g.105237285C>T
TET2	ENST00000540549.5	6009	25941	TCGA-F5-6814-01	1651640	1566427	large_intestine	rectum	NS	NS	carcinoma	adenocarcinoma	NS	NS	y	150357628	COSV99484541	COSN30114653	c.3410-590G>T	p.?	Unknown	null	null	38	4:105240749-105240749	+	n	NEUTRAL	0.04265	Confirmed somatic variant	null	375	NS	primary	57	null	ENST00000540549.5:c.3410-590G>T	4:g.105240749G>T
TET2	ENST00000540549.5	6009	25941	ILMN33	2816793	2673144	large_intestine	colon	sigmoid	NS	carcinoma	adenocarcinoma	NS	NS	y	150371051	COSV54404523	COSM4430996	c.3409+63G>T	p.?	Unknown	null	null	38	4:105237414-105237414	+	n	NEUTRAL	0.21756	Confirmed somatic variant	29937994	null	surgery fresh/frozen	NS	56	null	ENST00000540549.5:c.3409+63G>T	4:g.105237414G>T
TET2	ENST00000540549.5	6009	25941	TCGA-AX-A0J0-01	1783376	1687375	endometrium	NS	NS	NS	carcinoma	endometrioid_carcinoma	NS	NS	y	150352856	COSV54416768	COSM1049766	c.4965G>A	p.P1655=	Substitution - coding silent	het	null	38	4:105275475-105275475	+	n	NEUTRAL	0.14439	Variant of unknown origin	null	419	fresh/frozen - NOS	primary	47	ENSP00000442788.1:p.Pro1655=	ENST00000540549.5:c.4965G>A	4:g.105275475G>A
TET2	ENST00000540549.5	6009	25941	2492722	2492722	2355337	skin	NS	NS	NS	malignant_melanoma	NS	NS	NS	y	150350414	COSV54403596	COSM5720268	c.5665C>T	p.P1889S	Substitution - Missense	null	null	38	4:105276175-105276175	+	n	PATHOGENIC	0.95108	Confirmed somatic variant	26286987	null	surgery fresh/frozen	metastasis	null	ENSP00000442788.1:p.Pro1889Ser	ENST00000540549.5:c.5665C>T	4:g.105276175C>T
TET2	ENST00000540549.5	6009	25941	474-02-1TD	2456481	2319318	haematopoietic_and_lymphoid_tissue	NS	NS	NS	lymphoid_neoplasm	chronic_lymphocytic_leukaemia-small_lymphocytic_lymphoma	NS	NS	y	150370474	COSV54432964	COSN28201168	c.*359T>C	p.?	Unknown	null	null	38	4:105276878-105276878	+	n	PATHOGENIC	0.93308	Confirmed somatic variant	21642962	340	blood	primary	66	null	ENST00000540549.5:c.*359T>C	4:g.105276878T>C
TET2	ENST00000540549.5	6009	25941	PD42107a	2894849	2749337	NS	NS	NS	NS	malignant_melanoma	NS	NS	NS	y	150334906	COSV54410118	COSM4496811	c.4832C>T	p.S1611F	Substitution - Missense	null	null	38	4:105275342-105275342	+	n	PATHOGENIC	0.94209	Confirmed somatic variant	33024263	null	surgery-fixed	metastasis	null	ENSP00000442788.1:p.Ser1611Phe	ENST00000540549.5:c.4832C>T	4:g.105275342C>T
TET2	ENST00000540549.5	6009	25941	TCGA-DX-A3UA-01	2270140	2136908	soft_tissue	NS	NS	NS	sarcoma	NS	NS	NS	y	150344317	COSV99483676	COSM5414791	c.5126G>A	p.C1709Y	Substitution - Missense	null	null	38	4:105275636-105275636	+	n	PATHOGENIC	0.93889	Confirmed somatic variant	null	635	NS	NS	null	ENSP00000442788.1:p.Cys1709Tyr	ENST00000540549.5:c.5126G>A	4:g.105275636G>A
TET2	ENST00000540549.5	6009	25941	PD9415a	1636018	1552110	haematopoietic_and_lymphoid_tissue	NS	NS	NS	haematopoietic_neoplasm	myelofibrosis	primary	NS	y	150329563	COSV54396330	COSM41741	c.5618T>C	p.I1873T	Substitution - Missense	null	null	38	4:105276128-105276128	+	n	PATHOGENIC	0.9618	Confirmed somatic variant	24325359	null	blood-bone marrow	primary	null	ENSP00000442788.1:p.Ile1873Thr	ENST00000540549.5:c.5618T>C	4:g.105276128T>C
TET2	ENST00000540549.5	6009	25941	TCGA-A8-A09Z-01	2187851	2056129	breast	NS	NS	NS	carcinoma	NS	NS	NS	y	150361289	COSV99483366	COSN30167200	c.3409+286A>G	p.?	Unknown	null	null	38	4:105237637-105237637	+	n	NEUTRAL	0.08924	Confirmed somatic variant	null	414	NS	NS	83	null	ENST00000540549.5:c.3409+286A>G	4:g.105237637A>G
TET2	ENST00000540549.5	6009	25941	EXTERN_MELA_20140505_038	2839416	2695182	skin	ear	NS	NS	malignant_melanoma	NS	NS	NS	y	150353221	COSV54402000	COSM6494929	c.1704G>A	p.K568=	Substitution - coding silent	null	null	38	4:105235646-105235646	+	n	NEUTRAL	0.21914	Confirmed somatic variant	28467829	null	surgery fresh/frozen	recurrent	null	ENSP00000442788.1:p.Lys568=	ENST00000540549.5:c.1704G>A	4:g.105235646G>A
TET2	ENST00000540549.5	6009	25941	2785197	2785197	2642776	haematopoietic_and_lymphoid_tissue	NS	NS	NS	lymphoid_neoplasm	NK_cell_leukaemia	NS	NS	y	150333070	COSV99485533	COSM7447482	c.2697T>G	p.Y899*	Substitution - Nonsense	null	null	38	4:105236639-105236639	+	n	NEUTRAL	0.268	Variant of unknown origin	29674644	null	blood-bone marrow	NS	12	ENSP00000442788.1:p.Tyr899Ter	ENST00000540549.5:c.2697T>G	4:g.105236639T>G
TET2	ENST00000540549.5	6009	25941	PCSI_0114_Pa_P	1653175	1567962	pancreas	NS	NS	NS	carcinoma	ductal_carcinoma	NS	NS	y	150363754	COSV54402318	COSN16920839	c.-46-8442A>T	p.?	Unknown	null	null	38	4:105225455-105225455	+	n	NEUTRAL	0.01644	Confirmed somatic variant	null	382	fresh/frozen - NOS	primary	null	null	ENST00000540549.5:c.-46-8442A>T	4:g.105225455A>T
TET2	ENST00000540549.5	6009	25941	PD14453a	1954198	1840970	breast	NS	NS	NS	carcinoma	ductal_carcinoma	NS	NS	y	150352295	COSV54401139	COSN22585235	c.-174+4015C>G	p.?	Unknown	null	null	38	4:105150994-105150994	+	n	NEUTRAL	0.04928	Confirmed somatic variant	null	652	NS	primary	null	null	ENST00000540549.5:c.-174+4015C>G	4:g.105150994C>G
TET2	ENST00000540549.5	6009	25941	TCGA-CJ-4894-01	2120521	1994757	kidney	NS	NS	NS	carcinoma	clear_cell_renal_cell_carcinoma	NS	NS	y	150365756	COSV54411018	COSM3365444	c.4168A>C	p.N1390H	Substitution - Missense	null	null	38	4:105269733-105269733	+	n	PATHOGENIC	0.96594	Confirmed somatic variant	null	416	NS	NS	58	ENSP00000442788.1:p.Asn1390His	ENST00000540549.5:c.4168A>C	4:g.105269733A>C
TET2	ENST00000540549.5	6009	25941	PD4116a	1317067	1227971	breast	NS	NS	NS	carcinoma	ductal_carcinoma	NS	NS	y	150360069	COSV54396503	COSN5151047	c.-173-14504T>A	p.?	Unknown	null	null	38	4:105175856-105175856	+	n	NEUTRAL	0.00125	Confirmed somatic variant	null	385	NS	primary	null	null	ENST00000540549.5:c.-173-14504T>A	4:g.105175856T>A
TET2	ENST00000540549.5	6009	25941	8066037	2262828	2129812	pancreas	NS	NS	NS	carcinoma	ductal_carcinoma	NS	NS	y	150348203	COSV54403559	COSN14440540	c.3804-4281G>C	p.?	Unknown	null	null	38	4:105255338-105255338	+	n	NEUTRAL	0.0046	Confirmed somatic variant	null	328	NS	primary	null	null	ENST00000540549.5:c.3804-4281G>C	4:g.105255338G>C
TET2	ENST00000540549.5	6009	25941	TCGA-DD-AACI-01	2340543	2205526	liver	NS	NS	NS	carcinoma	hepatocellular_carcinoma	NS	NS	y	150357058	COSV99482168	COSM8421947	c.2592C>T	p.H864=	Substitution - coding silent	null	null	38	4:105236534-105236534	+	n	NEUTRAL	0.24799	Confirmed somatic variant	null	628	NS	primary	69	ENSP00000442788.1:p.His864=	ENST00000540549.5:c.2592C>T	4:g.105236534C>T
TET2	ENST00000540549.5	6009	25941	ICGC_GBM59_tumor	2634867	2495263	central_nervous_system	brain	NS	NS	primitive_neuroectodermal_tumour-medulloblastoma	NS	NS	NS	y	150350072	COSV54396063	COSN24871188	c.-174+6997G>A	p.?	Unknown	null	null	38	4:105153976-105153976	+	n	NEUTRAL	0.00028	Confirmed somatic variant	null	379	NS	primary	null	null	ENST00000540549.5:c.-174+6997G>A	4:g.105153976G>A
TET2	ENST00000540549.5	6009	25941	PD8995a	1613690	1532738	breast	NS	NS	NS	carcinoma	ductal_carcinoma	NS	NS	y	150351125	COSV54425745	COSN21557704	c.-47+8363T>A	p.?	Unknown	null	null	38	4:105198849-105198849	+	n	NEUTRAL	0.00997	Confirmed somatic variant	null	652	NS	NS	null	null	ENST00000540549.5:c.-47+8363T>A	4:g.105198849T>A
TET2	ENST00000540549.5	6009	25941	DN11135	2549163	2410618	breast	NS	NS	NS	carcinoma	HER-positive_carcinoma	NS	NS	y	150351125	COSV54425745	COSN21557704	c.-47+8363T>A	p.?	Unknown	null	null	38	4:105198849-105198849	+	n	NEUTRAL	0.00997	Confirmed somatic variant	null	668	NS	primary	55	null	ENST00000540549.5:c.-47+8363T>A	4:g.105198849T>A
TET2	ENST00000540549.5	6009	25941	BD124T	2459752	2322589	biliary_tract	bile_duct	NS	NS	carcinoma	NS	NS	NS	y	150351343	COSV54409232	COSM87170	c.4317del	p.K1439Nfs*9	Deletion - Frameshift	null	null	38	4:105272698-105272698	+	n	null	null	Confirmed somatic variant	null	658	NS	primary	60	ENSP00000442788.1:p.Lys1439AsnfsTer9	ENST00000540549.5:c.4317del	4:g.105272698del
TET2	ENST00000540549.5	6009	25941	PD42099a	2894830	2749318	skin	head_neck	NS	NS	malignant_melanoma	lentigo_maligna	NS	NS	y	150354549	COSV105020697	COSM9894082	c.1465G>A	p.D489N	Substitution - Missense	null	null	38	4:105235407-105235407	+	n	NEUTRAL	0.20006	Confirmed somatic variant	33024263	null	surgery-fixed	metastasis	60	ENSP00000442788.1:p.Asp489Asn	ENST00000540549.5:c.1465G>A	4:g.105235407G>A
TET2	ENST00000540549.5	6009	25941	GCTK_424_T	2747457	2606160	stomach	NS	NS	NS	carcinoma	NS	NS	NS	y	150369067	COSV99483449	COSM8532234	c.1846C>T	p.P616S	Substitution - Missense	null	null	38	4:105235788-105235788	+	n	NEUTRAL	0.0908	Confirmed somatic variant	null	683	NS	primary	null	ENSP00000442788.1:p.Pro616Ser	ENST00000540549.5:c.1846C>T	4:g.105235788C>T
TET2	ENST00000540549.5	6009	25941	TCGA-EE-A183-06	2121624	1995860	skin	NS	NS	NS	malignant_melanoma	NS	NS	NS	y	150356277	COSV99484697	COSM8158707	c.103C>A	p.Q35K	Substitution - Missense	null	null	38	4:105234045-105234045	+	n	PATHOGENIC	0.96396	Confirmed somatic variant	null	540	NS	NS	48	ENSP00000442788.1:p.Gln35Lys	ENST00000540549.5:c.103C>A	4:g.105234045C>A
TET2	ENST00000540549.5	6009	25941	EXTERN_MELA_20140526_051	2839351	2695117	skin	upper_arm	NS	NS	malignant_melanoma	NS	NS	NS	y	150344857	COSV54401398	COSM5523997	c.1172C>T	p.S391F	Substitution - Missense	null	null	38	4:105235114-105235114	+	n	PATHOGENIC	0.92184	Confirmed somatic variant	28467829	null	surgery fresh/frozen	primary	null	ENSP00000442788.1:p.Ser391Phe	ENST00000540549.5:c.1172C>T	4:g.105235114C>T
TET2	ENST00000540549.5	6009	25941	0210_CRUK_PC_0210_T1_DNA	2635036	2495432	prostate	NS	NS	NS	carcinoma	adenocarcinoma	NS	NS	y	175848934	COSV54408461	COSN26249109	c.3409+220A>G	p.?	Unknown	null	null	38	4:105237571-105237571	+	n	NEUTRAL	0.08035	Confirmed somatic variant	null	538	NS	primary	70	null	ENST00000540549.5:c.3409+220A>G	4:g.105237571A>G
TET2	ENST00000540549.5	6009	25941	TCGA-FA-A82F-01	2269997	2136765	haematopoietic_and_lymphoid_tissue	NS	NS	NS	lymphoid_neoplasm	diffuse_large_B_cell_lymphoma	NS	NS	y	150352103	COSV99484356	COSM8439049	c.66T>G	p.P22=	Substitution - coding silent	null	null	38	4:105234008-105234008	+	n	PATHOGENIC	0.83802	Confirmed somatic variant	null	632	NS	NS	null	ENSP00000442788.1:p.Pro22=	ENST00000540549.5:c.66T>G	4:g.105234008T>G
TET2	ENST00000540549.5	6009	25941	CSCC-44-T	2292480	2158544	skin	head_neck	NS	NS	carcinoma	squamous_cell_carcinoma	NS	NS	y	150347304	COSV54407795	COSM4542485	c.3195G>C	p.L1065F	Substitution - Missense	het	null	38	4:105237137-105237137	+	n	NEUTRAL	0.18003	Confirmed somatic variant	25303977	null	surgery fresh/frozen	primary	43	ENSP00000442788.1:p.Leu1065Phe	ENST00000540549.5:c.3195G>C	4:g.105237137G>C
TET2	ENST00000540549.5	6009	25941	2014_Lung_sq_23_T	2744894	2603597	lung	NS	NS	NS	carcinoma	NS	NS	NS	y	150370974	COSV54439262	COSN28672132	c.3803+45G>A	p.?	Unknown	null	null	38	4:105243823-105243823	+	y	NEUTRAL	0.00752	Confirmed somatic variant	null	583	NS	primary	74	null	ENST00000540549.5:c.3803+45G>A	4:g.105243823G>A
TET2	ENST00000540549.5	6009	25941	TCGA-EE-A2MT-06	2121690	1995926	skin	NS	NS	NS	malignant_melanoma	NS	NS	NS	y	150337159	COSV54432867	COSM3916907	c.1173C>T	p.S391=	Substitution - coding silent	null	null	38	4:105235115-105235115	+	n	PATHOGENIC	0.71789	Confirmed somatic variant	null	540	NS	NS	45	ENSP00000442788.1:p.Ser391=	ENST00000540549.5:c.1173C>T	4:g.105235115C>T
TET2	ENST00000540549.5	6009	25941	EXTERN_MELA_20140526_101	2839338	2695104	skin	scalp	NS	NS	malignant_melanoma	NS	NS	NS	y	150340127	COSV54402428	COSM3824891	c.1966C>T	p.P656S	Substitution - Missense	null	null	38	4:105235908-105235908	+	n	NEUTRAL	0.14309	Confirmed somatic variant	28467829	null	surgery fresh/frozen	metastasis	null	ENSP00000442788.1:p.Pro656Ser	ENST00000540549.5:c.1966C>T	4:g.105235908C>T
TET2	ENST00000540549.5	6009	25941	LIM2551	2301995	2167278	large_intestine	colon	right	NS	carcinoma	adenocarcinoma	NS	NS	y	150377075	COSV54427255	COSM4614010	c.499del	p.S167Qfs*16	Deletion - Frameshift	het	null	38	4:105234441-105234441	+	n	null	null	Variant of unknown origin	24755471	null	cell-line	NS	null	ENSP00000442788.1:p.Ser167GlnfsTer16	ENST00000540549.5:c.499del	4:g.105234441del
TET2	ENST00000540549.5	6009	25941	273	2748245	2606948	stomach	NS	NS	NS	carcinoma	NS	NS	NS	y	150351112	COSV54432123	COSM214588	c.817C>T	p.Q273*	Substitution - Nonsense	null	null	38	4:105234759-105234759	+	n	PATHOGENIC	0.75249	Confirmed somatic variant	null	683	NS	primary	null	ENSP00000442788.1:p.Gln273Ter	ENST00000540549.5:c.817C>T	4:g.105234759C>T
TET2	ENST00000540549.5	6009	25941	BC77-tumour	2668202	2527784	breast	NS	NS	NS	carcinoma	NS	NS	NS	y	150358496	COSV54398310	COSM6582095	c.248G>A	p.R83K	Substitution - Missense	het	null	38	4:105234190-105234190	+	n	null	0.64437	Confirmed somatic variant	27535334	null	surgery fresh/frozen	metastasis	null	ENSP00000442788.1:p.Arg83Lys	ENST00000540549.5:c.248G>A	4:g.105234190G>A
TET2	ENST00000540549.5	6009	25941	PD4800a	1432733	1342148	NS	NS	NS	NS	NS	NS	NS	NS	y	150355590	COSV54418883	COSM110753	c.1930C>T	p.Q644*	Substitution - Nonsense	het	null	38	4:105235872-105235872	+	n	null	0.65313	Confirmed somatic variant	21995386	351	NS	primary	null	ENSP00000442788.1:p.Gln644Ter	ENST00000540549.5:c.1930C>T	4:g.105235872C>T
TET2	ENST00000540549.5	6009	25941	ATL043	2488670	2351319	haematopoietic_and_lymphoid_tissue	NS	NS	NS	lymphoid_neoplasm	adult_T_cell_lymphoma-leukaemia	NS	NS	y	150369019	COSV54432971	COSM5708962	c.3458C>A	p.A1153E	Substitution - Missense	null	null	38	4:105241387-105241387	+	n	PATHOGENIC	0.99085	Confirmed somatic variant	26437031	null	NS	NS	73	ENSP00000442788.1:p.Ala1153Glu	ENST00000540549.5:c.3458C>A	4:g.105241387C>A
TET2	ENST00000540549.5	6009	25941	2014_Lung_sq_91_T	2744858	2603561	lung	NS	NS	NS	carcinoma	NS	NS	NS	y	150350150	COSV54409862	COSN28795095	c.4045-88A>T	p.?	Unknown	null	null	38	4:105269522-105269522	+	n	NEUTRAL	0.09773	Confirmed somatic variant	null	583	NS	primary	71	null	ENST00000540549.5:c.4045-88A>T	4:g.105269522A>T
TET2	ENST00000540549.5	6009	25941	3	2048225	1928492	haematopoietic_and_lymphoid_tissue	NS	NS	NS	haematopoietic_neoplasm	blastic_plasmacytoid_dendritic_cell_neoplasm	NS	NS	y	150344832	COSV54405749	COSM1716878	c.3700G>T	p.E1234*	Substitution - Nonsense	null	null	38	4:105243675-105243675	+	n	PATHOGENIC	0.99276	Confirmed somatic variant	24072100	null	blood-bone marrow	NS	31	ENSP00000442788.1:p.Glu1234Ter	ENST00000540549.5:c.3700G>T	4:g.105243675G>T
TET2	ENST00000540549.5	6009	25941	PD6744a	1503034	1425913	bone	rib	NS	NS	chondrosarcoma	central	NS	NS	y	150343413	COSV54395761	COSM120176	c.3813C>G	p.C1271W	Substitution - Missense	null	null	38	4:105259628-105259628	+	n	PATHOGENIC	0.85127	Confirmed somatic variant	23770606	486	surgery fresh/frozen	primary	69	ENSP00000442788.1:p.Cys1271Trp	ENST00000540549.5:c.3813C>G	4:g.105259628C>G
TET2	ENST00000540549.5	6009	25941	MDS-19	1567655	1489287	haematopoietic_and_lymphoid_tissue	NS	NS	NS	haematopoietic_neoplasm	myelodysplastic_syndrome	refractory_anaemia_with_excess_blasts	NS	y	150340564	COSV54408885	COSM87104	c.2474C>G	p.S825*	Substitution - Nonsense	null	null	38	4:105236416-105236416	+	n	PATHOGENIC	0.75721	Confirmed somatic variant	21909114	null	blood-bone marrow	NS	78	ENSP00000442788.1:p.Ser825Ter	ENST00000540549.5:c.2474C>G	4:g.105236416C>G
TET2	ENST00000540549.5	6009	25941	PD14471a	1954240	1841012	breast	NS	NS	NS	carcinoma	ductal_carcinoma	NS	NS	y	150351284	COSV54412885	COSN20795561	c.3803+5731T>G	p.?	Unknown	null	null	38	4:105249509-105249509	+	n	NEUTRAL	0.03315	Confirmed somatic variant	null	652	NS	primary	null	null	ENST00000540549.5:c.3803+5731T>G	4:g.105249509T>G
TET2	ENST00000540549.5	6009	25941	3N40-VS-3T40	2582924	2444179	oesophagus	NS	NS	NS	carcinoma	squamous_cell_carcinoma	NS	NS	y	150334952	COSV54396486	COSM4981691	c.456T>A	p.S152R	Substitution - Missense	null	null	38	4:105234398-105234398	+	n	PATHOGENIC	0.71424	Confirmed somatic variant	26759717	null	surgery - NOS	NS	67	ENSP00000442788.1:p.Ser152Arg	ENST00000540549.5:c.456T>A	4:g.105234398T>A
TET2	ENST00000540549.5	6009	25941	PD6415a	1491612	1414770	breast	NS	NS	NS	carcinoma	ductal_carcinoma	NS	NS	y	150362226	COSV54414800	COSN21069120	c.3804-3343A>T	p.?	Unknown	null	null	38	4:105256276-105256276	+	n	NEUTRAL	0.00158	Confirmed somatic variant	null	652	NS	primary	null	null	ENST00000540549.5:c.3804-3343A>T	4:g.105256276A>T
TET2	ENST00000540549.5	6009	25941	JCQ-HMCaA	2633675	2494071	large_intestine	NS	NS	NS	carcinoma	adenocarcinoma	NS	NS	y	150355102	COSV54433871	COSM6225225	c.2914T>C	p.S972P	Substitution - Missense	null	null	38	4:105236856-105236856	+	n	NEUTRAL	0.29614	Confirmed somatic variant	null	646	NS	primary	45	ENSP00000442788.1:p.Ser972Pro	ENST00000540549.5:c.2914T>C	4:g.105236856T>C
TET2	ENST00000540549.5	6009	25941	PT49	2521306	2383649	skin	NS	NS	NS	carcinoma	basal_cell_carcinoma	NS	NS	y	150344857	COSV54401398	COSM5523997	c.1172C>T	p.S391F	Substitution - Missense	null	null	38	4:105235114-105235114	+	n	PATHOGENIC	0.92184	Confirmed somatic variant	25759019	null	surgery fresh/frozen	NS	null	ENSP00000442788.1:p.Ser391Phe	ENST00000540549.5:c.1172C>T	4:g.105235114C>T
TET2	ENST00000540549.5	6009	25941	PD22363a	2199785	2068063	breast	NS	NS	NS	carcinoma	ductal_carcinoma	NS	NS	y	150376801	COSV54428486	COSM5793548	c.5919A>G	p.E1973=	Substitution - coding silent	null	null	38	4:105276429-105276429	+	n	null	0.60258	Confirmed somatic variant	null	652	NS	NS	null	ENSP00000442788.1:p.Glu1973=	ENST00000540549.5:c.5919A>G	4:g.105276429A>G
TET2	ENST00000540549.5	6009	25941	RK052_C01	1918842	1806163	liver	NS	NS	NS	carcinoma	NS	NS	NS	y	150338634	COSV54403448	COSN1977946	c.-46-7033A>G	p.?	Unknown	het	null	38	4:105226864-105226864	+	n	NEUTRAL	0.01888	Variant of unknown origin	null	322	fresh/frozen - NOS	primary	null	null	ENST00000540549.5:c.-46-7033A>G	4:g.105226864A>G
TET2	ENST00000540549.5	6009	25941	SNUH_G26_S1	2120562	1994798	haematopoietic_and_lymphoid_tissue	NS	NS	NS	haematopoietic_neoplasm	acute_myeloid_leukaemia	NS	NS	y	150368378	COSV54432510	COSN8870054	c.4045-37A>G	p.?	Unknown	null	null	38	4:105269573-105269573	+	y	NEUTRAL	0.05553	Confirmed somatic variant	null	544	NS	NS	null	null	ENST00000540549.5:c.4045-37A>G	4:g.105269573A>G
TET2	ENST00000540549.5	6009	25941	47_tFL	2228253	2095988	haematopoietic_and_lymphoid_tissue	NS	NS	NS	lymphoid_neoplasm	diffuse_large_B_cell_lymphoma	NS	NS	y	150335076	COSV54401784	COSM4171285	c.301C>A	p.P101T	Substitution - Missense	null	null	38	4:105234243-105234243	+	n	PATHOGENIC	0.87852	Variant of unknown origin	24388756	null	surgery - NOS	NS	null	ENSP00000442788.1:p.Pro101Thr	ENST00000540549.5:c.301C>A	4:g.105234243C>A
TET2	ENST00000540549.5	6009	25941	GCYC_170_T	2747579	2606282	stomach	NS	NS	NS	carcinoma	NS	NS	NS	y	150351343	COSV54409232	COSM87170	c.4317del	p.K1439Nfs*9	Deletion - Frameshift	null	null	38	4:105272698-105272698	+	n	null	null	Confirmed somatic variant	null	683	NS	primary	null	ENSP00000442788.1:p.Lys1439AsnfsTer9	ENST00000540549.5:c.4317del	4:g.105272698del
TET2	ENST00000540549.5	6009	25941	2834132	2834132	2689916	skin	mucosal	NS	NS	malignant_melanoma	NS	NS	NS	y	175850883	COSV104597361	COSM9334821	c.617T>A	p.L206Q	Substitution - Missense	null	null	38	4:105234559-105234559	+	n	PATHOGENIC	0.80645	Variant of unknown origin	28296713	null	surgery - NOS	primary	55	ENSP00000442788.1:p.Leu206Gln	ENST00000540549.5:c.617T>A	4:g.105234559T>A
TET2	ENST00000540549.5	6009	25941	2014_Lung_sq_14_T	2744885	2603588	lung	NS	NS	NS	carcinoma	NS	NS	NS	y	150353160	COSV54428458	COSN8489861	c.3409+890T>C	p.?	Unknown	null	null	38	4:105238241-105238241	+	n	NEUTRAL	0.00389	Confirmed somatic variant	null	583	NS	primary	58	null	ENST00000540549.5:c.3409+890T>C	4:g.105238241T>C
TET2	ENST00000540549.5	6009	25941	CHC442T	2456707	2319544	liver	NS	NS	NS	carcinoma	hepatocellular_carcinoma	NS	NS	y	175851541	COSV54420978	COSN19341904	c.-174+3744G>C	p.?	Unknown	null	null	38	4:105150723-105150723	+	n	PATHOGENIC	0.8859	Confirmed somatic variant	null	381	NS	primary	27	null	ENST00000540549.5:c.-174+3744G>C	4:g.105150723G>C
TET2	ENST00000540549.5	6009	25941	CPCG0411-F1	2340334	2205317	prostate	NS	NS	NS	carcinoma	adenocarcinoma	NS	NS	y	150353086	COSV54432540	COSN29587493	c.-46-16687dup	p.?	Unknown	null	null	38	4:105217210-105217211	+	n	null	null	Confirmed somatic variant	null	537	NS	primary	null	null	ENST00000540549.5:c.-46-16687dup	4:g.105217210dup
TET2	ENST00000540549.5	6009	25941	0161_CRUK_PC_0161_T1_DNA	2634966	2495362	prostate	NS	NS	NS	carcinoma	adenocarcinoma	NS	NS	y	150348574	COSV54418817	COSN26313617	c.3410-451A>G	p.?	Unknown	null	null	38	4:105240888-105240888	+	n	NEUTRAL	0.014	Confirmed somatic variant	null	538	NS	primary	65	null	ENST00000540549.5:c.3410-451A>G	4:g.105240888A>G
TET2	ENST00000540549.5	6009	25941	TCGA-AD-A5EJ-01	2262931	2129915	large_intestine	colon	NS	NS	carcinoma	adenocarcinoma	NS	NS	y	150343239	COSV99484506	COSN30139549	c.3409+1004dup	p.?	Unknown	null	null	38	4:105238355-105238356	+	n	null	null	Confirmed somatic variant	null	376	NS	primary	74	null	ENST00000540549.5:c.3409+1004dup	4:g.105238355dup
TET2	ENST00000540549.5	6009	25941	YUDIVI	2439310	2302151	skin	NS	NS	NS	malignant_melanoma	NS	NS	NS	y	175851528	COSV54420963	COSM5400249	c.257C>T	p.S86F	Substitution - Missense	het	null	38	4:105234199-105234199	+	n	PATHOGENIC	0.80004	Confirmed somatic variant	26214590	null	fresh/frozen - NOS	metastasis	60	ENSP00000442788.1:p.Ser86Phe	ENST00000540549.5:c.257C>T	4:g.105234199C>T
TET2	ENST00000540549.5	6009	25941	pfg088T	2309643	2174845	stomach	NS	NS	NS	carcinoma	intestinal_adenocarcinoma	NS	NS	y	150335484	COSV54414995	COSM4759846	c.2632C>A	p.L878I	Substitution - Missense	het	null	38	4:105236574-105236574	+	n	NEUTRAL	0.06213	Confirmed somatic variant	24816253	null	surgery fresh/frozen	NS	56	ENSP00000442788.1:p.Leu878Ile	ENST00000540549.5:c.2632C>A	4:g.105236574C>A
TET2	ENST00000540549.5	6009	25941	PD42129a	2894844	2749332	skin	head_neck	NS	NS	malignant_melanoma	superficial_spreading	NS	NS	y	175851987	COSV105820649	COSM9934003	c.3847G>T	p.A1283S	Substitution - Missense	null	null	38	4:105259662-105259662	+	n	null	null	Variant of unknown origin	33024263	null	surgery-fixed	metastasis	null	ENSP00000442788.1:p.Ala1283Ser	ENST00000540549.5:c.3847G>T	4:g.105259662G>T
TET2	ENST00000540549.5	6009	25941	TCGA-D8-A27M-01	1900097	1788781	breast	NS	NS	NS	carcinoma	NS	NS	NS	y	150333486	COSV54428424	COSM1485572	c.305_307del	p.S102_L103delinsF	Deletion - In frame	null	null	38	4:105234247-105234249	+	n	null	null	Confirmed somatic variant	null	414	fresh/frozen - NOS	primary	59	ENSP00000442788.1:p.Ser102_Leu103delinsPhe	ENST00000540549.5:c.305_307del	4:g.105234247_105234249del
TET2	ENST00000540549.5	6009	25941	1292-01-02TD	2456394	2319231	haematopoietic_and_lymphoid_tissue	NS	NS	NS	lymphoid_neoplasm	chronic_lymphocytic_leukaemia-small_lymphocytic_lymphoma	NS	NS	y	150361326	COSV54411839	COSN19092959	c.3410-1407G>A	p.?	Unknown	null	null	38	4:105239932-105239932	+	n	NEUTRAL	0.02209	Confirmed somatic variant	null	340	blood	primary	62	null	ENST00000540549.5:c.3410-1407G>A	4:g.105239932G>A
TET2	ENST00000540549.5	6009	25941	LP6005334-DNA_C03	2263449	2130433	oesophagus	NS	NS	NS	carcinoma	adenocarcinoma	NS	NS	y	150352803	COSV54410474	COSN14836424	c.-173-13764C>G	p.?	Unknown	null	null	38	4:105176596-105176596	+	n	NEUTRAL	0.01618	Confirmed somatic variant	null	535	NS	primary	null	null	ENST00000540549.5:c.-173-13764C>G	4:g.105176596C>G
TET2	ENST00000540549.5	6009	25941	TCGA-AB-2830-03	1650322	1565109	haematopoietic_and_lymphoid_tissue	NS	NS	NS	haematopoietic_neoplasm	acute_myeloid_leukaemia	NS	NS	y	150351343	COSV54409232	COSM87170	c.4317del	p.K1439Nfs*9	Deletion - Frameshift	het	null	38	4:105272698-105272698	+	n	null	null	Reported in another cancer sample as somatic	null	377	blood-bone marrow	NS	64	ENSP00000442788.1:p.Lys1439AsnfsTer9	ENST00000540549.5:c.4317del	4:g.105272698del
TET2	ENST00000540549.5	6009	25941	TCGA-CG-5721-01	2198017	2066295	stomach	NS	NS	NS	carcinoma	adenocarcinoma	NS	NS	y	150363798	COSV54402452	COSM4121120	c.1150A>G	p.S384G	Substitution - Missense	null	null	38	4:105235092-105235092	+	n	PATHOGENIC	0.86129	Confirmed somatic variant	null	541	NS	NS	58	ENSP00000442788.1:p.Ser384Gly	ENST00000540549.5:c.1150A>G	4:g.105235092A>G
TET2	ENST00000540549.5	6009	25941	TCGA-EO-A3AY-01	2198325	2066603	endometrium	NS	NS	NS	carcinoma	endometrioid_carcinoma	NS	NS	y	150335142	COSV99479930	COSN31528946	c.3500+647C>A	p.?	Unknown	null	null	38	4:105242076-105242076	+	n	NEUTRAL	0.02027	Confirmed somatic variant	null	419	NS	NS	58	null	ENST00000540549.5:c.3500+647C>A	4:g.105242076C>A
TET2	ENST00000540549.5	6009	25941	TCGA-A4-7288-01	2193982	2062260	kidney	NS	NS	NS	carcinoma	papillary_renal_cell_carcinoma	NS	NS	y	150342951	COSV54423676	COSM3993384	c.946T>A	p.F316I	Substitution - Missense	null	null	38	4:105234888-105234888	+	n	NEUTRAL	0.29919	Confirmed somatic variant	null	543	NS	NS	71	ENSP00000442788.1:p.Phe316Ile	ENST00000540549.5:c.946T>A	4:g.105234888T>A
TET2	ENST00000540549.5	6009	25941	07-058	2159421	2028043	skin	NS	NS	NS	malignant_melanoma	NS	NS	NS	y	150352281	COSV54401122	COSM1235472	c.5167C>T	p.P1723S	Substitution - Missense	null	null	38	4:105275677-105275677	+	n	NEUTRAL	0.1722	Confirmed somatic variant	24838835	null	surgery fresh/frozen	NS	null	ENSP00000442788.1:p.Pro1723Ser	ENST00000540549.5:c.5167C>T	4:g.105275677C>T
TET2	ENST00000540549.5	6009	25941	PD40845j_lo0022	2875094	2729864	urinary_tract	bladder	NS	NS	carcinoma	transitional_cell_carcinoma	non_papillary_transitional_cell_carcinoma_non_invasive	NS	y	150366912	COSV105021428	COSN32106635	c.3804-4898G>C	p.?	Unknown	null	null	38	4:105254721-105254721	+	n	NEUTRAL	0.0032	Confirmed somatic variant	33004514	null	surgery-fixed	NS	67	null	ENST00000540549.5:c.3804-4898G>C	4:g.105254721G>C
TET2	ENST00000540549.5	6009	25941	13_1	2789203	2646426	haematopoietic_and_lymphoid_tissue	NS	NS	NS	lymphoid_neoplasm	B_cell_prolymphocytic_leukaemia	NS	NS	y	150364321	COSV99485783	COSM8637212	c.4182_4182+23del	p.?	Unknown	null	null	38	4:105269747-105269770	+	n	null	null	Confirmed somatic variant	null	693	blood	primary	46	null	ENST00000540549.5:c.4182_4182+23del	4:g.105269747_105269770del
TET2	ENST00000540549.5	6009	25941	PD11750a	1768200	1672465	breast	NS	NS	NS	carcinoma	ductal_carcinoma	NS	NS	y	150340314	COSV54430508	COSN22607048	c.4045-2704A>G	p.?	Unknown	null	null	38	4:105266906-105266906	+	n	NEUTRAL	0.00056	Confirmed somatic variant	null	652	NS	NS	null	null	ENST00000540549.5:c.4045-2704A>G	4:g.105266906A>G
TET2	ENST00000540549.5	6009	25941	ESCC_00645	2867709	2722732	oesophagus	upper_third	NS	NS	carcinoma	squamous_cell_carcinoma	NS	NS	y	150377527	COSV105021445	COSM9639992	c.5985dup	p.G1996Rfs*19	Insertion - Frameshift	null	null	38	4:105276495-105276496	+	n	null	null	Confirmed somatic variant	27058444	null	surgery fresh/frozen	NS	60	ENSP00000442788.1:p.Gly1996ArgfsTer19	ENST00000540549.5:c.5985dup	4:g.105276495dup
TET2	ENST00000540549.5	6009	25941	PCSI_0591_Pa_P_526	2507082	2369418	pancreas	NS	NS	NS	carcinoma	NS	NS	NS	y	150376963	COSV54415463	COSN20130684	c.-46-3327C>G	p.?	Unknown	null	null	38	4:105230570-105230570	+	n	NEUTRAL	0.01505	Confirmed somatic variant	null	382	NS	primary	67	null	ENST00000540549.5:c.-46-3327C>G	4:g.105230570C>G
TET2	ENST00000540549.5	6009	25941	TCGA-ER-A193-06	2121705	1995941	skin	NS	NS	NS	malignant_melanoma	NS	NS	NS	y	150361277	COSV99483363	COSM8091680	c.47C>T	p.P16L	Substitution - Missense	null	null	38	4:105233989-105233989	+	n	PATHOGENIC	0.92353	Confirmed somatic variant	null	540	NS	NS	62	ENSP00000442788.1:p.Pro16Leu	ENST00000540549.5:c.47C>T	4:g.105233989C>T
TET2	ENST00000540549.5	6009	25941	T_CCA_SG_2	2688134	2547116	biliary_tract	bile_duct	NS	NS	carcinoma	NS	NS	NS	y	150340938	COSV54414552	COSN20100401	c.*330del	p.?	Unknown	null	null	38	4:105276849-105276849	+	n	null	null	Confirmed somatic variant	null	653	NS	primary	67	null	ENST00000540549.5:c.*330del	4:g.105276849del
TET2	ENST00000540549.5	6009	25941	TCGA-C5-A7UC-01	2262928	2129912	cervix	NS	NS	NS	carcinoma	squamous_cell_carcinoma	NS	NS	y	150358439	COSV54398139	COSM4383834	c.2207C>G	p.S736*	Substitution - Nonsense	null	null	38	4:105236149-105236149	+	n	null	0.60006	Confirmed somatic variant	null	415	NS	primary	48	ENSP00000442788.1:p.Ser736Ter	ENST00000540549.5:c.2207C>G	4:g.105236149C>G
TET2	ENST00000540549.5	6009	25941	2014_Lung_sq_30_T	2744901	2603604	lung	NS	NS	NS	carcinoma	NS	NS	NS	y	150340723	COSV54409002	COSM7236881	c.2026C>T	p.L676=	Substitution - coding silent	null	null	38	4:105235968-105235968	+	n	NEUTRAL	0.12979	Confirmed somatic variant	null	583	NS	primary	65	ENSP00000442788.1:p.Leu676=	ENST00000540549.5:c.2026C>T	4:g.105235968C>T
TET2	ENST00000540549.5	6009	25941	PD4985a	1463712	1387564	breast	NS	NS	NS	carcinoma	lobular_carcinoma	NS	NS	y	150363929	COSV54396153	COSN22151899	c.-174+14843G>A	p.?	Unknown	null	null	38	4:105161822-105161822	+	n	NEUTRAL	0.00901	Confirmed somatic variant	null	652	NS	primary	null	null	ENST00000540549.5:c.-174+14843G>A	4:g.105161822G>A
TET2	ENST00000540549.5	6009	25941	LOPC-002_tumor_01	2633780	2494176	prostate	NS	NS	NS	carcinoma	NS	NS	NS	y	150332494	COSV54434341	COSN25855363	c.4044+3143C>T	p.?	Unknown	null	null	38	4:105264991-105264991	+	n	NEUTRAL	0.00824	Confirmed somatic variant	null	534	NS	primary	72	null	ENST00000540549.5:c.4044+3143C>T	4:g.105264991C>T
TET2	ENST00000540549.5	6009	25941	tumor_4166151	2385449	2248281	haematopoietic_and_lymphoid_tissue	NS	NS	NS	lymphoid_neoplasm	NS	NS	NS	y	150347630	COSV54407885	COSN23240163	c.-173-10056del	p.?	Unknown	null	null	38	4:105180304-105180304	+	n	null	null	Confirmed somatic variant	null	440	NS	primary	74	null	ENST00000540549.5:c.-173-10056del	4:g.105180304del
TET2	ENST00000540549.5	6009	25941	ESCC_54	2479560	2342320	oesophagus	NS	NS	NS	carcinoma	squamous_cell_carcinoma	NS	NS	y	175850516	COSV54420990	COSM5631541	c.3183del	p.V1062Sfs*4	Deletion - Frameshift	null	null	38	4:105237125-105237125	+	n	null	null	Confirmed somatic variant	26873401	null	NS	NS	62	ENSP00000442788.1:p.Val1062SerfsTer4	ENST00000540549.5:c.3183del	4:g.105237125del
TET2	ENST00000540549.5	6009	25941	H820	2776289	2634425	lung	NS	NS	NS	carcinoma	adenocarcinoma	NS	NS	y	150372723	COSV99036192	COSM7393560	c.5393C>G	p.S1798*	Substitution - Nonsense	null	null	38	4:105275903-105275903	+	n	PATHOGENIC	0.92445	Variant of unknown origin	29681454	null	NS	NS	53	ENSP00000442788.1:p.Ser1798Ter	ENST00000540549.5:c.5393C>G	4:g.105275903C>G
TET2	ENST00000540549.5	6009	25941	NPC0001PT00143T00143	2857358	2712658	upper_aerodigestive_tract	pharynx	nasopharynx	NS	carcinoma	nasopharyngeal_carcinoma	non_keratinizing	NS	y	150327759	COSV54396998	COSM3760322	c.5284A>G	p.I1762V	Substitution - Missense	null	null	38	4:105275794-105275794	+	n	NEUTRAL	0.14269	Reported in another cancer sample as somatic	28851814	null	surgery-fixed	primary	null	ENSP00000442788.1:p.Ile1762Val	ENST00000540549.5:c.5284A>G	4:g.105275794A>G
TET2	ENST00000540549.5	6009	25941	PCSI_0623_Pa_P_526	2507092	2369428	pancreas	NS	NS	NS	carcinoma	NS	NS	NS	y	150355650	COSV54410152	COSN20198271	c.4537+434T>A	p.?	Unknown	null	null	38	4:105273352-105273352	+	n	NEUTRAL	0.12944	Confirmed somatic variant	null	382	NS	primary	74	null	ENST00000540549.5:c.4537+434T>A	4:g.105273352T>A
TET2	ENST00000540549.5	6009	25941	TCGA-AA-3977-01	1651086	1565873	large_intestine	colon	sigmoid	NS	carcinoma	adenocarcinoma	NS	NS	y	150352853	COSV54400377	COSM200504	c.2866C>A	p.L956I	Substitution - Missense	null	null	38	4:105236808-105236808	+	n	PATHOGENIC	0.96082	Confirmed somatic variant	null	376	NS	NS	65	ENSP00000442788.1:p.Leu956Ile	ENST00000540549.5:c.2866C>A	4:g.105236808C>A
TET2	ENST00000540549.5	6009	25941	PD40845j_lo0022	2875094	2729864	urinary_tract	bladder	NS	NS	carcinoma	transitional_cell_carcinoma	non_papillary_transitional_cell_carcinoma_non_invasive	NS	y	150366923	COSV105021429	COSN32106636	c.3804-1935C>T	p.?	Unknown	null	null	38	4:105257684-105257684	+	n	NEUTRAL	0.00046	Confirmed somatic variant	33004514	null	surgery-fixed	NS	67	null	ENST00000540549.5:c.3804-1935C>T	4:g.105257684C>T
TET2	ENST00000540549.5	6009	25941	TCGA-AA-3947-01	1651071	1565858	large_intestine	colon	ascending	NS	carcinoma	adenocarcinoma	NS	NS	y	150364379	COSV99481062	COSN30119772	c.3409+818A>T	p.?	Unknown	null	null	38	4:105238169-105238169	+	n	NEUTRAL	0.00714	Confirmed somatic variant	null	376	NS	NS	60	null	ENST00000540549.5:c.3409+818A>T	4:g.105238169A>T
TET2	ENST00000540549.5	6009	25941	2857135	2857135	2712435	urinary_tract	bladder	NS	NS	carcinoma	transitional_cell_carcinoma	NS	NS	y	150376047	COSV105021680	COSM9539312	c.880G>A	p.E294K	Substitution - Missense	null	null	38	4:105234822-105234822	+	n	PATHOGENIC	0.79902	Confirmed somatic variant	25096233	null	surgery - NOS	NS	null	ENSP00000442788.1:p.Glu294Lys	ENST00000540549.5:c.880G>A	4:g.105234822G>A
TET2	ENST00000540549.5	6009	25941	CML024T	2506710	2369046	haematopoietic_and_lymphoid_tissue	NS	NS	NS	haematopoietic_neoplasm	acute_leukaemia_of_ambiguous_lineage	NS	NS	y	150351112	COSV54432123	COSM214588	c.817C>T	p.Q273*	Substitution - Nonsense	null	null	38	4:105234759-105234759	+	n	PATHOGENIC	0.75249	Confirmed somatic variant	null	659	blood-bone marrow	primary	null	ENSP00000442788.1:p.Gln273Ter	ENST00000540549.5:c.817C>T	4:g.105234759C>T
TET2	ENST00000540549.5	6009	25941	PD42116a	2894824	2749312	skin	trunk	NS	NS	malignant_melanoma	nodular	NS	NS	y	150344857	COSV54401398	COSM5523997	c.1172C>T	p.S391F	Substitution - Missense	null	null	38	4:105235114-105235114	+	n	PATHOGENIC	0.92184	Confirmed somatic variant	33024263	null	surgery-fixed	metastasis	47	ENSP00000442788.1:p.Ser391Phe	ENST00000540549.5:c.1172C>T	4:g.105235114C>T
TET2	ENST00000540549.5	6009	25941	267T	2745870	2604573	liver	NS	NS	NS	other	neoplasm	NS	NS	y	150370736	COSV54438419	COSN29424403	c.-47+14782C>T	p.?	Unknown	null	null	38	4:105205268-105205268	+	n	NEUTRAL	0.00055	Confirmed somatic variant	null	660	NS	primary	55	null	ENST00000540549.5:c.-47+14782C>T	4:g.105205268C>T
TET2	ENST00000540549.5	6009	25941	TARGET-30-PASLRM-01A-01D	2746423	2605126	autonomic_ganglia	NS	NS	NS	neuroblastoma	NS	NS	NS	y	150362423	COSV54439006	COSM7252844	c.1549C>T	p.P517S	Substitution - Missense	null	null	38	4:105235491-105235491	+	n	NEUTRAL	0.24266	Confirmed somatic variant	null	584	NS	primary	2	ENSP00000442788.1:p.Pro517Ser	ENST00000540549.5:c.1549C>T	4:g.105235491C>T
TET2	ENST00000540549.5	6009	25941	8050308	2121171	1995407	pancreas	NS	NS	NS	carcinoma	ductal_carcinoma	NS	NS	y	150360533	COSV54423234	COSN7722314	c.-173-14696A>T	p.?	Unknown	null	null	38	4:105175664-105175664	+	n	NEUTRAL	0.00473	Confirmed somatic variant	null	328	NS	NS	null	null	ENST00000540549.5:c.-173-14696A>T	4:g.105175664A>T
TET2	ENST00000540549.5	6009	25941	MELA_17792	2760726	2619259	skin	upper_arm	NS	NS	malignant_melanoma	nodular	NS	NS	y	150353275	COSV104597341	COSM9303859	c.3390C>T	p.F1130=	Substitution - coding silent	null	null	38	4:105237332-105237332	+	n	null	0.62934	Confirmed somatic variant	30178487	null	surgery fresh/frozen	metastasis	18	ENSP00000442788.1:p.Phe1130=	ENST00000540549.5:c.3390C>T	4:g.105237332C>T
TET2	ENST00000540549.5	6009	25941	TCGA-B5-A0JY-01	1783388	1687387	endometrium	NS	NS	NS	carcinoma	endometrioid_carcinoma	NS	NS	y	150348116	COSV54403372	COSM1049767	c.5538C>A	p.V1846=	Substitution - coding silent	het	null	38	4:105276048-105276048	+	n	PATHOGENIC	0.74097	Variant of unknown origin	null	419	fresh/frozen - NOS	primary	50	ENSP00000442788.1:p.Val1846=	ENST00000540549.5:c.5538C>A	4:g.105276048C>A
TET2	ENST00000540549.5	6009	25941	TCGA-AP-A051-01	1783330	1687329	endometrium	NS	NS	NS	carcinoma	endometrioid_carcinoma	NS	NS	y	150343811	COSV99480191	COSN31598904	c.-2T>C	p.?	Unknown	null	null	38	4:105233941-105233941	+	n	PATHOGENIC	0.84289	Confirmed somatic variant	null	419	fresh/frozen - NOS	primary	69	null	ENST00000540549.5:c.-2T>C	4:g.105233941T>C
TET2	ENST00000540549.5	6009	25941	CPCG0009-F1	2387362	2250194	prostate	NS	NS	NS	carcinoma	adenocarcinoma	NS	NS	y	150339411	COSV54402048	COSN27879550	c.-174+15175_-174+15176insCCA	p.?	Unknown	null	null	38	4:105162154-105162155	+	n	null	null	Confirmed somatic variant	null	537	NS	primary	77	null	ENST00000540549.5:c.-174+15175_-174+15176insCCA	4:g.105162154_105162155insCCA
TET2	ENST00000540549.5	6009	25941	2014_Lung_sq_27_T	2744898	2603601	lung	NS	NS	NS	carcinoma	NS	NS	NS	y	150344654	COSV54412125	COSN15656424	c.3409+1625G>A	p.?	Unknown	null	null	38	4:105238976-105238976	+	y	NEUTRAL	0.0068	Confirmed somatic variant	null	583	NS	primary	76	null	ENST00000540549.5:c.3409+1625G>A	4:g.105238976G>A
TET2	ENST00000540549.5	6009	25941	Case_4-Relapse	2730743	2589512	skin	NS	NS	NS	malignant_melanoma	NS	NS	NS	y	150351562	COSV54404684	COSM7336744	c.5463T>G	p.D1821E	Substitution - Missense	null	null	38	4:105275973-105275973	+	n	NEUTRAL	0.14192	Confirmed somatic variant	27433843	null	surgery fresh/frozen	metastasis	61	ENSP00000442788.1:p.Asp1821Glu	ENST00000540549.5:c.5463T>G	4:g.105275973T>G
TET2	ENST00000540549.5	6009	25941	RK070_C01	2194732	2063010	liver	NS	NS	NS	carcinoma	NS	NS	NS	y	150352199	COSV54434078	COSN6788948	c.-47+15866A>G	p.?	Unknown	null	null	38	4:105206352-105206352	+	n	NEUTRAL	0.04303	Confirmed somatic variant	null	322	NS	NS	null	null	ENST00000540549.5:c.-47+15866A>G	4:g.105206352A>G
TET2	ENST00000540549.5	6009	25941	AOCS-166-1-2	2196284	2064562	ovary	NS	NS	NS	carcinoma	mixed_adenosquamous_carcinoma	NS	NS	y	150357764	COSV54422622	COSN9583217	c.-47+3303A>G	p.?	Unknown	null	null	38	4:105193789-105193789	+	n	NEUTRAL	0.0036	Confirmed somatic variant	null	585	NS	NS	null	null	ENST00000540549.5:c.-47+3303A>G	4:g.105193789A>G
TET2	ENST00000540549.5	6009	25941	ESCC_129	2479622	2342382	oesophagus	NS	NS	NS	carcinoma	squamous_cell_carcinoma	NS	NS	y	150350760	COSV54405882	COSM5641941	c.1161C>T	p.F387=	Substitution - coding silent	null	null	38	4:105235103-105235103	+	n	NEUTRAL	0.49526	Confirmed somatic variant	26873401	null	NS	NS	77	ENSP00000442788.1:p.Phe387=	ENST00000540549.5:c.1161C>T	4:g.105235103C>T
TET2	ENST00000540549.5	6009	25941	PD18101a	2030328	1912182	breast	NS	NS	NS	carcinoma	ductal_carcinoma	mucinous	NS	y	150343848	COSV54433752	COSN21635929	c.-47+4775T>G	p.?	Unknown	null	null	38	4:105195261-105195261	+	n	NEUTRAL	0.03907	Confirmed somatic variant	null	652	NS	NS	null	null	ENST00000540549.5:c.-47+4775T>G	4:g.105195261T>G
TET2	ENST00000540549.5	6009	25941	TCGA-AB-2876-03	1650368	1565155	haematopoietic_and_lymphoid_tissue	NS	NS	NS	haematopoietic_neoplasm	acute_myeloid_leukaemia	NS	NS	y	150341491	COSV54395421	COSM100077	c.1441C>T	p.Q481*	Substitution - Nonsense	het	null	38	4:105235383-105235383	+	n	PATHOGENIC	0.95343	Reported in another cancer sample as somatic	null	377	blood-bone marrow	NS	45	ENSP00000442788.1:p.Gln481Ter	ENST00000540549.5:c.1441C>T	4:g.105235383C>T
TET2	ENST00000540549.5	6009	25941	tumor_4135350	1819098	1718242	haematopoietic_and_lymphoid_tissue	NS	NS	NS	lymphoid_neoplasm	Burkitt_lymphoma	NS	NS	y	150345136	COSV54414546	COSN23118496	c.-47+1727dup	p.?	Unknown	null	null	38	4:105192213-105192214	+	n	null	null	Confirmed somatic variant	null	440	fresh/frozen - NOS	primary	null	null	ENST00000540549.5:c.-47+1727dup	4:g.105192213dup
TET2	ENST00000540549.5	6009	25941	2014_Lung_sq_92_T	2744859	2603562	lung	NS	NS	NS	carcinoma	NS	NS	NS	y	150327759	COSV54396998	COSM3760322	c.5284A>G	p.I1762V	Substitution - Missense	null	null	38	4:105275794-105275794	+	n	NEUTRAL	0.14269	Confirmed somatic variant	null	583	NS	primary	63	ENSP00000442788.1:p.Ile1762Val	ENST00000540549.5:c.5284A>G	4:g.105275794A>G
TET2	ENST00000540549.5	6009	25941	46C	2748406	2607109	thyroid	NS	NS	NS	carcinoma	NS	NS	NS	y	150375767	COSV54405580	COSM7256437	c.1095C>A	p.G365=	Substitution - coding silent	null	null	38	4:105235037-105235037	+	n	PATHOGENIC	0.78728	Confirmed somatic variant	null	589	NS	primary	26	ENSP00000442788.1:p.Gly365=	ENST00000540549.5:c.1095C>A	4:g.105235037C>A
TET2	ENST00000540549.5	6009	25941	TCGA-AX-A3G8-01	2198454	2066732	endometrium	NS	NS	NS	carcinoma	endometrioid_carcinoma	NS	NS	y	150327785	COSV54395664	COSM41644	c.1648C>T	p.R550*	Substitution - Nonsense	null	null	38	4:105235590-105235590	+	n	NEUTRAL	0.15032	Confirmed somatic variant	null	419	NS	NS	76	ENSP00000442788.1:p.Arg550Ter	ENST00000540549.5:c.1648C>T	4:g.105235590C>T
TET2	ENST00000540549.5	6009	25941	90	2748062	2606765	stomach	NS	NS	NS	carcinoma	NS	NS	NS	y	150375905	COSV99483649	COSN30684962	c.-173-18826G>C	p.?	Unknown	null	null	38	4:105171534-105171534	+	n	NEUTRAL	0.00958	Confirmed somatic variant	null	683	NS	primary	null	null	ENST00000540549.5:c.-173-18826G>C	4:g.105171534G>C
TET2	ENST00000540549.5	6009	25941	AOCS-063-1-3	2196308	2064586	ovary	NS	NS	NS	carcinoma	mixed_adenosquamous_carcinoma	NS	NS	y	150370958	COSV54414982	COSN9583223	c.3803+631C>T	p.?	Unknown	null	null	38	4:105244409-105244409	+	n	NEUTRAL	0.01174	Confirmed somatic variant	null	585	NS	NS	null	null	ENST00000540549.5:c.3803+631C>T	4:g.105244409C>T
TET2	ENST00000540549.5	6009	25941	EXTERN_MELA_20140505_012	2839400	2695166	skin	face	NS	NS	malignant_melanoma	NS	NS	NS	y	150353465	COSV54424941	COSM5945045	c.3647G>A	p.R1216Q	Substitution - Missense	null	null	38	4:105243622-105243622	+	n	PATHOGENIC	0.99484	Confirmed somatic variant	28467829	null	surgery fresh/frozen	primary	null	ENSP00000442788.1:p.Arg1216Gln	ENST00000540549.5:c.3647G>A	4:g.105243622G>A
TET2	ENST00000540549.5	6009	25941	2014_Lung_sq_30_T	2744901	2603604	lung	NS	NS	NS	carcinoma	NS	NS	NS	y	150340737	COSV54409018	COSN28725789	c.3410-1985G>T	p.?	Unknown	null	null	38	4:105239354-105239354	+	n	NEUTRAL	0.01873	Confirmed somatic variant	null	583	NS	primary	65	null	ENST00000540549.5:c.3410-1985G>T	4:g.105239354G>T
TET2	ENST00000540549.5	6009	25941	TCGA-GN-A26C-01	2121801	1996037	skin	NS	NS	NS	malignant_melanoma	NS	NS	NS	y	150365681	COSV99484244	COSM7951208	c.116C>A	p.P39Q	Substitution - Missense	null	null	38	4:105234058-105234058	+	n	PATHOGENIC	0.72545	Confirmed somatic variant	null	540	NS	NS	77	ENSP00000442788.1:p.Pro39Gln	ENST00000540549.5:c.116C>A	4:g.105234058C>A
TET2	ENST00000540549.5	6009	25941	ICGC_GBM38_tumor	2634852	2495248	central_nervous_system	brain	NS	NS	primitive_neuroectodermal_tumour-medulloblastoma	NS	NS	NS	y	150352901	COSV54416839	COSN24883401	c.-173-5177C>G	p.?	Unknown	null	null	38	4:105185183-105185183	+	n	NEUTRAL	0.03839	Confirmed somatic variant	null	379	NS	primary	8	null	ENST00000540549.5:c.-173-5177C>G	4:g.105185183C>G
TET2	ENST00000540549.5	6009	25941	CSCC-31-T	2292472	2158536	skin	head_neck	NS	NS	carcinoma	squamous_cell_carcinoma	NS	NS	y	150337314	COSV54432941	COSM4491726	c.3857C>G	p.S1286C	Substitution - Missense	het	null	38	4:105259672-105259672	+	n	PATHOGENIC	0.98447	Confirmed somatic variant	25303977	null	surgery fresh/frozen	primary	59	ENSP00000442788.1:p.Ser1286Cys	ENST00000540549.5:c.3857C>G	4:g.105259672C>G
TET2	ENST00000540549.5	6009	25941	PD9416a	1636020	1552112	haematopoietic_and_lymphoid_tissue	NS	NS	NS	haematopoietic_neoplasm	myeloproliferative_neoplasm_unclassifiable	NS	NS	y	150333737	COSV54414890	COSM3720606	c.2716dup	p.M906Nfs*18	Insertion - Frameshift	null	null	38	4:105236658-105236659	+	n	null	null	Confirmed somatic variant	24325359	null	blood-bone marrow	NS	null	ENSP00000442788.1:p.Met906AsnfsTer18	ENST00000540549.5:c.2716dup	4:g.105236658dup
TET2	ENST00000540549.5	6009	25941	TCGA-58-A46J-01	2195123	2063401	lung	NS	NS	NS	carcinoma	squamous_cell_carcinoma	NS	NS	y	150332208	COSV99483674	COSM8709266	c.2650C>T	p.Q884*	Substitution - Nonsense	null	null	38	4:105236592-105236592	+	n	PATHOGENIC	0.89233	Confirmed somatic variant	null	418	NS	NS	64	ENSP00000442788.1:p.Gln884Ter	ENST00000540549.5:c.2650C>T	4:g.105236592C>T
TET2	ENST00000540549.5	6009	25941	Gp5D	2301974	2167257	large_intestine	NS	NS	NS	carcinoma	adenocarcinoma	NS	NS	y	150352817	COSV54410482	COSM2952793	c.3887A>G	p.N1296S	Substitution - Missense	het	null	38	4:105259702-105259702	+	n	PATHOGENIC	0.98581	Variant of unknown origin	24755471	null	cell-line	NS	null	ENSP00000442788.1:p.Asn1296Ser	ENST00000540549.5:c.3887A>G	4:g.105259702A>G
TET2	ENST00000540549.5	6009	25941	A12-2A	2746130	2604833	large_intestine	NS	NS	NS	carcinoma	adenocarcinoma	NS	NS	y	150361975	COSV54437155	COSM7264087	c.3654C>T	p.G1218=	Substitution - coding silent	null	null	38	4:105243629-105243629	+	n	PATHOGENIC	0.74621	Confirmed somatic variant	null	646	NS	primary	38	ENSP00000442788.1:p.Gly1218=	ENST00000540549.5:c.3654C>T	4:g.105243629C>T
TET2	ENST00000540549.5	6009	25941	META31	2628396	2488785	breast	NS	NS	NS	carcinoma	metaplastic_carcinoma	NS	NS	y	150367655	COSV54413060	COSM6192951	c.2433T>C	p.N811=	Substitution - coding silent	null	null	38	4:105236375-105236375	+	n	NEUTRAL	0.12028	Confirmed somatic variant	28153863	null	surgery fresh/frozen	NS	59	ENSP00000442788.1:p.Asn811=	ENST00000540549.5:c.2433T>C	4:g.105236375T>C
TET2	ENST00000540549.5	6009	25941	TCGA-DD-AADI-01	2339871	2204854	liver	NS	NS	NS	carcinoma	hepatocellular_carcinoma	NS	NS	y	150367496	COSV99480423	COSM8419506	c.3234C>T	p.T1078=	Substitution - coding silent	null	null	38	4:105237176-105237176	+	y	NEUTRAL	0.07972	Confirmed somatic variant	null	628	NS	primary	43	ENSP00000442788.1:p.Thr1078=	ENST00000540549.5:c.3234C>T	4:g.105237176C>T
TET2	ENST00000540549.5	6009	25941	3N44-VS-3T44	2582928	2444183	oesophagus	NS	NS	NS	carcinoma	squamous_cell_carcinoma	NS	NS	y	150357955	COSV54401992	COSM4982364	c.4359del	p.V1454Sfs*4	Deletion - Frameshift	null	null	38	4:105272740-105272740	+	n	null	null	Confirmed somatic variant	26759717	null	surgery - NOS	NS	54	ENSP00000442788.1:p.Val1454SerfsTer4	ENST00000540549.5:c.4359del	4:g.105272740del
TET2	ENST00000540549.5	6009	25941	META31	2773445	2631616	breast	NS	NS	NS	carcinoma	metaplastic_carcinoma	NS	NS	y	150359370	COSV54400431	COSM42051	c.5581G>A	p.G1861R	Substitution - Missense	null	null	38	4:105276091-105276091	+	n	PATHOGENIC	0.97092	Reported in another cancer sample as somatic	29214215	null	surgery - NOS	NS	59	ENSP00000442788.1:p.Gly1861Arg	ENST00000540549.5:c.5581G>A	4:g.105276091G>A
TET2	ENST00000540549.5	6009	25941	TCGA-Q1-A73O-01	2340268	2205251	cervix	NS	NS	NS	carcinoma	squamous_cell_carcinoma	NS	NS	y	150358303	COSV54404983	COSM4834224	c.3144C>G	p.L1048=	Substitution - coding silent	null	null	38	4:105237086-105237086	+	n	PATHOGENIC	0.85352	Confirmed somatic variant	null	415	NS	primary	37	ENSP00000442788.1:p.Leu1048=	ENST00000540549.5:c.3144C>G	4:g.105237086C>G
TET2	ENST00000540549.5	6009	25941	tumor_4107137	2121012	1995248	haematopoietic_and_lymphoid_tissue	NS	NS	NS	lymphoid_neoplasm	NS	NS	NS	y	150333904	COSV54418162	COSN4823642	c.-173-20424C>A	p.?	Unknown	null	null	38	4:105169936-105169936	+	n	NEUTRAL	0.00484	Confirmed somatic variant	null	440	NS	NS	null	null	ENST00000540549.5:c.-173-20424C>A	4:g.105169936C>A
TET2	ENST00000540549.5	6009	25941	Pat_32_A	2492872	2355486	NS	NS	NS	NS	malignant_melanoma	NS	NS	NS	y	150340581	COSV54408905	COSM5865530	c.2881G>A	p.E961K	Substitution - Missense	null	null	38	4:105236823-105236823	+	n	PATHOGENIC	0.98423	Confirmed somatic variant	24265153	null	surgery-fixed	NS	63	ENSP00000442788.1:p.Glu961Lys	ENST00000540549.5:c.2881G>A	4:g.105236823G>A
TET2	ENST00000540549.5	6009	25941	TCGA-AZ-4315-01	1651162	1565949	large_intestine	caecum	NS	NS	carcinoma	adenocarcinoma	NS	NS	y	150369212	COSV99482870	COSN30120778	c.3409+219T>C	p.?	Unknown	null	null	38	4:105237570-105237570	+	n	NEUTRAL	0.00387	Confirmed somatic variant	null	376	NS	NS	61	null	ENST00000540549.5:c.3409+219T>C	4:g.105237570T>C
TET2	ENST00000540549.5	6009	25941	186T	2745853	2604556	liver	NS	NS	NS	other	neoplasm	NS	NS	y	150368517	COSV54421199	COSN29305862	c.4045-2434_4045-2433insG	p.?	Unknown	null	null	38	4:105267176-105267177	+	n	null	null	Confirmed somatic variant	null	660	NS	primary	64	null	ENST00000540549.5:c.4045-2434_4045-2433insG	4:g.105267176_105267177insG
TET2	ENST00000540549.5	6009	25941	YUKSI	2439333	2302174	skin	NS	NS	NS	malignant_melanoma	NS	NS	NS	y	150353788	COSV54400669	COSM5400256	c.1256C>T	p.P419L	Substitution - Missense	het	null	38	4:105235198-105235198	+	n	null	0.60214	Confirmed somatic variant	26214590	null	cell-line	metastasis	62	ENSP00000442788.1:p.Pro419Leu	ENST00000540549.5:c.1256C>T	4:g.105235198C>T
TET2	ENST00000540549.5	6009	25941	TCGA-AX-A0J0-01	1783376	1687375	endometrium	NS	NS	NS	carcinoma	endometrioid_carcinoma	NS	NS	y	150352837	COSV54416697	COSM1049745	c.972A>C	p.Q324H	Substitution - Missense	het	null	38	4:105234914-105234914	+	n	NEUTRAL	0.35757	Variant of unknown origin	null	419	fresh/frozen - NOS	primary	47	ENSP00000442788.1:p.Gln324His	ENST00000540549.5:c.972A>C	4:g.105234914A>C
TET2	ENST00000540549.5	6009	25941	RK035_C01	1918828	1806149	liver	NS	NS	NS	carcinoma	NS	NS	NS	y	150354639	COSV54420471	COSN1977942	c.-47+5360A>G	p.?	Unknown	het	null	38	4:105195846-105195846	+	n	NEUTRAL	0.03272	Variant of unknown origin	null	322	fresh/frozen - NOS	primary	null	null	ENST00000540549.5:c.-47+5360A>G	4:g.105195846A>G
TET2	ENST00000540549.5	6009	25941	N17	2819820	2676119	haematopoietic_and_lymphoid_tissue	lymph_node	NS	NS	lymphoid_neoplasm	marginal_zone_lymphoma	NS	NS	y	150348635	COSV54418844	COSM6498556	c.1699_1703del	p.L567Gfs*14	Deletion - Frameshift	null	null	38	4:105235641-105235645	+	n	null	null	Confirmed somatic variant	29556019	null	surgery fresh/frozen	NS	85	ENSP00000442788.1:p.Leu567GlyfsTer14	ENST00000540549.5:c.1699_1703del	4:g.105235641_105235645del
TET2	ENST00000540549.5	6009	25941	TCGA-ER-A19F-06	2121717	1995953	skin	NS	NS	NS	malignant_melanoma	NS	NS	NS	y	150338931	COSV99483123	COSM7951615	c.274G>T	p.G92*	Substitution - Nonsense	null	null	38	4:105234216-105234216	+	n	PATHOGENIC	0.96764	Confirmed somatic variant	null	540	NS	NS	82	ENSP00000442788.1:p.Gly92Ter	ENST00000540549.5:c.274G>T	4:g.105234216G>T
TET2	ENST00000540549.5	6009	25941	TCGA-BR-4201-01	2197878	2066156	stomach	NS	NS	NS	carcinoma	adenocarcinoma	NS	NS	y	150360064	COSV54435868	COSM4121136	c.2242T>A	p.L748I	Substitution - Missense	null	null	38	4:105236184-105236184	+	n	NEUTRAL	0.18731	Confirmed somatic variant	null	541	NS	NS	66	ENSP00000442788.1:p.Leu748Ile	ENST00000540549.5:c.2242T>A	4:g.105236184T>A
TET2	ENST00000540549.5	6009	25941	PCSI_0083_Pa_P_526	2197226	2065504	pancreas	NS	NS	NS	carcinoma	ductal_carcinoma	NS	NS	y	150365002	COSV54431240	COSN7770422	c.-174+9506G>A	p.?	Unknown	null	null	38	4:105156485-105156485	+	y	NEUTRAL	0.00042	Confirmed somatic variant	null	382	NS	NS	null	null	ENST00000540549.5:c.-174+9506G>A	4:g.105156485G>A
TET2	ENST00000540549.5	6009	25941	XG3	2809770	2666440	haematopoietic_and_lymphoid_tissue	NS	NS	NS	lymphoid_neoplasm	plasma_cell_myeloma	NS	NS	y	150347507	COSV99480672	COSM41708	c.4570C>T	p.Q1524*	Substitution - Nonsense	het	null	38	4:105275080-105275080	+	n	PATHOGENIC	0.90676	Variant of unknown origin	30545397	null	cell-line	primary	null	ENSP00000442788.1:p.Gln1524Ter	ENST00000540549.5:c.4570C>T	4:g.105275080C>T
TET2	ENST00000540549.5	6009	25941	TCGA-EB-A44O-01	2121602	1995838	skin	NS	NS	NS	malignant_melanoma	NS	NS	NS	y	150347241	COSV99482881	COSM8129823	c.40C>T	p.L14=	Substitution - coding silent	null	null	38	4:105233982-105233982	+	n	null	0.6653	Confirmed somatic variant	null	540	NS	NS	69	ENSP00000442788.1:p.Leu14=	ENST00000540549.5:c.40C>T	4:g.105233982C>T
TET2	ENST00000540549.5	6009	25941	PD6466b	1491829	1414987	NS	NS	NS	NS	NS	NS	NS	NS	y	150347476	COSV54416552	COSN22315077	c.-149C>G	p.?	Unknown	null	null	38	4:105190384-105190384	+	n	NEUTRAL	0.32965	Confirmed somatic variant	null	652	NS	primary	null	null	ENST00000540549.5:c.-149C>G	4:g.105190384C>G
TET2	ENST00000540549.5	6009	25941	TCGA-A5-A0GB-01	1783307	1687306	endometrium	NS	NS	NS	carcinoma	endometrioid_carcinoma	NS	NS	y	150352138	COSV54434007	COSM1049746	c.1299A>G	p.E433=	Substitution - coding silent	null	null	38	4:105235241-105235241	+	n	PATHOGENIC	0.72931	Confirmed somatic variant	null	419	fresh/frozen - NOS	primary	65	ENSP00000442788.1:p.Glu433=	ENST00000540549.5:c.1299A>G	4:g.105235241A>G
TET2	ENST00000540549.5	6009	25941	T77	2689951	2548928	endometrium	NS	NS	NS	carcinoma	clear_cell_carcinoma	NS	NS	y	150352930	COSV54416927	COSM6996885	c.5698G>A	p.V1900I	Substitution - Missense	null	null	38	4:105276208-105276208	+	n	PATHOGENIC	0.96863	Confirmed somatic variant	28485815	null	surgery fresh/frozen	NS	null	ENSP00000442788.1:p.Val1900Ile	ENST00000540549.5:c.5698G>A	4:g.105276208G>A
TET2	ENST00000540549.5	6009	25941	APGI-AMP-2951	2866042	2721119	pancreas	ampulla_of_Vater	NS	NS	carcinoma	ductal_carcinoma	NS	NS	y	150377135	COSV105021717	COSM9635396	c.1842G>T	p.G614=	Substitution - coding silent	null	null	38	4:105235784-105235784	+	n	NEUTRAL	0.11682	Confirmed somatic variant	26804919	null	surgery fresh/frozen	NS	null	ENSP00000442788.1:p.Gly614=	ENST00000540549.5:c.1842G>T	4:g.105235784G>T
TET2	ENST00000540549.5	6009	25941	TCGA-UE-A6QU-01	2269738	2136506	soft_tissue	NS	NS	NS	sarcoma	NS	NS	NS	y	150340150	COSV99483838	COSM8465312	c.4711A>T	p.R1571*	Substitution - Nonsense	null	null	38	4:105275221-105275221	+	n	PATHOGENIC	0.90006	Confirmed somatic variant	null	635	NS	NS	null	ENSP00000442788.1:p.Arg1571Ter	ENST00000540549.5:c.4711A>T	4:g.105275221A>T
TET2	ENST00000540549.5	6009	25941	MedB-1	2479247	2342007	haematopoietic_and_lymphoid_tissue	mediastinum	NS	NS	lymphoid_neoplasm	diffuse_large_B_cell_lymphoma	primary_mediastinal_B_cell_lymphoma	NS	y	150330038	COSV54396133	COSM42055	c.4076G>A	p.R1359H	Substitution - Missense	null	null	38	4:105269641-105269641	+	n	PATHOGENIC	0.99352	Reported in another cancer sample as somatic	24531327	null	cell-line	NS	null	ENSP00000442788.1:p.Arg1359His	ENST00000540549.5:c.4076G>A	4:g.105269641G>A
TET2	ENST00000540549.5	6009	25941	RK006_C01	1918805	1806126	liver	NS	NS	NS	carcinoma	NS	NS	NS	y	150338258	COSV54399729	COSN1977927	c.-174+3608A>G	p.?	Unknown	het	null	38	4:105150587-105150587	+	n	NEUTRAL	0.06088	Reported in another cancer sample as somatic	null	322	fresh/frozen - NOS	primary	null	null	ENST00000540549.5:c.-174+3608A>G	4:g.105150587A>G
TET2	ENST00000540549.5	6009	25941	MSU4-a	2809973	2666635	large_intestine	colon	ascending	NS	adenoma	tubulovillous	high_grade_dysplasia	NS	y	150374585	COSV99480757	COSM9170253	c.3813C>T	p.C1271=	Substitution - coding silent	null	null	38	4:105259628-105259628	+	n	NEUTRAL	0.28248	Confirmed somatic variant	26336987	null	surgery fresh/frozen	primary	76	ENSP00000442788.1:p.Cys1271=	ENST00000540549.5:c.3813C>T	4:g.105259628C>T
TET2	ENST00000540549.5	6009	25941	TCGA-AB-2923-03	1650415	1565202	haematopoietic_and_lymphoid_tissue	NS	NS	NS	haematopoietic_neoplasm	acute_myeloid_leukaemia	NS	NS	y	150327785	COSV54395664	COSM41644	c.1648C>T	p.R550*	Substitution - Nonsense	het	null	38	4:105235590-105235590	+	n	NEUTRAL	0.15032	Reported in another cancer sample as somatic	null	377	blood-bone marrow	NS	78	ENSP00000442788.1:p.Arg550Ter	ENST00000540549.5:c.1648C>T	4:g.105235590C>T
TET2	ENST00000540549.5	6009	25941	ATL044	2488671	2351320	haematopoietic_and_lymphoid_tissue	NS	NS	NS	lymphoid_neoplasm	adult_T_cell_lymphoma-leukaemia	NS	NS	y	150352869	COSV54416805	COSM5708972	c.4931_4947del	p.P1644Lfs*11	Deletion - Frameshift	null	null	38	4:105275441-105275457	+	n	null	null	Confirmed somatic variant	26437031	null	NS	NS	47	ENSP00000442788.1:p.Pro1644LeufsTer11	ENST00000540549.5:c.4931_4947del	4:g.105275441_105275457del
TET2	ENST00000540549.5	6009	25941	CSCC-10-T	2292461	2158525	skin	head_neck	NS	NS	carcinoma	squamous_cell_carcinoma	NS	NS	y	150372980	COSV54433413	COSM4471230	c.1707C>T	p.A569=	Substitution - coding silent	het	null	38	4:105235649-105235649	+	n	NEUTRAL	0.20917	Confirmed somatic variant	25303977	null	surgery fresh/frozen	primary	76	ENSP00000442788.1:p.Ala569=	ENST00000540549.5:c.1707C>T	4:g.105235649C>T
TET2	ENST00000540549.5	6009	25941	TCGA-77-A5GB-01	2195237	2063515	lung	NS	NS	NS	carcinoma	squamous_cell_carcinoma	NS	NS	y	150343131	COSV54417663	COSM233565	c.275G>A	p.G92E	Substitution - Missense	null	null	38	4:105234217-105234217	+	n	PATHOGENIC	0.93009	Confirmed somatic variant	null	418	NS	NS	90	ENSP00000442788.1:p.Gly92Glu	ENST00000540549.5:c.275G>A	4:g.105234217G>A
TET2	ENST00000540549.5	6009	25941	XG10	2809774	2666444	haematopoietic_and_lymphoid_tissue	NS	NS	NS	lymphoid_neoplasm	plasmacytoma	NS	NS	y	150375996	COSV99483147	COSM9166614	c.3169_3172dup	p.M1058Rfs*11	Insertion - Frameshift	het	null	38	4:105237114-105237115	+	n	null	null	Variant of unknown origin	30545397	null	cell-line	NS	null	ENSP00000442788.1:p.Met1058ArgfsTer11	ENST00000540549.5:c.3169_3172dup	4:g.105237111_105237114dup
TET2	ENST00000540549.5	6009	25941	DA1603C	2688411	2547393	endometrium	NS	NS	NS	carcinoma	carcinosarcoma-malignant_mesodermal_mixed_tumour	NS	NS	y	150337808	COSV54409481	COSN27795024	c.-173-9485G>T	p.?	Unknown	null	null	38	4:105180875-105180875	+	n	NEUTRAL	0.02359	Confirmed somatic variant	null	677	NS	primary	66	null	ENST00000540549.5:c.-173-9485G>T	4:g.105180875G>T
TET2	ENST00000540549.5	6009	25941	Pat_24_A	2492860	2355474	NS	NS	NS	NS	malignant_melanoma	NS	NS	NS	y	150328459	COSV54399321	COSM5865528	c.2279T>A	p.F760Y	Substitution - Missense	null	null	38	4:105236221-105236221	+	n	NEUTRAL	0.29481	Confirmed somatic variant	24265153	null	surgery-fixed	NS	55	ENSP00000442788.1:p.Phe760Tyr	ENST00000540549.5:c.2279T>A	4:g.105236221T>A
TET2	ENST00000540549.5	6009	25941	2492720	2492720	2355335	skin	ear	NS	NS	malignant_melanoma	NS	NS	NS	y	150350414	COSV54403596	COSM5720268	c.5665C>T	p.P1889S	Substitution - Missense	null	null	38	4:105276175-105276175	+	n	PATHOGENIC	0.95108	Confirmed somatic variant	26286987	null	surgery fresh/frozen	primary	null	ENSP00000442788.1:p.Pro1889Ser	ENST00000540549.5:c.5665C>T	4:g.105276175C>T
TET2	ENST00000540549.5	6009	25941	TCGA-D3-A3CE-06	2121533	1995769	skin	NS	NS	NS	malignant_melanoma	NS	NS	NS	y	150340048	COSV99483829	COSM7926621	c.555G>T	p.Q185H	Substitution - Missense	null	null	38	4:105234497-105234497	+	n	PATHOGENIC	0.86264	Confirmed somatic variant	null	540	NS	NS	74	ENSP00000442788.1:p.Gln185His	ENST00000540549.5:c.555G>T	4:g.105234497G>T
TET2	ENST00000540549.5	6009	25941	GCYC_157_T	2747576	2606279	stomach	NS	NS	NS	carcinoma	NS	NS	NS	y	150367271	COSV54413422	COSM2952803	c.4318C>T	p.R1440W	Substitution - Missense	null	null	38	4:105272699-105272699	+	y	null	0.68806	Confirmed somatic variant	null	683	NS	primary	null	ENSP00000442788.1:p.Arg1440Trp	ENST00000540549.5:c.4318C>T	4:g.105272699C>T
TET2	ENST00000540549.5	6009	25941	EXTERN_MELA_20140924_043	2839380	2695146	skin	trunk	NS	NS	malignant_melanoma	NS	NS	NS	y	150376979	COSV104597598	COSM9437227	c.1347G>A	p.V449=	Substitution - coding silent	null	null	38	4:105235289-105235289	+	n	PATHOGENIC	0.7075	Confirmed somatic variant	28467829	null	surgery fresh/frozen	metastasis	null	ENSP00000442788.1:p.Val449=	ENST00000540549.5:c.1347G>A	4:g.105235289G>A
TET2	ENST00000540549.5	6009	25941	EXTERN_MELA_20140924_029	2839375	2695141	skin	lower_leg	NS	NS	malignant_melanoma	NS	NS	NS	y	150372984	COSV104597570	COSM9435098	c.1420_1421delinsTT	p.P474L	Substitution - Missense	null	null	38	4:105235362-105235363	+	n	null	null	Confirmed somatic variant	28467829	null	surgery fresh/frozen	metastasis	null	ENSP00000442788.1:p.Pro474Leu	ENST00000540549.5:c.1420_1421delinsTT	4:g.105235362_105235363delinsTT
TET2	ENST00000540549.5	6009	25941	pfg122T	2309663	2174865	stomach	NS	NS	NS	carcinoma	intestinal_adenocarcinoma	NS	NS	y	150332843	COSV54410503	COSM4759844	c.1834C>T	p.P612S	Substitution - Missense	het	null	38	4:105235776-105235776	+	n	NEUTRAL	0.04915	Confirmed somatic variant	24816253	null	surgery fresh/frozen	NS	83	ENSP00000442788.1:p.Pro612Ser	ENST00000540549.5:c.1834C>T	4:g.105235776C>T
TET2	ENST00000540549.5	6009	25941	EXTERN_MELA_20140924_088	2839393	2695159	skin	scalp	NS	NS	malignant_melanoma	NS	NS	NS	y	150349159	COSV54395942	COSM42047	c.1954C>T	p.Q652*	Substitution - Nonsense	null	null	38	4:105235896-105235896	+	n	PATHOGENIC	0.89732	Confirmed somatic variant	28467829	null	surgery fresh/frozen	primary	null	ENSP00000442788.1:p.Gln652Ter	ENST00000540549.5:c.1954C>T	4:g.105235896C>T
TET2	ENST00000540549.5	6009	25941	C141	2293716	2159780	large_intestine	NS	NS	NS	carcinoma	adenocarcinoma	NS	NS	y	150328379	COSV54399256	COSM4441496	c.1318C>G	p.Q440E	Substitution - Missense	het	null	38	4:105235260-105235260	+	n	PATHOGENIC	0.81627	Confirmed somatic variant	24211491	null	NS	NS	null	ENSP00000442788.1:p.Gln440Glu	ENST00000540549.5:c.1318C>G	4:g.105235260C>G
TET2	ENST00000540549.5	6009	25941	CPCG_0184_Pr_P_P4	2121455	1995691	prostate	NS	NS	NS	carcinoma	adenocarcinoma	NS	NS	y	150360018	COSV54435856	COSN4914730	c.-46-12143G>T	p.?	Unknown	null	null	38	4:105221754-105221754	+	n	NEUTRAL	0.0085	Confirmed somatic variant	null	537	NS	NS	null	null	ENST00000540549.5:c.-46-12143G>T	4:g.105221754G>T
TET2	ENST00000540549.5	6009	25941	HCC97T	1919253	1806574	liver	NS	NS	NS	carcinoma	NS	NS	NS	y	150360853	COSV54401133	COSN1284684	c.-173-12576T>C	p.?	Unknown	het	null	38	4:105177784-105177784	+	n	NEUTRAL	0.01406	Variant of unknown origin	null	323	fresh/frozen - NOS	primary	null	null	ENST00000540549.5:c.-173-12576T>C	4:g.105177784T>C
TET2	ENST00000540549.5	6009	25941	T_CCA_JP_1	2688117	2547099	biliary_tract	bile_duct	NS	NS	carcinoma	NS	NS	NS	y	150336614	COSV54400174	COSN27274557	c.4044+2269dup	p.?	Unknown	null	null	38	4:105264117-105264118	+	n	null	null	Confirmed somatic variant	null	653	NS	primary	64	null	ENST00000540549.5:c.4044+2269dup	4:g.105264117dup
TET2	ENST00000540549.5	6009	25941	TCGA-61-1728-01	1475098	1398797	ovary	NS	NS	NS	carcinoma	serous_carcinoma	NS	NS	y	150356212	COSV99484954	COSM7506978	c.1224C>A	p.P408=	Substitution - coding silent	null	null	38	4:105235166-105235166	+	n	NEUTRAL	0.16264	Confirmed somatic variant	null	331	NS	primary	59	ENSP00000442788.1:p.Pro408=	ENST00000540549.5:c.1224C>A	4:g.105235166C>A
TET2	ENST00000540549.5	6009	25941	TCGA-FS-A1ZK-06	2121762	1995998	skin	NS	NS	NS	malignant_melanoma	NS	NS	NS	y	175849736	COSV54406517	COSM3598851	c.958G>A	p.E320K	Substitution - Missense	null	null	38	4:105234900-105234900	+	n	PATHOGENIC	0.9382	Confirmed somatic variant	null	540	NS	NS	68	ENSP00000442788.1:p.Glu320Lys	ENST00000540549.5:c.958G>A	4:g.105234900G>A
TET2	ENST00000540549.5	6009	25941	7	2757112	2615755	large_intestine	NS	NS	NS	carcinoma	adenocarcinoma	NS	NS	y	150328422	COSV54399299	COSM5020141	c.1088C>T	p.P363L	Substitution - Missense	null	null	38	4:105235030-105235030	+	y	PATHOGENIC	0.70099	Reported in another cancer sample as somatic	28892047	null	short-term culture	metastasis	null	ENSP00000442788.1:p.Pro363Leu	ENST00000540549.5:c.1088C>T	4:g.105235030C>T
TET2	ENST00000540549.5	6009	25941	sysucc-918T	2456761	2319598	large_intestine	NS	NS	NS	carcinoma	adenocarcinoma	NS	NS	y	150376907	COSV54397437	COSM5453503	c.2561T>C	p.F854S	Substitution - Missense	null	null	38	4:105236503-105236503	+	n	NEUTRAL	0.27394	Confirmed somatic variant	null	646	NS	primary	81	ENSP00000442788.1:p.Phe854Ser	ENST00000540549.5:c.2561T>C	4:g.105236503T>C
TET2	ENST00000540549.5	6009	25941	SS_L19	2440518	2303358	haematopoietic_and_lymphoid_tissue	skin	NS	NS	lymphoid_neoplasm	mycosis_fungoides-Sezary_syndrome	NS	NS	y	150337650	COSV105020543	COSM9569710	c.5795G>T	p.C1932F	Substitution - Missense	null	null	38	4:105276305-105276305	+	n	PATHOGENIC	0.8785	Confirmed somatic variant	26551667	null	blood-bone marrow	NS	null	ENSP00000442788.1:p.Cys1932Phe	ENST00000540549.5:c.5795G>T	4:g.105276305G>T
TET2	ENST00000540549.5	6009	25941	TCGA-AB-2923-03	1650415	1565202	haematopoietic_and_lymphoid_tissue	NS	NS	NS	haematopoietic_neoplasm	acute_myeloid_leukaemia	NS	NS	y	150348808	COSV54420395	COSM1318623	c.2871dup	p.Q958Tfs*14	Insertion - Frameshift	het	null	38	4:105236813-105236814	+	n	null	null	Variant of unknown origin	null	377	blood-bone marrow	NS	78	ENSP00000442788.1:p.Gln958ThrfsTer14	ENST00000540549.5:c.2871dup	4:g.105236813dup
TET2	ENST00000540549.5	6009	25941	CSCC-56-T	2292488	2158552	skin	head_neck	NS	NS	carcinoma	squamous_cell_carcinoma	NS	NS	y	150359257	COSV54404277	COSM4470493	c.1663C>T	p.P555S	Substitution - Missense	het	null	38	4:105235605-105235605	+	n	NEUTRAL	0.25734	Confirmed somatic variant	25303977	null	surgery fresh/frozen	primary	65	ENSP00000442788.1:p.Pro555Ser	ENST00000540549.5:c.1663C>T	4:g.105235605C>T
TET2	ENST00000540549.5	6009	25941	HX16T	1919261	1806582	liver	NS	NS	NS	carcinoma	NS	NS	NS	y	150377357	COSV54410963	COSN1284700	c.4044+2681A>G	p.?	Unknown	het	null	38	4:105264529-105264529	+	n	NEUTRAL	0.02359	Variant of unknown origin	null	323	fresh/frozen - NOS	primary	null	null	ENST00000540549.5:c.4044+2681A>G	4:g.105264529A>G
TET2	ENST00000540549.5	6009	25941	RK159_C01	1918891	1806212	liver	NS	NS	NS	carcinoma	NS	NS	NS	y	150352954	COSV54425813	COSM1633399	c.466C>T	p.Q156*	Substitution - Nonsense	het	null	38	4:105234408-105234408	+	n	null	0.65889	Reported in another cancer sample as somatic	null	322	fresh/frozen - NOS	primary	null	ENSP00000442788.1:p.Gln156Ter	ENST00000540549.5:c.466C>T	4:g.105234408C>T
TET2	ENST00000540549.5	6009	25941	tumor_4166151	2385449	2248281	haematopoietic_and_lymphoid_tissue	NS	NS	NS	lymphoid_neoplasm	NS	NS	NS	y	150347622	COSV54407877	COSN16555819	c.-174+21601T>A	p.?	Unknown	null	null	38	4:105168580-105168580	+	y	NEUTRAL	0.01367	Confirmed somatic variant	null	440	NS	primary	74	null	ENST00000540549.5:c.-174+21601T>A	4:g.105168580T>A
TET2	ENST00000540549.5	6009	25941	8065669	2197391	2065669	pancreas	NS	NS	NS	carcinoid-endocrine_tumour	NS	NS	NS	y	150347471	COSV54419440	COSN9005074	c.4044+436T>C	p.?	Unknown	null	null	38	4:105262284-105262284	+	n	NEUTRAL	0.00325	Confirmed somatic variant	null	586	NS	NS	null	null	ENST00000540549.5:c.4044+436T>C	4:g.105262284T>C
TET2	ENST00000540549.5	6009	25941	DN1122F	2549184	2410639	breast	NS	NS	NS	carcinoma	HER-positive_carcinoma	NS	NS	y	150343532	COSV54406414	COSM5782785	c.3795G>A	p.L1265=	Substitution - coding silent	null	null	38	4:105243770-105243770	+	n	NEUTRAL	0.28756	Confirmed somatic variant	null	668	NS	primary	32	ENSP00000442788.1:p.Leu1265=	ENST00000540549.5:c.3795G>A	4:g.105243770G>A
TET2	ENST00000540549.5	6009	25941	35M	2466833	2329664	skin	trunk	NS	NS	malignant_melanoma	desmoplastic	NS	NS	y	150353788	COSV54400669	COSM5400256	c.1256C>T	p.P419L	Substitution - Missense	null	null	38	4:105235198-105235198	+	n	null	0.60214	Confirmed somatic variant	26343386	null	surgery fresh/frozen	NS	30	ENSP00000442788.1:p.Pro419Leu	ENST00000540549.5:c.1256C>T	4:g.105235198C>T
TET2	ENST00000540549.5	6009	25941	TCGA-CZ-4861-01	2120526	1994762	kidney	NS	NS	NS	carcinoma	clear_cell_renal_cell_carcinoma	NS	NS	y	150376768	COSV54420415	COSM1426219	c.4352G>A	p.R1451Q	Substitution - Missense	null	null	38	4:105272733-105272733	+	n	PATHOGENIC	0.96566	Confirmed somatic variant	null	416	NS	NS	63	ENSP00000442788.1:p.Arg1451Gln	ENST00000540549.5:c.4352G>A	4:g.105272733G>A
TET2	ENST00000540549.5	6009	25941	EXTERN_MELA_20140514_004	2839309	2695075	skin	scalp	NS	NS	malignant_melanoma	NS	NS	NS	y	150369149	COSV104597593	COSM9435868	c.3943G>A	p.D1315N	Substitution - Missense	null	null	38	4:105259758-105259758	+	n	PATHOGENIC	0.98011	Confirmed somatic variant	28467829	null	surgery fresh/frozen	metastasis	null	ENSP00000442788.1:p.Asp1315Asn	ENST00000540549.5:c.3943G>A	4:g.105259758G>A
TET2	ENST00000540549.5	6009	25941	RK075_C01	1918859	1806180	liver	NS	NS	NS	carcinoma	NS	NS	NS	y	150345770	COSV54405716	COSN1977952	c.4044+12del	p.?	Unknown	het	null	38	4:105261860-105261860	+	n	null	null	Variant of unknown origin	null	322	fresh/frozen - NOS	primary	null	null	ENST00000540549.5:c.4044+12del	4:g.105261860del
TET2	ENST00000540549.5	6009	25941	TCGA-AB-2873-03	1650365	1565152	haematopoietic_and_lymphoid_tissue	NS	NS	NS	haematopoietic_neoplasm	acute_myeloid_leukaemia	NS	NS	y	150359804	COSV54395165	COSM211639	c.2638del	p.H880Tfs*41	Deletion - Frameshift	het	null	38	4:105236580-105236580	+	n	null	null	Variant of unknown origin	null	377	blood-bone marrow	NS	51	ENSP00000442788.1:p.His880ThrfsTer41	ENST00000540549.5:c.2638del	4:g.105236580del
TET2	ENST00000540549.5	6009	25941	TCGA-AP-A051-01	1783330	1687329	endometrium	NS	NS	NS	carcinoma	endometrioid_carcinoma	NS	NS	y	150343821	COSV54433712	COSM1049749	c.1632A>G	p.R544=	Substitution - coding silent	het	null	38	4:105235574-105235574	+	n	NEUTRAL	0.16895	Variant of unknown origin	null	419	fresh/frozen - NOS	primary	69	ENSP00000442788.1:p.Arg544=	ENST00000540549.5:c.1632A>G	4:g.105235574A>G
TET2	ENST00000540549.5	6009	25941	NUGC-3	2807638	2664339	stomach	NS	NS	NS	carcinoma	adenocarcinoma	NS	NS	y	150355138	COSV54438516	COSM2952799	c.4211G>A	p.R1404Q	Substitution - Missense	null	null	38	4:105272592-105272592	+	n	PATHOGENIC	0.9941	Variant of unknown origin	24807215	null	cell-line	NS	72	ENSP00000442788.1:p.Arg1404Gln	ENST00000540549.5:c.4211G>A	4:g.105272592G>A
TET2	ENST00000540549.5	6009	25941	5	2557187	2418612	upper_aerodigestive_tract	mouth	NS	NS	carcinoma	squamous_cell_carcinoma	NS	NS	y	150353080	COSV54418731	COSM5974955	c.1490C>T	p.T497I	Substitution - Missense	null	null	38	4:105235432-105235432	+	n	NEUTRAL	0.26301	Variant of unknown origin	26934577	null	surgery fresh/frozen	NS	null	ENSP00000442788.1:p.Thr497Ile	ENST00000540549.5:c.1490C>T	4:g.105235432C>T
TET2	ENST00000540549.5	6009	25941	LP6008269-DNA_E06	2789519	2646742	oesophagus	NS	NS	NS	carcinoma	adenocarcinoma	NS	NS	y	175851913	COSV99482567	COSM7844019	c.3377_3381del	p.T1126Ifs*2	Deletion - Frameshift	null	null	38	4:105237319-105237323	+	n	null	null	Confirmed somatic variant	null	535	NS	primary	73	ENSP00000442788.1:p.Thr1126IlefsTer2	ENST00000540549.5:c.3377_3381del	4:g.105237319_105237323del
TET2	ENST00000540549.5	6009	25941	TCGA-CA-6717-01	1651188	1565975	large_intestine	colon	ascending	NS	carcinoma	adenocarcinoma	NS	NS	y	150342376	COSV54431633	COSM1426204	c.1040C>T	p.A347V	Substitution - Missense	null	null	38	4:105234982-105234982	+	n	NEUTRAL	0.00566	Confirmed somatic variant	null	376	NS	NS	57	ENSP00000442788.1:p.Ala347Val	ENST00000540549.5:c.1040C>T	4:g.105234982C>T
TET2	ENST00000540549.5	6009	25941	25	2747997	2606700	stomach	NS	NS	NS	carcinoma	NS	NS	NS	y	150350213	COSV99482966	COSM8614484	c.5205A>G	p.G1735=	Substitution - coding silent	null	null	38	4:105275715-105275715	+	n	NEUTRAL	0.11218	Confirmed somatic variant	null	683	NS	primary	null	ENSP00000442788.1:p.Gly1735=	ENST00000540549.5:c.5205A>G	4:g.105275715A>G
TET2	ENST00000540549.5	6009	25941	CHCOSK005	2779628	2637648	biliary_tract	bile_duct	NS	NS	carcinoma	NS	NS	NS	y	150345533	COSV99480947	COSM9109702	c.2938C>T	p.P980S	Substitution - Missense	null	null	38	4:105236880-105236880	+	n	PATHOGENIC	0.85531	Confirmed somatic variant	27267998	null	surgery-fixed	NS	34	ENSP00000442788.1:p.Pro980Ser	ENST00000540549.5:c.2938C>T	4:g.105236880C>T
TET2	ENST00000540549.5	6009	25941	H1693	2776243	2634379	lung	NS	NS	NS	carcinoma	adenocarcinoma	NS	NS	y	150369388	COSV99036165	COSM7393558	c.3649G>A	p.A1217T	Substitution - Missense	null	null	38	4:105243624-105243624	+	n	PATHOGENIC	0.89419	Confirmed somatic variant	29681454	null	NS	NS	55	ENSP00000442788.1:p.Ala1217Thr	ENST00000540549.5:c.3649G>A	4:g.105243624G>A
TET2	ENST00000540549.5	6009	25941	TCGA-DD-AACY-01	2386077	2248909	liver	NS	NS	NS	carcinoma	hepatocellular_carcinoma	NS	NS	y	150374865	COSV99482426	COSN30531005	c.3409+192A>G	p.?	Unknown	null	null	38	4:105237543-105237543	+	n	NEUTRAL	0.06204	Confirmed somatic variant	null	628	NS	primary	61	null	ENST00000540549.5:c.3409+192A>G	4:g.105237543A>G
TET2	ENST00000540549.5	6009	25941	MGH003-DJTHQ	2778434	2636488	meninges	NS	NS	NS	meningioma	atypical	NS	NS	y	150329563	COSV54396330	COSM41741	c.5618T>C	p.I1873T	Substitution - Missense	null	null	38	4:105276128-105276128	+	n	PATHOGENIC	0.9618	Confirmed somatic variant	30123936	null	surgery - NOS	primary	null	ENSP00000442788.1:p.Ile1873Thr	ENST00000540549.5:c.5618T>C	4:g.105276128T>C
TET2	ENST00000540549.5	6009	25941	PCSI_0334_Pa_P_526	2339692	2204675	pancreas	NS	NS	NS	carcinoma	ductal_carcinoma	NS	NS	y	150361317	COSV54411827	COSN16864129	c.3954+242G>T	p.?	Unknown	null	null	38	4:105260011-105260011	+	n	NEUTRAL	0.00792	Confirmed somatic variant	null	382	NS	primary	82	null	ENST00000540549.5:c.3954+242G>T	4:g.105260011G>T
TET2	ENST00000540549.5	6009	25941	T_CCA_SG_15	2688088	2547070	biliary_tract	bile_duct	NS	NS	carcinoma	NS	NS	NS	y	150329684	COSV54395625	COSN27205691	c.-47+13782_-47+13783dup	p.?	Unknown	null	null	38	4:105204269-105204270	+	n	null	null	Confirmed somatic variant	null	653	NS	primary	53	null	ENST00000540549.5:c.-47+13782_-47+13783dup	4:g.105204268_105204269dup
TET2	ENST00000540549.5	6009	25941	TARGET-20-PASGMZ-09A-01D	2460701	2323538	haematopoietic_and_lymphoid_tissue	NS	NS	NS	haematopoietic_neoplasm	acute_myeloid_leukaemia	NS	NS	y	150342317	COSV54400116	COSM211725	c.3860T>C	p.F1287S	Substitution - Missense	null	null	38	4:105259675-105259675	+	n	PATHOGENIC	0.96169	Confirmed somatic variant	null	651	blood-bone marrow	primary	14	ENSP00000442788.1:p.Phe1287Ser	ENST00000540549.5:c.3860T>C	4:g.105259675T>C
TET2	ENST00000540549.5	6009	25941	F143	2815743	2672105	large_intestine	rectum	NS	NS	carcinoma	adenocarcinoma	NS	NS	y	150361689	COSV104371864	COSM9231722	c.3409+28A>C	p.?	Unknown	null	null	38	4:105237379-105237379	+	n	null	0.67979	Confirmed somatic variant	31660073	null	surgery fresh/frozen	NS	34	null	ENST00000540549.5:c.3409+28A>C	4:g.105237379A>C
TET2	ENST00000540549.5	6009	25941	TCGA-DD-AAE9-01	2339353	2204336	liver	NS	NS	NS	carcinoma	hepatocellular_carcinoma	NS	NS	y	150360968	COSV99481014	COSN30534900	c.3501-612A>G	p.?	Unknown	null	null	38	4:105242222-105242222	+	n	NEUTRAL	0.01637	Confirmed somatic variant	null	628	NS	primary	69	null	ENST00000540549.5:c.3501-612A>G	4:g.105242222A>G
TET2	ENST00000540549.5	6009	25941	0048_CRUK_PC_0048_T1_DNA	2457581	2320418	prostate	NS	NS	NS	carcinoma	adenocarcinoma	NS	NS	y	150362743	COSV54414245	COSN19534745	c.4044+1182A>T	p.?	Unknown	null	null	38	4:105263030-105263030	+	n	NEUTRAL	0.00081	Confirmed somatic variant	null	538	NS	primary	58	null	ENST00000540549.5:c.4044+1182A>T	4:g.105263030A>T
TET2	ENST00000540549.5	6009	25941	OSCC-GB_01100111	2339904	2204887	upper_aerodigestive_tract	mouth	NS	NS	carcinoma	NS	NS	NS	y	150350367	COSV54421461	COSM4888505	c.3947C>A	p.P1316Q	Substitution - Missense	null	null	38	4:105259762-105259762	+	n	PATHOGENIC	0.96293	Confirmed somatic variant	null	539	NS	primary	65	ENSP00000442788.1:p.Pro1316Gln	ENST00000540549.5:c.3947C>A	4:g.105259762C>A
TET2	ENST00000540549.5	6009	25941	RK199_C01	2194691	2062969	liver	NS	NS	NS	carcinoma	NS	NS	NS	y	150355370	COSV54422605	COSN6788946	c.-47+8753C>G	p.?	Unknown	null	null	38	4:105199239-105199239	+	n	NEUTRAL	0.01294	Confirmed somatic variant	null	322	NS	NS	null	null	ENST00000540549.5:c.-47+8753C>G	4:g.105199239C>G
TET2	ENST00000540549.5	6009	25941	PD7214a	1527350	1449726	breast	NS	NS	NS	carcinoma	ductal_carcinoma	NS	NS	y	150352023	COSV54399055	COSN22592483	c.-47+2467G>T	p.?	Unknown	null	null	38	4:105192953-105192953	+	n	NEUTRAL	0.04482	Confirmed somatic variant	null	652	NS	primary	null	null	ENST00000540549.5:c.-47+2467G>T	4:g.105192953G>T
TET2	ENST00000540549.5	6009	25941	TCGA-GL-6846-01	2194027	2062305	kidney	NS	NS	NS	carcinoma	papillary_renal_cell_carcinoma	NS	NS	y	150365702	COSV54408180	COSM120167	c.2362G>T	p.E788*	Substitution - Nonsense	null	null	38	4:105236304-105236304	+	n	PATHOGENIC	0.92196	Confirmed somatic variant	null	543	NS	NS	52	ENSP00000442788.1:p.Glu788Ter	ENST00000540549.5:c.2362G>T	4:g.105236304G>T
TET2	ENST00000540549.5	6009	25941	AA1934	2215303	2083427	peritoneum	appendix	NS	NS	other	pseudomyxoma_peritonei	NS	NS	y	150351778	COSV54397293	COSM4168918	c.5509G>A	p.A1837T	Substitution - Missense	null	null	38	4:105276019-105276019	+	n	NEUTRAL	0.18503	Confirmed somatic variant	24944587	null	surgery fresh/frozen	NS	50	ENSP00000442788.1:p.Ala1837Thr	ENST00000540549.5:c.5509G>A	4:g.105276019G>A
TET2	ENST00000540549.5	6009	25941	WGC067123	2549396	2410851	large_intestine	NS	NS	NS	carcinoma	adenocarcinoma	NS	NS	y	150342043	COSV54398270	COSM41730	c.3953A>G	p.E1318G	Substitution - Missense	null	null	38	4:105259768-105259768	+	n	PATHOGENIC	0.98263	Confirmed somatic variant	null	646	NS	primary	73	ENSP00000442788.1:p.Glu1318Gly	ENST00000540549.5:c.3953A>G	4:g.105259768A>G
TET2	ENST00000540549.5	6009	25941	TCGA-AA-A00N-01	1651102	1565889	large_intestine	caecum	NS	NS	carcinoma	adenocarcinoma	NS	NS	y	150351068	COSV99485124	COSN30131015	c.3410-276C>A	p.?	Unknown	null	null	38	4:105241063-105241063	+	n	NEUTRAL	0.02832	Confirmed somatic variant	null	376	NS	NS	75	null	ENST00000540549.5:c.3410-276C>A	4:g.105241063C>A
TET2	ENST00000540549.5	6009	25941	U343	2491104	2353750	central_nervous_system	brain	NS	NS	glioma	astrocytoma_Grade_IV	glioblastoma_multiforme	NS	y	150368872	COSV54395413	COSN20100402	c.*327_*330del	p.?	Unknown	null	null	38	4:105276846-105276849	+	n	null	null	Variant of unknown origin	26496030	null	cell-line	NS	null	null	ENST00000540549.5:c.*327_*330del	4:g.105276846_105276849del
TET2	ENST00000540549.5	6009	25941	6115224	2467302	2330133	prostate	NS	NS	NS	carcinoma	NS	NS	NS	y	150342414	COSV54413823	COSM200502	c.829G>A	p.A277T	Substitution - Missense	het	null	38	4:105234771-105234771	+	n	null	0.69234	Confirmed somatic variant	26000489	null	surgery - NOS	metastasis	79	ENSP00000442788.1:p.Ala277Thr	ENST00000540549.5:c.829G>A	4:g.105234771G>A
TET2	ENST00000540549.5	6009	25941	NPC0002PT00018T00018	2857363	2712663	upper_aerodigestive_tract	pharynx	nasopharynx	NS	carcinoma	nasopharyngeal_carcinoma	non_keratinizing	NS	y	150327759	COSV54396998	COSM3760322	c.5284A>G	p.I1762V	Substitution - Missense	null	null	38	4:105275794-105275794	+	n	NEUTRAL	0.14269	Reported in another cancer sample as somatic	28851814	null	surgery-fixed	primary	null	ENSP00000442788.1:p.Ile1762Val	ENST00000540549.5:c.5284A>G	4:g.105275794A>G
TET2	ENST00000540549.5	6009	25941	ESCC_157	2479645	2342405	oesophagus	NS	NS	NS	carcinoma	squamous_cell_carcinoma	NS	NS	y	150336292	COSV54396848	COSM1716790	c.1439del	p.P480Lfs*6	Deletion - Frameshift	null	null	38	4:105235381-105235381	+	n	null	null	Confirmed somatic variant	26873401	null	NS	NS	58	ENSP00000442788.1:p.Pro480LeufsTer6	ENST00000540549.5:c.1439del	4:g.105235381del
TET2	ENST00000540549.5	6009	25941	NPC0001PT00293T00293	2857334	2712634	upper_aerodigestive_tract	pharynx	nasopharynx	NS	carcinoma	nasopharyngeal_carcinoma	non_keratinizing	NS	y	150327759	COSV54396998	COSM3760322	c.5284A>G	p.I1762V	Substitution - Missense	null	null	38	4:105275794-105275794	+	n	NEUTRAL	0.14269	Reported in another cancer sample as somatic	28851814	null	surgery-fixed	primary	null	ENSP00000442788.1:p.Ile1762Val	ENST00000540549.5:c.5284A>G	4:g.105275794A>G
TET2	ENST00000540549.5	6009	25941	LC_C27	1863708	1754599	lung	NS	NS	NS	carcinoma	adenocarcinoma	NS	NS	y	150351216	COSV54412841	COSM1186625	c.2703T>G	p.N901K	Substitution - Missense	null	null	38	4:105236645-105236645	+	n	NEUTRAL	0.25227	Confirmed somatic variant	22975805	null	surgery fresh/frozen	primary	51	ENSP00000442788.1:p.Asn901Lys	ENST00000540549.5:c.2703T>G	4:g.105236645T>G
TET2	ENST00000540549.5	6009	25941	NPC0001PT00290T00290	2857329	2712629	upper_aerodigestive_tract	pharynx	nasopharynx	NS	carcinoma	nasopharyngeal_carcinoma	non_keratinizing	NS	y	150327759	COSV54396998	COSM3760322	c.5284A>G	p.I1762V	Substitution - Missense	null	null	38	4:105275794-105275794	+	n	NEUTRAL	0.14269	Reported in another cancer sample as somatic	28851814	null	surgery-fixed	primary	null	ENSP00000442788.1:p.Ile1762Val	ENST00000540549.5:c.5284A>G	4:g.105275794A>G
TET2	ENST00000540549.5	6009	25941	T3174	2296192	2161795	large_intestine	colon	transverse	NS	carcinoma	adenocarcinoma	NS	NS	y	150338333	COSV54399764	COSM4733146	c.1724C>T	p.A575V	Substitution - Missense	null	null	38	4:105235666-105235666	+	y	NEUTRAL	0.335	Confirmed somatic variant	25344691	null	NS	NS	74.41	ENSP00000442788.1:p.Ala575Val	ENST00000540549.5:c.1724C>T	4:g.105235666C>T
TET2	ENST00000540549.5	6009	25941	TCGA-KO-8404-01	2269840	2136608	kidney	NS	NS	NS	carcinoma	chromophobe_renal_cell_carcinoma	NS	NS	y	150359673	COSV99484884	COSM8440975	c.3410-7T>G	p.?	Unknown	null	null	38	4:105241332-105241332	+	n	PATHOGENIC	0.96738	Confirmed somatic variant	null	634	NS	NS	null	null	ENST00000540549.5:c.3410-7T>G	4:g.105241332T>G
TET2	ENST00000540549.5	6009	25941	105T	2745827	2604530	liver	NS	NS	NS	other	neoplasm	NS	NS	y	150335456	COSV54431058	COSN29842391	c.-174+6260A>G	p.?	Unknown	null	null	38	4:105153239-105153239	+	n	NEUTRAL	0.04319	Confirmed somatic variant	null	660	NS	primary	62	null	ENST00000540549.5:c.-174+6260A>G	4:g.105153239A>G
TET2	ENST00000540549.5	6009	25941	ML_57_T_01	2583917	2445082	skin	NS	NS	NS	carcinoma	NS	NS	NS	y	150369986	COSV54417993	COSN24363879	c.-174+872A>G	p.?	Unknown	null	null	38	4:105147851-105147851	+	n	NEUTRAL	0.1047	Confirmed somatic variant	null	656	NS	metastasis	85	null	ENST00000540549.5:c.-174+872A>G	4:g.105147851A>G
TET2	ENST00000540549.5	6009	25941	PD_10	2688645	2547627	skin	ear	NS	NS	carcinoma	squamous_cell_carcinoma	NS	NS	y	150353995	COSV54400183	COSM5025085	c.991A>T	p.I331L	Substitution - Missense	het	null	38	4:105234933-105234933	+	n	NEUTRAL	0.25542	Confirmed somatic variant	24662767	null	surgery fresh/frozen	NS	66	ENSP00000442788.1:p.Ile331Leu	ENST00000540549.5:c.991A>T	4:g.105234933A>T
TET2	ENST00000540549.5	6009	25941	TCGA-DX-A3UA-01	2270140	2136908	soft_tissue	NS	NS	NS	sarcoma	NS	NS	NS	y	150344344	COSV99483679	COSM5414793	c.5459G>C	p.S1820T	Substitution - Missense	null	null	38	4:105275969-105275969	+	n	NEUTRAL	0.104	Confirmed somatic variant	null	635	NS	NS	null	ENSP00000442788.1:p.Ser1820Thr	ENST00000540549.5:c.5459G>C	4:g.105275969G>C
TET2	ENST00000540549.5	6009	25941	TCGA-AP-A1E0-01	2198263	2066541	endometrium	NS	NS	NS	carcinoma	endometrioid_carcinoma	NS	NS	y	150365725	COSV99483228	COSM9075268	c.4213G>T	p.E1405*	Substitution - Nonsense	null	null	38	4:105272594-105272594	+	n	PATHOGENIC	0.98059	Confirmed somatic variant	null	419	NS	NS	40	ENSP00000442788.1:p.Glu1405Ter	ENST00000540549.5:c.4213G>T	4:g.105272594G>T
TET2	ENST00000540549.5	6009	25941	PDA_078	2367419	2230257	pancreas	NS	NS	NS	carcinoma	ductal_carcinoma	NS	NS	y	150366537	COSV54430235	COSM5002346	c.1310A>C	p.Y437S	Substitution - Missense	null	null	38	4:105235252-105235252	+	n	NEUTRAL	0.36217	Confirmed somatic variant	25855536	null	NS	NS	null	ENSP00000442788.1:p.Tyr437Ser	ENST00000540549.5:c.1310A>C	4:g.105235252A>C
TET2	ENST00000540549.5	6009	25941	ICGC_MB98	2197554	2065832	central_nervous_system	brain	NS	NS	primitive_neuroectodermal_tumour-medulloblastoma	NS	NS	NS	y	150367619	COSV54401770	COSN6576489	c.-173-4285A>G	p.?	Unknown	null	null	38	4:105186075-105186075	+	n	NEUTRAL	0.007	Confirmed somatic variant	null	379	NS	NS	null	null	ENST00000540549.5:c.-173-4285A>G	4:g.105186075A>G
TET2	ENST00000540549.5	6009	25941	TCGA-B5-A5OC-01	2339768	2204751	endometrium	NS	NS	NS	carcinoma	endometrioid_carcinoma	NS	NS	y	175848350	COSV99482217	COSM8947280	c.394A>G	p.N132D	Substitution - Missense	null	null	38	4:105234336-105234336	+	n	NEUTRAL	0.49645	Confirmed somatic variant	null	419	NS	primary	71	ENSP00000442788.1:p.Asn132Asp	ENST00000540549.5:c.394A>G	4:g.105234336A>G
TET2	ENST00000540549.5	6009	25941	PTC-7C	2185970	2054267	thyroid	NS	NS	NS	other	neoplasm	NS	NS	y	150377046	COSV54425023	COSM4158736	c.2771A>G	p.H924R	Substitution - Missense	null	null	38	4:105236713-105236713	+	y	PATHOGENIC	0.89538	Confirmed somatic variant	null	589	NS	NS	null	ENSP00000442788.1:p.His924Arg	ENST00000540549.5:c.2771A>G	4:g.105236713A>G
TET2	ENST00000540549.5	6009	25941	EXTERN_MELA_20140505_038	2839416	2695182	skin	ear	NS	NS	malignant_melanoma	NS	NS	NS	y	150357496	COSV104597491	COSM9403993	c.2619C>T	p.I873=	Substitution - coding silent	null	null	38	4:105236561-105236561	+	n	NEUTRAL	0.22865	Confirmed somatic variant	28467829	null	surgery fresh/frozen	recurrent	null	ENSP00000442788.1:p.Ile873=	ENST00000540549.5:c.2619C>T	4:g.105236561C>T
TET2	ENST00000540549.5	6009	25941	F35_313494	2815720	2672093	large_intestine	rectum	NS	NS	carcinoma	adenocarcinoma	NS	NS	y	150335051	COSV104371870	COSM9226555	c.1965del	p.K655Nfs*45	Deletion - Frameshift	null	null	38	4:105235907-105235907	+	n	null	null	Confirmed somatic variant	31660073	null	surgery-fixed	NS	55	ENSP00000442788.1:p.Lys655AsnfsTer45	ENST00000540549.5:c.1965del	4:g.105235907del
TET2	ENST00000540549.5	6009	25941	PD24204a	2234102	2101607	breast	NS	NS	NS	carcinoma	ductal_carcinoma	NS	NS	y	150339562	COSV54421970	COSN20640453	c.-46-19311C>G	p.?	Unknown	null	null	38	4:105214586-105214586	+	n	NEUTRAL	0.02751	Confirmed somatic variant	null	652	NS	NS	null	null	ENST00000540549.5:c.-46-19311C>G	4:g.105214586C>G
TET2	ENST00000540549.5	6009	25941	AOCS-108-1-7	2196304	2064582	ovary	NS	NS	NS	carcinoma	mixed_adenosquamous_carcinoma	NS	NS	y	150333925	COSV54418177	COSN9583215	c.-173-1971T>C	p.?	Unknown	null	null	38	4:105188389-105188389	+	n	NEUTRAL	0.04673	Confirmed somatic variant	null	585	NS	NS	null	null	ENST00000540549.5:c.-173-1971T>C	4:g.105188389T>C
TET2	ENST00000540549.5	6009	25941	TCGA-IM-A41Y-01	2198188	2066466	thyroid	NS	NS	NS	carcinoma	NS	NS	NS	y	150376607	COSV99485400	COSM8234772	c.1020C>G	p.I340M	Substitution - Missense	null	null	38	4:105234962-105234962	+	n	NEUTRAL	0.13649	Confirmed somatic variant	null	542	NS	NS	42	ENSP00000442788.1:p.Ile340Met	ENST00000540549.5:c.1020C>G	4:g.105234962C>G
TET2	ENST00000540549.5	6009	25941	CHC322T	1652979	1567766	liver	NS	NS	NS	carcinoma	hepatocellular_carcinoma	NS	NS	y	150370409	COSV54434652	COSN14731483	c.-46-11562C>T	p.?	Unknown	null	null	38	4:105222335-105222335	+	y	NEUTRAL	0.0001	Confirmed somatic variant	null	381	fresh/frozen - NOS	primary	null	null	ENST00000540549.5:c.-46-11562C>T	4:g.105222335C>T
TET2	ENST00000540549.5	6009	25941	TCGA-C5-A2LX-01	2193376	2061654	cervix	NS	NS	NS	carcinoma	squamous_cell_carcinoma	NS	NS	y	150355344	COSV99482743	COSN31483977	c.3501-106G>A	p.?	Unknown	null	null	38	4:105242728-105242728	+	n	PATHOGENIC	0.88491	Confirmed somatic variant	null	415	NS	NS	54	null	ENST00000540549.5:c.3501-106G>A	4:g.105242728G>A
TET2	ENST00000540549.5	6009	25941	CPCG0362-F1	2340918	2205901	prostate	NS	NS	NS	carcinoma	adenocarcinoma	NS	NS	y	150345827	COSV54405873	COSN29537005	c.-46-11901del	p.?	Unknown	null	null	38	4:105221996-105221996	+	n	null	null	Confirmed somatic variant	null	537	NS	primary	null	null	ENST00000540549.5:c.-46-11901del	4:g.105221996del
TET2	ENST00000540549.5	6009	25941	SNU-C4	2302011	2167294	large_intestine	NS	NS	NS	carcinoma	adenocarcinoma	NS	NS	y	150348989	COSV54395250	COSM4653755	c.3641G>A	p.R1214Q	Substitution - Missense	het	null	38	4:105243616-105243616	+	n	PATHOGENIC	0.99484	Reported in another cancer sample as somatic	24755471	null	cell-line	NS	null	ENSP00000442788.1:p.Arg1214Gln	ENST00000540549.5:c.3641G>A	4:g.105243616G>A
TET2	ENST00000540549.5	6009	25941	TCGA-AX-A0J0-01	1783376	1687375	endometrium	NS	NS	NS	carcinoma	endometrioid_carcinoma	NS	NS	y	150352834	COSV54416677	COSM1049742	c.375C>T	p.F125=	Substitution - coding silent	het	null	38	4:105234317-105234317	+	n	PATHOGENIC	0.70487	Reported in another cancer sample as somatic	null	419	fresh/frozen - NOS	primary	47	ENSP00000442788.1:p.Phe125=	ENST00000540549.5:c.375C>T	4:g.105234317C>T
TET2	ENST00000540549.5	6009	25941	TCGA-BG-A222-01	2198275	2066553	endometrium	NS	NS	NS	carcinoma	endometrioid_carcinoma	NS	NS	y	150352787	COSV99482932	COSN31536892	c.3409+912A>G	p.?	Unknown	null	null	38	4:105238263-105238263	+	n	NEUTRAL	0.01453	Confirmed somatic variant	null	419	NS	NS	49	null	ENST00000540549.5:c.3409+912A>G	4:g.105238263A>G
TET2	ENST00000540549.5	6009	25941	SM-4B296	2263330	2130314	oesophagus	NS	NS	NS	carcinoma	adenocarcinoma	NS	NS	y	150363803	COSV54402468	COSN15126914	c.-47+11641C>G	p.?	Unknown	null	null	38	4:105202127-105202127	+	n	NEUTRAL	0.01049	Confirmed somatic variant	null	535	NS	primary	null	null	ENST00000540549.5:c.-47+11641C>G	4:g.105202127C>G
TET2	ENST00000540549.5	6009	25941	2324293	2324293	2189402	haematopoietic_and_lymphoid_tissue	lymph_node	NS	NS	lymphoid_neoplasm	angioimmunoblastic_T_cell_lymphoma	NS	NS	y	150352509	COSV54419491	COSM4771521	c.4537G>C	p.E1513Q	Substitution - Missense	null	null	38	4:105272918-105272918	+	n	PATHOGENIC	0.99823	Confirmed somatic variant	24584070	null	surgery fresh/frozen	NS	41	ENSP00000442788.1:p.Glu1513Gln	ENST00000540549.5:c.4537G>C	4:g.105272918G>C
TET2	ENST00000540549.5	6009	25941	TCGA-AA-A00N-01	1651102	1565889	large_intestine	caecum	NS	NS	carcinoma	adenocarcinoma	NS	NS	y	150351060	COSV99485123	COSN30130744	c.3409+290C>T	p.?	Unknown	null	null	38	4:105237641-105237641	+	n	NEUTRAL	0.03814	Confirmed somatic variant	null	376	NS	NS	75	null	ENST00000540549.5:c.3409+290C>T	4:g.105237641C>T
TET2	ENST00000540549.5	6009	25941	OSCC-GB_01010111	2340831	2205814	upper_aerodigestive_tract	mouth	NS	NS	carcinoma	NS	NS	NS	y	150328102	COSV54395386	COSM4882249	c.3782G>T	p.R1261L	Substitution - Missense	null	null	38	4:105243757-105243757	+	n	PATHOGENIC	0.99273	Confirmed somatic variant	null	539	NS	primary	42	ENSP00000442788.1:p.Arg1261Leu	ENST00000540549.5:c.3782G>T	4:g.105243757G>T
TET2	ENST00000540549.5	6009	25941	LP6007409-DNA_A01	2549472	2410927	oesophagus	NS	NS	NS	carcinoma	adenocarcinoma	NS	NS	y	150335805	COSV54396359	COSN23678079	c.-173-3936C>A	p.?	Unknown	null	null	38	4:105186424-105186424	+	n	NEUTRAL	0.01527	Confirmed somatic variant	null	535	NS	primary	null	null	ENST00000540549.5:c.-173-3936C>A	4:g.105186424C>A
TET2	ENST00000540549.5	6009	25941	Gp5D	2301974	2167257	large_intestine	NS	NS	NS	carcinoma	adenocarcinoma	NS	NS	y	150338388	COSV54399794	COSM2952794	c.3888T>C	p.N1296=	Substitution - coding silent	het	null	38	4:105259703-105259703	+	n	PATHOGENIC	0.87255	Variant of unknown origin	24755471	null	cell-line	NS	null	ENSP00000442788.1:p.Asn1296=	ENST00000540549.5:c.3888T>C	4:g.105259703T>C
TET2	ENST00000540549.5	6009	25941	RK071_C01	1918856	1806177	liver	NS	NS	NS	carcinoma	NS	NS	NS	y	150351732	COSV54397255	COSN1977959	c.*1983T>C	p.?	Unknown	het	null	38	4:105278502-105278502	+	n	PATHOGENIC	0.95683	Variant of unknown origin	null	322	fresh/frozen - NOS	primary	null	null	ENST00000540549.5:c.*1983T>C	4:g.105278502T>C
TET2	ENST00000540549.5	6009	25941	2292380	2292380	2158444	haematopoietic_and_lymphoid_tissue	central_nervous_system	NS	NS	lymphoid_neoplasm	primary_central_nervous_system_lymphoma	NS	NS	y	150363832	COSV54402525	COSM4610014	c.629G>A	p.G210D	Substitution - Missense	null	null	38	4:105234571-105234571	+	n	PATHOGENIC	0.93322	Confirmed somatic variant	24970810	null	surgery fresh/frozen	NS	null	ENSP00000442788.1:p.Gly210Asp	ENST00000540549.5:c.629G>A	4:g.105234571G>A
TET2	ENST00000540549.5	6009	25941	TCGA-XK-AAIW-01	2339713	2204696	prostate	NS	NS	NS	carcinoma	adenocarcinoma	NS	NS	y	150342376	COSV54431633	COSM1426204	c.1040C>T	p.A347V	Substitution - Missense	null	null	38	4:105234982-105234982	+	n	NEUTRAL	0.00566	Confirmed somatic variant	null	435	NS	primary	78	ENSP00000442788.1:p.Ala347Val	ENST00000540549.5:c.1040C>T	4:g.105234982C>T
TET2	ENST00000540549.5	6009	25941	TCGA-A5-A0VP-01	1783327	1687326	endometrium	NS	NS	NS	carcinoma	endometrioid_carcinoma	NS	NS	y	150328841	COSV54395690	COSM41850	c.1630C>T	p.R544*	Substitution - Nonsense	het	null	38	4:105235572-105235572	+	n	NEUTRAL	0.14676	Reported in another cancer sample as somatic	null	419	fresh/frozen - NOS	primary	74	ENSP00000442788.1:p.Arg544Ter	ENST00000540549.5:c.1630C>T	4:g.105235572C>T
TET2	ENST00000540549.5	6009	25941	WA58	1689702	1597979	prostate	NS	NS	NS	carcinoma	adenocarcinoma	NS	NS	y	150355597	COSV54410031	COSM241871	c.5117del	p.F1706Sfs*13	Deletion - Frameshift	null	null	38	4:105275627-105275627	+	n	null	null	Confirmed somatic variant	22722839	null	autopsy - NOS	metastasis	76	ENSP00000442788.1:p.Phe1706SerfsTer13	ENST00000540549.5:c.5117del	4:g.105275627del
TET2	ENST00000540549.5	6009	25941	TCGA-BG-A222-01	2198275	2066553	endometrium	NS	NS	NS	carcinoma	endometrioid_carcinoma	NS	NS	y	150352789	COSV99482934	COSN31536004	c.3501-569C>T	p.?	Unknown	null	null	38	4:105242265-105242265	+	n	NEUTRAL	0.01651	Confirmed somatic variant	null	419	NS	NS	49	null	ENST00000540549.5:c.3501-569C>T	4:g.105242265C>T
TET2	ENST00000540549.5	6009	25941	RK308_C01	2194686	2062964	liver	NS	NS	NS	carcinoma	NS	NS	NS	y	175850339	COSV54437979	COSN6788952	c.-46-653C>T	p.?	Unknown	null	null	38	4:105233244-105233244	+	n	NEUTRAL	0.01849	Confirmed somatic variant	null	322	NS	NS	null	null	ENST00000540549.5:c.-46-653C>T	4:g.105233244C>T
TET2	ENST00000540549.5	6009	25941	TCGA-CK-4950-01	1651193	1565980	large_intestine	colon	ascending	NS	carcinoma	adenocarcinoma	NS	NS	y	150376768	COSV54420415	COSM1426219	c.4352G>A	p.R1451Q	Substitution - Missense	null	null	38	4:105272733-105272733	+	n	PATHOGENIC	0.96566	Confirmed somatic variant	null	376	NS	NS	68	ENSP00000442788.1:p.Arg1451Gln	ENST00000540549.5:c.4352G>A	4:g.105272733G>A
TET2	ENST00000540549.5	6009	25941	RW7213	2302005	2167288	large_intestine	colon	left	NS	carcinoma	adenocarcinoma	NS	NS	y	150331012	COSV54397376	COSM4650030	c.2911G>T	p.E971*	Substitution - Nonsense	het	null	38	4:105236853-105236853	+	n	PATHOGENIC	0.84469	Variant of unknown origin	24755471	null	cell-line	NS	null	ENSP00000442788.1:p.Glu971Ter	ENST00000540549.5:c.2911G>T	4:g.105236853G>T
TET2	ENST00000540549.5	6009	25941	TCGA-AB-2908-03	1650400	1565187	haematopoietic_and_lymphoid_tissue	NS	NS	NS	haematopoietic_neoplasm	acute_myeloid_leukaemia	NS	NS	y	150332781	COSV54398925	COSM42029	c.3646C>T	p.R1216*	Substitution - Nonsense	het	null	38	4:105243621-105243621	+	n	PATHOGENIC	0.96642	Reported in another cancer sample as somatic	null	377	blood-bone marrow	NS	81	ENSP00000442788.1:p.Arg1216Ter	ENST00000540549.5:c.3646C>T	4:g.105243621C>T
TET2	ENST00000540549.5	6009	25941	2857103	2857103	2712403	urinary_tract	bladder	NS	NS	carcinoma	transitional_cell_carcinoma	NS	NS	y	150370221	COSV105021539	COSM9528267	c.3163A>G	p.K1055E	Substitution - Missense	null	null	38	4:105237105-105237105	+	n	PATHOGENIC	0.96237	Confirmed somatic variant	25096233	null	surgery - NOS	NS	null	ENSP00000442788.1:p.Lys1055Glu	ENST00000540549.5:c.3163A>G	4:g.105237105A>G
TET2	ENST00000540549.5	6009	25941	TCGA-GV-A3JX-01	1898137	1786821	urinary_tract	bladder	NS	NS	carcinoma	NS	NS	NS	y	150355318	COSV54422528	COSM1309591	c.2302G>C	p.D768H	Substitution - Missense	null	null	38	4:105236244-105236244	+	n	null	0.64702	Confirmed somatic variant	null	413	fresh/frozen - NOS	primary	59	ENSP00000442788.1:p.Asp768His	ENST00000540549.5:c.2302G>C	4:g.105236244G>C
TET2	ENST00000540549.5	6009	25941	S00841_1	2480826	2343571	lung	NS	NS	NS	carcinoma	small_cell_carcinoma	NS	NS	y	150347634	COSV54407899	COSM318104	c.1578G>T	p.Q526H	Substitution - Missense	null	null	38	4:105235520-105235520	+	n	null	0.60211	Confirmed somatic variant	26168399	null	surgery fresh/frozen	primary	73	ENSP00000442788.1:p.Gln526His	ENST00000540549.5:c.1578G>T	4:g.105235520G>T
TET2	ENST00000540549.5	6009	25941	TCGA-AB-2978-03	1650464	1565251	haematopoietic_and_lymphoid_tissue	NS	NS	NS	haematopoietic_neoplasm	acute_myeloid_leukaemia	NS	NS	y	150338183	COSV54399707	COSM87148	c.4044+2dup	p.?	Unknown	null	null	38	4:105261850-105261851	+	n	null	null	Confirmed somatic variant	null	377	blood-bone marrow	NS	61	null	ENST00000540549.5:c.4044+2dup	4:g.105261850dup
TET2	ENST00000540549.5	6009	25941	149RM-tissue	2806962	2663666	penis	NS	NS	NS	carcinoma	squamous_cell_carcinoma	NS	NS	y	150327759	COSV54396998	COSM3760322	c.5284A>G	p.I1762V	Substitution - Missense	het	null	38	4:105275794-105275794	+	n	NEUTRAL	0.14269	Reported in another cancer sample as somatic	29880898	null	surgery fresh/frozen	metastasis	33	ENSP00000442788.1:p.Ile1762Val	ENST00000540549.5:c.5284A>G	4:g.105275794A>G
[truncated: 609 more rows]
